# Supplementary material for: Microbiome convergence enables siderophore-secreting-rhizobacteria to improve iron nutrition and yield of peanut intercropped with maize
Source: Nat Commun. 2024 Jan 29;15:839. doi: 10.1038/s41467-024-45207-0 (PMC10825131; doi:10.1038/s41467-024-45207-0)
Supplement: Supplementary file 4 — Supplementary Data 1 [file 41467_2024_45207_MOESM4_ESM.xlsx]

## Sheet: Table S1
Supplementary Data 1 | Correlation and linear regression metrics of relative abundance of genus that differentiated between intercropping peanut and monocropping peanut with plant-soil iron nutrition of peanut
Genus	with available iron in the rhizosphere of peanut						with active iron in young leaves of peanut
	Spearman's ρ value	Spearman's p value	R2 of linear regression	slope of linear regression	intercept of linear regression	p value of linear regression	Spearman's ρ value	Spearman's p value	R2 of linear regression	slope of linear regression	intercept of linear regression	p value of linear regression
Pseudomonas	0.812704	1.40084e-06	0.573336	0.364955	-1.2224	1.84042e-05	0.479774	0.0176676	0.265402	0.0449654	-0.0873085	0.00998805
Planktothrix_NIVA-CYA_15	0.740611	3.49549e-05	0.256945	0.226697	-0.898448	0.0114727	0.454732	0.0255801	0.0869187	0.0238766	-0.154905	0.161955
Sphingobium	0.668892	0.000352078	0.203209	0.190384	-0.695634	0.0270522	0.427087	0.0373879	0.120234	0.0265194	-0.132554	0.0969162
uncultured_f__Phormidiaceae	0.662813	0.000416364	0.396616	0.030286	-0.116887	0.000974517	0.331084	0.11403	0.0732539	0.00235702	-0.00965068	0.200833
Geitlerinema	0.65842	0.000468934	0.352831	0.567354	-2.20389	0.00221038	0.303041	0.150025	0.114586	0.0585503	-0.331578	0.105665
Luteolibacter	0.620975	0.00120292	0.400216	0.644883	-2.15136	0.000909012	0.414618	0.0439586	0.233148	0.0891336	-0.237453	0.0168504
Desertifilum_KR2012-2	0.587717	0.00252762	0.194225	0.0374494	-0.134584	0.0311236	0.305176	0.147031	0.0133923	0.00178078	0.00877239	0.590243
Dyadobacter	0.576312	0.0032031	0.248707	0.102369	-0.33025	0.0131175	0.55899	0.00451789	0.290546	0.0200366	-0.0822927	0.00656985
Allorhizobium-Neorhizobium-Pararhizobium-Rhizobium	0.575659	0.00324601	0.261264	0.29161	-0.505193	0.0106903	0.58337	0.0027692	0.26375	0.0530579	0.239266	0.010263
Synechococcus_IR11	0.575584	0.00325097	0.189998	0.0355068	-0.125049	0.0332373	0.316678	0.131634	0.127304	0.00526321	-0.0230446	0.0869917
Ochrobactrum	0.548224	0.00554424	0.266408	0.0704739	-0.279569	0.009824	0.26317	0.214057	0.0936993	0.00756858	-0.0498063	0.145745
Chryseobacterium	0.535659	0.0069823	0.0401889	0.0497395	-0.159798	0.347597	0.463379	0.0225777	0.061375	0.0111311	-0.0525599	0.243134
Tychonema_CCAP_1459-11B	0.532469	0.00739319	0.271135	0.129565	-0.487696	0.00908666	0.241233	0.256133	0.10322	0.0144767	-0.0706119	0.125813
Fluviicola	0.522477	0.00881285	0.209002	0.0261616	-0.0811484	0.0247038	0.32823	0.117373	0.100249	0.00328111	-0.000328222	0.131706
uncultured_f__Silvanigrellaceae	0.520613	0.00910121	0.242292	0.0306783	-0.121499	0.0145502	0.338631	0.105529	0.103039	0.00362289	-0.0245941	0.126162
unclassified_o__Cyanobacteriales	0.512636	0.0104251	0.189761	0.0260925	-0.0869644	0.0333595	0.184154	0.389014	0.0130003	0.00123675	0.0129561	0.59577
Phycicoccus	0.510908	0.010732	0.279101	0.0503881	-0.171373	0.00796047	0.417396	0.0424216	0.282001	0.00917202	-0.0427732	0.00758402
Bacteriovorax	0.508099	0.0112466	0.196798	0.019077	-0.0642774	0.0299009	0.371666	0.0737319	0.0820673	0.00223088	-0.00380933	0.174731
unclassified_f__Pseudomonadaceae	0.495361	0.0138424	0.296562	0.431705	-1.68038	0.00593357	0.219046	0.303776	0.163171	0.0579885	-0.383205	0.0502751
WCHB1-32	0.483915	0.016576	0.251044	0.0217763	-0.0860954	0.0126296	0.323398	0.123194	0.091696	0.00238329	-0.0155223	0.150347
Ellin517	0.481782	0.0171311	0.203593	0.0563598	-0.169792	0.0268904	0.385037	0.0631744	0.207625	0.0103067	-0.0264043	0.0252436
Pseudoxanthomonas	0.468233	0.0210212	0.239847	0.248271	-0.733847	0.0151341	0.468566	0.0209177	0.228399	0.043873	-0.0876995	0.0181772
Parasegetibacter	0.466681	0.0215091	0.344993	0.051377	-0.143092	0.00254668	0.43218	0.0349388	0.131541	0.00574495	0.0222534	0.0815416
unclassified_f__Comamonadaceae	0.46117	0.023316	0.152875	0.674055	-0.979606	0.0588642	0.279687	0.185625	0.0434922	0.0651066	1.28709	0.328104
uncultured_f__Ardenticatenaceae	0.459848	0.0237674	0.267828	0.0848528	-0.192227	0.00959675	-0.0409051	0.849486	0.00880185	0.00278559	0.144444	0.662807
Camelimonas	0.45755	0.0245683	0.193946	0.0756019	-0.301513	0.0312589	0.370317	0.0748675	0.114354	0.0105126	-0.0777377	0.106042
Nodosilinea_PCC-7104	0.455303	0.0253722	0.149756	0.0244035	-0.0968485	0.0617401	0.373594	0.0721323	0.127942	0.00408468	-0.0311754	0.0861486
Tahibacter	0.454577	0.0256367	0.23638	0.0236402	-0.0830708	0.0160006	0.154658	0.470553	0.0549201	0.0020635	-0.00148796	0.270363
unclassified_o__Polyangiales	0.450476	0.0271713	0.218198	0.0352566	-0.0723992	0.0213713	0.498695	0.0131197	0.251604	0.00685592	0.0134242	0.0125153
Singulisphaera	0.447091	0.0284928	0.157728	0.0281515	-0.0894196	0.0546496	0.178127	0.404988	0.0121962	0.00141759	0.0175961	0.607448
Citrifermentans	0.439485	0.0316499	0.202744	0.157037	-0.534114	0.0272497	0.250954	0.236875	0.0856523	0.0184837	-0.0374914	0.16519
Flavihumibacter	0.439342	0.031712	0.206293	0.00901475	-0.0349088	0.0257765	0.38166	0.0657237	0.178649	0.00151916	-0.0107462	0.0396207
unclassified_f__Rhodobacteraceae	0.438626	0.0320233	0.19644	0.0312399	-0.107768	0.0300684	0.2267	0.286759	0.0653296	0.00326243	-0.0050401	0.228023
Microcoleus_Es-Yyy1400	0.43119	0.0354045	0.239193	0.0125789	-0.0489382	0.0152941	0.272497	0.197664	0.110542	0.00154855	-0.00980283	0.112423
Cnuella	0.424522	0.0386719	0.252491	0.0424692	-0.0971516	0.0123361	0.318431	0.129393	0.103004	0.00491213	0.0379775	0.126231
Cellvibrio	0.421018	0.0404813	0.150385	0.0643625	-0.131923	0.061149	0.403307	0.0506735	0.112611	0.0100859	0.0478048	0.108912
Chthoniobacter	0.412097	0.0453909	0.172325	0.0841617	-0.224714	0.0436774	0.417881	0.0421576	0.221874	0.0172936	-0.0286452	0.0201632
Clostridium_sensu_stricto_12	0.407099	0.0483385	0.203325	0.0158657	-0.0632474	0.0270031	0.351784	0.0918423	0.0971884	0.00198638	-0.0142012	0.138081
uncultured_f__Sphingobacteriaceae	0.406531	0.0486828	0.136869	0.019444	-0.0448247	0.0751714	0.196327	0.35786	0.0710675	0.00253723	0.0143074	0.207953
Ohtaekwangia	0.405876	0.0490823	0.129049	0.145868	-0.323269	0.084705	0.317668	0.130365	0.104499	0.0237701	0.0754047	0.123359
Pseudarthrobacter	0.405829	0.0491113	0.16384	3.83177	-9.50708	0.0497617	0.570559	0.0035981	0.355046	1.02147	-2.80147	0.00212311
Oscillochloris	0.401512	0.0518081	0.147227	0.0105347	-0.0375017	0.0641734	0.130781	0.542447	0.0376693	0.00096497	-0.00157712	0.363484
Cellulosimicrobium	0.400392	0.0525267	0.15826	0.0854379	-0.264399	0.0542062	0.323248	0.123378	0.135406	0.0143112	-0.0345741	0.0768693
unclassified_f__Devosiaceae	0.393274	0.0572739	0.176286	0.0371578	-0.0761345	0.0410918	0.432507	0.0347857	0.285377	0.00856136	0.0016441	0.00716693
Obscuribacteraceae	0.385394	0.0629091	0.110419	0.00683748	-0.0224139	0.112635	0.184816	0.387281	0.0431308	0.000773855	-0.000497166	0.330167
Roseimicrobium	0.38031	0.0667652	0.101855	0.0705706	-0.176823	0.128484	0.27439	0.194443	0.033172	0.00729306	0.0559676	0.394333
Dojkabacteria	0.380289	0.0667813	0.121529	0.0374505	-0.10501	0.095017	0.178113	0.405027	0.0233081	0.00297005	0.0270681	0.476346
Promicromonospora	0.37919	0.0676378	0.161172	0.0711317	-0.168712	0.0518405	0.578237	0.00307938	0.308571	0.0178233	-0.0334264	0.00483223
Shinella	0.37919	0.0676378	0.220735	0.156081	-0.44911	0.0205305	0.551034	0.00525917	0.22178	0.0283314	-0.0500075	0.0201934
uncultured_f__Pedosphaeraceae	0.377816	0.0687212	0.119396	0.00814544	-0.0289888	0.0981662	0.332482	0.11242	0.152256	0.00166571	-0.00993647	0.0594239
Sphingobacterium	0.377506	0.0689674	0.0978918	0.0351698	-0.117496	0.136588	0.39347	0.0571391	0.101034	0.00647026	-0.0283852	0.130122
Caulobacter	0.374541	0.0713565	0.120872	0.0242118	-0.087717	0.0959764	0.329777	0.115553	0.0673348	0.00327248	-0.0151583	0.220771
unclassified_f__Vicinamibacteraceae	0.373675	0.0720654	0.102327	0.00193825	-0.00756075	0.127554	0.309213	0.141489	0.0564897	0.00026079	-0.0017409	0.263426
Flavobacterium	0.369726	0.0753691	0.0523466	0.0962781	-0.0990894	0.282211	0.343988	0.0997843	0.0614567	0.0188912	0.13367	0.242811
unclassified_f__Cellulomonadaceae	0.366266	0.0783565	0.186171	0.00904292	-0.0347849	0.0352698	0.254739	0.229642	0.0983899	0.00119047	-0.0073834	0.135541
Agromyces	0.361814	0.0823321	0.143835	0.0310766	-0.0572014	0.0675868	0.476793	0.0184888	0.255304	0.00749761	0.00464716	0.0117841
unclassified_f__Intrasporangiaceae	0.354656	0.0890393	0.148874	0.135677	-0.131768	0.0625781	0.0617794	0.774286	0.0121126	0.00700825	0.382328	0.608689
Nubsella	0.346561	0.097109	0.128538	0.00296657	-0.0119611	0.0853676	0.19584	0.359079	0.0223403	0.000223963	-0.00139149	0.485755
IMCC26134	0.346204	0.0974771	0.101581	0.00900808	-0.0334135	0.129029	0.41903	0.0415377	0.182839	0.00218853	-0.0156301	0.037137
Rhodobacter	0.345845	0.0978482	0.159946	0.0602452	-0.174196	0.0528232	0.230368	0.278823	0.0626312	0.00682688	0.0188332	0.238213
Lacibacter	0.344002	0.0997696	0.152552	0.108614	-0.267259	0.0591551	0.0600784	0.78035	0.0374143	0.00974063	0.105105	0.365144
uncultured_f__Deinococcaceae	0.341415	0.102514	0.21833	0.0261095	-0.0980376	0.0213267	0.348624	0.0950031	0.155368	0.00398854	-0.0241519	0.0566608
Luteitalea	0.33435	0.110292	0.133388	0.103981	-0.256967	0.0792742	0.152004	0.478296	0.0201213	0.00731333	0.1186	0.508499
Niabella	0.332171	0.112776	0.0447755	0.021157	-0.0387099	0.320907	0.509611	0.0109671	0.254481	0.00913383	-0.0348329	0.0119431
Aquipuribacter	0.330947	0.114189	0.147891	0.0166629	-0.0551694	0.0635255	0.186389	0.383182	0.0742488	0.00213805	-0.0041507	0.197682
Chthonomonadales	0.329417	0.115974	0.12912	0.050391	-0.0914486	0.0846128	-0.133783	0.533138	0.0113222	-0.00270217	0.14982	0.620699
unclassified_f__Rhodocyclaceae	0.328836	0.116658	0.0426188	0.110225	-0.221104	0.333119	0.10792	0.615707	0.0142712	0.0115505	0.14098	0.578212
Candidatus_Udaeobacter	0.328006	0.117639	0.112769	0.0180669	-0.0531102	0.108649	0.336981	0.107346	0.115798	0.00331536	-0.00725359	0.103722
Myceligenerans	0.32689	0.118966	0.0708707	0.00421819	-0.0158502	0.208608	0.232253	0.274796	0.0367257	0.000549883	-0.00301688	0.369679
Aeromicrobium	0.324336	0.122047	0.24558	0.353178	-1.20794	0.0137984	0.03395	0.874862	0.120382	0.0447784	-0.121469	0.0966983
Hydrogenispora	0.324037	0.122412	0.151579	0.0140457	-0.0451924	0.0600426	0.0930964	0.665253	0.0218467	0.000965628	0.00575023	0.490669
unclassified_f__Micrococcaceae	0.320139	0.127236	0.100402	1.10605	-2.09114	0.131395	0.539248	0.00654302	0.289495	0.340105	-0.584934	0.0066873
Rufibacter	0.318482	0.129328	0.051023	0.00541895	-0.015855	0.288547	0.0482001	0.823026	0.00128879	0.00015596	0.00585393	0.867735
Erythrobacter	0.318151	0.129749	0.106084	0.00621273	-0.0231629	0.120388	0.173103	0.418577	0.0258848	0.00055574	-0.00185021	0.45264
Herpetosiphon	0.313888	0.135257	0.161307	0.1125	-0.185618	0.0517328	0.108814	0.612768	0.00305289	0.00280269	0.269199	0.79762
C1-B045	0.31327	0.136069	0.102014	0.00391823	-0.0150556	0.128171	0.321523	0.125507	0.134732	0.000815431	-0.00602523	0.077665
Azoarcus	0.31318	0.136188	0.107911	0.118324	-0.209805	0.117056	0.0961079	0.655068	0.030565	0.0114036	0.188331	0.413883
Microbacterium	0.310135	0.140243	0.193671	0.89858	-2.52365	0.0313932	0.287889	0.172518	0.0946196	0.113738	0.242424	0.143681
Subgroup_21	0.309804	0.140689	0.0665948	0.00370737	-0.012931	0.223417	0.494662	0.0139979	0.257106	0.00131915	-0.00958202	0.0114426
Achromobacter	0.30885	0.141981	0.0905286	0.0317418	-0.0536918	0.153099	0.221399	0.298478	0.0385815	0.00375249	0.0465348	0.357624
unclassified_f__Sphingobacteriaceae	0.308382	0.142617	0.125961	0.0405927	-0.102811	0.0887949	0.269476	0.202878	0.123926	0.00729127	0.00171619	0.0915988
Devosia	0.307157	0.144293	0.134213	0.171142	0.273829	0.0782824	0.443236	0.0300597	0.183094	0.0361982	0.662742	0.0369904
WPS-2	0.305711	0.146288	0.0906426	0.017507	-0.0252913	0.152828	0.352869	0.0907762	0.0688427	0.00276291	0.0234111	0.21549
unclassified_o__SBR1031	0.297491	0.158009	0.197178	0.0246595	-0.0952551	0.0297245	0.300406	0.153779	0.142063	0.00379042	-0.0256945	0.069441
Rhodocytophaga	0.293503	0.163927	0.0376504	0.0119395	0.0117335	0.363606	0.367998	0.0768507	0.126972	0.0039705	0.0251543	0.0874345
Bacteroides	0.288873	0.17099	0.0783167	0.00589819	-0.0225504	0.185355	0.298331	0.156781	0.0907157	0.00114954	-0.00821731	0.152654
Zixibacteria	0.283245	0.179857	0.0655155	0.000976455	-0.00368951	0.227339	0.250509	0.237736	0.0478287	0.000151083	-0.0009445	0.304563
unclassified_f__Rhizobiaceae	0.282793	0.180583	0.122108	0.180841	0.445244	0.0941789	0.345585	0.0981172	0.120946	0.0325921	0.909877	0.0958676
uncultured_f__Steroidobacteraceae	0.282401	0.181214	0.0606156	0.013039	-0.0274396	0.246166	0.259068	0.22155	0.0989778	0.00301727	-0.000269767	0.134316
Luteimonas	0.282325	0.181337	0.210304	0.0826105	-0.202187	0.0242034	0.129271	0.547159	0.0636949	0.00823296	0.0732067	0.234135
unclassified_f__Pedosphaeraceae	0.282128	0.181655	0.142141	0.011969	-0.0436393	0.0693574	0.128852	0.54847	0.0179283	0.000769768	0.000274938	0.532786
Flavisolibacter	0.280896	0.18365	0.184835	0.169468	-0.281989	0.0360074	0.188384	0.378019	0.0512523	0.0161602	0.289875	0.287437
Rhodococcus	0.279957	0.185182	0.237492	0.320113	-1.2449	0.0157176	0.151574	0.479555	0.0910693	0.0358969	-0.215657	0.151818
Immundisolibacter	0.276175	0.191441	0.0736487	0.00264409	-0.0100923	0.199576	-0.0426187	0.843255	0.000622998	4.40382e-05	0.000804442	0.907836
unclassified_f__Oxalobacteraceae	0.274429	0.194378	0.120201	0.149203	-0.140509	0.0969651	0.315492	0.133165	0.121772	0.0271949	0.239943	0.0946647
Paenarthrobacter	0.272838	0.197082	0.0722036	0.0347495	-0.089296	0.204219	0.564649	0.00404595	0.24247	0.0115316	-0.0500033	0.0145084
Enterobacter	0.270719	0.200722	0.0575186	0.00802258	-0.0287075	0.258993	0.305564	0.146492	0.0588832	0.00146993	-0.00832352	0.253248
uncultured_f__Chitinophagaceae	0.265724	0.209482	0.14031	0.124561	-0.145315	0.0713244	0.0898608	0.67626	0.0162283	0.00767127	0.314923	0.553053
Thermincola	0.261259	0.217526	0.0894652	0.0227846	-0.074276	0.155653	0.271046	0.200156	0.034709	0.00256997	-0.00115938	0.383404
Magnetospirillaceae	0.255525	0.228158	0.0473851	0.00645071	-0.0224701	0.306873	0.144978	0.499095	0.000564162	0.000127462	0.0039242	0.912279
uncultured_o__Cyanobacteriales	0.254276	0.230518	0.0410962	0.00837419	-0.0243453	0.342098	0.00142421	0.99473	0.00195127	0.00033044	0.00835426	0.837611
Hydrogenophaga	0.25074	0.237288	0.098372	0.0234554	-0.0754354	0.135578	0.361123	0.0829623	0.100873	0.00430118	-0.0158732	0.130444
Rhizobacter	0.249787	0.239136	0.123292	0.0481001	-0.173805	0.0924911	0.501725	0.0124901	0.314192	0.0139049	-0.0998996	0.00438527
uncultured_p__Armatimonadota	0.248475	0.241694	0.0107368	0.0197455	0.131114	0.629929	-0.230552	0.278428	0.0956896	-0.0106746	0.316884	0.14132
Tepidisphaerales	0.247439	0.243726	0.000203797	0.000964755	0.046718	0.947214	0.00239756	0.991129	0.0460235	-0.00262542	0.0757551	0.314098
Pedosphaeraceae	0.246626	0.245328	0.0493867	0.0583398	-0.0863504	0.296619	0.356475	0.087298	0.143081	0.0179822	-0.00731063	0.0683695
Kocuria	0.24428	0.249992	0.0600819	0.0260058	-0.070215	0.248323	-0.0434378	0.84028	0.018799	-0.00263425	0.0660606	0.52291
Candidatus_Protochlamydia	0.240094	0.258453	0.0504178	0.0057054	-0.0195253	0.291501	0.178195	0.404807	0.0626189	0.00115143	-0.00603518	0.238261
unclassified_f__Kineosporiaceae	0.23836	0.262014	0.0415992	0.00403632	-0.0133608	0.339097	0.185623	0.385175	0.0445082	0.000756058	-0.00326177	0.32239
possible_genus_04	0.23407	0.270952	0.085044	0.00880961	-0.0315864	0.166769	0.211659	0.320774	0.0404074	0.00109966	-0.0043216	0.346262
Chloronema	0.231377	0.276663	0.116952	0.0695279	-0.231274	0.101906	0.0212143	0.921622	0.0334514	0.00673369	0.00236108	0.392315
Azohydromonas	0.22928	0.281162	0.0795425	0.1183	-0.143456	0.181808	0.214876	0.313301	0.0491166	0.0168342	0.203056	0.297978
Inhella	0.226291	0.287653	0.0471607	0.00263169	-0.00979474	0.308049	0.0598476	0.781174	0.000404735	4.41491e-05	0.00104784	0.925661
Vampirovibrionaceae	0.226018	0.288251	0.0426203	0.00170823	-0.00657646	0.33311	0.346485	0.0971866	0.14677	0.00057405	-0.00471294	0.0646226
SBR1031	0.22401	0.292669	0.00209015	0.0629341	1.34702	0.832009	0.151772	0.478974	0.000152706	0.00308047	1.5871	0.954299
Anaerolinea	0.22221	0.296667	0.0531595	0.00139703	-0.00524477	0.278403	0.302412	0.150916	0.15729	0.000435168	-0.00339531	0.0550174
Methylobacillus	0.22152	0.298207	0.0573987	0.040456	-0.0323123	0.259505	-0.0797039	0.711224	6.12536e-05	0.000239326	0.138535	0.971047
unclassified_f__Blastocatellaceae	0.219226	0.303368	0.0433313	0.172825	-0.177303	0.329021	-0.024788	0.908469	2.06898e-05	0.000683874	0.555757	0.983171
uncultured_c__Planctomycetes	0.217668	0.306902	0.0341056	0.00683641	-0.00505326	0.387645	0.197638	0.354596	0.0147016	0.000812811	0.0164893	0.572495
Chryseolinea	0.214338	0.314543	0.0476885	0.0140552	-0.0195652	0.305291	0.261401	0.217268	0.0595558	0.00284436	0.0135935	0.250471
TM7	0.213804	0.315779	0.00623457	0.00380772	-0.000404563	0.71381	-0.17224	0.420938	0.0584378	-0.00211106	0.035918	0.255107
unclassified_c__Bacteroidia	0.21006	0.324528	0.0332597	0.000938118	-0.00303656	0.393698	0.169627	0.428124	0.0569499	0.000222299	-0.00113125	0.261433
Aridibacter	0.208933	0.327192	0.0491062	0.0253871	-0.025521	0.298031	-0.0720977	0.737787	0.00735174	-0.00177882	0.099991	0.690364
Abditibacterium	0.206497	0.332991	0.030444	0.00179507	-0.00572577	0.414823	0.241677	0.255232	0.035581	0.000351423	-0.00137851	0.377387
Sumerlaea	0.205323	0.335807	0.00807437	0.0035259	0.0130242	0.676271	0.00421652	0.984399	0.0197957	-0.000999753	0.0375973	0.511984
Ferruginibacter	0.204729	0.337237	0.029527	0.00721291	-0.0159535	0.422049	0.339358	0.104735	0.0876984	0.00225107	-0.00644528	0.159997
Patulibacter	0.203433	0.340371	0.0392313	0.0100701	-0.0335581	0.353525	0.297732	0.157656	0.095663	0.00284762	-0.0174832	0.141378
Ancylobacter	0.203051	0.341297	0.07928	0.0146243	-0.0542683	0.182561	0.325615	0.120497	0.15855	0.00374513	-0.0272206	0.0539657
EV818SWSAP88	0.20158	0.344882	0.0370069	0.00235996	-0.00594295	0.367818	-0.0737985	0.73182	3.06971e-05	-1.23085e-05	0.00427249	0.979502
SZB85	0.201412	0.345292	0.0389369	0.00244452	-0.0085049	0.355374	0.062076	0.77323	0.0101749	0.000226292	-0.000191338	0.639082
P3OB-42	0.200253	0.348133	0.0366027	0.00790309	-0.0159735	0.370497	0.323189	0.12345	0.132783	0.00272586	-0.00801654	0.0800097
uncultured_f__Moraxellaceae	0.199535	0.3499	0.0433609	0.00126172	-0.00466577	0.328852	0.143725	0.502852	0.0267891	0.000179592	-0.000970522	0.444745
Pseudorhodoferax	0.197572	0.354758	0.0975234	0.0282655	-0.0857513	0.137367	0.258376	0.222829	0.0788709	0.00460311	-0.00847074	0.183742
Candidatus_Berkiella	0.195882	0.358972	0.0330943	0.00100352	-0.00380531	0.394897	0.135581	0.527596	0.0161945	0.000127123	-0.000717176	0.553469
Pantalinema	0.195882	0.358972	0.0330943	0.000501758	-0.00190265	0.394897	0.135581	0.527596	0.0161945	6.35614e-05	-0.000358588	0.553469
unclassified_f__Ardenticatenaceae	0.195882	0.358972	0.0330943	0.00100352	-0.00380531	0.394897	0.135581	0.527596	0.0161945	0.000127123	-0.000717176	0.553469
uncultured_f__Solirubrobacteraceae	0.195882	0.358972	0.0330943	0.00100352	-0.00380531	0.394897	0.135581	0.527596	0.0161945	0.000127123	-0.000717176	0.553469
uncultured_o__Xanthomonadales	0.195882	0.358972	0.0330943	0.00150527	-0.00570796	0.394897	0.135581	0.527596	0.0161945	0.000190684	-0.00107576	0.553469
C0119	0.192065	0.368597	0.059687	0.0248083	-0.0164442	0.249933	-0.209242	0.32646	0.00453978	-0.00123899	0.101469	0.754419
Euzebya	0.188428	0.377905	0.0842773	0.00908358	-0.0320254	0.168782	0.220304	0.300936	0.134139	0.00207526	-0.0128443	0.0783706
Subgroup_18	0.186141	0.383825	0.0405476	0.00524084	-0.0155818	0.345409	-0.0395214	0.854523	0.00234161	0.00022807	0.00468083	0.822338
Armatimonadales	0.185958	0.384303	0.065043	0.0098512	-0.0213764	0.229081	-0.062337	0.772301	0.00144252	-0.00026567	0.023299	0.86014
type_III	0.184164	0.388987	0.0788526	0.010643	-0.0320981	0.183795	0.0151713	0.943907	0.00350519	0.000406352	0.00958965	0.78347
MVP-88	0.183683	0.390249	0.0370502	0.00306582	-0.00847456	0.367533	0.0892676	0.678285	0.00073947	7.84339e-05	0.00390046	0.899629
Verrucomicrobium	0.180489	0.398685	0.0452575	0.00470526	-0.0179345	0.318256	0.302412	0.150916	0.156261	0.00158327	-0.0128212	0.0558911
KD3-10	0.178579	0.403778	0.0470714	0.0014117	-0.00506306	0.308519	0.158114	0.460571	0.0387886	0.000232063	-0.00122388	0.356311
WWH38	0.176861	0.40839	0.0396681	0.00194051	-0.00708149	0.350805	-0.060301	0.779556	0.00171663	-7.31012e-05	0.0019158	0.847568
Lineage_IIa	0.175552	0.411922	0.0374656	0.00192811	-0.00678399	0.364809	0.154331	0.471503	0.0349017	0.000337001	-0.00173057	0.382063
Sorangium	0.173775	0.416746	0.0269848	0.00252796	-0.00837304	0.443064	0.295996	0.160208	0.107214	0.000912489	-0.00621273	0.118316
uncultured_f__Opitutaceae	0.169499	0.428479	0.0349049	0.00573026	-0.0201205	0.382041	0.154331	0.471503	0.034604	0.0010332	-0.00540228	0.384137
VHS-B3-70	0.166582	0.436585	0.0397337	0.00181988	-0.00632082	0.350398	0.15254	0.476725	0.0415491	0.000337004	-0.00173059	0.339395
uncultured_f__Ilumatobacteraceae	0.163621	0.444895	0.0230839	0.0332676	0.121163	0.4785	-0.208832	0.327431	0.0230705	-0.00602265	0.320661	0.478629
Paenibacillus	0.161662	0.450437	0.0414975	0.12636	-0.209236	0.339701	0.402436	0.0512214	0.180439	0.0477151	-0.121217	0.0385404
Candidatus_Magasanikbacteria	0.161585	0.450657	0.022743	0.000775751	-0.00234177	0.481804	0.145395	0.497849	0.0535908	0.000215643	-0.00106811	0.276407
uncultured_f__Cyclobacteriaceae	0.16009	0.454912	0.0241563	0.00411966	-0.00736155	0.468334	0.264517	0.211636	0.0343333	0.000889397	0.00182902	0.386037
Microgenomatia	0.157814	0.461432	0.0362399	0.00115349	-0.0042026	0.372924	0.143725	0.502852	0.0267894	0.000179595	-0.000970537	0.444742
uncultured_o__Chitinophagales	0.154826	0.470067	0.0118073	0.00315944	-0.00325277	0.613268	0.147343	0.492043	0.0172498	0.000691543	0.00370599	0.540712
uncultured_f__Comamonadaceae	0.154733	0.470335	0.0297784	0.0306426	0.0417049	0.42005	-0.0546127	0.799918	0.00318889	-0.00181588	0.190058	0.793254
Lacunisphaera	0.152851	0.475816	0.0274969	0.00379091	-0.0127995	0.438709	0.245871	0.246823	0.045471	0.000882798	-0.00495309	0.31709
Legionella	0.151317	0.480309	0.0515878	0.0118855	-0.0349705	0.285823	0.0998285	0.642567	0.0177613	0.00126291	0.00390746	0.534718
Cellulomonas	0.150614	0.482373	0.0149094	0.00846861	-0.0159489	0.569773	0.0855464	0.691038	0.00305184	0.000693834	0.0137069	0.797654
uncultured_o__Rhodospirillales	0.149269	0.486338	0.00556291	0.00331569	0.0153905	0.729067	0.316198	0.132251	0.111569	0.00268898	0.00406726	0.110666
Asticcacaulis	0.146684	0.494004	0.0398009	0.00317971	-0.010673	0.349983	0.145983	0.496094	0.0506557	0.000649601	-0.00322963	0.290335
Babeliaceae	0.14653	0.494463	0.0323465	0.00288878	-0.00796144	0.400381	-0.0315534	0.883634	0.00499918	-0.000205656	0.0063513	0.742683
Stenotrophomonas	0.143996	0.502037	0.15833	0.108942	-0.405801	0.0541476	-0.100597	0.639998	0.0107859	0.00514912	0.0115274	0.629143
OLB13	0.142733	0.505835	0.00230965	0.0238579	0.298078	0.823536	-0.0870133	0.686001	0.00502301	-0.00637138	0.460619	0.742091
[Polyangium]_brachysporum_group	0.14115	0.510615	0.0312249	0.0549623	-0.173589	0.408807	0.24295	0.25266	0.0655402	0.0144198	-0.0752043	0.227249
Sandaracinus	0.13995	0.514249	0.011231	0.00477118	0.0284742	0.622117	0.253783	0.231455	0.0900233	0.00244617	0.0256828	0.154307
Candidatus_Pacebacteria	0.139006	0.517121	0.0122859	0.00224838	-0.00033199	0.606122	0.0770061	0.72061	0.0204731	0.000525594	0.00430264	0.504777
uncultured_f__Rhodothermaceae	0.137928	0.520406	0.0478648	0.00256632	-0.00902606	0.304376	0.111238	0.604827	0.0127241	0.000239612	-0.000317678	0.599729
Pla4_lineage	0.137718	0.52105	0.0250911	0.00172613	-0.00567517	0.459744	0.118018	0.582849	0.0344714	0.000366381	-0.00176483	0.385066
Friedmanniella	0.13514	0.528954	0.0320986	0.00347285	-0.0129053	0.402222	-0.060301	0.779556	0.0106912	-0.000362952	0.00539913	0.63066
A4b	0.131608	0.539876	0.00763386	0.107096	0.853945	0.684771	0.157025	0.463705	0.0175312	0.0293899	1.03339	0.5374
Phaselicystis	0.131494	0.54023	0.0122129	0.00944455	0.00358717	0.6072	0.308217	0.142841	0.0753185	0.00424731	0.00370563	0.194356
UA11	0.131005	0.541751	0.0489623	0.00866868	-0.0234052	0.298758	0.333852	0.110856	0.112807	0.00238277	-0.00891703	0.108586
unclassified_c__Parcubacteria	0.130994	0.541785	0.020192	0.000924587	-0.00297866	0.507748	-0.0817586	0.704102	0.00285939	-6.30068e-05	0.00157558	0.804013
Opitutus	0.124163	0.563234	0.0119791	0.0113632	0.00368806	0.610683	0.304133	0.148488	0.10312	0.00603744	-0.00496693	0.126006
Parcubacteria	0.124093	0.563455	0.00980646	0.00229794	-0.00152187	0.64525	-0.043528	0.839952	0.000379581	8.18704e-05	0.00753466	0.928002
uncultured_o__Defluviicoccales	0.123216	0.566238	0.0240155	0.00130683	-0.00388099	0.46965	0.197654	0.354555	0.0857386	0.000447152	-0.00253118	0.164968
Aminobacter	0.121837	0.570624	0.0430561	0.0079267	-0.0256082	0.330596	0.0125814	0.953472	0.00679887	0.000570408	0.00289968	0.701693
Ilumatobacter	0.113943	0.596015	4.92402e-06	0.000223148	0.150362	0.991789	-0.00326727	0.987911	0.0138277	-0.00214141	0.171633	0.584222
Ensifer	0.113919	0.596096	0.0292333	0.0337719	0.0850274	0.424402	0.165941	0.438376	0.0277854	0.00596234	0.172975	0.436283
TX1A-33	0.113506	0.597437	0.0404195	0.00187512	-0.00631277	0.346188	-0.0576606	0.788991	0.00297892	9.21838e-05	0.000836577	0.800038
uncultured_o__Acidobacteriales	0.11286	0.599538	0.0112242	0.00183904	-0.00518057	0.622223	-0.092411	0.667579	0.0133073	-0.000362619	0.00612932	0.591432
Terrabacter	0.112607	0.600362	0.0232587	0.00538972	-0.0132854	0.47682	0.145786	0.49668	0.063272	0.0016098	-0.00549483	0.235747
Prosthecobacter	0.111578	0.603715	0.113218	0.00988079	-0.0356813	0.107904	-0.0219691	0.918842	0.0223285	0.000794612	-0.000938594	0.485872
uncultured_f__Vicinamibacteraceae	0.108138	0.614991	0.000503874	-0.00678655	0.309919	0.917082	-0.180553	0.398516	0.102023	-0.0174875	0.446791	0.128153
Subgroup_9	0.107677	0.616507	0.0196773	0.00266105	-0.00649799	0.513262	0.111545	0.603826	0.00643429	0.000275557	0.00227471	0.709453
Dokdonella	0.104662	0.626468	0.0216163	0.0145987	-0.0331357	0.49299	0.123849	0.564228	0.0182659	0.00243017	0.00627839	0.528918
Alsobacter	0.104541	0.626867	0.0211804	0.00160563	-0.00491513	0.497431	0.0321595	0.881414	0.0076958	0.000175265	0.000292777	0.683559
Flaviaesturariibacter	0.102223	0.63457	0.0194067	0.00942409	0.0286085	0.516201	0.0241883	0.910674	1.25079e-05	4.3326e-05	0.0685247	0.986914
unclassified_p__Desulfobacterota	0.0975048	0.650364	0.0242683	0.00180747	-0.00602329	0.467293	0.209037	0.326945	0.00361637	0.000126351	0.000512411	0.780144
Sphingopyxis	0.0961908	0.654789	0.038731	0.0175166	-0.0409773	0.356675	0.328991	0.116475	0.177655	0.00679361	-0.0304753	0.0402331
AKYG587	0.0955478	0.656958	0.0490017	0.0051619	-0.0176885	0.298559	-0.107774	0.616187	0.000607143	0.00010405	0.00341294	0.909012
Spirillospora	0.0924788	0.667349	3.53149e-05	0.000189428	0.00505623	0.978014	0.068339	0.751023	0.00626846	0.000457021	0.00153083	0.713066
Prosthecomicrobium	0.0904788	0.674153	0.0194268	0.00119975	-0.00317826	0.515982	0.148857	0.487557	0.0501903	0.000349213	-0.00135751	0.292621
Chitinophagaceae	0.090463	0.674207	0.00122123	0.000959478	0.00151672	0.871219	0.435428	0.0334446	0.0596058	0.00121387	-0.00589413	0.250266
JG30-KF-CM45	0.0896237	0.677069	0.0400384	0.25815	0.157202	0.34852	-0.339495	0.104586	0.0651678	-0.0596407	1.82771	0.22862
Catelliglobosispora	0.0892401	0.678379	0.0060708	0.0040217	0.0157917	0.717442	0.165758	0.438888	0.00863722	0.000868692	0.0247596	0.665795
unclassified_f__Crocinitomicaceae	0.0884304	0.681147	0.0109692	0.00102043	-0.00314433	0.626228	-0.126043	0.557294	0.000667712	-4.55912e-05	0.0016548	0.9046
Pseudoflavitalea	0.0873559	0.684826	0.0374774	0.0165384	-0.0199238	0.364732	0.147163	0.49258	0.0898516	0.00463728	0.00685054	0.15472
unclassified_o__Defluviicoccales	0.0867404	0.686937	0.00950289	0.00304556	-0.00105427	0.650438	0.31775	0.13026	0.104828	0.00183176	-0.0054007	0.122736
BIyi10	0.0863726	0.688199	0.00858227	0.00355347	-0.00738317	0.6668	-0.0417472	0.846423	0.000904885	0.000208949	0.0058403	0.88903
Stenotrophobacter	0.0822454	0.702419	0.0311822	0.0659816	0.00757665	0.409133	-0.269741	0.202416	0.0194504	-0.0094368	0.379454	0.515725
unclassified_f__Chloroflexaceae	0.0817503	0.704131	0.0277524	0.00514164	-0.0132017	0.43656	-0.12285	0.567402	0.000101608	-5.63388e-05	0.00933481	0.962715
unclassified_f__Erwiniaceae	0.0805149	0.70841	9.86638e-05	0.0015204	0.0267399	0.963259	0.0389987	0.856428	0.000483463	-0.000609471	0.0390284	0.918773
unclassified_o__Rickettsiales	0.0786958	0.714726	0.0173229	0.0030579	-0.0101519	0.539849	-0.0325306	0.880056	0.000603808	0.000103384	0.00195255	0.909261
Amphiplicatus	0.0782539	0.716264	6.39715e-05	-0.000184915	0.00763603	0.970412	0.042763	0.842731	0.000472123	9.09703e-05	0.00598166	0.919728
Pajaroellobacter	0.0766045	0.72201	0.000669363	0.00184967	0.0942669	0.904483	-0.128956	0.548145	0.0518754	-0.00294874	0.130158	0.284447
Latescibacterota	0.0757315	0.725058	0.00213507	-0.00383912	0.0611631	0.830238	-0.11019	0.608253	0.0219873	-0.00223102	0.0659016	0.489261
1959-01-01	0.0757254	0.725079	0.00236137	0.000399166	-0.000241376	0.821602	0.195972	0.358747	0.0149212	0.000181704	-0.0002572	0.569619
Pelomonas	0.0753393	0.726428	0.00876404	0.00103283	-0.00344186	0.66349	0.0602583	0.779708	0.0110352	0.000209875	-0.00101338	0.625186
Rhodomicrobium	0.0753393	0.726428	0.00876404	0.000516416	-0.00172093	0.66349	0.0602583	0.779708	0.0110352	0.000104937	-0.000506692	0.625186
Bacillus	0.0739613	0.73125	0.0267191	0.599145	-1.00325	0.445348	0.344498	0.0992499	0.235845	0.322349	-1.49769	0.0161384
Nocardia	0.0738319	0.731703	0.0386252	0.0573731	-0.17144	0.357346	-0.0336321	0.876024	0.00816832	0.00477783	0.0287393	0.674494
Candidatus_Peribacteria	0.0634885	0.768206	0.0114477	0.00040818	-0.00125776	0.618757	0.087051	0.685871	0.0230737	0.00010494	-0.000506706	0.478598
unclassified_f__Bacillaceae	0.0598179	0.78128	0.00420416	0.00214572	-0.00453732	0.763409	0.323249	0.123376	0.0460331	0.00128576	-0.00755408	0.314046
Bosea	0.0587467	0.785106	0.0439606	0.0697749	0.0360797	0.325454	0.124864	0.561015	0.0356757	0.0113827	0.226665	0.376741
Candidatus_Peregrinibacteria	0.0580466	0.78761	0.000810627	-0.000172514	0.00147157	0.894936	0.0308306	0.886283	0.00534246	8.02006e-05	-2.75499e-05	0.734297
Dactylosporangium	0.0572684	0.790395	0.000495336	-0.00177355	0.0454795	0.917785	0.0481571	0.823181	0.000118575	-0.000157138	0.0393811	0.959724
Kaistia	0.0552715	0.797553	0.125682	0.0212317	-0.0786314	0.0891744	0.210744	0.322919	0.122349	0.0037935	-0.0237683	0.0938337
Nocardioides	0.0548064	0.799223	0.00757346	0.164037	0.9161	0.685958	0.102196	0.634661	0.0185491	0.0464889	1.17698	0.525711
unclassified_f__Opitutaceae	0.0531732	0.805092	0.00215833	0.0028766	0.0128693	0.829329	0.0815756	0.704736	0.00901177	0.00106443	0.01508	0.659044
WWE3	0.0515913	0.810787	3.47153e-05	0.000124043	0.00582501	0.978201	0.134303	0.531533	0.00281064	0.000202119	0.00443821	0.805659
PAUC26f	0.0495186	0.818262	0.00137028	-0.000996733	0.0140433	0.863654	0.351926	0.0917027	0.0873041	0.00144073	-0.00389088	0.160984
Noviherbaspirillum	0.048738	0.821081	0.00463402	0.0357371	0.526901	0.751961	-0.0874483	0.684509	0.00877724	-0.00890658	0.764327	0.663251
Fimbriimonadaceae	0.0485038	0.821928	0.014505	0.0177681	-0.00807457	0.575093	0.19441	0.362667	0.0548292	0.00625574	0.00860662	0.270771
Thioalkalispira-Sulfurivermis	0.0482747	0.822756	0.00513419	0.000588579	-0.00105192	0.739348	0.135408	0.528129	0.0619626	0.000370276	-0.00204629	0.240818
Truepera	0.0480563	0.823545	0.00429853	0.0028714	0.0383148	0.760843	-0.0862641	0.688571	0.0178224	-0.00105879	0.0606472	0.53401
Terrimicrobium	0.046891	0.827761	0.000153048	-0.000436227	0.0128672	0.954248	-0.11538	0.591358	0.0327327	-0.00115526	0.021961	0.397536
Luedemannella	0.0457778	0.831792	0.000422005	-0.00146404	0.0380438	0.924096	0.129083	0.547746	0.00337387	0.000749635	0.0246668	0.787473
Limibaculum	0.0456638	0.832206	0.00615014	0.0021649	0.00246971	0.715676	0.111998	0.602346	0.0228485	0.000755641	0.00456452	0.480778
Mycobacterium	0.0452567	0.833681	0.011751	0.0399197	0.227148	0.614122	0.238199	0.262345	0.0564133	0.0158392	0.247697	0.263759
Domibacillus	0.0452036	0.833873	0.0078696	0.00195753	-0.00642089	0.680188	0.225969	0.288358	0.0303948	0.000696665	-0.00465389	0.415206
WN-HWB-116	0.0452036	0.833873	0.0078696	0.000244692	-0.000802612	0.680188	0.225969	0.288358	0.0303948	8.70832e-05	-0.000581736	0.415206
Candidatus_Koribacter	0.044442	0.836635	0.0111328	0.000639356	-0.00200251	0.623652	0.211733	0.3206	0.0426581	0.000226638	-0.00141683	0.332891
Bryobacter	0.0434972	0.840064	0.00154375	0.0148604	0.527253	0.855364	0.125679	0.558439	0.027881	0.0114363	0.482341	0.435484
uncultured_f__Sporichthyaceae	0.0424744	0.843779	0.00269455	0.00759303	0.091691	0.809642	0.0300523	0.889136	0.00776274	0.00233384	0.102041	0.682256
Azospirillum	0.040364	0.851455	0.000999749	0.00140846	0.00888467	0.883395	0.156073	0.466454	0.0301244	0.00140007	0.00162853	0.417321
env.OPS_17	0.0366013	0.865173	0.00188916	0.00564565	0.0765567	0.840183	0.21564	0.311543	0.0662243	0.00605314	0.0432862	0.224755
Gordonia	0.0331828	0.877668	0.170774	0.129893	-0.488364	0.0447326	0.0239225	0.911652	0.0731813	0.0153981	-0.0786202	0.201065
Candidatus_Solibacter	0.0306989	0.886766	0.00385765	0.0084758	0.0764235	0.773109	0.186765	0.382205	0.0227941	0.00373097	0.0772953	0.481307
Leptolyngbya_EcFYyyy-00	0.028844	0.893569	0.0149664	0.00753563	-0.00608965	0.569031	0.0245903	0.909196	0.000103651	0.000113564	0.0250791	0.962342
P2-11E	0.0232845	0.914	0.000216485	0.000398714	0.00269413	0.945598	-0.08546	0.691335	0.00395562	-0.000308636	0.00732847	0.77032
Candidatus_Chloroploca	0.0198084	0.926802	0.00310237	0.0118229	0.0721234	0.79602	-0.264853	0.211034	0.0255247	-0.00614115	0.18098	0.455842
unclassified_o__Desulfuromonadia	0.0180937	0.933124	2.83931e-05	-0.00010598	0.00387584	0.980286	-0.212052	0.319856	0.0586298	-0.000872109	0.0116965	0.254303
uncultured_f__Rhodanobacteraceae	0.0176355	0.934814	0.00387846	-0.0105331	0.31715	0.772514	-0.0690031	0.74868	0.0129262	-0.0034822	0.305114	0.596827
mle1-27	0.0162925	0.939769	0.00886795	-0.00384943	0.0296727	0.661616	0.0949808	0.658873	3.34531e-05	-4.28149e-05	0.0136066	0.978601
DS-100	0.016115	0.940424	0.0114841	-0.0139315	0.134174	0.618198	-0.091879	0.669387	0.0307951	-0.00413125	0.113754	0.412103
Sporacetigenium	0.015181	0.943871	0.00323113	-0.0013835	0.0110537	0.791919	0.0970797	0.651794	0.000295483	-7.57635e-05	0.00585228	0.936459
Duganella	0.0150679	0.944289	0.00295622	0.000449917	-0.00119187	0.800786	0.0602583	0.779708	0.0110352	0.000157415	-0.000760082	0.625186
Mucilaginibacter	0.0150679	0.944289	0.00295622	0.000599889	-0.00158917	0.800786	0.0602583	0.779708	0.0110352	0.000209887	-0.00101344	0.625186
Ornithinimicrobium	0.0150679	0.944289	0.00295622	0.000149972	-0.000397291	0.800786	0.0602583	0.779708	0.0110352	5.24718e-05	-0.000253361	0.625186
unclassified_o__Burkholderiales	0.0150679	0.944289	0.00295622	0.000149972	-0.000397291	0.800786	0.0602583	0.779708	0.0110352	5.24718e-05	-0.000253361	0.625186
uncultured_f__Anaerolineaceae	0.0148245	0.945187	0.00761216	-0.0367653	0.468026	0.685197	0.127725	0.552002	0.000890636	0.00227733	0.289095	0.889902
unclassified_o__Micrococcales	0.012115	0.955195	0.00356493	0.00073967	-0.00120956	0.781676	0.014762	0.945418	0.00740232	0.000193014	0.000124389	0.689352
uncultured_f__Cellvibrionaceae	0.0118588	0.956141	0.00125456	-0.00152438	0.022168	0.869488	0.335554	0.108937	0.0778887	0.00217509	-0.00499121	0.186612
Gitt-GS-136	0.0108767	0.959771	0.000270778	0.00862214	0.452747	0.939168	-0.355807	0.0879344	0.0938495	-0.0290681	0.765426	0.145406
uncultured_c__Acidimicrobiia	0.0104461	0.961362	0.000245077	0.00587284	0.569136	0.942122	-0.157746	0.461629	0.0325198	-0.0122507	0.710496	0.3991
Marmoricola	0.00915234	0.966145	0.000454003	0.00316753	0.0424252	0.921279	0.0830394	0.699675	0.00807043	0.00241842	0.0330349	0.676346
Polycyclovorans	0.00522534	0.980667	0.00448607	0.00710061	0.0541962	0.755833	-0.329125	0.116317	0.0486417	-0.00423408	0.124752	0.300386
Lechevalieria	0.0050098	0.981465	0.000407376	0.00509657	0.229979	0.925419	-0.0940767	0.661931	0.0234821	-0.00700713	0.318268	0.474686
Pseudolabrys	0.00259222	0.990409	0.0251622	-0.0088918	0.0522277	0.459101	-0.073603	0.732506	0.0152211	-0.00125236	0.02606	0.565737
NB1-j	-0.00021796	0.999194	0.00330099	-0.0043975	0.0774861	0.78973	-0.0420572	0.845296	0.00607609	-0.00108041	0.0689189	0.717324
Fictibacillus	-0.00261438	0.990327	0.0247501	0.029225	-0.0607669	0.46285	0.359835	0.0841473	0.200419	0.0150601	-0.0785906	0.0282586
Ahniella	-0.00263457	0.990252	0.000256161	-0.00113539	0.0432376	0.94083	-0.0915315	0.670568	0.000176209	0.000170528	0.0367612	0.950912
Ideonella	-0.00289349	0.989294	2.56604e-05	-0.0002818	0.0280959	0.981258	0.247006	0.244578	0.0780922	0.00281517	0.000181087	0.186013
R7C24	-0.00474839	0.982432	0.0200012	-0.00619809	0.0409453	0.50978	-0.0776193	0.718473	0.000338807	-0.000146082	0.0158086	0.93197
uncultured_o__Vicinamibacterales	-0.00478469	0.982297	2.06405e-05	0.00666509	1.72202	0.983191	-0.272233	0.198116	0.0777157	-0.0740614	2.45319	0.187122
JCM_18997	-0.00488442	0.981928	0.0395301	-0.00403788	0.0219234	0.351661	-0.102062	0.635107	0.0849117	-0.00107168	0.0148122	0.167115
unclassified_f__Planococcaceae	-0.00609225	0.977461	0.00117942	0.0074045	0.145544	0.873425	0.309767	0.140739	0.0903472	0.0117358	0.0658862	0.153532
unclassified_f__Enterobacteriaceae	-0.00673734	0.975075	0.00954095	0.00414955	-0.009934	0.649782	0.260862	0.218251	0.0512526	0.00174163	-0.00870106	0.287436
uncultured_f__Blastocatellaceae	-0.00782949	0.971036	0.00779246	-0.0557498	0.685181	0.681679	-0.320504	0.126778	0.13615	-0.0421995	0.846986	0.0760012
Glycomyces	-0.0100152	0.962955	0.000622365	-0.00688715	0.223813	0.907883	0.0413583	0.847837	0.000734446	-0.00135484	0.207196	0.899969
unclassified_c__Anaerolineae	-0.0107507	0.960236	0.013708	-0.0119938	0.0970363	0.585865	-0.111871	0.602761	0.00760995	-0.00161828	0.0610662	0.68524
Azotobacter	-0.0132942	0.950839	0.095602	-0.0544718	0.295185	0.141511	-0.15728	0.462969	0.106248	-0.010399	0.160751	0.120085
Peredibacter	-0.0143697	0.946867	0.00188377	-0.00176574	0.0207562	0.840408	-0.0523527	0.808044	0.00684301	-0.000609436	0.0189824	0.70077
Subgroup_11	-0.0171666	0.936544	1.46004e-05	-4.28379e-05	0.00262783	0.985862	0.0340396	0.874534	0.0155469	0.00025314	4.28623e-05	0.561575
Subgroup_12	-0.0177522	0.934383	7.71374e-05	9.134e-05	0.00180921	0.967511	-0.159448	0.456746	0.0542655	-0.000438715	0.00636238	0.273319
unclassified_c__Cyanobacteriia	-0.020435	0.924493	0.0123546	-0.00132711	0.00836791	0.60511	0.139085	0.51688	0.000703466	-5.73464e-05	0.00323305	0.902091
Acidovorax	-0.0217881	0.919508	0.00121639	-0.00013305	0.00105825	0.871473	-0.119808	0.577103	0.00222859	-3.26127e-05	0.000798315	0.826614
Candidatus_Xiphinematobacter	-0.0217881	0.919508	0.00121639	-0.00013305	0.00105825	0.871473	-0.119808	0.577103	0.00222859	-3.26127e-05	0.000798315	0.826614
Alterococcus	-0.0269247	0.900615	0.000580909	-0.00020746	0.00284338	0.910991	-0.143758	0.502752	0.000431737	-3.23877e-05	0.0022629	0.923228
OM190	-0.0286862	0.894148	0.00392394	-0.00309725	0.0340322	0.771218	-0.00666976	0.975325	5.2591e-05	6.49326e-05	0.0201625	0.973171
Neochlamydia	-0.0302676	0.888347	0.00450252	0.000533347	-0.00106	0.755399	0.0128609	0.952439	0.0115257	0.000154528	-0.000243802	0.617558
RBG-13-54-9	-0.0340912	0.874345	0.00269209	-0.0022671	0.0375691	0.809727	-0.181562	0.39584	0.0544871	-0.00184699	0.0453912	0.272314
uncultured_f__Caldilineaceae	-0.0344302	0.873105	0.00634245	-0.0150311	0.267461	0.711447	-0.31743	0.130669	0.171055	-0.0141359	0.337255	0.0445394
uncultured_f__Caulobacteraceae	-0.0345561	0.872645	0.00427413	-0.00174099	0.0142947	0.761504	-0.0700985	0.744818	7.62879e-06	-1.33196e-05	0.00697107	0.98978
Chitinophaga	-0.0376907	0.861197	0.000387477	0.00288024	0.116502	0.927259	-0.049009	0.820102	0.000741247	-0.000721404	0.135672	0.899509
Leptolyngbya_ANT.L52.2	-0.0392685	0.855445	0.0314384	0.00966753	-0.0281686	0.407185	-0.224557	0.291461	0.00254465	-0.000498071	0.0179259	0.814921
WD2101_soil_group	-0.0393479	0.855156	0.00100058	-0.000251425	0.00229817	0.883346	-0.0817048	0.704289	0.0105209	-0.000147638	0.002623	0.633412
uncultured_f__Symbiobacteraceae	-0.0452036	0.833873	0.00466086	-0.000941556	0.0052514	0.751265	-0.0753229	0.726486	0.0032073	-0.000141441	0.00256425	0.792671
Gracilibacillus	-0.0462156	0.830207	0.0172382	-0.00133162	0.00740941	0.54085	0.0143974	0.946765	0.000646444	-4.66974e-05	0.00215421	0.906125
uncultured_f__Reyranellaceae	-0.0479303	0.824001	0.0108892	-0.00838798	0.0918733	0.627497	0.120018	0.576434	0.0179263	0.00194893	0.0374893	0.532809
AKIW781	-0.0496192	0.817899	0.00273935	-0.00988271	0.199718	0.808094	-0.357485	0.0863416	0.0994133	-0.0107812	0.259714	0.133416
uncultured_f__Holosporaceae	-0.0500689	0.816276	0.0113652	-0.0031064	0.0233154	0.620032	-0.00675201	0.97502	0.00510557	-0.000377036	0.0135997	0.740051
Quadrisphaera	-0.0544817	0.800389	0.00349067	-0.000588552	0.00398526	0.783909	-0.00378263	0.986004	0.00133453	6.59002e-05	0.000841521	0.865429
Taibaiella	-0.0554515	0.796907	0.0257997	-0.00711182	0.0463222	0.453393	0.108449	0.613966	0.00218574	-0.000374856	0.019446	0.828265
unclassified_f__Rhodanobacteraceae	-0.0558981	0.795305	0.00447501	-0.00224561	0.0655892	0.756125	-0.122949	0.567085	0.0339885	-0.00112072	0.0666127	0.388475
unclassified_f__Micromonosporaceae	-0.0577595	0.788637	0.0141842	0.0548566	-0.0462662	0.579382	-0.190456	0.372699	0.00597401	0.00644691	0.127309	0.719614
Subgroup_17	-0.057889	0.788174	1.08315e-05	-0.00120672	0.25744	0.987823	-0.456049	0.0251032	0.114791	-0.0224961	0.465708	0.105336
Phaeodactylibacter	-0.0604058	0.779182	0.00529559	-0.000374336	0.00257967	0.735424	0.198289	0.352979	0.0642154	0.000236057	-0.00126177	0.232169
Nibribacter	-0.0607608	0.777916	0.0286224	-0.00499848	0.0319009	0.429356	0.196028	0.358608	0.00571717	0.000404545	0.00667341	0.725476
Flavitalea	-0.0609756	0.77715	0.0134039	-0.0104363	0.164196	0.59008	0.266928	0.207346	0.0493105	0.00362486	0.085147	0.297002
Candidatus_Alysiosphaera	-0.0617066	0.774545	0.0157128	-0.00910725	0.0739282	0.559477	-0.119435	0.578301	0.0578393	-0.0031642	0.0649771	0.257629
Edaphobaculum	-0.0622275	0.772691	0.000917639	-0.00179834	0.0460746	0.888255	-0.0962679	0.654529	0.0123784	-0.00119608	0.049727	0.60476
Nitrosomonas	-0.0626496	0.771189	0.0171014	-0.0361937	0.40471	0.542475	0.11592	0.589613	0.00812338	0.00451728	0.206974	0.675343
TM7a	-0.0627178	0.770946	0.0135247	-0.0430017	0.507425	0.588398	-0.010233	0.96215	0.00254203	-0.00337601	0.355444	0.815015
uncultured_c__Thermodesulfovibrionia	-0.0637299	0.767348	0.00415625	-0.000294289	0.00199267	0.764724	0.172944	0.419013	0.0168384	0.000107267	-0.000284341	0.545623
Altererythrobacter	-0.0642142	0.765628	0.00839022	0.0289711	0.15275	0.670342	0.113602	0.597125	0.0289217	0.00974053	0.184309	0.426918
unclassified_f__Xanthomonadaceae	-0.0658096	0.75997	0.0234928	-0.0735168	0.784676	0.474584	0.0135076	0.95005	0.0137973	0.0102025	0.373289	0.584639
Vicinamibacter	-0.067031	0.755646	0.0322946	-0.0223134	0.198399	0.400765	-0.259989	0.219853	0.121615	-0.00784127	0.17731	0.0948925
Subgroup_25	-0.0677117	0.753239	0.00408609	-0.00639758	0.104135	0.766664	-0.296038	0.160146	0.0454945	-0.00386575	0.113434	0.316962
Spirochaeta	-0.0677766	0.75301	0.00387196	-0.00123916	0.0123917	0.772699	0.0541626	0.801535	0.00863531	0.000335115	0.00390969	0.66583
Acinetobacter	-0.0702909	0.744141	0.000304549	-0.0002356	0.00271938	0.935493	-0.00725425	0.973163	0.0019967	-0.000109243	0.00274766	0.835756
Blastocatella	-0.0750632	0.727394	0.0186859	-0.0071636	0.0587665	0.524174	-0.356914	0.0868811	0.106087	-0.00309099	0.057438	0.120382
Arthrobacter	-0.075332	0.726454	0.00481457	-0.0229269	0.367742	0.747325	0.0994776	0.643742	0.0372512	0.0115486	0.160066	0.366212
KD4-96	-0.07699	0.720666	0.00556629	-0.183153	3.54461	0.728988	-0.499674	0.0129135	0.205796	-0.20167	4.67421	0.0259782
Candidatus_Jidaibacter	-0.0771852	0.719985	0.056281	-0.00163156	0.00820397	0.264336	-0.0640834	0.766093	0.0193807	-0.00017338	0.00286719	0.516486
uncultured_f__Acetobacteraceae	-0.078332	0.715992	0.0023435	-0.00155487	0.0156983	0.822268	-0.0440365	0.838106	0.000169646	-7.57573e-05	0.00976346	0.951834
Phyllobacterium	-0.0802092	0.70947	0.00767501	-0.000872692	0.00520113	0.683965	0.119531	0.577992	0.0273644	0.000298405	-0.00136438	0.439829
unclassified_f__Microbacteriaceae	-0.0809752	0.706815	0.00620523	-0.0115709	0.231387	0.714457	-0.0228509	0.915595	0.00966343	-0.00261484	0.206682	0.647683
vadinHA49	-0.0819385	0.70348	0.0131925	-0.000524309	0.00297696	0.593047	0.191148	0.370931	0.0493222	0.000183585	-0.00100841	0.296943
unclassified_f__Caulobacteraceae	-0.0820816	0.702985	0.00668888	-0.00128987	0.00747522	0.704009	0.0317374	0.882961	0.000542824	-6.65412e-05	0.00258696	0.913948
Nakamurella	-0.083054	0.699625	0.000282482	-0.000284124	0.00414925	0.93787	-0.102121	0.634911	4.25679e-05	1.99731e-05	0.00274395	0.975862
Olivibacter	-0.0862627	0.688576	0.00260456	-0.000694568	0.00492778	0.812792	0.197453	0.355054	0.045592	0.00052624	-0.00303709	0.316432
unclassified_f__Methyloligellaceae	-0.0885571	0.680713	0.00742652	-0.00432978	0.0361283	0.68887	0.0924297	0.667516	0.0122984	0.001009	0.00802762	0.605937
Paracoccus	-0.0903006	0.67476	0.0154192	-0.00604918	0.0432416	0.563199	0.333519	0.111234	0.0595272	0.00215236	-0.00306439	0.250588
Tagaea	-0.0908501	0.672888	0.00152807	-0.000708081	0.00791904	0.856093	-0.0649486	0.763022	0.013849	-0.000386021	0.00855143	0.583931
SAR324_clade(Marine_group_B)	-0.0913025	0.671348	6.83963e-06	0.000111657	0.0149227	0.990323	-0.0877462	0.683489	0.00142699	-0.000292059	0.0181714	0.860888
Subgroup_22	-0.0922315	0.668189	0.000155883	-0.000288652	0.00612421	0.953827	-0.298971	0.155851	0.0226168	-0.000629624	0.0108626	0.483037
Beijerinckiaceae	-0.0925118	0.667237	0.00157108	-0.000240167	0.00176107	0.854103	-0.0961188	0.655031	0.0013616	-4.04885e-05	0.00111749	0.864083
unclassified_f__Geobacteraceae	-0.0931401	0.665105	0.0158331	-0.00467149	0.0280571	0.557966	0.0525152	0.807459	0.00899752	0.000637715	0.0020167	0.659297
uncultured_o__Microtrichales	-0.0944505	0.660666	0.0483182	-0.0223283	0.185994	0.30204	0.0391645	0.855824	1.42656e-05	6.94766e-05	0.0897886	0.986025
Niastella	-0.0946887	0.65986	0.000303809	0.00342805	0.183339	0.935571	0.100979	0.638719	0.0211372	0.00517801	0.148882	0.497874
Phenylobacterium	-0.0962964	0.654433	0.000255428	0.00256254	0.128373	0.940914	0.00784144	0.970992	0.0540086	0.00674777	0.0753196	0.27449
Solibacillus	-0.0981553	0.648178	9.50228e-05	-0.000392277	0.0134124	0.963943	0.349541	0.094077	0.133556	0.00266319	-0.0135332	0.0790722
Piscinibacter	-0.0984784	0.647093	0.00190857	-0.00230224	0.0269635	0.839374	-0.116204	0.588696	0.00172651	0.000396527	0.0133498	0.847135
Subgroup_5	-0.0986491	0.64652	0.009302	-0.00439285	0.0344427	0.653925	-0.190145	0.373494	0.0553916	-0.00194121	0.0340621	0.268257
GAL15	-0.0999783	0.642066	0.0142537	-0.0152474	0.148116	0.578447	-0.23737	0.26406	0.0501514	-0.00517924	0.132008	0.292813
uncultured_p__Desulfobacterota	-0.101151	0.638146	0.0265586	-0.00755349	0.0491898	0.446737	0.11624	0.588578	0.0155154	0.00104548	0.00694818	0.561975
Sporichthya	-0.101166	0.638096	0.0224407	-0.00815096	0.0659247	0.484766	-0.320253	0.127094	0.0875099	-0.00291482	0.0586997	0.160468
HOC36	-0.104492	0.62703	0.0784213	-0.00182211	0.00877493	0.18505	0.0219537	0.918899	0.00692599	-9.80599e-05	0.00190815	0.699043
Roseomonas	-0.104976	0.625425	0.0013717	-0.00320599	0.0696986	0.863584	0.193979	0.363753	0.0467696	0.00339006	0.0238164	0.310113
Novosphingobium	-0.105091	0.625045	0.00334188	-0.017186	0.557805	0.78846	-0.211007	0.322302	0.0466549	-0.0116284	0.594588	0.310722
I-8	-0.105393	0.624046	8.06534e-07	1.00021e-05	0.00215732	0.996677	-0.130487	0.543362	0.0010145	-6.4239e-05	0.00280958	0.882543
Vermiphilaceae	-0.105475	0.623775	0.020123	-0.000391258	0.00191871	0.508481	-0.225969	0.288358	0.0290168	-8.50814e-05	0.00105166	0.426148
unclassified_o__Ignavibacteriales	-0.108601	0.613466	0.0270959	-0.00122339	0.00694623	0.442113	0.247972	0.242679	0.0561496	0.000318916	-0.00131456	0.264911
uncultured_f__Micropepsaceae	-0.111275	0.604706	0.0187012	-0.00423168	0.0247082	0.524003	0.188789	0.376975	0.0594303	0.00136607	-0.00636043	0.250986
Mesorhizobium	-0.112198	0.601693	0.0216771	-0.0183362	0.14251	0.492375	0.0383462	0.858806	0.00679097	0.00185852	0.0464142	0.701859
unclassified_o__Acidobacteriales	-0.112347	0.601208	0.00671646	-0.00226973	0.0163128	0.703426	0.0464337	0.829417	0.0090245	0.00047644	0.00207998	0.658817
AKYH767	-0.113257	0.598246	0.0238156	-0.00229905	0.0130159	0.471527	-0.12324	0.566161	0.00979471	-0.000266996	0.00571102	0.645449
Candidatus_Terrybacteria	-0.116604	0.587405	0.00322896	-0.000626915	0.00463828	0.791987	0.263306	0.213812	0.053349	0.000461458	-0.00242248	0.277524
RB41	-0.119182	0.57911	0.0125537	-0.111215	1.39359	0.602198	-0.508371	0.0111958	0.264941	-0.0925215	1.79548	0.0100641
Lautropia	-0.119556	0.577911	0.0208997	-0.00536254	0.0366366	0.500325	0.0556875	0.796061	0.00174308	0.000280447	0.0110286	0.846412
Kapabacteriales	-0.123747	0.564551	0.00287011	-0.00647365	0.129395	0.803653	-0.027445	0.898704	0.00501655	0.00154987	0.0869889	0.742252
Actinoplanes	-0.124319	0.562742	0.020485	0.072978	-0.178568	0.504653	-0.0951367	0.658346	0.056263	0.0219017	-0.0740753	0.264415
Candidatus_Entotheonella	-0.125095	0.560287	0.0406712	-0.00543023	0.0339928	0.344659	-0.24335	0.251856	0.154177	-0.00191459	0.0289206	0.0577027
Vicinamibacteraceae	-0.13052	0.543261	0.0140369	-0.22629	3.16402	0.581373	-0.363201	0.0810774	0.161111	-0.138831	3.51284	0.0518888
unclassified_f__Anaerolineaceae	-0.131186	0.541186	0.049942	-0.00250541	0.0131656	0.29385	-0.104525	0.62692	0.00965124	-0.000199448	0.00433677	0.647891
Arenimonas	-0.13577	0.527016	0.0052088	-0.0245044	0.690326	0.737526	-0.0948445	0.659334	0.000882293	-0.00182631	0.602794	0.890416
CL500-29_marine_group	-0.136275	0.525466	0.0440025	-0.0169547	0.107509	0.325218	0.338577	0.105588	0.0832178	0.00422231	-0.00510243	0.171606
Candidatus_Chlorothrix	-0.136564	0.52458	0.00830756	-0.000416064	0.00251376	0.671881	-0.0728184	0.735257	0.000629695	2.07434e-05	0.00053655	0.907344
Modestobacter	-0.136708	0.524139	0.00378456	-0.00072162	0.00504356	0.775215	0.245552	0.247457	0.124473	0.000749429	-0.00515459	0.0908366
unclassified_c__Polyangia	-0.138048	0.520041	0.00518003	-0.000494984	0.00334039	0.738227	-0.136678	0.524231	1.75036e-05	-5.21051e-06	0.0012717	0.984521
Brevibacillus	-0.13892	0.517382	0.0226447	-0.00602338	0.0399533	0.482764	-0.274119	0.194903	0.0583615	-0.0017511	0.0307918	0.255427
Micromonospora	-0.14035	0.513036	0.0621584	-0.0448075	0.26043	0.240052	0.0339235	0.874958	0.0224114	-0.00487222	0.114916	0.485054
unclassified_p__Chloroflexi	-0.140618	0.512224	0.00426296	-0.00803958	0.113361	0.761807	-0.391295	0.0586511	0.0564356	-0.0052972	0.129216	0.263662
OLB14	-0.142048	0.5079	0.0264689	-0.0261792	0.285587	0.447517	-0.23459	0.26986	0.0214187	-0.0042646	0.214022	0.494994
unclassified_f__Azospirillaceae	-0.142443	0.506709	0.0346317	-0.00623343	0.042319	0.383944	0.151158	0.480774	0.0158854	0.000764506	0.00839188	0.557311
unclassified_f__Microscillaceae	-0.143231	0.504336	0.00909083	-0.009172	0.130919	0.65764	0.0797735	0.710982	0.00853805	0.00160966	0.0763991	0.667611
LWQ8	-0.145997	0.496053	0.00492775	0.113274	-0.00509462	0.744468	-0.299326	0.155337	0.00131827	0.0106096	0.378964	0.866244
JGI_0001001-H03	-0.146528	0.494468	0.0336754	-0.0111846	0.0784173	0.390707	-0.251515	0.235794	0.086712	-0.00325009	0.0613918	0.162479
SM2D12	-0.148111	0.489764	0.176924	-0.023117	0.115055	0.0406892	-0.357146	0.0866614	0.134384	-0.0036484	0.0507481	0.0780784
uncultured_f__Magnetospiraceae	-0.149198	0.486549	6.86393e-06	-2.25509e-05	0.0010743	0.990306	-0.232136	0.275046	0.021743	-0.000229842	0.00315843	0.491712
Longimicrobium	-0.150679	0.482184	0.0215388	-0.00404789	0.0197661	0.493774	-0.16571	0.439021	0.017228	-0.000655581	0.00866434	0.540971
uncultured_f__Microscillaceae	-0.15311	0.475061	0.0133803	-0.110553	1.47729	0.59041	0.110024	0.608799	0.0279346	0.0289268	0.729776	0.435037
Gemmatimonas	-0.161045	0.452193	0.0277211	-0.0784621	1.00971	0.436822	-0.0718016	0.738827	0.0049726	-0.00601781	0.731053	0.743346
Sulfurifustis	-0.161766	0.450143	0.0011506	-0.000686675	0.00660516	0.874969	0.0355318	0.869079	0.00140559	0.000137439	0.00236281	0.861925
Iamia	-0.164091	0.443568	0.000510866	-0.00678992	0.364935	0.91651	-0.415144	0.0436646	0.0532906	-0.0125582	0.455026	0.277794
uncultured_o__Frankiales	-0.165469	0.439697	0.020897	-0.0279218	0.331912	0.500353	-0.346321	0.0973557	0.135881	-0.0128935	0.334757	0.0763147
AKAU4049	-0.170307	0.426248	0.0309834	-0.0109091	0.101929	0.410655	-0.187952	0.379134	0.0171002	-0.00146764	0.0691711	0.542488
uncultured_f__Sandaracinaceae	-0.171055	0.424187	0.0234064	-0.0235883	0.24101	0.475406	-0.426458	0.0376996	0.117426	-0.0095676	0.230844	0.10117
Cohnella	-0.174039	0.416028	0.00278514	-0.00124367	0.00849974	0.806527	-0.074896	0.727978	0.00313217	0.000238833	0.000911963	0.795063
unclassified_c__Acidobacteriae	-0.17512	0.413091	0.122718	-0.00956723	0.0494957	0.0933056	0.0459591	0.831136	0.00296802	-0.000269437	0.0111122	0.800397
unclassified_f__Ilumatobacteraceae	-0.175509	0.41204	0.049222	-0.0107635	0.0621929	0.297447	0.0604662	0.778967	0.00448862	0.000588604	0.0105496	0.755766
Ga0077536	-0.177483	0.406716	0.037158	-0.00355967	0.0208549	0.366823	-0.254749	0.229622	0.092991	-0.00101976	0.0152974	0.147354
TRA3-20	-0.178805	0.403172	0.0192585	-0.0290641	0.44167	0.517823	-0.302813	0.150347	0.063468	-0.00955465	0.40795	0.234998
KD3-93	-0.180071	0.399797	0.036718	-0.0054161	0.0283102	0.36973	0.235756	0.267417	0.0171168	0.000669653	-0.00121953	0.542291
Gracilibacteria	-0.183902	0.389674	0.0271697	-0.000847906	0.00460615	0.441484	0.0285188	0.894762	0.00944266	9.05199e-05	0.000119011	0.651479
uncultured_f__Nannocystaceae	-0.186838	0.382017	0.0264238	-0.000620141	0.0031426	0.447909	-0.0902248	0.675019	0.0013165	-2.50665e-05	0.000726735	0.866333
unclassified_f__Nocardioidaceae	-0.187473	0.380372	0.0175048	-0.102291	1.40013	0.537709	-0.165688	0.439083	0.0143609	-0.016778	1.1216	0.577012
Marine_Group_II	-0.187977	0.37907	0.00174902	-0.00637576	0.114797	0.846153	-0.0803572	0.708957	0.00966435	0.00271402	0.0617652	0.647667
Geodermatophilus	-0.188712	0.377173	0.0352459	-0.0174744	0.185269	0.379684	-0.194336	0.362854	0.0418825	-0.00344951	0.143221	0.337423
Rhodoplanes	-0.195133	0.36085	0.135395	-0.0273767	0.145506	0.0768822	-0.116321	0.588316	0.0322724	-0.0024204	0.0513201	0.40093
211ds20	-0.195882	0.358972	0.0260752	-0.00267228	0.0129019	0.45096	0.256098	0.22708	0.0375914	0.000581038	-0.00404589	0.36399
Jiangella	-0.195882	0.358972	0.0260752	-0.000890761	0.00430062	0.45096	0.256098	0.22708	0.0375914	0.000193679	-0.00134863	0.36399
Chthonobacter	-0.205273	0.335926	0.052359	-0.00854898	0.0546721	0.282153	-0.0187179	0.930822	0.00280509	0.00035833	0.01469	0.805848
Nannocystis	-0.207272	0.331139	0.00199282	-0.00530145	0.111423	0.835913	-0.441881	0.0306267	0.0782986	-0.00601769	0.14583	0.185408
NS11-12_marine_group	-0.207698	0.330123	0.00869051	-0.00112977	0.00630122	0.664824	-0.194505	0.362429	0.00616883	-0.000172369	0.00310211	0.715262
unclassified_o__Chitinophagales	-0.208082	0.329211	0.0283723	-0.00199237	0.0107258	0.431409	-0.277995	0.18841	0.0529419	-0.000492851	0.00687598	0.279416
unclassified_f__Sandaracinaceae	-0.208605	0.327968	0.135348	-0.00222916	0.0102723	0.0769379	-0.173649	0.41709	0.0664055	-0.000282754	0.00341598	0.224099
uncultured_f__Microtrichaceae	-0.208881	0.327315	0.068112	-0.00325746	0.017606	0.218031	-0.0188253	0.930426	0.00133662	-8.26348e-05	0.00445079	0.865324
Actinotalea	-0.209512	0.325822	0.00191848	-0.000869338	0.0059201	0.838963	-0.124229	0.563025	0.00212322	0.000165615	0.000628789	0.830703
Lineage_IV	-0.209512	0.325822	0.00526061	-0.00106102	0.00625144	0.736269	-0.124229	0.563025	0.000780072	7.39886e-05	0.00100919	0.896924
BD1-7_clade	-0.210264	0.324049	0.0352178	-0.00195174	0.0105519	0.379877	-0.0281925	0.89596	0.000232445	-2.87138e-05	0.00247254	0.943631
BD7-11	-0.210984	0.322356	0.0357708	-0.00270861	0.0140353	0.376094	-0.17846	0.404095	0.00900158	-0.000246056	0.00477913	0.659225
Sericytochromatia	-0.212359	0.31914	0.0516852	-0.0719749	0.565648	0.285356	-0.172286	0.42081	0.019905	-0.00808856	0.334396	0.51081
Streptosporangium	-0.213026	0.317586	0.00520925	-0.00154812	0.0112692	0.737515	-0.459166	0.0240029	0.111357	-0.00129619	0.0169421	0.111026
Conexibacter	-0.213883	0.315596	0.0480066	-0.0120973	0.0840343	0.303643	-0.18998	0.373918	0.00775347	-0.000880394	0.0406208	0.682436
0319-6G20	-0.215639	0.311544	0.028308	-0.0117063	0.0936061	0.431939	-0.285061	0.176961	0.0345005	-0.00234029	0.0657163	0.384862
NS9_marine_group	-0.216299	0.31003	0.0710512	-0.00256066	0.0131576	0.208008	-0.018307	0.932337	0.000102735	-1.76326e-05	0.00236741	0.962509
053A03-B-DI-P58	-0.217881	0.306418	0.03124	-0.000674272	0.00337423	0.408693	-0.1307	0.542699	0.00210895	-3.17253e-05	0.000789895	0.831265
Kribbella	-0.218635	0.304706	0.000371061	0.0022975	0.0984621	0.928813	0.144198	0.501432	0.10704	0.0070664	0.041251	0.118632
uncultured_f__Rhodospirillaceae	-0.218803	0.304324	0.104112	-0.00300942	0.014589	0.124095	-0.171448	0.423108	0.0363017	-0.000321801	0.00476424	0.372509
Litorilinea	-0.219928	0.301783	0.101037	-0.0113149	0.0564853	0.130115	-0.143518	0.503474	0.0307541	-0.00113046	0.0187921	0.412419
AKAU3564_sediment_group	-0.220342	0.300851	0.0412483	-0.00132148	0.00663265	0.341187	-0.245654	0.247253	0.0784952	-0.00033012	0.00410982	0.184834
uncultured_f__Euzebyaceae	-0.221108	0.29913	0.00174422	-0.00326931	0.0562804	0.846362	-0.301941	0.151584	0.0357753	-0.00268126	0.0677289	0.376063
unclassified_f__Methylophilaceae	-0.222948	0.295024	0.0259697	-0.0209455	0.313061	0.45189	-0.180671	0.398203	0.0355405	-0.00443722	0.26553	0.377663
unclassified_f__Streptosporangiaceae	-0.223936	0.292832	0.0397102	-0.0213546	0.125848	0.350544	0.0146511	0.945828	0.00528208	-0.00141037	0.0478489	0.73575
uncultured_o__Micavibrionales	-0.224516	0.291551	0.0186301	-0.00487905	0.0367679	0.524801	0.127323	0.553264	0.0173977	0.00085382	0.007789	0.538967
Salinispora	-0.224715	0.291114	0.0298042	-0.00257191	0.0136946	0.419846	-0.151675	0.47926	0.00420428	-0.000174926	0.0043486	0.763406
unclassified_f__Gemmatimonadaceae	-0.224761	0.291013	0.0838641	-0.0529583	0.426336	0.169877	-0.16489	0.441322	0.0380712	-0.00646154	0.261022	0.360886
uncultured_f__Verrucomicrobiaceae	-0.226018	0.288251	0.0276836	-0.00137673	0.00662462	0.437137	-0.316356	0.132047	0.130567	-0.000541437	0.00587024	0.0827632
Paenisporosarcina	-0.228727	0.282356	0.015457	-0.0528964	0.56321	0.562717	0.0844212	0.69491	0.0649447	0.0196348	0.150572	0.229446
MBNT15	-0.22894	0.281894	0.0398869	-0.0113514	0.0781536	0.349452	0.0715692	0.739643	0.0173813	0.00135696	0.0167047	0.53916
Subgroup_7	-0.230853	0.277783	0.0515164	-0.116654	1.35892	0.286165	-0.35806	0.0858009	0.163589	-0.0376439	1.21689	0.0499533
Pseudorhodoplanes	-0.2317	0.275975	0.115244	-0.0276632	0.15211	0.104607	-0.186706	0.38236	0.035153	-0.00276673	0.0599839	0.380324
unclassified_o__Solirubrobacterales	-0.2317	0.275975	0.0719633	-0.00213219	0.0103462	0.205003	-0.380783	0.0663986	0.106326	-0.000469334	0.00567506	0.119941
RCP2-54	-0.231867	0.275618	0.158493	-0.00403774	0.0189893	0.0540131	-0.180897	0.3976	0.060514	-0.000451808	0.00599768	0.246575
KF-JG30-B3	-0.23225	0.274803	0.0988128	-0.0164254	0.114533	0.134658	-0.13565	0.527385	0.0161818	-0.00120369	0.055666	0.553627
PB19	-0.233021	0.273169	0.0806748	-0.00433424	0.023436	0.178597	0.00352222	0.986968	0.00105242	8.96458e-05	0.00403856	0.880384
unclassified_f__Thermomicrobiaceae	-0.233719	0.271693	0.0256031	-0.00600362	0.0384022	0.455142	-0.102502	0.633642	0.0144086	-0.000815587	0.0204496	0.576375
Pseudonocardia	-0.234743	0.269537	0.00105668	-0.0154353	0.245968	0.880143	-0.457181	0.0246989	0.0864334	-0.0252799	0.419761	0.163187
Puia	-0.236705	0.26544	0.0742117	-0.0174017	0.147801	0.197799	-0.32469	0.121617	0.103919	-0.00372901	0.108715	0.124465
SM1A02	-0.238821	0.261064	0.0113061	-0.00309175	0.0234973	0.620949	-0.119385	0.578461	0.008552	-0.000486938	0.014887	0.667355
Steroidobacter	-0.241079	0.256446	0.205191	-0.225116	1.43193	0.0262257	0.0385034	0.858233	0.0122308	-0.00995284	0.563046	0.606936
Paludibaculum	-0.2423	0.253971	0.143574	-0.00301167	0.0141097	0.0678565	-0.288426	0.171682	0.0990177	-0.000452917	0.0055193	0.134233
Arcticibacter	-0.244884	0.248785	0.0668347	-0.00407757	0.0194044	0.222555	0.0353645	0.86969	0.000251413	-4.52883e-05	0.00238542	0.94138
Sphingoaurantiacus	-0.245037	0.24848	0.0584871	-0.0139642	0.100823	0.2549	-0.049084	0.819832	0.00157398	0.000414836	0.0371325	0.85397
uncultured_f__Polyangiaceae	-0.246329	0.245916	0.0886796	-0.0144799	0.07614	0.157569	-0.206731	0.33243	0.0545855	-0.00205723	0.0336963	0.271869
Ammoniphilus	-0.246677	0.245227	0.0260344	-0.0172487	0.130279	0.451319	0.150545	0.482578	0.0554393	0.0045581	0.0132238	0.268045
Methylobacter	-0.248309	0.242018	0.0625495	-0.00916941	0.0666162	0.23853	-0.340177	0.103846	0.150353	-0.00257441	0.0518035	0.0611789
Nitrolancea	-0.249335	0.240014	0.0453736	-0.00873063	0.0512936	0.317621	-0.365783	0.0787813	0.107587	-0.00243453	0.0370314	0.11764
Aquicella	-0.250632	0.237497	0.115185	-0.00662205	0.0329815	0.104701	-0.251436	0.235946	0.0514483	-0.000801442	0.0122483	0.286493
Pedobacter	-0.250981	0.236824	0.0869751	-0.0434516	0.290807	0.161813	-0.122631	0.568095	0.0330819	-0.00485284	0.150912	0.394987
Reyranella	-0.251693	0.235451	0.103815	-0.0332229	0.214525	0.124665	-0.156701	0.464639	0.0200512	-0.00264406	0.0974439	0.509245
A21b	-0.252654	0.233607	0.118732	-0.0115691	0.06124	0.0991695	-0.0876887	0.683686	0.00932287	-0.000587061	0.0173036	0.653561
unclassified_f__Beijerinckiaceae	-0.253052	0.232848	0.0573376	-0.023214	0.176829	0.259767	-0.137939	0.520374	0.000525402	-0.000402409	0.0813098	0.915335
Streptomyces	-0.253861	0.231306	0.0373018	-0.18799	2.23792	0.36588	-0.0643758	0.765055	0.00425138	-0.0114928	1.54252	0.762121
0319-7L14	-0.255829	0.227585	0.0423248	-0.0390772	0.325869	0.334829	-0.417648	0.0422846	0.116971	-0.0117641	0.270262	0.101878
uncultured_f__Rhizobiales_Incertae_Sedis	-0.257065	0.225269	0.139052	-0.0357498	0.190625	0.072708	-0.0794968	0.711943	0.0356468	-0.00327784	0.0687442	0.376938
Bdellovibrio	-0.257784	0.22393	0.132423	-0.0611555	0.373654	0.0804508	-0.152373	0.477215	0.0482386	-0.0066841	0.175375	0.302448
CL500-3	-0.258536	0.222534	0.118131	-0.00176799	0.00854333	0.100085	0.016155	0.940276	0.000294051	1.59736e-05	0.000826255	0.936613
unclassified_c__Alphaproteobacteria	-0.260072	0.2197	0.0813943	-0.0128348	0.0766786	0.176588	-0.0538571	0.802633	0.00261395	-0.000416518	0.0257079	0.812461
WX65	-0.260246	0.21938	0.0391869	-0.00726855	0.0452817	0.353803	-0.267876	0.205677	0.0536977	-0.0015408	0.0287967	0.275915
uncultured_f__Oxalobacteraceae	-0.26123	0.217579	0.186344	-0.00661982	0.0305274	0.0351752	-0.0999272	0.642237	0.0483189	-0.000610434	0.00799155	0.302036
A0839	-0.262057	0.216074	0.0638379	-0.00468608	0.0249415	0.233593	-0.00726337	0.973129	3.8554e-05	2.08544e-05	0.00469116	0.977028
unclassified_f__Acetobacteraceae	-0.262097	0.216001	0.0500397	-0.00188638	0.00978331	0.293366	0.0187171	0.930825	0.00587292	0.000117028	0.000600849	0.721904
uncultured_c__Thermoleophilia	-0.265117	0.210564	0.0756234	-0.0121677	0.0689352	0.193419	-0.127526	0.552626	0.00619039	-0.000630424	0.0228485	0.714785
AKYG1722	-0.265183	0.210445	0.080948	-0.057592	0.548102	0.177831	-0.611492	0.00149897	0.408548	-0.02343	0.523948	0.000772681
Vulgatibacter	-0.265237	0.210349	0.167103	-0.00414598	0.0194525	0.04733	-0.182478	0.393419	0.0605128	-0.000451805	0.00599767	0.24658
Segetibacter	-0.265374	0.210105	0.036199	-0.00156292	0.00815478	0.373199	-0.121268	0.572437	0.000562683	-3.52869e-05	0.00180155	0.912394
Cystobacter	-0.266355	0.208361	0.042855	-0.00812073	0.0401281	0.331753	-0.107427	0.617331	0.00404753	-0.00045194	0.00966589	0.767738
BD2-11_terrestrial_group	-0.266596	0.207935	0.0182496	-0.00921238	0.0751114	0.529104	-0.178565	0.403815	0.0185494	-0.00168191	0.0516472	0.525708
27F-1492R	-0.268956	0.203785	0.0326026	-0.0114266	0.085564	0.398491	-0.225865	0.288586	0.026627	-0.00187	0.0544095	0.446145
Nitrospira	-0.269206	0.203349	0.138365	-0.380743	2.62345	0.0734749	-0.224543	0.291492	0.0608423	-0.0457208	1.42797	0.245257
Herbidospora	-0.269256	0.203261	0.0285703	-0.00997765	0.050274	0.429783	-0.141295	0.510175	0.0106632	0.00110384	-0.0028947	0.631112
Subgroup_10	-0.271164	0.199953	0.0293815	-0.0499698	0.41917	0.423212	-0.490427	0.0149717	0.124017	-0.018591	0.381723	0.0914715
unclassified_f__Xanthobacteraceae	-0.272252	0.198083	0.157704	-0.204752	1.14458	0.0546695	-0.0152306	0.943688	0.00718384	-0.00791364	0.34349	0.693752
44889	-0.273084	0.196662	0.0554666	-0.0256592	0.185092	0.267923	-0.549097	0.00545432	0.305281	-0.0109011	0.178716	0.00511317
BIrii41	-0.273084	0.196662	0.0717236	-0.0576762	0.485882	0.205788	-0.0418028	0.846221	4.77347e-05	-0.000269448	0.241632	0.97444
Variovorax	-0.273579	0.195819	0.0610957	-0.0320857	0.218704	0.244244	-0.247169	0.244257	0.0508943	-0.00530313	0.131717	0.289172
uncultured_f__Fodinicurvataceae	-0.273908	0.195261	0.044146	-0.00180862	0.00871722	0.324412	-0.254806	0.229515	0.0262334	-0.000252476	0.00337321	0.449572
Vampirovibrio	-0.275031	0.193362	0.0496001	-0.00834715	0.0418302	0.295551	-0.167498	0.43403	0.0296224	-0.00116815	0.0171942	0.421289
Hirschia	-0.275179	0.193113	0.0736436	-0.016976	0.112	0.199592	-0.0639454	0.766583	0.000612575	-0.000280376	0.0420172	0.908607
Elev-16S-1166	-0.277744	0.188827	0.107425	-0.00369382	0.0187399	0.117934	-0.117105	0.585787	0.0187003	-0.000279087	0.00558128	0.524013
Cytophaga	-0.277987	0.188424	0.130318	-0.00970025	0.0476203	0.0830786	0.0128985	0.9523	0.064433	-0.00123517	0.01783	0.231353
IS-44	-0.278171	0.18812	0.0711723	-0.00735828	0.0407766	0.207606	0.0639363	0.766615	0.0104107	0.000509628	0.00445414	0.635204
Candidatus_Paracaedibacter	-0.279255	0.186333	0.151581	-0.00809803	0.039053	0.0600408	-0.416352	0.0429942	0.23299	-0.0018181	0.0216494	0.016893
Skermanella	-0.279582	0.185797	0.104028	-0.0456351	0.384243	0.124256	-0.218301	0.305463	0.140384	-0.00960005	0.280043	0.071244
YC-ZSS-LKJ147	-0.280256	0.184694	0.106423	-0.0239265	0.157388	0.119763	-0.572837	0.00343699	0.370822	-0.00808791	0.131736	0.00158816
unclassified_o__Gaiellales	-0.286254	0.175078	0.203931	-0.0247315	0.12392	0.0267485	-0.0360706	0.867111	0.0401111	-0.00198625	0.036934	0.348073
Chthonomonas	-0.286289	0.175022	0.0779605	-0.000770114	0.0035399	0.1864	-0.19584	0.359079	0.0240998	-7.75383e-05	0.000980096	0.468861
uncultured_f__Paracaedibacteraceae	-0.286289	0.175022	0.0779605	-0.000770114	0.0035399	0.1864	-0.19584	0.359079	0.0240998	-7.75383e-05	0.000980096	0.468861
Haliangium	-0.288294	0.171887	0.0544784	-0.0860906	0.768567	0.272354	-0.359365	0.0845828	0.0796527	-0.0188511	0.57902	0.181493
Lysobacter	-0.288637	0.171354	0.0947398	-0.26132	2.31313	0.143413	0.0130577	0.951712	0.00141916	0.00579181	1.13994	0.861266
Lysinibacillus	-0.291031	0.167672	0.0712867	-0.0141935	0.0900704	0.207227	-0.26143	0.217215	0.0601481	-0.00236095	0.0517337	0.248054
Cupriavidus	-0.29323	0.164337	0.0579199	-0.0144631	0.0973354	0.257288	-0.408047	0.0477687	0.129574	-0.0039174	0.0726119	0.0840278
FFCH7168	-0.294361	0.16264	0.0359739	-0.0215681	0.192275	0.374717	-0.493252	0.0143161	0.130974	-0.00745252	0.170687	0.0822511
unclassified_f__Solirubrobacteraceae	-0.294732	0.162086	0.00853413	-0.0326599	0.340209	0.667683	-0.497497	0.0133757	0.110719	-0.0213029	0.402564	0.112117
unclassified_f__Gallionellaceae	-0.295331	0.161195	0.0596822	-0.00831564	0.0485399	0.249953	-0.263377	0.213686	0.073246	-0.00166824	0.0287833	0.200858
Rokubacteriales	-0.300979	0.152956	0.0330929	-0.0685386	0.636257	0.394907	-0.443864	0.0297998	0.158472	-0.0271604	0.600652	0.0540305
Bauldia	-0.301024	0.152893	0.172934	-0.0477341	0.301555	0.04327	-0.149826	0.484695	0.0467432	-0.00449407	0.13993	0.310253
unclassified_o__Microtrichales	-0.301567	0.152117	0.0930644	-0.061872	0.506525	0.147187	-0.564281	0.0040753	0.264929	-0.0189042	0.421118	0.010066
D05-2	-0.303384	0.149541	0.126348	-0.0177842	0.107392	0.0882721	-0.00504069	0.98135	0.000267594	-0.000148211	0.0326964	0.939526
Fimbriimonadales	-0.303738	0.149043	0.095112	-0.00694905	0.0368252	0.142589	-0.0731282	0.73417	0.0384295	-0.000799893	0.0146781	0.358591
Adhaeribacter	-0.304244	0.148333	0.0760879	-0.0884184	0.702992	0.192001	-0.278938	0.186854	0.0521459	-0.0132552	0.450393	0.283161
Candidatus_Jorgensenbacteria	-0.304399	0.148116	0.0725319	-0.00221224	0.0109333	0.203154	0.155518	0.468059	0.0410824	0.000301501	-0.00139378	0.34218
SWB02	-0.30615	0.14568	0.210944	-0.044158	0.284296	0.0239612	-0.221932	0.297287	0.086215	-0.00511222	0.143839	0.163744
Saccharothrix	-0.308948	0.141847	0.0795138	-0.0491419	0.301467	0.18189	-0.45973	0.0238078	0.109469	-0.0104416	0.190246	0.114289
Thiobacillus	-0.309743	0.140772	0.110012	-0.0196469	0.10754	0.11334	-0.0277455	0.897601	0.0211537	-0.00156012	0.0382692	0.497705
unclassified_o__Vicinamibacterales	-0.310005	0.140419	0.0757693	-0.0189098	0.117586	0.192972	-0.206845	0.332158	0.0228227	-0.00187939	0.0544989	0.481028
DG-56	-0.311094	0.138957	0.122522	-0.00212091	0.00980909	0.0935847	-0.41712	0.0425728	0.181404	-0.000467337	0.00516722	0.0379698
Blfdi19	-0.313153	0.136222	0.026977	-0.0192583	0.178725	0.443131	-0.568692	0.00373481	0.146542	-0.00812822	0.173432	0.0648479
TK10	-0.314404	0.134581	0.0828241	-0.112208	0.885703	0.172669	-0.644768	0.000670646	0.279423	-0.0373222	0.759642	0.00791777
Panacagrimonas	-0.315746	0.132835	0.101529	-0.00860313	0.04317	0.129132	-0.128101	0.550822	0.0332547	-0.00089162	0.014815	0.393734
unclassified_f__Geodermatophilaceae	-0.315767	0.132809	0.0974836	-0.0521485	0.35858	0.137452	-0.0888309	0.679777	0.0245752	-0.0047415	0.180413	0.464455
F9P41300-M23	-0.316425	0.131959	0.098316	-0.00172966	0.00789038	0.135695	-0.346485	0.0971866	0.14643	-0.000382256	0.00411556	0.0649594
unclassified_f__Hyphomicrobiaceae	-0.319734	0.127746	0.1502	-0.0330293	0.170428	0.061322	-0.212785	0.318146	0.0448151	-0.00326714	0.060087	0.320689
Entotheonellaceae	-0.320314	0.127017	0.20093	-0.00823334	0.0396319	0.0280338	-0.464133	0.02233	0.280683	-0.00176219	0.0211189	0.00775295
Rhodothermaceae	-0.32055	0.126722	0.128939	-0.0242307	0.166023	0.0848463	-0.687801	0.000203825	0.382667	-0.0075592	0.134054	0.00127186
MB-A2-108	-0.320861	0.126332	0.0858452	-0.21478	1.73018	0.164693	-0.45411	0.0258076	0.127837	-0.0474631	1.26141	0.0862862
unclassified_o__Rhizobiales	-0.321434	0.125618	0.103843	-0.0133231	0.0697231	0.12461	-0.340797	0.103178	0.105204	-0.00242842	0.0357511	0.122028
Phreatobacter	-0.32332	0.12329	0.196781	-0.00352584	0.0163099	0.0299089	-0.200611	0.347254	0.0380486	-0.000280757	0.00388594	0.361032
Tumebacillus	-0.323501	0.123068	0.127774	-0.0101693	0.0506054	0.0863692	-0.0146275	0.945915	0.00113549	0.000173601	0.00544203	0.875787
uncultured_o__Gaiellales	-0.32433	0.122054	0.0659356	-0.0420607	0.348902	0.225803	-0.156577	0.464997	0.00937073	-0.00287141	0.19616	0.652727
OM27_clade	-0.327884	0.117783	0.247151	-0.0434576	0.268832	0.0134522	-0.337403	0.10688	0.188865	-0.00687942	0.148138	0.0338269
Berkelbacteria	-0.327934	0.117724	0.0712332	-0.012218	0.0786838	0.207404	-0.233341	0.27249	0.0363472	-0.00158047	0.0413955	0.372204
Hymenobacter	-0.328326	0.117259	0.0781806	-0.00213346	0.0101073	0.185754	0.0979324	0.648926	0.00441745	9.1836e-05	0.000106567	0.757653
Rubellimicrobium	-0.329274	0.116143	0.109371	-0.159123	1.67438	0.114461	-0.484453	0.0164384	0.288553	-0.0468045	1.43752	0.00679424
Actinocorallia	-0.32931	0.1161	0.0876832	-0.0124123	0.0726707	0.160035	-0.149572	0.485444	0.0193535	-0.00105601	0.0295753	0.516782
Pedomicrobium	-0.330577	0.11462	0.26248	-0.0740818	0.551684	0.0104792	-0.296345	0.159694	0.0986647	-0.008225	0.31271	0.134967
Terrimonas	-0.333188	0.111611	0.0394178	-0.0549959	0.589551	0.35236	-0.33899	0.105136	0.0474221	-0.0109236	0.457852	0.306679
SAR202_clade	-0.334681	0.109918	0.0575741	-0.00416739	0.0236998	0.258757	-0.0889316	0.679433	0.00980782	-0.000311479	0.008822	0.645227
B1-7BS	-0.336858	0.107482	0.14791	-0.00351118	0.0164916	0.0635066	-0.254864	0.229405	0.0543308	-0.000385362	0.00512283	0.273022
uncultured_f__Micromonosporaceae	-0.342385	0.101479	0.118266	-0.00594329	0.0276324	0.0998786	-0.375408	0.0706515	0.151435	-0.00121787	0.0137546	0.0601752
Anaeromyxobacter	-0.342962	0.100866	0.106217	-0.0267342	0.165002	0.120143	-0.0820043	0.703252	0.00013893	0.000175089	0.048941	0.956407
Pontibacter	-0.343995	0.099777	0.132348	-0.153718	1.18189	0.080543	-0.287144	0.173681	0.041659	-0.0156175	0.67228	0.338743
Limnobacter	-0.346561	0.097109	0.203322	-0.00124368	0.00556638	0.0270046	-0.286227	0.17512	0.112613	-0.000167611	0.00183466	0.108909
unclassified_f__Phycisphaeraceae	-0.346561	0.097109	0.203322	-0.00124368	0.00556638	0.0270046	-0.286227	0.17512	0.112613	-0.000167611	0.00183466	0.108909
unclassified_f__Polyangiaceae	-0.346561	0.097109	0.203322	-0.00124368	0.00556638	0.0270046	-0.286227	0.17512	0.112613	-0.000167611	0.00183466	0.108909
Methylotenera	-0.348168	0.0954652	0.088716	-0.0326061	0.213596	0.157479	-0.230017	0.279575	0.0559632	-0.00468965	0.118563	0.26573
Candidatus_Woykebacteria	-0.34861	0.0950173	0.101519	-0.00121549	0.0056902	0.129153	0.0435667	0.839812	0.000780608	1.93014e-05	0.00030578	0.896889
uncultured_o__Ardenticatenales	-0.350228	0.0933883	0.0427648	-0.0994007	0.897636	0.332274	-0.446498	0.0287293	0.0954624	-0.0268939	0.72744	0.141818
Sulfuricella	-0.352331	0.0913036	0.113863	-0.0067867	0.0331971	0.106843	-0.00428832	0.984134	0.00175885	0.000152747	0.00270648	0.845727
JG30-KF-CM66	-0.352916	0.0907305	0.13971	-0.0905026	0.576728	0.0719806	-0.398521	0.0537439	0.104803	-0.0141947	0.324125	0.122783
uncultured_o__Oligoflexales	-0.353023	0.0906256	0.181191	-0.00479094	0.0231902	0.0380954	-0.315451	0.133219	0.259557	-0.00103839	0.0125407	0.0109933
uncultured_f__Burkholderiaceae	-0.353315	0.0903407	0.0994751	-0.00319884	0.0153995	0.133288	-0.0599332	0.780868	0.00413715	-0.000118135	0.00283197	0.76525
Methyloligellaceae	-0.354169	0.0895098	0.0650216	-0.00904851	0.0453203	0.229161	-0.324687	0.121621	0.116786	-0.00219602	0.0274349	0.102166
uncultured_f__Beijerinckiaceae	-0.354544	0.0891477	0.121803	-0.0392961	0.273514	0.0946196	-0.286493	0.174702	0.128825	-0.00731832	0.174793	0.084995
Inquilinus	-0.355487	0.0882408	0.174183	-0.00214685	0.0101645	0.0424457	-0.347332	0.0963178	0.0889132	-0.000277762	0.00361307	0.156997
Rubrobacter	-0.360603	0.0834389	0.114636	-0.028522	0.166296	0.105585	-0.199346	0.350366	0.0107209	-0.00157953	0.0592319	0.630184
uncultured_o__Elsterales	-0.362554	0.0816612	0.287348	-0.0289464	0.143423	0.00693344	-0.341536	0.102384	0.107208	-0.00320181	0.0499334	0.118327
Solirubrobacteraceae	-0.362707	0.0815231	0.0392372	-0.0739292	0.516808	0.353488	-0.55732	0.00466573	0.145581	-0.0257876	0.445112	0.0658078
uncultured_f__Diplorickettsiaceae	-0.368049	0.0768064	0.118385	-0.0119454	0.063339	0.0996971	-0.380559	0.0665717	0.0889333	-0.00187489	0.0300108	0.156947
unclassified_f__Myxococcaceae	-0.369475	0.0755826	0.0813246	-0.0663137	0.497908	0.176782	-0.204615	0.337513	0.0444007	-0.00887318	0.298325	0.322988
Geminicoccus	-0.370737	0.0745125	0.125785	-0.0107545	0.0582429	0.0890336	-0.323407	0.123183	0.143403	-0.00207944	0.0319513	0.0680342
Dongia	-0.371112	0.0741972	0.184313	-0.106319	0.702588	0.0362991	-0.0911266	0.671946	0.00614746	-0.00351619	0.280991	0.715735
Ferrovibrio	-0.373408	0.0722852	0.0744141	-0.00574936	0.0277803	0.197164	0.0549109	0.798848	0.0202568	0.000543212	-0.00197586	0.50706
uncultured_f__Sutterellaceae	-0.376244	0.0699762	0.093218	-0.019609	0.127179	0.146836	-0.389315	0.0600542	0.116889	-0.00397636	0.0809939	0.102005
Mitsuaria	-0.376351	0.0698906	0.0153839	-0.0299574	0.172441	0.563649	-0.280442	0.18439	0.00116422	-0.00149238	0.0584069	0.874237
Bradyrhizobium	-0.380444	0.0666606	0.166195	-0.0565386	0.501793	0.0479946	-0.128021	0.551073	0.0122635	-0.00278123	0.286241	0.606452
uncultured_f__Hungateiclostridiaceae	-0.380866	0.0663346	0.134685	-0.00291696	0.0137044	0.07772	-0.139292	0.516249	0.0100224	-0.000144095	0.00258935	0.641618
Microvirga	-0.380901	0.0663078	0.181505	-0.201163	1.51057	0.0379107	-0.0904741	0.674169	0.0172603	-0.0112336	0.756338	0.540589
uncultured_o__Rhizobiales	-0.38227	0.0652576	0.120686	-0.0514113	0.341491	0.0962491	-0.32426	0.12214	0.104503	-0.00866334	0.203687	0.123352
Ramlibacter	-0.384599	0.0635008	0.17424	-0.206056	1.64444	0.0424085	-0.225315	0.289792	0.071383	-0.0238836	0.989293	0.206909
AB1	-0.385665	0.0627084	0.21878	-0.0052645	0.0252167	0.0211757	-0.187639	0.379943	0.0966743	-0.000633726	0.00870145	0.139183
Nannocystaceae	-0.38728	0.0615232	0.124091	-0.00426889	0.019734	0.0913686	-0.00544069	0.979871	0.000564417	5.21359e-05	0.000972066	0.912259
uncultured_o__Azospirillales	-0.390945	0.0588974	0.195838	-0.0820434	0.578664	0.0303518	-0.368444	0.0764659	0.114843	-0.0113773	0.335528	0.105251
Blastococcus	-0.39538	0.0558362	0.174912	-0.219523	1.58669	0.0419716	-0.248421	0.2418	0.0694769	-0.0250543	0.885018	0.213311
Vampirovibrionales	-0.396051	0.0553843	0.142563	-0.00442899	0.020908	0.0689122	-0.409029	0.0471832	0.247152	-0.00105603	0.0119747	0.0134521
Desertibacter	-0.39622	0.0552707	0.130781	-0.0097375	0.0543799	0.0824931	-0.198854	0.351581	0.0212515	-0.000710822	0.0194554	0.496702
unclassified_p__Patescibacteria	-0.397426	0.0544663	0.261536	-0.0101885	0.0494651	0.0106427	-0.586039	0.00261864	0.415642	-0.00232592	0.027934	0.000671772
uncultured_f__Unknown_Family	-0.397856	0.0541818	0.143971	-0.00384845	0.0181794	0.0674463	-0.0257813	0.904816	0.0101614	-0.000185147	0.00346781	0.639306
Candidatus_Kaiserbacteria	-0.408081	0.0477481	0.15905	-0.032679	0.192152	0.0535537	0.00305612	0.988692	9.58836e-05	-0.0001453	0.0536917	0.96378
Gaiella	-0.408962	0.0472229	0.138022	-0.242792	1.85127	0.0738606	-0.431492	0.0352619	0.148306	-0.0455755	1.24472	0.0631237
PLTA13	-0.411675	0.0456343	0.176659	-0.0833902	0.579537	0.0408563	-0.551612	0.00520207	0.310855	-0.0200317	0.412747	0.00464566
uncultured_f__Solimonadaceae	-0.413437	0.0446254	0.0530534	-0.00629188	0.0386577	0.278896	-0.505747	0.0116929	0.0971593	-0.00154191	0.0263626	0.138143
uncultured_c__Alphaproteobacteria	-0.420583	0.0407107	0.308995	-0.104562	0.609756	0.00479706	-0.190559	0.372435	0.0486805	-0.00751567	0.233622	0.300188
MM2	-0.421855	0.0400434	0.248773	-0.107218	0.676123	0.0131036	-0.442655	0.0303018	0.260967	-0.0198861	0.40599	0.0107425
bacteriap25	-0.422449	0.0397343	0.146907	-0.146359	1.0294	0.0644875	-0.374511	0.0713809	0.164713	-0.0280642	0.669363	0.049099
Oceanobacillus	-0.425065	0.038397	0.28483	-0.0111853	0.0517748	0.00723298	-0.195953	0.358796	0.123588	-0.00133424	0.0165698	0.0920732
WS2	-0.427266	0.0372994	0.211882	-0.0324905	0.1647	0.0236103	-0.479731	0.0176791	0.275295	-0.00670657	0.0892962	0.00848106
uncultured_f__Gemmataceae	-0.427826	0.0370245	0.227728	-0.00402421	0.0189314	0.0183726	-0.470076	0.0204536	0.231031	-0.000734007	0.00867505	0.0174299
Planifilum	-0.436257	0.0330714	0.182659	-0.00576965	0.0264005	0.0372404	-0.396264	0.0552413	0.166364	-0.000997127	0.0111714	0.0478703
Solirubrobacter	-0.438929	0.0318913	0.112298	-0.0996447	0.825345	0.109436	-0.671746	0.000324997	0.308867	-0.0299258	0.68287	0.00480767
uncultured_f__Roseiflexaceae	-0.442462	0.0303824	0.243589	-0.367034	2.38952	0.014249	-0.575468	0.00325866	0.294728	-0.0731105	1.51256	0.00612112
Romboutsia	-0.443018	0.0301504	0.0743025	-0.00666614	0.0324368	0.197514	-0.336939	0.107393	0.0824576	-0.00127169	0.0159764	0.173665
uncultured_o__Actinomarinales	-0.44691	0.0285647	0.0767408	-0.0805913	0.644075	0.190028	-0.757886	1.78955e-05	0.232726	-0.0254149	0.540335	0.0169646
CCD24	-0.451655	0.0267227	0.157833	-0.0772898	0.588879	0.0545621	-0.4914	0.014743	0.174328	-0.0147095	0.3977	0.0423509
Longimicrobiaceae	-0.455338	0.0253597	0.185893	-0.0436875	0.267127	0.0354221	-0.362884	0.0813628	0.194697	-0.0080965	0.156996	0.0308959
Massilia	-0.455514	0.0252958	0.197479	-0.316376	1.73909	0.0295854	-0.180078	0.399777	0.0233046	-0.0196814	0.571987	0.47638
uncultured_f__Myxococcaceae	-0.45611	0.0250812	0.291513	-0.0316665	0.17853	0.00646342	-0.109756	0.609676	0.0309487	-0.00186846	0.060751	0.410921
alphaI_cluster	-0.45755	0.0245683	0.278658	-0.0020138	0.00910627	0.00801944	-0.348534	0.0950941	0.125927	-0.00024515	0.00281476	0.0888408
Desulfatiglans	-0.45755	0.0245683	0.278658	-0.0020138	0.00910627	0.00801944	-0.348534	0.0950941	0.125927	-0.00024515	0.00281476	0.0888408
unclassified_f__Chitinophagaceae	-0.458877	0.0241031	0.225225	-0.0531986	0.448876	0.0191187	-0.304111	0.148519	0.130323	-0.00732815	0.290757	0.083072
Parviterribacter	-0.463409	0.0225677	0.124578	-0.0203437	0.120789	0.0906911	-0.335113	0.109432	0.070762	-0.00277653	0.0600769	0.208971
Brevundimonas	-0.466899	0.0214401	0.150954	-0.0607114	0.356842	0.0606188	-0.321794	0.125171	0.0459122	-0.00606322	0.154573	0.314698
Microlunatus	-0.466986	0.0214125	0.223184	-0.0416223	0.209888	0.0197486	-0.530114	0.00770938	0.276207	-0.008385	0.111332	0.00835347
Hyphomicrobium	-0.468539	0.0209261	0.315684	-0.0812604	0.46922	0.00427325	-0.150196	0.483605	0.0391806	-0.00518417	0.170679	0.353843
uncultured_f__Saprospiraceae	-0.469641	0.0205865	0.183032	-0.187748	1.20064	0.0370258	-0.611836	0.00148723	0.288041	-0.0426511	0.80189	0.00685308
DTB120	-0.472653	0.0196808	0.143077	-0.0107548	0.0582445	0.0683735	-0.0797666	0.711006	0.00600896	-0.000399126	0.0160096	0.718828
Clostridium_sensu_stricto_13	-0.473007	0.0195765	0.155944	-0.0159674	0.0827498	0.0561629	-0.385379	0.06292	0.208726	-0.00334525	0.0461608	0.0248111
unclassified_f__Propionibacteriaceae	-0.486343	0.0159622	0.297416	-0.0800377	0.406053	0.00584808	-0.542308	0.00618691	0.315728	-0.0149335	0.205239	0.00427
Nordella	-0.486728	0.0158667	0.291837	-0.10655	0.703819	0.00642809	-0.351969	0.0916605	0.0750003	-0.00978148	0.340678	0.195339
Candidatus_Levybacteria	-0.488479	0.0154376	0.230119	-0.0243516	0.116672	0.0176855	-0.571554	0.00352694	0.359916	-0.00551497	0.0647904	0.00194238
67-14	-0.492823	0.0144142	0.256236	-0.179759	1.15961	0.0116063	-0.556208	0.00476641	0.209422	-0.0294289	0.669599	0.0245413
unclassified_c__Gammaproteobacteria	-0.495319	0.0138517	0.208779	-0.0598934	0.363364	0.0247903	-0.257292	0.224845	0.0683521	-0.00620588	0.165949	0.217192
mle1-7	-0.496624	0.0135649	0.301242	-0.0818553	0.474699	0.00547912	-0.251742	0.235356	0.0994278	-0.00851599	0.205222	0.133386
UTBCD1	-0.500767	0.0126865	0.227415	-0.03534	0.219184	0.0184643	-0.708429	0.000107089	0.436034	-0.00886153	0.152032	0.000445431
Acidibacter	-0.502502	0.0123328	0.218234	-0.138476	1.00349	0.021359	-0.246846	0.244893	0.0563744	-0.0127452	0.531847	0.263929
MND1	-0.505657	0.0117103	0.324604	-0.367805	2.23734	0.0036575	-0.320209	0.127148	0.126502	-0.0415796	1.05793	0.0880647
unclassified_f__Sphingomonadaceae	-0.505875	0.0116683	0.26519	-0.302062	2.01249	0.010023	-0.268871	0.203933	0.0440762	-0.0223004	0.931493	0.324804
Nitrosospira	-0.50718	0.0114192	0.202097	-0.180404	1.0245	0.0275272	-0.496411	0.0136114	0.144835	-0.0276563	0.51491	0.0665619
Saccharimonadales	-0.507722	0.011317	0.28222	-1.75678	9.22973	0.00755634	-0.675076	0.0002957	0.460744	-0.406487	5.5687	0.000265826
unclassified_c__Acidimicrobiia	-0.515442	0.00994245	0.353786	-0.140283	0.815414	0.00217235	-0.456621	0.0248982	0.240292	-0.0209361	0.413751	0.0150261
Nonomuraea	-0.516889	0.00970079	0.227003	-0.0407122	0.280307	0.0185859	-0.517866	0.00954043	0.260123	-0.00789205	0.180969	0.010892
Oligoflexus	-0.528737	0.00789925	0.286346	-0.00590405	0.0272201	0.00705123	-0.428124	0.0368785	0.13558	-0.000735689	0.00893554	0.0766654
S0134_terrestrial_group	-0.530461	0.00766203	0.258453	-0.160556	0.998233	0.0111937	-0.431368	0.0353203	0.236961	-0.0278397	0.575318	0.0158522
Craurococcus-Caldovatus	-0.531197	0.00756265	0.128605	-0.00713336	0.0329696	0.0852813	-0.344976	0.0987507	0.0355469	-0.00067914	0.00888805	0.377619
Rhizocola	-0.531362	0.00754042	0.359494	-0.0156052	0.0745996	0.00195745	-0.344734	0.0990024	0.15146	-0.00183427	0.0252252	0.0601516
uncultured_f__Methyloligellaceae	-0.53751	0.00675282	0.280361	-0.0741269	0.383448	0.00779474	-0.329475	0.115906	0.0626254	-0.0063443	0.126439	0.238235
Neo-b11	-0.537525	0.00675093	0.254488	-0.0256562	0.135699	0.0119417	-0.322268	0.124584	0.146829	-0.00352903	0.0593936	0.0645649
Roseisolibacter	-0.54258	0.00615603	0.254037	-0.0461762	0.257243	0.0120298	-0.205197	0.33611	0.0395086	-0.00329767	0.0909336	0.351795
Caenimonas	-0.554637	0.00491178	0.323684	-0.114197	0.698165	0.00371695	-0.156474	0.465293	0.0603549	-0.0089298	0.294219	0.247217
unclassified_o__Saccharimonadales	-0.560827	0.00435987	0.231711	-0.259821	1.30738	0.0172418	-0.590078	0.00240405	0.31906	-0.0552114	0.719381	0.00402965
uncultured_f__Phycisphaeraceae	-0.563863	0.00410892	0.234833	-0.0141204	0.070446	0.0164022	-0.418621	0.0417575	0.27205	-0.00275222	0.0361343	0.00894997
SC-I-84	-0.566108	0.00393123	0.237114	-0.0733182	0.455768	0.0158134	-0.538546	0.00662708	0.24462	-0.0134856	0.269973	0.0140139
IMCC26256	-0.566333	0.00391376	0.293922	-0.338411	2.19859	0.00620536	-0.635356	0.000849889	0.430492	-0.0741658	1.45412	0.000498697
oc32	-0.573764	0.00337325	0.323589	-0.038995	0.222846	0.00372315	-0.722223	6.75173e-05	0.513331	-0.00889411	0.140363	8.20999e-05
S085	-0.581684	0.00286804	0.318657	-0.138175	0.894154	0.00405803	-0.481949	0.0170873	0.204714	-0.0200555	0.493155	0.0264224
Amb-16S-1323	-0.602156	0.00184928	0.401232	-0.0652797	0.321633	0.000891265	-0.368224	0.0766551	0.12281	-0.00654018	0.10434	0.0931741
Ellin6067	-0.641645	0.00072611	0.482865	-0.408254	2.37694	0.000164367	-0.531651	0.00750177	0.400676	-0.0673451	1.26889	0.000900944
Sphingomonas	-0.671525	0.000327028	0.50369	-1.67435	10.551	0.000102705	-0.604611	0.00175101	0.401668	-0.270763	5.95505	0.000883746
uncultured_f__Gemmatimonadaceae	-0.678051	0.000271498	0.409871	-0.880754	5.44853	0.000752861	-0.401261	0.0519684	0.15248	-0.0972813	2.6026	0.0592208
uncultured_f__Xanthobacteraceae	-0.729171	5.29721e-05	0.559605	-0.182861	1.1658	2.63525e-05	-0.483471	0.0166904	0.276964	-0.0232962	0.604326	0.00824884
01D2Z36	NA	NA	NA	0	0	NA	NA	NA	NA	0	0	NA
Actinophytocola	NA	NA	NA	0	0	NA	NA	NA	NA	0	0	NA
Amycolatopsis	NA	NA	NA	0	0	NA	NA	NA	NA	0	0	NA
Candidatus_Nomurabacteria	NA	NA	NA	0	0	NA	NA	NA	NA	0	0	NA
CENA518	NA	NA	NA	0	0	NA	NA	NA	NA	0	0	NA
cvE6	NA	NA	NA	0	0	NA	NA	NA	NA	0	0	NA
DEV008	NA	NA	NA	0	0	NA	NA	NA	NA	0	0	NA
Hahella	NA	NA	NA	0	0	NA	NA	NA	NA	0	0	NA
Imperialibacter	NA	NA	NA	0	0	NA	NA	NA	NA	0	0	NA
Latescibacteraceae	NA	NA	NA	0	0	NA	NA	NA	NA	0	0	NA
Pelagibacterium	NA	NA	NA	0	0	NA	NA	NA	NA	0	0	NA
RS25G	NA	NA	NA	0	0	NA	NA	NA	NA	0	0	NA
Sandaracinobacter	NA	NA	NA	0	0	NA	NA	NA	NA	0	0	NA
unclassified_f__Burkholderiaceae	NA	NA	NA	0	0	NA	NA	NA	NA	0	0	NA
unclassified_o__Sphingobacteriales	NA	NA	NA	0	0	NA	NA	NA	NA	0	0	NA
unclassified_o__Vampirovibrionales	NA	NA	NA	0	0	NA	NA	NA	NA	0	0	NA
unclassified_o__Xanthomonadales	NA	NA	NA	0	0	NA	NA	NA	NA	0	0	NA
uncultured_f__Micavibrionaceae	NA	NA	NA	0	0	NA	NA	NA	NA	0	0	NA
uncultured_f__Rhizobiaceae	NA	NA	NA	0	0	NA	NA	NA	NA	0	0	NA
