# Supplementary material for: Microbiome convergence enables siderophore-secreting-rhizobacteria to improve iron nutrition and yield of peanut intercropped with maize
Source: Nat Commun. 2024 Jan 29;15:839. doi: 10.1038/s41467-024-45207-0 (PMC10825131; doi:10.1038/s41467-024-45207-0)
Supplement: Supplementary file 5 — Supplementary Data 2 [file 41467_2024_45207_MOESM5_ESM.txt]

# Constructed from biom file
Feature_ID	IM1_1	IM1_2	IM1_3	IM2_1	IM2_2	IM2_3	IM3_1	IM3_2	IM3_3	IM4_1	IM4_2	IM4_3	IP1_1	IP1_2	IP1_3	IP2_1	IP2_3	IP2_4	IP3_1	IP3_3	IP3_4	IP4_1	IP4_2	IP4_3	MM1_1	MM1_2	MM1_3	MM2_2	MM2_3	MM2_4	MM3_2	MM3_3	MM3_4	MM4_1	MM4_2	MM4_3	MP1_1	MP1_2	MP1_3	MP2_1	MP2_2	MP2_3	MP3_1	MP3_2	MP3_4	MP4_1	MP4_2	MP4_3
c1de433557b1e04e16ee95c950cc92ca	1.0	0.0	0.0	2.0	0.0	0.0	0.0	0.0	0.0	0.0	0.0	0.0	1.0	0.0	0.0	0.0	0.0	0.0	0.0	0.0	0.0	0.0	1.0	0.0	0.0	0.0	0.0	0.0	0.0	1.0	0.0	4.0	0.0	0.0	0.0	0.0	0.0	0.0	0.0	1.0	0.0	2.0	0.0	0.0	0.0	0.0	0.0	0.0
b3927b9d7621fdf9c87b34cdf1195519	0.0	0.0	0.0	0.0	0.0	0.0	0.0	0.0	0.0	0.0	4.0	4.0	0.0	0.0	0.0	0.0	0.0	0.0	0.0	0.0	0.0	0.0	8.0	5.0	0.0	0.0	0.0	0.0	0.0	0.0	0.0	0.0	0.0	0.0	7.0	0.0	0.0	0.0	0.0	0.0	0.0	0.0	0.0	0.0	0.0	6.0	7.0	0.0
b0ae4412ffde6dd46022f08f4853c12f	0.0	0.0	0.0	0.0	0.0	0.0	0.0	0.0	0.0	0.0	0.0	0.0	0.0	0.0	1.0	0.0	0.0	0.0	4.0	0.0	0.0	0.0	0.0	0.0	0.0	0.0	0.0	0.0	0.0	2.0	0.0	0.0	0.0	1.0	2.0	1.0	0.0	0.0	0.0	0.0	0.0	0.0	0.0	0.0	0.0	0.0	1.0	0.0
4a36802216bc9a67b9243fb2d2bbf8be	0.0	2.0	0.0	6.0	0.0	0.0	0.0	0.0	0.0	0.0	0.0	0.0	0.0	0.0	0.0	0.0	0.0	0.0	4.0	0.0	0.0	0.0	0.0	1.0	0.0	0.0	0.0	0.0	0.0	0.0	0.0	0.0	0.0	0.0	0.0	0.0	0.0	0.0	0.0	0.0	0.0	0.0	0.0	6.0	0.0	0.0	0.0	0.0
faea0ab8c113181be46aa17baa29f864	4.0	2.0	0.0	0.0	0.0	0.0	0.0	0.0	0.0	0.0	0.0	0.0	0.0	0.0	4.0	0.0	0.0	0.0	6.0	8.0	0.0	0.0	1.0	2.0	0.0	2.0	0.0	0.0	0.0	0.0	0.0	0.0	0.0	0.0	0.0	0.0	0.0	2.0	2.0	0.0	0.0	0.0	0.0	0.0	6.0	0.0	1.0	1.0
4287fc45ae8b43e9e48430e37aaaed25	0.0	0.0	0.0	4.0	0.0	16.0	0.0	0.0	0.0	0.0	0.0	0.0	0.0	0.0	0.0	0.0	17.0	0.0	0.0	0.0	0.0	0.0	0.0	0.0	0.0	0.0	0.0	0.0	0.0	0.0	0.0	0.0	0.0	0.0	0.0	1.0	0.0	0.0	0.0	0.0	0.0	0.0	0.0	0.0	0.0	0.0	0.0	0.0
53676ae5441257a7f337b11c0e36d1f6	0.0	0.0	5.0	0.0	0.0	0.0	7.0	0.0	0.0	0.0	0.0	0.0	0.0	0.0	0.0	0.0	0.0	0.0	0.0	0.0	0.0	0.0	0.0	3.0	0.0	0.0	0.0	0.0	0.0	0.0	0.0	0.0	0.0	0.0	0.0	0.0	0.0	0.0	0.0	0.0	0.0	0.0	0.0	0.0	0.0	3.0	0.0	0.0
c88779644e55e7b5fefc18f6287b0003	0.0	6.0	0.0	0.0	0.0	0.0	0.0	0.0	0.0	3.0	3.0	0.0	13.0	8.0	0.0	0.0	0.0	20.0	0.0	0.0	0.0	14.0	3.0	4.0	0.0	0.0	0.0	0.0	0.0	0.0	0.0	0.0	0.0	0.0	0.0	0.0	0.0	0.0	0.0	0.0	0.0	0.0	0.0	0.0	0.0	4.0	0.0	0.0
6d347099fb7adbba8e30b842c8c39afb	0.0	0.0	0.0	0.0	0.0	0.0	0.0	0.0	0.0	3.0	0.0	0.0	0.0	0.0	0.0	0.0	0.0	0.0	0.0	0.0	0.0	0.0	0.0	0.0	0.0	0.0	0.0	0.0	0.0	0.0	4.0	0.0	0.0	3.0	2.0	4.0	0.0	0.0	0.0	0.0	0.0	0.0	0.0	0.0	0.0	0.0	1.0	0.0
9c44e2e4b73534317b6199eba4fe4805	0.0	0.0	1.0	0.0	0.0	0.0	0.0	0.0	0.0	4.0	10.0	3.0	0.0	0.0	0.0	0.0	0.0	0.0	0.0	0.0	0.0	4.0	0.0	0.0	2.0	0.0	0.0	0.0	0.0	0.0	0.0	0.0	0.0	0.0	0.0	0.0	0.0	0.0	0.0	0.0	0.0	0.0	0.0	0.0	0.0	2.0	5.0	0.0
1ee788b8ac8e6c5b08fe8bb693c751f2	9.0	0.0	0.0	6.0	15.0	0.0	0.0	0.0	0.0	0.0	0.0	0.0	18.0	17.0	28.0	0.0	0.0	0.0	0.0	0.0	0.0	0.0	0.0	0.0	23.0	64.0	20.0	0.0	67.0	8.0	0.0	0.0	0.0	0.0	0.0	0.0	25.0	9.0	34.0	0.0	0.0	0.0	0.0	0.0	0.0	0.0	2.0	0.0
69175249202fe9b924f14bab526aabd3	0.0	0.0	0.0	0.0	0.0	0.0	0.0	0.0	0.0	2.0	0.0	0.0	0.0	0.0	0.0	0.0	0.0	0.0	0.0	0.0	0.0	0.0	0.0	0.0	0.0	0.0	0.0	0.0	0.0	0.0	0.0	0.0	0.0	0.0	0.0	0.0	0.0	0.0	0.0	0.0	0.0	0.0	0.0	0.0	0.0	2.0	2.0	0.0
7503fd65af89c403e049d09dadea016b	0.0	3.0	3.0	0.0	9.0	0.0	0.0	0.0	6.0	2.0	3.0	3.0	0.0	0.0	0.0	0.0	0.0	0.0	0.0	0.0	6.0	0.0	0.0	0.0	18.0	0.0	6.0	10.0	8.0	4.0	65.0	8.0	15.0	35.0	2.0	17.0	7.0	0.0	0.0	3.0	0.0	7.0	6.0	0.0	0.0	0.0	0.0	0.0
554a83c3e45f177be658b342f0772484	0.0	0.0	0.0	6.0	0.0	0.0	0.0	0.0	0.0	0.0	0.0	0.0	6.0	0.0	7.0	0.0	0.0	7.0	0.0	0.0	0.0	2.0	0.0	0.0	11.0	15.0	6.0	6.0	13.0	4.0	0.0	0.0	0.0	3.0	0.0	0.0	7.0	0.0	8.0	6.0	0.0	7.0	0.0	0.0	0.0	0.0	3.0	4.0
52a66c94c9e1cfd607451af4483d77f1	0.0	1.0	0.0	0.0	0.0	0.0	0.0	0.0	0.0	0.0	0.0	0.0	2.0	0.0	0.0	0.0	23.0	0.0	0.0	0.0	0.0	0.0	0.0	0.0	2.0	0.0	13.0	0.0	10.0	0.0	0.0	0.0	0.0	2.0	0.0	0.0	0.0	0.0	2.0	0.0	0.0	0.0	0.0	0.0	0.0	0.0	0.0	0.0
58abff14070720c0c2ee632db174efee	0.0	0.0	0.0	0.0	0.0	0.0	0.0	0.0	0.0	0.0	0.0	2.0	0.0	0.0	0.0	0.0	0.0	0.0	0.0	0.0	0.0	0.0	0.0	0.0	2.0	3.0	0.0	0.0	0.0	0.0	0.0	0.0	0.0	0.0	0.0	0.0	0.0	0.0	0.0	0.0	0.0	0.0	0.0	0.0	0.0	2.0	0.0	0.0
3327a773ebaed8d7d881b95709de1145	0.0	1.0	0.0	0.0	0.0	0.0	0.0	0.0	0.0	1.0	0.0	0.0	0.0	0.0	0.0	2.0	0.0	0.0	0.0	0.0	0.0	0.0	0.0	0.0	0.0	0.0	0.0	0.0	0.0	0.0	0.0	0.0	0.0	2.0	1.0	0.0	2.0	0.0	0.0	0.0	0.0	0.0	0.0	0.0	0.0	0.0	0.0	0.0
3ac5af6dab9b8cd41c2494fbf1c434d3	0.0	0.0	0.0	0.0	0.0	0.0	9.0	9.0	0.0	0.0	0.0	0.0	0.0	0.0	0.0	0.0	0.0	0.0	0.0	0.0	0.0	0.0	3.0	2.0	0.0	0.0	0.0	0.0	0.0	0.0	0.0	0.0	8.0	0.0	0.0	0.0	0.0	0.0	0.0	0.0	3.0	0.0	0.0	0.0	0.0	3.0	2.0	2.0
8619a73458022cee7bdf81b50beb843a	0.0	0.0	0.0	0.0	0.0	0.0	0.0	0.0	0.0	0.0	0.0	1.0	0.0	7.0	0.0	0.0	0.0	0.0	5.0	0.0	0.0	0.0	0.0	0.0	0.0	0.0	0.0	0.0	0.0	0.0	0.0	0.0	0.0	0.0	0.0	0.0	0.0	0.0	0.0	0.0	0.0	0.0	0.0	0.0	0.0	0.0	0.0	0.0
bd04e8104dcfe09568743c149bac06d1	2.0	0.0	0.0	0.0	0.0	0.0	0.0	0.0	0.0	0.0	0.0	0.0	0.0	0.0	0.0	0.0	0.0	0.0	0.0	0.0	4.0	0.0	1.0	1.0	0.0	0.0	0.0	0.0	0.0	0.0	0.0	0.0	0.0	0.0	0.0	0.0	0.0	0.0	2.0	3.0	0.0	0.0	0.0	0.0	0.0	1.0	0.0	0.0
16b0f0a507952888fb32e7f4bb671b0f	0.0	0.0	0.0	0.0	0.0	0.0	0.0	0.0	0.0	0.0	0.0	0.0	0.0	0.0	0.0	8.0	0.0	0.0	6.0	0.0	0.0	0.0	0.0	0.0	0.0	0.0	0.0	0.0	0.0	0.0	0.0	0.0	0.0	0.0	0.0	0.0	0.0	2.0	0.0	0.0	0.0	0.0	0.0	0.0	0.0	0.0	0.0	2.0
e2c73b0c9f1a2580961835629cc4bcc6	0.0	0.0	0.0	0.0	0.0	0.0	0.0	0.0	0.0	0.0	0.0	0.0	0.0	0.0	0.0	0.0	0.0	0.0	4.0	0.0	0.0	0.0	0.0	0.0	0.0	0.0	0.0	0.0	0.0	0.0	0.0	0.0	0.0	0.0	0.0	0.0	0.0	0.0	0.0	0.0	0.0	0.0	0.0	0.0	0.0	0.0	0.0	0.0
abd7140674413d936859d19e0222d69f	0.0	0.0	0.0	0.0	0.0	0.0	0.0	0.0	0.0	0.0	0.0	0.0	1.0	0.0	0.0	0.0	0.0	0.0	0.0	0.0	0.0	1.0	0.0	0.0	0.0	0.0	0.0	0.0	0.0	0.0	0.0	0.0	0.0	0.0	0.0	0.0	0.0	0.0	0.0	0.0	0.0	0.0	0.0	0.0	0.0	0.0	0.0	0.0
9d0e6a185cd77a9a9ec01450e88a60e0	10.0	0.0	0.0	6.0	0.0	0.0	0.0	0.0	0.0	0.0	0.0	0.0	0.0	0.0	0.0	0.0	0.0	9.0	0.0	0.0	10.0	4.0	0.0	0.0	0.0	0.0	0.0	0.0	0.0	0.0	0.0	0.0	0.0	0.0	0.0	0.0	0.0	0.0	0.0	0.0	0.0	0.0	0.0	0.0	0.0	0.0	2.0	0.0
bad51e19ec0a1d8324bdcb08c335fb74	0.0	1.0	0.0	0.0	6.0	0.0	0.0	0.0	0.0	0.0	1.0	0.0	0.0	0.0	0.0	0.0	0.0	0.0	3.0	0.0	0.0	1.0	0.0	0.0	0.0	0.0	0.0	0.0	0.0	2.0	0.0	0.0	3.0	2.0	2.0	0.0	2.0	3.0	0.0	0.0	0.0	0.0	0.0	0.0	0.0	0.0	0.0	2.0
2bf94508aa5738e43ae118f16efd2cb2	0.0	0.0	0.0	0.0	0.0	0.0	0.0	0.0	0.0	0.0	0.0	1.0	0.0	0.0	0.0	0.0	0.0	0.0	0.0	0.0	0.0	0.0	0.0	0.0	0.0	0.0	0.0	0.0	0.0	0.0	0.0	0.0	0.0	2.0	2.0	0.0	0.0	0.0	0.0	0.0	0.0	0.0	0.0	0.0	0.0	0.0	2.0	1.0
761bcf71bfc81c3926a75ff056123014	3.0	1.0	2.0	0.0	0.0	0.0	2.0	1.0	0.0	5.0	3.0	3.0	0.0	0.0	0.0	0.0	0.0	0.0	0.0	0.0	0.0	4.0	5.0	4.0	0.0	0.0	0.0	0.0	1.0	0.0	0.0	0.0	3.0	7.0	0.0	3.0	1.0	0.0	1.0	0.0	0.0	0.0	4.0	0.0	0.0	2.0	1.0	2.0
57a7fbfb655fb920b77632005bb96de2	3.0	0.0	0.0	6.0	0.0	0.0	0.0	0.0	0.0	0.0	0.0	0.0	0.0	0.0	0.0	0.0	0.0	4.0	0.0	0.0	6.0	4.0	1.0	2.0	0.0	0.0	0.0	0.0	0.0	0.0	0.0	0.0	0.0	0.0	5.0	0.0	0.0	0.0	0.0	0.0	0.0	0.0	0.0	7.0	0.0	4.0	3.0	0.0
03f7064154827dda110e4dffb56d263d	3.0	2.0	0.0	0.0	0.0	0.0	0.0	0.0	0.0	0.0	0.0	0.0	0.0	0.0	1.0	0.0	1.0	0.0	0.0	5.0	6.0	0.0	0.0	0.0	0.0	1.0	0.0	0.0	0.0	0.0	0.0	0.0	0.0	0.0	0.0	0.0	0.0	0.0	0.0	0.0	0.0	0.0	0.0	0.0	0.0	0.0	1.0	0.0
cc3efa393737d5851e1dbcd64ba8d82e	0.0	0.0	0.0	0.0	0.0	0.0	0.0	0.0	0.0	0.0	0.0	0.0	0.0	0.0	0.0	0.0	0.0	0.0	0.0	0.0	0.0	0.0	0.0	0.0	0.0	0.0	0.0	0.0	0.0	0.0	0.0	0.0	0.0	0.0	0.0	0.0	0.0	0.0	2.0	0.0	4.0	0.0	14.0	0.0	6.0	0.0	0.0	3.0
b7eaca89a377964817b6348d8a7624b5	0.0	0.0	0.0	0.0	0.0	0.0	6.0	0.0	0.0	0.0	0.0	0.0	0.0	0.0	0.0	0.0	15.0	0.0	0.0	0.0	0.0	2.0	0.0	0.0	0.0	0.0	0.0	0.0	0.0	0.0	0.0	6.0	4.0	1.0	1.0	0.0	0.0	0.0	0.0	0.0	0.0	0.0	0.0	0.0	0.0	2.0	2.0	2.0
bb0a8acc6fa2f1589ded3ca2ec88f490	0.0	0.0	0.0	0.0	0.0	0.0	0.0	0.0	0.0	1.0	0.0	0.0	0.0	0.0	0.0	0.0	0.0	0.0	0.0	0.0	0.0	0.0	0.0	0.0	0.0	0.0	0.0	0.0	0.0	0.0	0.0	13.0	5.0	7.0	4.0	17.0	0.0	0.0	0.0	0.0	0.0	0.0	0.0	0.0	0.0	0.0	0.0	0.0
99e3977c29bf8280e178c793f62ce107	0.0	1.0	0.0	0.0	0.0	0.0	2.0	0.0	3.0	1.0	0.0	0.0	0.0	0.0	1.0	0.0	0.0	1.0	0.0	0.0	3.0	0.0	0.0	0.0	1.0	0.0	0.0	1.0	0.0	0.0	0.0	0.0	0.0	0.0	0.0	0.0	0.0	1.0	0.0	1.0	4.0	0.0	0.0	0.0	1.0	0.0	0.0	0.0
0e38e23e86195b405a221692a190029c	0.0	5.0	7.0	0.0	0.0	0.0	0.0	11.0	0.0	0.0	0.0	0.0	0.0	0.0	3.0	0.0	0.0	0.0	0.0	0.0	0.0	0.0	0.0	0.0	5.0	0.0	0.0	0.0	0.0	0.0	0.0	0.0	0.0	4.0	0.0	4.0	0.0	0.0	0.0	0.0	0.0	0.0	0.0	0.0	0.0	0.0	0.0	0.0
7b526857343436237c3cca9ff499efdd	11.0	11.0	8.0	0.0	7.0	0.0	8.0	6.0	0.0	2.0	2.0	2.0	7.0	16.0	10.0	13.0	0.0	14.0	0.0	16.0	16.0	5.0	7.0	11.0	5.0	0.0	0.0	0.0	13.0	6.0	0.0	0.0	0.0	0.0	3.0	5.0	7.0	11.0	13.0	0.0	10.0	15.0	20.0	11.0	0.0	7.0	6.0	3.0
cbf1967a775868c542435609b478a934	0.0	0.0	0.0	0.0	0.0	0.0	0.0	0.0	0.0	0.0	0.0	0.0	0.0	1.0	0.0	0.0	0.0	0.0	0.0	0.0	0.0	0.0	0.0	0.0	0.0	0.0	0.0	2.0	0.0	2.0	0.0	0.0	0.0	0.0	0.0	0.0	1.0	0.0	1.0	0.0	0.0	0.0	0.0	0.0	0.0	0.0	0.0	0.0
a91768601d53da785c8ff1e63c5b79f8	0.0	0.0	0.0	0.0	0.0	0.0	0.0	0.0	0.0	0.0	0.0	0.0	0.0	0.0	0.0	0.0	0.0	0.0	0.0	0.0	0.0	0.0	0.0	0.0	0.0	0.0	0.0	0.0	0.0	0.0	0.0	0.0	0.0	0.0	0.0	0.0	0.0	0.0	0.0	0.0	0.0	0.0	5.0	0.0	14.0	4.0	0.0	2.0
39a19c6773799064933938b7d0591611	0.0	9.0	13.0	0.0	16.0	17.0	36.0	16.0	0.0	13.0	6.0	9.0	0.0	11.0	0.0	19.0	20.0	14.0	0.0	23.0	0.0	6.0	8.0	6.0	0.0	0.0	16.0	0.0	0.0	22.0	17.0	0.0	0.0	18.0	9.0	17.0	10.0	15.0	15.0	13.0	0.0	0.0	0.0	11.0	20.0	7.0	8.0	9.0
67c00424c626cbad624edcfe7a848cd9	3.0	0.0	6.0	0.0	2.0	0.0	0.0	0.0	8.0	0.0	3.0	1.0	3.0	0.0	4.0	0.0	0.0	0.0	0.0	7.0	0.0	1.0	1.0	0.0	0.0	5.0	5.0	8.0	0.0	0.0	0.0	0.0	0.0	3.0	2.0	2.0	12.0	8.0	9.0	4.0	8.0	5.0	13.0	9.0	9.0	0.0	0.0	0.0
aca3990b2cd15fdda88c1dbcdc775b73	0.0	0.0	0.0	0.0	0.0	0.0	0.0	0.0	0.0	0.0	2.0	1.0	0.0	0.0	0.0	0.0	0.0	0.0	0.0	0.0	0.0	2.0	1.0	3.0	0.0	0.0	0.0	0.0	0.0	0.0	0.0	0.0	0.0	0.0	0.0	0.0	0.0	0.0	0.0	0.0	0.0	0.0	0.0	0.0	0.0	0.0	0.0	0.0
2402f0b29068274dd5cd9583a950fdb9	0.0	7.0	69.0	0.0	0.0	0.0	0.0	0.0	0.0	5.0	0.0	2.0	5.0	0.0	0.0	2.0	0.0	0.0	0.0	0.0	0.0	2.0	3.0	0.0	4.0	0.0	23.0	54.0	5.0	0.0	0.0	0.0	0.0	6.0	0.0	0.0	0.0	0.0	0.0	0.0	0.0	0.0	0.0	0.0	0.0	2.0	3.0	2.0
4e9c78f474c88236450d298bbbe90758	0.0	0.0	0.0	0.0	0.0	0.0	0.0	0.0	0.0	2.0	0.0	0.0	0.0	0.0	0.0	0.0	0.0	0.0	0.0	0.0	0.0	0.0	0.0	2.0	0.0	0.0	0.0	0.0	0.0	0.0	0.0	0.0	0.0	0.0	4.0	0.0	0.0	0.0	0.0	0.0	0.0	0.0	0.0	0.0	5.0	0.0	1.0	0.0
d430d02babe55a702273a5bc0d891dc0	0.0	0.0	0.0	0.0	0.0	0.0	0.0	0.0	6.0	2.0	0.0	0.0	0.0	0.0	0.0	18.0	0.0	0.0	0.0	0.0	0.0	3.0	0.0	3.0	0.0	0.0	0.0	0.0	0.0	0.0	0.0	0.0	0.0	0.0	0.0	0.0	0.0	0.0	0.0	0.0	0.0	0.0	0.0	0.0	0.0	0.0	0.0	2.0
3fda719ee1a7224d54de9316f43b4ca2	0.0	0.0	0.0	0.0	0.0	0.0	0.0	0.0	0.0	0.0	0.0	0.0	0.0	3.0	5.0	0.0	0.0	0.0	0.0	0.0	10.0	0.0	0.0	4.0	0.0	0.0	0.0	0.0	0.0	0.0	0.0	0.0	0.0	0.0	0.0	0.0	9.0	7.0	0.0	0.0	0.0	0.0	0.0	0.0	0.0	4.0	0.0	0.0
84d55bcc480ae3af5ed9253833541f4b	0.0	0.0	0.0	0.0	0.0	0.0	0.0	0.0	0.0	0.0	0.0	0.0	0.0	0.0	0.0	0.0	0.0	0.0	0.0	0.0	0.0	0.0	0.0	0.0	0.0	0.0	0.0	0.0	0.0	5.0	0.0	0.0	0.0	0.0	0.0	0.0	0.0	0.0	2.0	0.0	0.0	0.0	0.0	0.0	0.0	0.0	0.0	0.0
0809c2d20cac91250e231622f52817fc	4.0	2.0	0.0	3.0	0.0	5.0	0.0	0.0	0.0	4.0	1.0	0.0	6.0	0.0	6.0	0.0	0.0	12.0	3.0	0.0	0.0	8.0	4.0	2.0	0.0	0.0	0.0	0.0	0.0	0.0	0.0	0.0	0.0	0.0	13.0	0.0	0.0	7.0	0.0	0.0	0.0	0.0	0.0	0.0	0.0	0.0	1.0	0.0
cc9de79b40bb56161bd37ad38901c8ca	0.0	0.0	0.0	0.0	0.0	0.0	0.0	0.0	0.0	0.0	0.0	1.0	0.0	0.0	0.0	0.0	0.0	0.0	0.0	0.0	0.0	0.0	3.0	2.0	0.0	0.0	0.0	0.0	0.0	0.0	0.0	0.0	0.0	0.0	0.0	2.0	0.0	0.0	0.0	0.0	0.0	0.0	0.0	0.0	0.0	0.0	1.0	0.0
8f03a19d922ca6f90ae1b5865e8c8de2	3.0	0.0	2.0	0.0	0.0	0.0	2.0	0.0	3.0	2.0	0.0	1.0	2.0	0.0	4.0	0.0	0.0	0.0	0.0	6.0	0.0	2.0	0.0	0.0	0.0	0.0	0.0	0.0	6.0	3.0	4.0	0.0	0.0	1.0	1.0	3.0	0.0	3.0	3.0	0.0	0.0	0.0	0.0	0.0	0.0	3.0	5.0	0.0
b7cff136b59e33f6a01506a9ccbdab80	0.0	0.0	0.0	0.0	0.0	0.0	0.0	0.0	0.0	0.0	0.0	0.0	0.0	0.0	0.0	0.0	0.0	0.0	0.0	0.0	0.0	0.0	0.0	0.0	5.0	0.0	0.0	0.0	0.0	0.0	0.0	0.0	0.0	8.0	3.0	5.0	0.0	0.0	0.0	0.0	0.0	0.0	0.0	0.0	0.0	0.0	0.0	0.0
e23029b613f2a8d787e37ef8cb299a0d	0.0	0.0	0.0	0.0	0.0	0.0	0.0	0.0	3.0	0.0	0.0	4.0	0.0	0.0	0.0	4.0	4.0	0.0	0.0	5.0	0.0	0.0	3.0	5.0	4.0	0.0	2.0	0.0	3.0	0.0	0.0	10.0	8.0	14.0	4.0	6.0	0.0	0.0	0.0	4.0	4.0	0.0	0.0	0.0	0.0	2.0	0.0	3.0
9f99ca874350fe7b6580f31cab537fc6	0.0	0.0	0.0	0.0	0.0	7.0	0.0	0.0	0.0	0.0	0.0	2.0	0.0	0.0	0.0	0.0	0.0	0.0	0.0	0.0	0.0	0.0	0.0	0.0	4.0	15.0	0.0	0.0	0.0	0.0	0.0	0.0	0.0	0.0	0.0	0.0	0.0	0.0	0.0	0.0	0.0	0.0	0.0	0.0	0.0	0.0	0.0	0.0
c024a40e9fa403ebf9260253a5ea0833	0.0	4.0	0.0	0.0	0.0	0.0	0.0	0.0	0.0	0.0	0.0	0.0	0.0	0.0	0.0	8.0	0.0	0.0	0.0	0.0	0.0	0.0	0.0	0.0	0.0	0.0	0.0	0.0	0.0	0.0	0.0	0.0	0.0	0.0	0.0	0.0	0.0	0.0	2.0	0.0	0.0	0.0	0.0	0.0	0.0	2.0	2.0	0.0
122ceeb657b740851f20b3338f945bf4	9.0	17.0	28.0	9.0	18.0	6.0	12.0	9.0	8.0	19.0	2.0	14.0	6.0	0.0	9.0	6.0	11.0	0.0	6.0	0.0	4.0	5.0	5.0	3.0	14.0	22.0	29.0	7.0	0.0	4.0	11.0	10.0	23.0	28.0	5.0	23.0	4.0	9.0	5.0	0.0	0.0	11.0	0.0	0.0	6.0	2.0	6.0	0.0
24c915280b73b47d6e7d875177d6ce03	0.0	0.0	0.0	0.0	6.0	0.0	10.0	3.0	0.0	0.0	0.0	1.0	0.0	0.0	0.0	0.0	0.0	0.0	0.0	0.0	3.0	1.0	1.0	1.0	0.0	0.0	0.0	0.0	0.0	0.0	0.0	0.0	0.0	0.0	0.0	0.0	0.0	0.0	0.0	4.0	0.0	0.0	0.0	0.0	0.0	2.0	1.0	1.0
2aed1297a2629a88836d330d49f26add	0.0	0.0	0.0	17.0	0.0	0.0	0.0	0.0	0.0	6.0	5.0	0.0	0.0	0.0	0.0	0.0	0.0	0.0	23.0	0.0	0.0	8.0	9.0	0.0	0.0	0.0	0.0	0.0	12.0	0.0	0.0	0.0	0.0	0.0	0.0	0.0	0.0	0.0	0.0	0.0	0.0	0.0	0.0	0.0	33.0	5.0	9.0	11.0
8d63244e1ab6371fd24c5a18482dca5b	13.0	9.0	12.0	19.0	19.0	12.0	25.0	51.0	34.0	43.0	19.0	22.0	13.0	14.0	27.0	63.0	29.0	14.0	34.0	26.0	16.0	15.0	19.0	25.0	18.0	20.0	23.0	23.0	17.0	20.0	29.0	60.0	28.0	44.0	22.0	27.0	20.0	19.0	20.0	22.0	49.0	26.0	32.0	23.0	34.0	23.0	34.0	40.0
4d9c277c78a21f7cd8b08de52247af79	0.0	0.0	0.0	0.0	0.0	0.0	0.0	0.0	0.0	0.0	0.0	0.0	0.0	0.0	0.0	0.0	0.0	0.0	0.0	0.0	0.0	0.0	0.0	0.0	4.0	0.0	0.0	0.0	0.0	0.0	0.0	0.0	0.0	0.0	3.0	0.0	5.0	0.0	0.0	0.0	0.0	0.0	0.0	0.0	0.0	1.0	0.0	0.0
cb8f181c851d5228ee44eddef96da2ce	10.0	9.0	12.0	26.0	17.0	17.0	44.0	19.0	31.0	9.0	6.0	12.0	22.0	12.0	11.0	21.0	27.0	21.0	18.0	33.0	29.0	9.0	16.0	19.0	11.0	0.0	0.0	0.0	19.0	26.0	33.0	31.0	21.0	12.0	13.0	17.0	0.0	9.0	14.0	31.0	27.0	26.0	21.0	43.0	40.0	20.0	17.0	8.0
bb26498cfaae2bf81ee9a60ba09431bd	0.0	0.0	0.0	0.0	0.0	0.0	0.0	0.0	0.0	1.0	0.0	0.0	0.0	0.0	0.0	0.0	0.0	0.0	0.0	0.0	0.0	0.0	0.0	1.0	0.0	0.0	0.0	0.0	0.0	0.0	3.0	0.0	0.0	0.0	1.0	2.0	0.0	0.0	0.0	0.0	0.0	0.0	0.0	0.0	0.0	1.0	1.0	0.0
fde51896d529f944b8a853ecf4f97cd3	0.0	0.0	0.0	0.0	0.0	0.0	0.0	0.0	3.0	0.0	0.0	0.0	0.0	0.0	5.0	0.0	5.0	0.0	0.0	0.0	0.0	0.0	0.0	0.0	0.0	0.0	0.0	0.0	0.0	0.0	0.0	0.0	0.0	0.0	0.0	0.0	0.0	0.0	0.0	0.0	0.0	0.0	4.0	0.0	0.0	0.0	1.0	0.0
5baf65dcd384f884ad6f054dba4ef415	0.0	0.0	0.0	0.0	0.0	0.0	0.0	0.0	0.0	5.0	3.0	4.0	0.0	0.0	11.0	0.0	0.0	0.0	0.0	0.0	0.0	0.0	3.0	5.0	0.0	0.0	8.0	0.0	0.0	0.0	0.0	0.0	0.0	6.0	7.0	3.0	0.0	9.0	0.0	0.0	0.0	0.0	0.0	0.0	0.0	5.0	7.0	7.0
f39afaf70d733174a9b3922c54112cad	0.0	0.0	0.0	0.0	0.0	0.0	0.0	0.0	6.0	2.0	0.0	1.0	0.0	3.0	0.0	0.0	0.0	0.0	0.0	0.0	0.0	0.0	0.0	0.0	0.0	0.0	0.0	0.0	0.0	0.0	0.0	0.0	0.0	0.0	0.0	0.0	0.0	2.0	0.0	0.0	0.0	0.0	0.0	0.0	0.0	0.0	0.0	0.0
6ed6f54df7c78c5beef72bd965ebfd76	0.0	0.0	0.0	0.0	4.0	0.0	0.0	0.0	0.0	0.0	0.0	0.0	0.0	0.0	0.0	0.0	0.0	0.0	0.0	0.0	0.0	0.0	0.0	0.0	0.0	0.0	0.0	0.0	0.0	0.0	0.0	0.0	0.0	1.0	0.0	0.0	0.0	0.0	0.0	0.0	0.0	0.0	0.0	0.0	0.0	0.0	2.0	1.0
43cd6d995621d509dc78e37d6d1c5138	15.0	0.0	9.0	6.0	9.0	14.0	21.0	10.0	17.0	15.0	10.0	11.0	5.0	7.0	7.0	16.0	14.0	14.0	14.0	17.0	17.0	8.0	9.0	13.0	6.0	8.0	11.0	0.0	21.0	6.0	18.0	17.0	13.0	10.0	3.0	9.0	0.0	0.0	6.0	0.0	0.0	0.0	13.0	17.0	0.0	12.0	5.0	3.0
f825485746f4f68daea9ddfccd310612	6.0	8.0	7.0	8.0	12.0	0.0	12.0	16.0	11.0	64.0	5.0	14.0	9.0	11.0	9.0	25.0	15.0	0.0	12.0	17.0	14.0	6.0	5.0	7.0	8.0	15.0	12.0	17.0	10.0	5.0	11.0	14.0	11.0	15.0	10.0	16.0	8.0	13.0	12.0	8.0	15.0	17.0	12.0	13.0	19.0	6.0	9.0	12.0
d0bc02586b4b7b064769984a3315d6da	0.0	0.0	0.0	0.0	0.0	0.0	0.0	0.0	0.0	4.0	2.0	3.0	4.0	0.0	0.0	0.0	0.0	0.0	0.0	0.0	0.0	0.0	2.0	3.0	0.0	0.0	0.0	0.0	0.0	0.0	0.0	0.0	5.0	0.0	3.0	3.0	0.0	0.0	0.0	0.0	0.0	0.0	0.0	0.0	0.0	4.0	0.0	0.0
ffebed901a26d4c1fade1f991292e171	0.0	0.0	0.0	0.0	0.0	0.0	0.0	0.0	0.0	2.0	0.0	0.0	5.0	0.0	0.0	0.0	8.0	0.0	0.0	0.0	0.0	0.0	4.0	0.0	0.0	0.0	0.0	0.0	0.0	0.0	0.0	0.0	0.0	0.0	0.0	0.0	0.0	0.0	0.0	0.0	0.0	0.0	0.0	0.0	0.0	0.0	1.0	0.0
5ae9752e8ee55a36f1a59293b1ef51fa	0.0	9.0	0.0	0.0	0.0	0.0	0.0	12.0	17.0	3.0	4.0	4.0	0.0	6.0	0.0	16.0	18.0	19.0	0.0	0.0	0.0	8.0	9.0	8.0	0.0	0.0	0.0	0.0	19.0	11.0	0.0	0.0	14.0	7.0	8.0	5.0	0.0	7.0	11.0	10.0	0.0	15.0	0.0	14.0	18.0	8.0	9.0	5.0
720099b07805673568701095595667c5	0.0	0.0	0.0	0.0	0.0	0.0	0.0	0.0	0.0	2.0	0.0	0.0	0.0	0.0	0.0	0.0	0.0	0.0	0.0	0.0	0.0	0.0	0.0	1.0	0.0	0.0	0.0	0.0	0.0	0.0	0.0	0.0	0.0	0.0	0.0	0.0	0.0	0.0	5.0	0.0	0.0	0.0	0.0	0.0	0.0	2.0	0.0	0.0
6bfc00b31e80f3b86c77a5fa6b4cbe67	0.0	0.0	0.0	0.0	0.0	0.0	0.0	0.0	0.0	3.0	0.0	0.0	4.0	6.0	0.0	0.0	0.0	0.0	8.0	0.0	0.0	2.0	0.0	2.0	0.0	0.0	0.0	0.0	0.0	0.0	0.0	0.0	0.0	3.0	0.0	2.0	0.0	2.0	0.0	0.0	0.0	0.0	0.0	0.0	0.0	0.0	2.0	1.0
3773d98f372f3e90c14943c54681e1b5	0.0	0.0	0.0	0.0	0.0	0.0	0.0	0.0	0.0	0.0	3.0	0.0	0.0	0.0	0.0	0.0	0.0	0.0	0.0	5.0	0.0	0.0	0.0	0.0	0.0	0.0	0.0	0.0	0.0	0.0	0.0	0.0	0.0	0.0	0.0	0.0	4.0	0.0	0.0	0.0	0.0	0.0	9.0	0.0	0.0	4.0	5.0	0.0
df8302a4ff6d9d0737eec2ba63ec0cd6	6.0	8.0	9.0	6.0	13.0	19.0	17.0	12.0	15.0	24.0	9.0	17.0	0.0	0.0	0.0	0.0	0.0	0.0	0.0	5.0	0.0	10.0	14.0	10.0	18.0	15.0	14.0	34.0	34.0	24.0	59.0	49.0	53.0	58.0	33.0	48.0	0.0	0.0	0.0	0.0	0.0	0.0	0.0	0.0	0.0	0.0	0.0	0.0
4f9700089bb6de2ea28ce5b009180590	0.0	0.0	0.0	0.0	0.0	0.0	0.0	0.0	0.0	0.0	0.0	6.0	8.0	0.0	0.0	22.0	27.0	0.0	20.0	0.0	8.0	13.0	25.0	6.0	0.0	7.0	12.0	0.0	13.0	21.0	32.0	14.0	25.0	30.0	8.0	22.0	0.0	0.0	0.0	27.0	0.0	0.0	0.0	30.0	34.0	13.0	7.0	7.0
369f81d8a5fd18a656211eee3c5b56db	0.0	0.0	0.0	0.0	0.0	0.0	0.0	0.0	0.0	2.0	0.0	0.0	0.0	0.0	0.0	0.0	0.0	0.0	0.0	0.0	0.0	0.0	0.0	3.0	0.0	0.0	0.0	0.0	0.0	0.0	0.0	0.0	0.0	1.0	0.0	0.0	4.0	0.0	0.0	0.0	0.0	0.0	0.0	0.0	0.0	7.0	8.0	5.0
5fdd93d1c11623d2cfdccc6c080768ac	0.0	0.0	0.0	0.0	0.0	0.0	0.0	0.0	0.0	1.0	0.0	0.0	0.0	0.0	0.0	0.0	0.0	0.0	0.0	0.0	0.0	0.0	1.0	1.0	0.0	0.0	0.0	0.0	0.0	0.0	0.0	0.0	0.0	1.0	0.0	0.0	0.0	0.0	4.0	0.0	0.0	0.0	0.0	0.0	0.0	1.0	1.0	2.0
7104f56f58ae53d001f21ffa07d858f1	0.0	0.0	0.0	0.0	0.0	0.0	0.0	0.0	0.0	5.0	4.0	5.0	0.0	0.0	0.0	0.0	0.0	0.0	0.0	0.0	0.0	2.0	3.0	4.0	9.0	0.0	0.0	0.0	0.0	0.0	0.0	0.0	0.0	2.0	6.0	6.0	0.0	0.0	16.0	0.0	0.0	0.0	0.0	0.0	0.0	3.0	5.0	9.0
3136a44bf2d289cc86b582356fc37554	0.0	0.0	5.0	0.0	5.0	0.0	0.0	3.0	3.0	0.0	0.0	0.0	0.0	0.0	1.0	0.0	0.0	0.0	0.0	0.0	0.0	0.0	0.0	0.0	0.0	0.0	0.0	4.0	5.0	1.0	1.0	0.0	3.0	0.0	0.0	0.0	4.0	2.0	2.0	0.0	0.0	0.0	0.0	0.0	0.0	0.0	1.0	0.0
784c8d09d7ccfdb67105d8378e934024	0.0	0.0	0.0	0.0	0.0	0.0	0.0	0.0	0.0	4.0	0.0	5.0	0.0	0.0	0.0	0.0	0.0	0.0	0.0	0.0	0.0	6.0	5.0	4.0	0.0	0.0	0.0	0.0	0.0	0.0	15.0	0.0	9.0	5.0	0.0	3.0	0.0	0.0	0.0	0.0	0.0	0.0	0.0	0.0	0.0	7.0	5.0	4.0
237feee04cb12649f33fe83240f501a9	3.0	0.0	3.0	4.0	0.0	5.0	7.0	9.0	8.0	5.0	6.0	4.0	3.0	4.0	4.0	0.0	0.0	0.0	11.0	0.0	0.0	3.0	5.0	2.0	4.0	6.0	6.0	0.0	0.0	0.0	10.0	7.0	5.0	6.0	5.0	3.0	7.0	7.0	5.0	6.0	10.0	0.0	12.0	0.0	7.0	5.0	6.0	9.0
c27741b64f7639b9dd27a3631c3d0239	4.0	0.0	0.0	0.0	0.0	0.0	7.0	0.0	11.0	4.0	9.0	5.0	6.0	4.0	4.0	0.0	0.0	0.0	0.0	0.0	8.0	4.0	3.0	4.0	3.0	0.0	0.0	0.0	6.0	0.0	0.0	0.0	0.0	0.0	4.0	2.0	0.0	5.0	3.0	8.0	0.0	11.0	0.0	0.0	0.0	4.0	2.0	3.0
b99e2c602b33bb68e25b9ab7b7f416c2	0.0	0.0	0.0	0.0	0.0	0.0	0.0	0.0	0.0	0.0	2.0	2.0	0.0	0.0	0.0	0.0	0.0	0.0	0.0	0.0	0.0	0.0	3.0	3.0	0.0	0.0	0.0	0.0	0.0	0.0	0.0	0.0	0.0	3.0	4.0	3.0	0.0	5.0	0.0	0.0	0.0	0.0	0.0	0.0	0.0	3.0	5.0	8.0
fa803c7c8a543b02f0b6a784c10c5798	0.0	0.0	0.0	0.0	0.0	3.0	0.0	0.0	0.0	0.0	0.0	0.0	0.0	0.0	0.0	0.0	0.0	8.0	8.0	0.0	6.0	0.0	2.0	0.0	0.0	0.0	0.0	5.0	0.0	0.0	0.0	0.0	0.0	0.0	0.0	0.0	0.0	0.0	0.0	0.0	0.0	0.0	0.0	0.0	0.0	0.0	0.0	0.0
fb1dc8be9233138df8f7a7380cbac647	0.0	0.0	0.0	0.0	0.0	0.0	0.0	0.0	0.0	0.0	0.0	0.0	0.0	0.0	0.0	0.0	0.0	0.0	0.0	0.0	0.0	0.0	0.0	0.0	0.0	0.0	0.0	0.0	0.0	0.0	0.0	0.0	0.0	0.0	0.0	0.0	1.0	0.0	0.0	0.0	1.0	0.0	0.0	0.0	2.0	0.0	0.0	0.0
fb297b829eec6a226d8b2e6fa1a5ba41	0.0	0.0	4.0	0.0	0.0	0.0	14.0	0.0	5.0	0.0	1.0	0.0	0.0	3.0	0.0	0.0	0.0	0.0	0.0	0.0	0.0	0.0	0.0	0.0	0.0	0.0	0.0	0.0	0.0	0.0	0.0	0.0	4.0	0.0	0.0	0.0	0.0	0.0	0.0	0.0	0.0	0.0	0.0	0.0	0.0	1.0	0.0	0.0
89f2f3c77ff05751e6f57a816587c42d	3.0	0.0	2.0	0.0	1.0	0.0	2.0	0.0	0.0	0.0	0.0	0.0	2.0	0.0	1.0	1.0	2.0	1.0	0.0	0.0	0.0	0.0	0.0	0.0	1.0	1.0	0.0	2.0	0.0	0.0	0.0	0.0	0.0	0.0	0.0	0.0	0.0	1.0	1.0	4.0	1.0	0.0	0.0	0.0	4.0	0.0	0.0	0.0
1d40caef19c96919dd6691854391c8f4	3.0	4.0	0.0	6.0	0.0	0.0	2.0	0.0	0.0	0.0	0.0	0.0	5.0	4.0	6.0	0.0	0.0	8.0	0.0	0.0	3.0	0.0	0.0	0.0	3.0	0.0	0.0	0.0	6.0	0.0	0.0	0.0	0.0	1.0	0.0	0.0	0.0	3.0	2.0	0.0	0.0	5.0	0.0	2.0	0.0	0.0	0.0	0.0
0c69ea4b4ca6ad524693e9e527a10b3c	1.0	0.0	0.0	0.0	0.0	0.0	0.0	0.0	0.0	0.0	0.0	0.0	0.0	0.0	0.0	0.0	0.0	0.0	0.0	0.0	0.0	0.0	0.0	1.0	0.0	0.0	1.0	0.0	0.0	0.0	0.0	0.0	0.0	0.0	0.0	0.0	0.0	0.0	0.0	0.0	0.0	0.0	0.0	2.0	0.0	0.0	1.0	0.0
96cd24136af16166ed3a4a7c4452942a	0.0	0.0	0.0	0.0	0.0	0.0	0.0	5.0	0.0	1.0	0.0	3.0	0.0	0.0	0.0	0.0	0.0	0.0	0.0	0.0	0.0	0.0	0.0	1.0	2.0	0.0	0.0	0.0	3.0	4.0	4.0	0.0	8.0	0.0	3.0	4.0	5.0	3.0	0.0	6.0	4.0	7.0	11.0	0.0	4.0	0.0	0.0	4.0
aa8f14bf6453f450c2d05ef9d137418b	0.0	0.0	0.0	0.0	0.0	0.0	0.0	0.0	0.0	0.0	0.0	0.0	0.0	0.0	0.0	0.0	0.0	0.0	0.0	0.0	0.0	1.0	2.0	1.0	0.0	0.0	0.0	0.0	0.0	0.0	0.0	0.0	0.0	0.0	0.0	0.0	0.0	0.0	0.0	0.0	0.0	0.0	0.0	0.0	0.0	0.0	2.0	2.0
255e76ed7dafe5bff6f0c5168060a7c3	3.0	0.0	0.0	5.0	0.0	0.0	0.0	3.0	2.0	2.0	1.0	4.0	6.0	0.0	0.0	13.0	0.0	6.0	0.0	0.0	10.0	3.0	2.0	4.0	0.0	0.0	0.0	0.0	6.0	3.0	0.0	4.0	8.0	3.0	3.0	3.0	0.0	7.0	4.0	10.0	0.0	10.0	12.0	6.0	0.0	5.0	4.0	3.0
e2294d1ba6fde90ff72308af0f5cf833	15.0	17.0	18.0	39.0	48.0	31.0	26.0	15.0	21.0	21.0	27.0	26.0	17.0	17.0	25.0	29.0	48.0	41.0	24.0	35.0	17.0	24.0	16.0	23.0	17.0	21.0	15.0	42.0	16.0	17.0	15.0	23.0	13.0	13.0	14.0	9.0	21.0	15.0	15.0	48.0	33.0	31.0	34.0	41.0	32.0	20.0	20.0	18.0
963b90ee10f65308af414a2421dcf1ae	0.0	0.0	0.0	0.0	0.0	0.0	0.0	0.0	0.0	0.0	0.0	0.0	0.0	0.0	0.0	0.0	0.0	0.0	0.0	0.0	0.0	0.0	0.0	0.0	2.0	3.0	0.0	0.0	5.0	0.0	0.0	0.0	23.0	5.0	0.0	5.0	0.0	0.0	0.0	0.0	0.0	0.0	0.0	0.0	0.0	0.0	0.0	0.0
13c93d222fa58ec2f6678c484b071a2f	5.0	0.0	0.0	0.0	0.0	4.0	0.0	0.0	0.0	0.0	0.0	3.0	0.0	3.0	0.0	0.0	0.0	0.0	0.0	0.0	0.0	0.0	0.0	0.0	0.0	0.0	0.0	0.0	0.0	0.0	0.0	0.0	0.0	0.0	3.0	0.0	0.0	0.0	0.0	0.0	0.0	0.0	0.0	0.0	0.0	0.0	0.0	0.0
1fa9b4502aabb00d8ae9ec3daf95776b	0.0	0.0	0.0	0.0	0.0	0.0	0.0	10.0	0.0	0.0	0.0	0.0	0.0	0.0	0.0	0.0	0.0	0.0	0.0	0.0	0.0	4.0	5.0	3.0	0.0	0.0	0.0	0.0	0.0	0.0	0.0	0.0	0.0	0.0	0.0	0.0	0.0	0.0	0.0	0.0	0.0	0.0	0.0	0.0	0.0	0.0	0.0	5.0
d8b08224cfa3976f14f62aa403a5f40e	5.0	12.0	16.0	24.0	13.0	20.0	21.0	14.0	24.0	6.0	5.0	9.0	8.0	12.0	9.0	20.0	41.0	0.0	21.0	20.0	0.0	11.0	6.0	10.0	8.0	11.0	14.0	0.0	17.0	13.0	17.0	15.0	11.0	11.0	4.0	9.0	15.0	20.0	14.0	25.0	28.0	0.0	17.0	30.0	12.0	9.0	8.0	14.0
e656f69b552c09a5cc975676a527995e	82.0	84.0	147.0	38.0	93.0	96.0	53.0	140.0	47.0	37.0	55.0	48.0	60.0	36.0	62.0	26.0	70.0	60.0	69.0	42.0	85.0	63.0	50.0	46.0	47.0	74.0	85.0	87.0	33.0	40.0	50.0	42.0	41.0	29.0	25.0	21.0	36.0	34.0	35.0	65.0	29.0	30.0	42.0	57.0	58.0	38.0	32.0	31.0
06bd0a4f0fb553ca4688bf29f6f41776	1.0	1.0	0.0	3.0	1.0	0.0	0.0	0.0	0.0	0.0	0.0	0.0	0.0	1.0	1.0	6.0	0.0	0.0	0.0	5.0	0.0	0.0	0.0	0.0	0.0	1.0	1.0	0.0	2.0	1.0	0.0	0.0	0.0	2.0	1.0	1.0	2.0	0.0	1.0	1.0	1.0	1.0	0.0	0.0	0.0	0.0	0.0	0.0
47d997a6202b8ab85a677a1e30962a00	0.0	5.0	10.0	10.0	0.0	9.0	19.0	0.0	15.0	3.0	4.0	4.0	5.0	3.0	0.0	12.0	11.0	8.0	11.0	0.0	18.0	7.0	5.0	6.0	9.0	7.0	0.0	0.0	10.0	16.0	18.0	9.0	9.0	4.0	7.0	4.0	0.0	0.0	0.0	13.0	9.0	6.0	0.0	21.0	25.0	8.0	6.0	6.0
21d50785c626b827627e97eae3fb5936	15.0	21.0	12.0	0.0	30.0	44.0	0.0	0.0	0.0	0.0	0.0	0.0	17.0	14.0	22.0	0.0	0.0	14.0	0.0	17.0	15.0	0.0	0.0	0.0	25.0	71.0	54.0	21.0	15.0	24.0	0.0	0.0	0.0	0.0	0.0	0.0	23.0	11.0	23.0	0.0	0.0	0.0	0.0	0.0	0.0	0.0	0.0	0.0
505f69bb44c1250089091764d508a2bb	0.0	0.0	0.0	0.0	8.0	7.0	0.0	0.0	0.0	5.0	0.0	2.0	0.0	6.0	4.0	12.0	0.0	0.0	13.0	0.0	0.0	0.0	2.0	1.0	0.0	0.0	0.0	10.0	0.0	7.0	8.0	19.0	9.0	6.0	5.0	6.0	0.0	0.0	0.0	0.0	8.0	0.0	0.0	0.0	0.0	0.0	0.0	2.0
8b84aed4a66ae281ec4404636c595b8e	0.0	0.0	0.0	0.0	0.0	0.0	0.0	0.0	0.0	2.0	0.0	0.0	0.0	0.0	0.0	0.0	0.0	0.0	0.0	6.0	0.0	0.0	2.0	2.0	2.0	0.0	0.0	0.0	0.0	0.0	0.0	0.0	0.0	0.0	2.0	0.0	0.0	0.0	0.0	0.0	0.0	0.0	0.0	0.0	0.0	2.0	0.0	1.0
6f0f962dd82a4835909ad4ff4d9065ec	0.0	2.0	1.0	0.0	0.0	4.0	0.0	0.0	0.0	0.0	1.0	0.0	0.0	0.0	0.0	0.0	0.0	0.0	0.0	0.0	0.0	0.0	1.0	0.0	0.0	2.0	4.0	4.0	0.0	3.0	0.0	0.0	0.0	1.0	1.0	2.0	2.0	0.0	2.0	0.0	3.0	0.0	0.0	0.0	0.0	1.0	1.0	2.0
897b7bf6a8abc8ac94bb836afc6e3ac1	0.0	0.0	6.0	0.0	0.0	0.0	0.0	0.0	0.0	0.0	0.0	0.0	0.0	0.0	0.0	0.0	0.0	0.0	0.0	0.0	0.0	0.0	0.0	0.0	5.0	0.0	0.0	0.0	0.0	0.0	0.0	0.0	0.0	0.0	4.0	3.0	2.0	0.0	4.0	0.0	0.0	0.0	19.0	0.0	0.0	0.0	3.0	1.0
867935845582052d5468d2b5e2c10db6	0.0	0.0	7.0	8.0	0.0	0.0	0.0	16.0	0.0	0.0	0.0	0.0	0.0	0.0	0.0	0.0	0.0	15.0	0.0	20.0	12.0	0.0	0.0	0.0	7.0	10.0	0.0	0.0	0.0	0.0	0.0	0.0	0.0	0.0	0.0	0.0	0.0	0.0	0.0	0.0	0.0	0.0	0.0	0.0	0.0	0.0	0.0	3.0
2ea009dda013396b7ffd3d1542d9eb67	0.0	0.0	0.0	0.0	0.0	0.0	0.0	0.0	0.0	8.0	3.0	0.0	0.0	0.0	0.0	0.0	0.0	0.0	0.0	0.0	0.0	0.0	0.0	0.0	0.0	0.0	0.0	0.0	0.0	0.0	0.0	0.0	0.0	0.0	4.0	4.0	0.0	0.0	0.0	0.0	0.0	0.0	0.0	0.0	0.0	0.0	0.0	0.0
652e93dbceed60b10fb39a7404d45e3e	0.0	0.0	0.0	0.0	0.0	0.0	0.0	0.0	0.0	0.0	0.0	0.0	0.0	0.0	0.0	0.0	0.0	0.0	0.0	0.0	0.0	0.0	0.0	0.0	0.0	0.0	1.0	3.0	0.0	0.0	0.0	0.0	0.0	0.0	1.0	1.0	0.0	0.0	0.0	0.0	0.0	0.0	0.0	0.0	2.0	0.0	0.0	0.0
eb31127893c01e38a5d0cc4baf36386d	20.0	9.0	14.0	12.0	0.0	24.0	0.0	0.0	14.0	10.0	15.0	18.0	9.0	8.0	11.0	0.0	0.0	0.0	13.0	0.0	0.0	6.0	14.0	13.0	11.0	18.0	19.0	0.0	15.0	14.0	33.0	14.0	11.0	14.0	11.0	12.0	7.0	0.0	15.0	0.0	0.0	0.0	0.0	0.0	0.0	6.0	9.0	11.0
09cc1ffa795319aff4a99fa089796d6a	0.0	0.0	3.0	0.0	0.0	0.0	10.0	0.0	0.0	2.0	0.0	4.0	8.0	0.0	0.0	0.0	0.0	0.0	0.0	15.0	0.0	6.0	7.0	8.0	5.0	4.0	0.0	0.0	0.0	0.0	0.0	0.0	0.0	0.0	2.0	2.0	12.0	0.0	0.0	0.0	0.0	0.0	0.0	0.0	0.0	12.0	3.0	7.0
e179b87ce620bf27d644be64185b179e	0.0	0.0	0.0	0.0	0.0	0.0	0.0	0.0	0.0	0.0	0.0	0.0	0.0	0.0	4.0	0.0	0.0	0.0	0.0	0.0	0.0	0.0	0.0	1.0	0.0	0.0	0.0	0.0	0.0	0.0	0.0	0.0	0.0	2.0	0.0	1.0	0.0	0.0	0.0	0.0	0.0	0.0	0.0	0.0	0.0	1.0	0.0	0.0
9e55bd0c112c7a000168549e84084033	0.0	25.0	4.0	0.0	0.0	0.0	0.0	0.0	0.0	19.0	2.0	3.0	0.0	0.0	0.0	0.0	0.0	0.0	0.0	0.0	0.0	1.0	0.0	0.0	3.0	0.0	0.0	0.0	0.0	0.0	0.0	0.0	8.0	3.0	0.0	2.0	0.0	0.0	0.0	0.0	0.0	0.0	0.0	0.0	0.0	0.0	0.0	0.0
ce204df4ceb24c5ced5d7cb44080ba95	0.0	0.0	0.0	4.0	0.0	0.0	0.0	0.0	0.0	0.0	0.0	0.0	0.0	0.0	0.0	0.0	0.0	0.0	0.0	0.0	0.0	0.0	0.0	0.0	0.0	0.0	0.0	0.0	0.0	0.0	0.0	0.0	0.0	2.0	3.0	0.0	0.0	0.0	5.0	0.0	0.0	0.0	0.0	0.0	0.0	0.0	0.0	3.0
d4dd6f73009ef3db675aa86e646d920e	0.0	3.0	6.0	0.0	0.0	0.0	5.0	0.0	0.0	2.0	0.0	0.0	0.0	9.0	5.0	0.0	9.0	0.0	0.0	0.0	0.0	2.0	2.0	2.0	0.0	0.0	0.0	0.0	0.0	0.0	3.0	0.0	5.0	2.0	6.0	3.0	2.0	4.0	0.0	0.0	0.0	0.0	0.0	0.0	0.0	0.0	0.0	1.0
e234fb671ac810da688ea4659bcc3b35	0.0	0.0	0.0	4.0	0.0	0.0	0.0	0.0	0.0	0.0	0.0	0.0	0.0	0.0	0.0	0.0	0.0	3.0	0.0	0.0	0.0	0.0	0.0	1.0	0.0	0.0	0.0	0.0	0.0	0.0	0.0	0.0	0.0	0.0	0.0	0.0	0.0	0.0	0.0	0.0	0.0	8.0	0.0	0.0	0.0	0.0	0.0	0.0
836221f9571dff0addb9da3e92f15567	13.0	26.0	35.0	20.0	16.0	10.0	33.0	18.0	20.0	17.0	14.0	11.0	18.0	30.0	24.0	30.0	25.0	25.0	22.0	23.0	28.0	35.0	15.0	21.0	29.0	8.0	12.0	15.0	35.0	20.0	29.0	43.0	37.0	13.0	23.0	19.0	40.0	37.0	34.0	25.0	21.0	27.0	46.0	37.0	23.0	49.0	40.0	24.0
bf35a5a5f10433eaf547af055e3dcc1a	0.0	0.0	0.0	0.0	0.0	0.0	0.0	0.0	0.0	1.0	0.0	0.0	0.0	8.0	0.0	0.0	0.0	0.0	4.0	0.0	0.0	0.0	0.0	0.0	0.0	0.0	0.0	0.0	0.0	0.0	0.0	0.0	0.0	3.0	0.0	2.0	0.0	0.0	0.0	0.0	0.0	0.0	5.0	0.0	0.0	0.0	0.0	0.0
c476e99087a65beebda7af3ae08d962b	0.0	0.0	0.0	0.0	0.0	0.0	0.0	0.0	0.0	0.0	0.0	0.0	0.0	0.0	0.0	0.0	0.0	0.0	0.0	0.0	0.0	1.0	0.0	0.0	0.0	0.0	0.0	0.0	0.0	0.0	0.0	0.0	0.0	0.0	2.0	1.0	0.0	0.0	0.0	0.0	0.0	0.0	0.0	0.0	3.0	1.0	1.0	0.0
43c135f26c1e59e7e0459341e24afafa	0.0	1.0	0.0	1.0	0.0	0.0	3.0	0.0	3.0	2.0	2.0	1.0	0.0	0.0	0.0	0.0	4.0	0.0	0.0	0.0	0.0	1.0	1.0	0.0	0.0	3.0	2.0	0.0	0.0	0.0	2.0	0.0	3.0	2.0	3.0	2.0	0.0	5.0	3.0	1.0	0.0	0.0	8.0	0.0	0.0	0.0	2.0	3.0
fbfdc18276b64f5a88f6908a68a97848	2.0	0.0	0.0	0.0	0.0	0.0	0.0	0.0	0.0	0.0	0.0	0.0	0.0	3.0	0.0	0.0	5.0	0.0	0.0	0.0	0.0	0.0	0.0	0.0	0.0	0.0	0.0	0.0	0.0	0.0	0.0	0.0	0.0	0.0	0.0	0.0	0.0	3.0	4.0	0.0	7.0	0.0	0.0	0.0	4.0	3.0	0.0	0.0
f68abe373a223a4b2163c22d15f3be02	0.0	4.0	5.0	11.0	12.0	0.0	4.0	6.0	3.0	1.0	2.0	1.0	3.0	6.0	4.0	18.0	6.0	11.0	8.0	14.0	7.0	0.0	1.0	0.0	5.0	6.0	3.0	11.0	1.0	4.0	4.0	0.0	8.0	1.0	0.0	0.0	0.0	0.0	0.0	0.0	9.0	21.0	13.0	0.0	14.0	0.0	0.0	1.0
c4856273bb50f7fc3e1bbc8fc9779e71	0.0	5.0	0.0	0.0	0.0	0.0	0.0	0.0	0.0	7.0	0.0	0.0	0.0	0.0	0.0	0.0	0.0	0.0	0.0	0.0	0.0	0.0	0.0	0.0	0.0	0.0	0.0	0.0	0.0	0.0	0.0	0.0	0.0	7.0	0.0	8.0	4.0	0.0	0.0	0.0	0.0	0.0	0.0	0.0	0.0	0.0	0.0	0.0
0a985ad91b990c8d010f82472c4976a3	0.0	1.0	1.0	0.0	0.0	0.0	0.0	0.0	0.0	0.0	0.0	0.0	1.0	6.0	0.0	0.0	0.0	0.0	0.0	0.0	0.0	0.0	0.0	0.0	0.0	3.0	0.0	0.0	0.0	0.0	0.0	0.0	0.0	0.0	0.0	0.0	0.0	0.0	2.0	0.0	0.0	0.0	0.0	0.0	0.0	0.0	0.0	0.0
482cebc0b94041fc79b6fb7bb718cc61	0.0	0.0	0.0	0.0	0.0	0.0	0.0	0.0	4.0	0.0	0.0	0.0	0.0	0.0	2.0	0.0	6.0	5.0	0.0	0.0	6.0	0.0	1.0	1.0	0.0	0.0	0.0	0.0	0.0	0.0	0.0	0.0	0.0	0.0	0.0	0.0	0.0	0.0	3.0	0.0	0.0	0.0	0.0	0.0	0.0	0.0	1.0	0.0
5829148f52cc33a808a6f7ff8c560c19	0.0	0.0	0.0	0.0	0.0	0.0	0.0	0.0	0.0	0.0	1.0	0.0	0.0	0.0	0.0	0.0	0.0	0.0	0.0	0.0	0.0	0.0	0.0	1.0	0.0	1.0	0.0	0.0	0.0	0.0	0.0	0.0	0.0	0.0	0.0	0.0	0.0	0.0	0.0	0.0	0.0	0.0	0.0	0.0	0.0	1.0	0.0	0.0
b00c9a68e1fbc595639651daa750f5ff	0.0	0.0	0.0	0.0	7.0	0.0	7.0	0.0	10.0	9.0	79.0	61.0	0.0	0.0	0.0	0.0	0.0	0.0	0.0	0.0	0.0	9.0	5.0	13.0	0.0	0.0	0.0	0.0	0.0	0.0	0.0	0.0	0.0	0.0	0.0	0.0	0.0	1.0	0.0	7.0	0.0	0.0	4.0	15.0	10.0	14.0	24.0	13.0
8454ff06fc777ee1792f0a92c0a2a3db	0.0	0.0	0.0	8.0	7.0	9.0	0.0	0.0	0.0	0.0	3.0	3.0	0.0	0.0	0.0	0.0	0.0	0.0	0.0	0.0	0.0	3.0	3.0	0.0	0.0	0.0	0.0	0.0	0.0	0.0	9.0	18.0	0.0	0.0	3.0	0.0	0.0	0.0	0.0	0.0	0.0	0.0	0.0	0.0	0.0	0.0	0.0	0.0
a1c429a2393de7821870757c7cbb006f	0.0	0.0	0.0	0.0	0.0	0.0	0.0	0.0	0.0	0.0	0.0	0.0	0.0	0.0	0.0	8.0	0.0	0.0	0.0	0.0	0.0	2.0	3.0	2.0	0.0	0.0	0.0	0.0	0.0	0.0	0.0	0.0	0.0	0.0	4.0	0.0	0.0	5.0	0.0	9.0	11.0	0.0	0.0	0.0	0.0	4.0	8.0	0.0
c497b802b07d64e94de751ca1ecf3292	0.0	0.0	0.0	0.0	0.0	0.0	0.0	0.0	0.0	0.0	0.0	1.0	0.0	0.0	0.0	0.0	0.0	0.0	0.0	0.0	0.0	1.0	0.0	1.0	0.0	0.0	0.0	0.0	0.0	1.0	0.0	2.0	1.0	1.0	1.0	2.0	0.0	0.0	0.0	0.0	0.0	0.0	0.0	0.0	0.0	1.0	2.0	2.0
42547ca7010371b03a9edffd57237898	24.0	27.0	27.0	19.0	26.0	31.0	43.0	26.0	30.0	10.0	10.0	9.0	20.0	21.0	29.0	0.0	0.0	46.0	36.0	0.0	34.0	9.0	12.0	11.0	24.0	20.0	27.0	25.0	0.0	19.0	0.0	0.0	26.0	10.0	11.0	10.0	26.0	31.0	19.0	26.0	44.0	0.0	0.0	49.0	38.0	10.0	14.0	16.0
5a87143f34fd2432473ae9f0a6816029	0.0	0.0	0.0	0.0	0.0	0.0	0.0	0.0	0.0	1.0	1.0	1.0	0.0	3.0	0.0	0.0	0.0	0.0	0.0	0.0	0.0	0.0	1.0	1.0	0.0	0.0	0.0	0.0	0.0	0.0	0.0	0.0	0.0	2.0	2.0	2.0	0.0	2.0	2.0	0.0	0.0	0.0	0.0	0.0	0.0	1.0	1.0	2.0
8032adab60ca3a7a53aff3384e8e52c9	0.0	0.0	0.0	0.0	0.0	0.0	0.0	0.0	0.0	0.0	0.0	0.0	0.0	5.0	0.0	0.0	0.0	0.0	0.0	0.0	0.0	0.0	0.0	1.0	3.0	0.0	0.0	0.0	0.0	0.0	0.0	0.0	0.0	0.0	0.0	0.0	5.0	0.0	0.0	0.0	0.0	0.0	0.0	0.0	0.0	0.0	0.0	2.0
c2617caf19bd8a81360a1113edbb981f	0.0	0.0	0.0	0.0	0.0	0.0	0.0	12.0	0.0	6.0	0.0	4.0	0.0	0.0	0.0	12.0	0.0	0.0	0.0	0.0	0.0	3.0	5.0	4.0	0.0	0.0	0.0	0.0	0.0	0.0	0.0	0.0	0.0	7.0	4.0	4.0	0.0	0.0	0.0	0.0	0.0	0.0	0.0	0.0	0.0	6.0	7.0	7.0
2fa566b90f20bc5d8cdd2584e1618593	5.0	5.0	0.0	0.0	0.0	0.0	0.0	0.0	0.0	0.0	0.0	6.0	0.0	0.0	0.0	0.0	0.0	0.0	9.0	12.0	0.0	0.0	0.0	0.0	0.0	2.0	0.0	0.0	0.0	0.0	0.0	11.0	0.0	0.0	0.0	4.0	0.0	11.0	7.0	18.0	14.0	0.0	18.0	0.0	0.0	6.0	9.0	4.0
ba1f5db1f270e7d495401c57c7f4026f	5.0	6.0	0.0	0.0	0.0	0.0	0.0	0.0	0.0	0.0	0.0	0.0	0.0	0.0	0.0	0.0	0.0	0.0	0.0	0.0	0.0	0.0	0.0	0.0	0.0	0.0	0.0	0.0	0.0	0.0	0.0	0.0	0.0	3.0	0.0	4.0	0.0	0.0	0.0	0.0	0.0	0.0	0.0	0.0	0.0	0.0	0.0	0.0
8e2eabef0696e698ff31c91851152e94	3.0	5.0	0.0	0.0	0.0	0.0	0.0	0.0	0.0	7.0	0.0	3.0	4.0	5.0	3.0	0.0	0.0	0.0	6.0	0.0	0.0	2.0	11.0	6.0	4.0	4.0	6.0	0.0	0.0	3.0	8.0	6.0	6.0	4.0	3.0	12.0	0.0	14.0	6.0	8.0	4.0	7.0	5.0	16.0	8.0	5.0	4.0	5.0
a147fb39f99c59d8ba467ae1f5554230	0.0	0.0	0.0	0.0	0.0	0.0	0.0	0.0	0.0	0.0	0.0	0.0	0.0	0.0	0.0	0.0	0.0	0.0	0.0	0.0	0.0	0.0	0.0	2.0	0.0	0.0	0.0	0.0	0.0	0.0	0.0	0.0	0.0	0.0	0.0	1.0	0.0	0.0	0.0	0.0	0.0	0.0	0.0	0.0	0.0	0.0	2.0	2.0
1025ad11231d20c498c0eb5088542a92	0.0	6.0	4.0	0.0	6.0	0.0	0.0	7.0	5.0	15.0	0.0	5.0	0.0	3.0	0.0	8.0	0.0	0.0	11.0	0.0	0.0	3.0	3.0	4.0	5.0	5.0	6.0	0.0	0.0	0.0	14.0	0.0	8.0	13.0	6.0	11.0	10.0	0.0	5.0	0.0	12.0	0.0	0.0	0.0	0.0	3.0	5.0	8.0
98e42d1d844e9c2d9e9b605c6add7412	0.0	0.0	0.0	0.0	0.0	0.0	0.0	0.0	0.0	6.0	0.0	0.0	0.0	0.0	0.0	0.0	0.0	0.0	0.0	0.0	0.0	4.0	0.0	3.0	0.0	0.0	5.0	0.0	0.0	0.0	0.0	0.0	4.0	2.0	0.0	4.0	0.0	0.0	2.0	0.0	0.0	0.0	0.0	0.0	0.0	0.0	0.0	0.0
a883f39a0f8d604ed02ac9916f915c60	5.0	0.0	7.0	12.0	11.0	7.0	10.0	16.0	14.0	3.0	3.0	4.0	10.0	6.0	9.0	9.0	11.0	0.0	16.0	6.0	10.0	5.0	5.0	5.0	6.0	6.0	8.0	14.0	0.0	12.0	8.0	15.0	8.0	3.0	4.0	3.0	7.0	14.0	6.0	0.0	16.0	8.0	13.0	15.0	17.0	7.0	9.0	10.0
faa82d0af23fc451f0fc0542228b9881	9.0	15.0	11.0	21.0	0.0	15.0	30.0	18.0	28.0	12.0	11.0	8.0	20.0	15.0	20.0	0.0	0.0	20.0	18.0	23.0	20.0	10.0	17.0	17.0	14.0	6.0	14.0	0.0	15.0	27.0	20.0	28.0	26.0	17.0	23.0	25.0	6.0	29.0	24.0	19.0	21.0	27.0	26.0	0.0	39.0	22.0	26.0	11.0
84d0424435d93a05a45ab85a74f6abd5	9.0	9.0	0.0	0.0	0.0	0.0	0.0	0.0	0.0	4.0	0.0	0.0	4.0	0.0	0.0	0.0	0.0	0.0	0.0	0.0	0.0	7.0	5.0	3.0	0.0	0.0	0.0	0.0	0.0	0.0	0.0	0.0	0.0	3.0	22.0	0.0	0.0	8.0	0.0	0.0	0.0	0.0	0.0	0.0	0.0	0.0	0.0	0.0
844b22822807e70efc56a884db532367	5.0	3.0	10.0	0.0	10.0	12.0	7.0	0.0	0.0	13.0	5.0	5.0	5.0	10.0	8.0	0.0	7.0	0.0	8.0	11.0	0.0	9.0	5.0	5.0	0.0	4.0	9.0	0.0	6.0	0.0	0.0	0.0	0.0	4.0	15.0	3.0	5.0	8.0	6.0	6.0	13.0	26.0	9.0	0.0	0.0	1.0	7.0	17.0
58f8d5514252d05eb49bb89ec2f4c413	0.0	0.0	0.0	0.0	0.0	0.0	0.0	0.0	0.0	0.0	0.0	0.0	1.0	0.0	0.0	1.0	0.0	0.0	1.0	0.0	0.0	0.0	0.0	0.0	0.0	0.0	0.0	0.0	0.0	0.0	0.0	0.0	0.0	0.0	0.0	0.0	0.0	0.0	0.0	0.0	0.0	0.0	0.0	0.0	0.0	0.0	0.0	0.0
2ec2417e96bcf42e030050cbb7a5a9d7	0.0	12.0	0.0	14.0	21.0	24.0	34.0	25.0	28.0	7.0	4.0	8.0	0.0	0.0	13.0	0.0	0.0	14.0	29.0	0.0	0.0	7.0	6.0	5.0	6.0	17.0	23.0	29.0	0.0	16.0	26.0	0.0	31.0	7.0	11.0	6.0	6.0	8.0	0.0	22.0	0.0	0.0	0.0	0.0	29.0	3.0	5.0	5.0
8dc40901b084befa05580c59292425d6	0.0	2.0	0.0	4.0	6.0	0.0	0.0	0.0	3.0	3.0	1.0	1.0	0.0	3.0	6.0	6.0	0.0	0.0	9.0	5.0	0.0	2.0	2.0	1.0	0.0	4.0	1.0	7.0	0.0	0.0	0.0	6.0	0.0	5.0	5.0	6.0	0.0	3.0	0.0	4.0	0.0	0.0	0.0	0.0	0.0	0.0	1.0	2.0
3000cd30578ef2e56c4661307b414ca6	0.0	0.0	5.0	0.0	10.0	0.0	0.0	0.0	0.0	2.0	0.0	2.0	0.0	0.0	0.0	0.0	0.0	0.0	0.0	0.0	0.0	0.0	0.0	0.0	0.0	0.0	12.0	0.0	0.0	0.0	0.0	0.0	0.0	3.0	2.0	2.0	0.0	0.0	0.0	0.0	0.0	0.0	0.0	0.0	0.0	0.0	0.0	0.0
b2f7791e4b2e9abade1531777b01a2fa	0.0	2.0	0.0	0.0	0.0	4.0	0.0	0.0	0.0	0.0	0.0	0.0	0.0	0.0	0.0	0.0	0.0	0.0	0.0	0.0	0.0	0.0	0.0	0.0	0.0	0.0	0.0	0.0	0.0	0.0	0.0	0.0	0.0	0.0	0.0	0.0	0.0	0.0	0.0	0.0	0.0	0.0	0.0	10.0	0.0	3.0	0.0	0.0
d0586500d7278d629a604a9434c8b502	0.0	5.0	0.0	7.0	0.0	0.0	0.0	0.0	0.0	4.0	0.0	3.0	0.0	3.0	0.0	0.0	0.0	0.0	4.0	0.0	0.0	0.0	0.0	0.0	3.0	6.0	0.0	0.0	0.0	0.0	0.0	0.0	0.0	0.0	0.0	0.0	3.0	0.0	2.0	0.0	0.0	0.0	0.0	0.0	0.0	1.0	0.0	0.0
bc107de7fff7310b53f5860e50cfb1ed	0.0	0.0	0.0	0.0	0.0	0.0	0.0	0.0	0.0	3.0	0.0	3.0	0.0	0.0	0.0	0.0	0.0	0.0	0.0	0.0	0.0	0.0	2.0	3.0	0.0	0.0	0.0	0.0	0.0	0.0	0.0	0.0	0.0	0.0	0.0	3.0	0.0	0.0	0.0	0.0	0.0	0.0	0.0	0.0	0.0	0.0	0.0	0.0
1b820dd458e627f28101109825b46d19	0.0	0.0	0.0	0.0	0.0	0.0	0.0	0.0	0.0	2.0	0.0	2.0	0.0	0.0	0.0	0.0	0.0	7.0	0.0	0.0	0.0	3.0	0.0	1.0	0.0	0.0	0.0	0.0	0.0	0.0	0.0	0.0	0.0	0.0	0.0	0.0	0.0	0.0	0.0	0.0	0.0	0.0	0.0	0.0	0.0	0.0	1.0	0.0
0d39f9324c3b2cd19b616569d5a98f12	0.0	0.0	0.0	0.0	0.0	0.0	0.0	0.0	0.0	0.0	0.0	0.0	0.0	0.0	0.0	0.0	0.0	0.0	0.0	0.0	0.0	0.0	0.0	0.0	0.0	0.0	0.0	0.0	0.0	0.0	0.0	0.0	0.0	1.0	1.0	0.0	0.0	0.0	0.0	0.0	0.0	0.0	0.0	0.0	0.0	1.0	2.0	1.0
0a427f82cfe72b3e70b361302de0e359	0.0	1.0	0.0	4.0	0.0	0.0	0.0	0.0	5.0	0.0	0.0	0.0	0.0	0.0	0.0	3.0	0.0	0.0	6.0	6.0	0.0	0.0	0.0	0.0	0.0	0.0	0.0	0.0	0.0	0.0	0.0	0.0	2.0	1.0	0.0	0.0	0.0	0.0	0.0	5.0	0.0	0.0	0.0	0.0	0.0	0.0	0.0	1.0
f1d158635cfacbac37253ea71fdfab31	0.0	0.0	1.0	0.0	0.0	0.0	0.0	0.0	0.0	0.0	0.0	1.0	0.0	0.0	0.0	0.0	0.0	0.0	0.0	0.0	0.0	0.0	0.0	0.0	0.0	0.0	0.0	0.0	0.0	0.0	3.0	0.0	0.0	0.0	0.0	0.0	0.0	0.0	0.0	0.0	0.0	0.0	0.0	0.0	0.0	0.0	0.0	0.0
a2d1868a942713524de038b661251224	0.0	0.0	0.0	0.0	0.0	0.0	0.0	0.0	0.0	0.0	0.0	0.0	0.0	0.0	0.0	0.0	0.0	0.0	0.0	0.0	4.0	0.0	0.0	0.0	0.0	0.0	0.0	0.0	0.0	0.0	0.0	0.0	0.0	0.0	0.0	0.0	0.0	0.0	0.0	0.0	0.0	15.0	0.0	0.0	0.0	0.0	0.0	0.0
ea60940430e6d207b04aded018dbf679	0.0	0.0	0.0	0.0	6.0	0.0	0.0	0.0	0.0	7.0	0.0	0.0	0.0	0.0	0.0	0.0	0.0	0.0	0.0	0.0	0.0	4.0	6.0	3.0	0.0	0.0	0.0	0.0	0.0	0.0	0.0	0.0	0.0	6.0	5.0	7.0	0.0	0.0	0.0	0.0	0.0	0.0	0.0	0.0	0.0	0.0	4.0	5.0
440890d9003d60de41183c85d699007c	0.0	0.0	0.0	0.0	0.0	0.0	0.0	0.0	0.0	0.0	0.0	0.0	0.0	0.0	0.0	6.0	0.0	0.0	0.0	0.0	0.0	0.0	0.0	0.0	0.0	0.0	0.0	0.0	0.0	1.0	0.0	0.0	0.0	2.0	0.0	1.0	0.0	4.0	0.0	0.0	0.0	0.0	4.0	0.0	0.0	0.0	0.0	0.0
907e483331e9a2beda6b853d01269fbd	0.0	0.0	0.0	0.0	0.0	0.0	0.0	0.0	0.0	0.0	5.0	0.0	0.0	0.0	0.0	0.0	0.0	0.0	0.0	8.0	0.0	0.0	0.0	3.0	0.0	0.0	0.0	0.0	0.0	0.0	0.0	0.0	0.0	0.0	0.0	0.0	0.0	0.0	0.0	0.0	0.0	0.0	0.0	0.0	0.0	2.0	2.0	3.0
33a6a51de99ba2a8530ce6a4506a5413	0.0	0.0	0.0	6.0	0.0	0.0	0.0	7.0	0.0	0.0	0.0	0.0	0.0	2.0	0.0	0.0	0.0	0.0	0.0	0.0	0.0	0.0	1.0	1.0	0.0	0.0	0.0	0.0	0.0	0.0	0.0	0.0	0.0	0.0	0.0	0.0	0.0	3.0	1.0	0.0	0.0	0.0	0.0	7.0	0.0	0.0	0.0	0.0
c4b90cebbbed33d0a4edb27d8d11fda4	10.0	0.0	0.0	17.0	15.0	0.0	0.0	0.0	0.0	3.0	0.0	8.0	9.0	9.0	8.0	0.0	11.0	14.0	10.0	7.0	15.0	6.0	7.0	3.0	0.0	6.0	0.0	0.0	0.0	8.0	0.0	0.0	0.0	0.0	4.0	8.0	7.0	12.0	5.0	0.0	12.0	0.0	12.0	7.0	6.0	4.0	4.0	0.0
8298f238b6391a7ca597e62c67790593	17.0	9.0	12.0	0.0	0.0	10.0	0.0	0.0	0.0	8.0	9.0	9.0	13.0	10.0	11.0	26.0	0.0	0.0	13.0	0.0	0.0	15.0	10.0	11.0	5.0	11.0	10.0	0.0	0.0	0.0	13.0	0.0	0.0	7.0	10.0	6.0	9.0	22.0	19.0	13.0	12.0	0.0	0.0	0.0	0.0	6.0	7.0	8.0
cc45929ca412a345e28650f0bbd4be0c	0.0	0.0	0.0	0.0	0.0	0.0	0.0	0.0	0.0	0.0	0.0	0.0	0.0	0.0	0.0	12.0	0.0	0.0	0.0	0.0	0.0	0.0	0.0	0.0	0.0	0.0	0.0	0.0	0.0	0.0	0.0	0.0	0.0	0.0	1.0	0.0	0.0	0.0	0.0	0.0	0.0	0.0	17.0	0.0	0.0	0.0	0.0	0.0
aecac92c6de3b5b3ff39fcf0b58580d9	0.0	0.0	0.0	0.0	0.0	0.0	2.0	0.0	1.0	0.0	0.0	0.0	2.0	0.0	0.0	10.0	0.0	0.0	1.0	0.0	0.0	0.0	0.0	0.0	0.0	0.0	1.0	0.0	0.0	0.0	0.0	0.0	6.0	0.0	0.0	0.0	1.0	1.0	0.0	1.0	11.0	3.0	2.0	6.0	0.0	0.0	0.0	0.0
8ce2456f07c22930efc68345369e3541	0.0	0.0	0.0	0.0	0.0	0.0	0.0	0.0	0.0	0.0	0.0	0.0	0.0	2.0	0.0	0.0	0.0	0.0	2.0	0.0	0.0	0.0	0.0	0.0	0.0	0.0	0.0	0.0	0.0	0.0	0.0	0.0	0.0	0.0	0.0	1.0	0.0	3.0	0.0	0.0	0.0	0.0	0.0	2.0	0.0	0.0	0.0	0.0
1533af4cf681d831ca909e25b42ea832	0.0	0.0	0.0	5.0	0.0	0.0	0.0	0.0	0.0	0.0	3.0	6.0	0.0	0.0	0.0	0.0	0.0	0.0	0.0	0.0	0.0	0.0	0.0	2.0	0.0	0.0	5.0	0.0	0.0	0.0	0.0	0.0	0.0	0.0	0.0	0.0	0.0	0.0	0.0	0.0	0.0	0.0	0.0	0.0	0.0	4.0	0.0	5.0
3cf82e3689ffca5bc8554615e3bc1f9c	0.0	0.0	0.0	0.0	0.0	0.0	0.0	0.0	0.0	0.0	0.0	0.0	0.0	0.0	0.0	0.0	0.0	0.0	0.0	0.0	0.0	0.0	2.0	1.0	0.0	0.0	0.0	0.0	0.0	0.0	0.0	0.0	0.0	0.0	0.0	0.0	0.0	0.0	0.0	0.0	0.0	0.0	0.0	0.0	0.0	2.0	1.0	1.0
9e01b588442ff3ddae3854361492d04e	11.0	16.0	0.0	10.0	34.0	4.0	0.0	0.0	0.0	20.0	9.0	5.0	0.0	0.0	0.0	0.0	7.0	0.0	0.0	0.0	0.0	0.0	0.0	2.0	0.0	13.0	0.0	0.0	0.0	20.0	0.0	0.0	0.0	10.0	10.0	24.0	0.0	0.0	0.0	0.0	0.0	0.0	0.0	0.0	0.0	0.0	0.0	0.0
6298777c21d53ff0821014078491753d	0.0	0.0	0.0	0.0	0.0	0.0	0.0	0.0	0.0	0.0	0.0	0.0	0.0	4.0	0.0	0.0	0.0	6.0	0.0	0.0	0.0	4.0	1.0	1.0	0.0	0.0	0.0	0.0	0.0	5.0	0.0	0.0	0.0	0.0	0.0	0.0	0.0	0.0	0.0	0.0	0.0	0.0	0.0	0.0	0.0	0.0	0.0	0.0
85528e74a9d87d86af9c8f8c4724606f	0.0	0.0	0.0	0.0	44.0	0.0	0.0	0.0	0.0	0.0	7.0	0.0	0.0	0.0	25.0	0.0	17.0	0.0	0.0	0.0	0.0	0.0	12.0	8.0	0.0	0.0	0.0	0.0	0.0	0.0	0.0	0.0	0.0	0.0	0.0	0.0	0.0	33.0	15.0	25.0	26.0	0.0	0.0	41.0	0.0	0.0	11.0	6.0
ede5170b1dc6408518b71d4396626d3a	0.0	0.0	0.0	0.0	0.0	0.0	0.0	0.0	7.0	0.0	0.0	0.0	0.0	0.0	0.0	0.0	0.0	0.0	0.0	0.0	0.0	0.0	0.0	0.0	0.0	0.0	0.0	0.0	0.0	0.0	0.0	0.0	0.0	1.0	0.0	1.0	0.0	0.0	0.0	0.0	0.0	6.0	0.0	0.0	0.0	0.0	0.0	0.0
80f8619981665944732fbddde5d6e616	0.0	0.0	0.0	0.0	4.0	0.0	0.0	0.0	0.0	0.0	3.0	1.0	0.0	0.0	0.0	0.0	0.0	0.0	0.0	0.0	0.0	0.0	1.0	0.0	0.0	0.0	0.0	0.0	0.0	0.0	0.0	0.0	0.0	0.0	0.0	0.0	0.0	0.0	0.0	0.0	0.0	0.0	0.0	0.0	0.0	0.0	0.0	0.0
2d03c31a79af94f6e0a7d802d27927e5	8.0	9.0	0.0	19.0	14.0	8.0	23.0	27.0	10.0	4.0	3.0	0.0	17.0	4.0	6.0	10.0	21.0	14.0	11.0	0.0	8.0	5.0	3.0	4.0	7.0	0.0	14.0	18.0	16.0	5.0	29.0	0.0	0.0	4.0	2.0	3.0	7.0	0.0	4.0	11.0	12.0	21.0	7.0	12.0	36.0	4.0	2.0	0.0
2714f2bac02d9d7deec5db620d9acc1e	3.0	4.0	0.0	0.0	8.0	7.0	12.0	0.0	0.0	0.0	0.0	0.0	5.0	3.0	0.0	8.0	0.0	0.0	10.0	0.0	0.0	2.0	3.0	3.0	3.0	7.0	4.0	0.0	0.0	10.0	6.0	3.0	5.0	3.0	4.0	6.0	0.0	12.0	7.0	0.0	6.0	0.0	9.0	0.0	7.0	0.0	7.0	0.0
af82705ef7425c9e76e8e4a0df179513	0.0	0.0	2.0	0.0	0.0	0.0	0.0	0.0	0.0	0.0	0.0	0.0	0.0	0.0	0.0	3.0	0.0	0.0	0.0	0.0	0.0	0.0	0.0	0.0	2.0	4.0	0.0	2.0	0.0	0.0	3.0	3.0	0.0	0.0	0.0	2.0	0.0	0.0	0.0	0.0	2.0	0.0	0.0	0.0	0.0	0.0	0.0	0.0
a51b1c87ad166b92f83017930e70897e	0.0	0.0	0.0	0.0	0.0	0.0	0.0	0.0	0.0	0.0	0.0	0.0	0.0	0.0	0.0	0.0	0.0	0.0	4.0	0.0	0.0	1.0	1.0	0.0	0.0	0.0	0.0	0.0	0.0	0.0	0.0	0.0	0.0	0.0	1.0	0.0	0.0	0.0	0.0	0.0	0.0	0.0	0.0	0.0	0.0	0.0	0.0	0.0
648139a8bc7c982e942c5a2f210c1ac6	0.0	2.0	0.0	0.0	0.0	0.0	0.0	0.0	0.0	0.0	0.0	0.0	0.0	4.0	5.0	0.0	0.0	0.0	0.0	0.0	0.0	1.0	0.0	2.0	3.0	0.0	0.0	0.0	0.0	0.0	0.0	0.0	0.0	2.0	0.0	2.0	8.0	0.0	0.0	0.0	0.0	0.0	0.0	0.0	0.0	2.0	3.0	5.0
108c348866a8a201eef740cca193dc1a	0.0	0.0	0.0	0.0	0.0	0.0	0.0	0.0	0.0	0.0	0.0	0.0	0.0	0.0	0.0	0.0	0.0	0.0	0.0	0.0	0.0	0.0	1.0	0.0	0.0	0.0	0.0	0.0	0.0	0.0	0.0	0.0	0.0	0.0	0.0	0.0	0.0	4.0	2.0	0.0	0.0	0.0	0.0	0.0	0.0	1.0	0.0	0.0
a23047e45646824f2ee8688e6e88c267	5.0	0.0	8.0	10.0	17.0	15.0	6.0	0.0	13.0	7.0	11.0	6.0	0.0	5.0	6.0	0.0	12.0	17.0	13.0	8.0	0.0	11.0	9.0	7.0	4.0	10.0	0.0	16.0	7.0	0.0	11.0	0.0	10.0	6.0	7.0	2.0	10.0	10.0	0.0	8.0	11.0	0.0	11.0	15.0	7.0	5.0	7.0	5.0
737f23fbef84e05fcf3472d982c8a333	13.0	14.0	17.0	19.0	45.0	38.0	33.0	32.0	42.0	25.0	38.0	46.0	10.0	14.0	0.0	0.0	17.0	0.0	0.0	20.0	0.0	14.0	23.0	26.0	26.0	29.0	41.0	29.0	29.0	45.0	57.0	42.0	47.0	47.0	31.0	29.0	12.0	0.0	11.0	0.0	0.0	24.0	0.0	0.0	12.0	12.0	10.0	10.0
45529af6b6f5939ac4c9bd5c3eeaa1d1	0.0	0.0	3.0	0.0	0.0	0.0	0.0	0.0	0.0	0.0	0.0	0.0	0.0	3.0	0.0	0.0	0.0	0.0	0.0	0.0	0.0	0.0	0.0	0.0	2.0	0.0	0.0	0.0	0.0	0.0	0.0	0.0	0.0	0.0	2.0	1.0	0.0	0.0	0.0	0.0	0.0	0.0	0.0	0.0	0.0	0.0	0.0	0.0
7cadfbc33a77663a61c10206443a531c	0.0	0.0	0.0	0.0	0.0	0.0	0.0	0.0	0.0	4.0	3.0	3.0	0.0	0.0	0.0	0.0	0.0	0.0	0.0	0.0	0.0	0.0	2.0	3.0	0.0	0.0	0.0	0.0	0.0	0.0	4.0	0.0	0.0	2.0	3.0	0.0	0.0	0.0	0.0	0.0	0.0	0.0	0.0	0.0	0.0	4.0	4.0	3.0
9848c58d64d52edfcaea44e450ec8bd4	0.0	0.0	0.0	0.0	0.0	0.0	0.0	0.0	0.0	5.0	5.0	5.0	0.0	11.0	0.0	0.0	0.0	0.0	0.0	0.0	0.0	0.0	6.0	1.0	0.0	0.0	0.0	0.0	19.0	0.0	12.0	0.0	0.0	0.0	8.0	0.0	0.0	0.0	0.0	15.0	0.0	0.0	0.0	0.0	0.0	3.0	2.0	0.0
0a531c19632fe5e5ca6ef8a3d81af725	0.0	0.0	12.0	0.0	0.0	0.0	5.0	3.0	0.0	3.0	3.0	2.0	6.0	0.0	0.0	0.0	0.0	0.0	0.0	0.0	0.0	2.0	4.0	0.0	0.0	0.0	5.0	0.0	0.0	0.0	0.0	0.0	6.0	0.0	4.0	1.0	0.0	2.0	0.0	0.0	8.0	0.0	0.0	14.0	0.0	3.0	3.0	0.0
7332077e1bd04c7fbc248d0b64927500	4.0	0.0	0.0	0.0	0.0	0.0	0.0	0.0	0.0	0.0	0.0	0.0	0.0	8.0	0.0	0.0	0.0	0.0	0.0	0.0	0.0	0.0	0.0	0.0	0.0	6.0	0.0	0.0	0.0	0.0	0.0	0.0	0.0	0.0	5.0	0.0	0.0	8.0	0.0	0.0	0.0	0.0	0.0	0.0	0.0	4.0	4.0	6.0
7b1a748a707ddb8cddaaf63912c35781	0.0	0.0	0.0	0.0	0.0	0.0	0.0	0.0	0.0	0.0	0.0	0.0	0.0	0.0	0.0	0.0	0.0	0.0	0.0	0.0	0.0	2.0	2.0	4.0	0.0	0.0	0.0	0.0	0.0	0.0	0.0	0.0	0.0	0.0	0.0	1.0	0.0	0.0	0.0	0.0	0.0	0.0	0.0	0.0	0.0	1.0	2.0	4.0
2182e9308f044fbdfb6d81bd56f2756c	16.0	38.0	21.0	4.0	0.0	0.0	4.0	5.0	6.0	7.0	3.0	2.0	28.0	50.0	18.0	23.0	3.0	0.0	11.0	7.0	5.0	4.0	5.0	3.0	8.0	1.0	5.0	0.0	13.0	3.0	16.0	26.0	22.0	22.0	11.0	16.0	10.0	24.0	26.0	10.0	19.0	13.0	15.0	24.0	24.0	11.0	19.0	6.0
827fa4fd9c6ea6137e8d22ccce3fd164	0.0	0.0	0.0	0.0	0.0	0.0	0.0	0.0	0.0	3.0	8.0	0.0	0.0	0.0	0.0	0.0	0.0	0.0	0.0	0.0	0.0	0.0	3.0	5.0	0.0	0.0	6.0	0.0	0.0	0.0	14.0	0.0	0.0	5.0	0.0	0.0	0.0	0.0	0.0	0.0	0.0	0.0	0.0	0.0	0.0	4.0	0.0	6.0
cd06384c3db9088c817076d43baf48da	0.0	0.0	0.0	0.0	0.0	0.0	0.0	0.0	0.0	5.0	11.0	0.0	0.0	0.0	0.0	0.0	0.0	0.0	0.0	0.0	0.0	0.0	0.0	0.0	0.0	0.0	4.0	0.0	0.0	0.0	0.0	0.0	0.0	5.0	0.0	0.0	0.0	0.0	0.0	0.0	0.0	0.0	0.0	0.0	0.0	0.0	0.0	0.0
f6a758b5bc3a9f7c1e58dd8d496908c4	0.0	0.0	1.0	0.0	0.0	0.0	0.0	0.0	0.0	0.0	0.0	0.0	0.0	0.0	0.0	0.0	0.0	0.0	0.0	0.0	0.0	0.0	0.0	1.0	0.0	0.0	0.0	0.0	0.0	0.0	0.0	0.0	0.0	0.0	1.0	0.0	0.0	3.0	5.0	0.0	0.0	0.0	0.0	0.0	0.0	2.0	2.0	0.0
1b1dbb75d5d28e3c4d13e332bede7fd4	19.0	6.0	10.0	4.0	4.0	14.0	4.0	8.0	0.0	2.0	2.0	3.0	6.0	20.0	8.0	4.0	6.0	4.0	8.0	8.0	6.0	3.0	4.0	3.0	15.0	6.0	6.0	6.0	8.0	9.0	17.0	10.0	29.0	16.0	2.0	21.0	34.0	22.0	20.0	9.0	11.0	9.0	18.0	0.0	5.0	2.0	10.0	11.0
c145338b2b9bae5251905b3f3cb10be6	6.0	0.0	0.0	0.0	0.0	0.0	0.0	0.0	0.0	0.0	0.0	0.0	0.0	0.0	0.0	0.0	0.0	0.0	0.0	0.0	0.0	0.0	0.0	0.0	0.0	0.0	13.0	0.0	0.0	0.0	16.0	0.0	0.0	0.0	2.0	0.0	0.0	0.0	0.0	0.0	0.0	7.0	0.0	0.0	0.0	0.0	0.0	0.0
cfe42fd2e2280141f05bf0df85a4d45e	0.0	0.0	0.0	0.0	0.0	0.0	0.0	0.0	0.0	0.0	2.0	2.0	2.0	0.0	0.0	0.0	0.0	0.0	0.0	5.0	0.0	3.0	0.0	3.0	0.0	0.0	0.0	0.0	0.0	0.0	0.0	0.0	0.0	5.0	4.0	4.0	5.0	8.0	0.0	6.0	0.0	4.0	0.0	4.0	0.0	0.0	4.0	7.0
129940393f270670a175bf41b530d4e0	0.0	0.0	0.0	0.0	0.0	0.0	0.0	0.0	0.0	6.0	0.0	0.0	0.0	0.0	0.0	0.0	0.0	0.0	0.0	0.0	0.0	0.0	0.0	7.0	0.0	0.0	0.0	0.0	0.0	0.0	0.0	0.0	0.0	0.0	7.0	0.0	0.0	12.0	6.0	0.0	0.0	0.0	0.0	0.0	0.0	7.0	5.0	0.0
1924cdd7775302a42b3c66f41d949404	0.0	0.0	0.0	0.0	0.0	0.0	0.0	0.0	0.0	0.0	6.0	0.0	0.0	0.0	0.0	11.0	0.0	0.0	0.0	0.0	0.0	0.0	0.0	0.0	0.0	0.0	0.0	0.0	0.0	0.0	0.0	0.0	0.0	0.0	8.0	0.0	0.0	0.0	0.0	0.0	0.0	0.0	0.0	0.0	0.0	6.0	6.0	10.0
a1c836ecb823e44da3ed2027edcb8706	2.0	0.0	0.0	10.0	0.0	0.0	0.0	0.0	0.0	5.0	4.0	0.0	0.0	0.0	0.0	0.0	0.0	9.0	0.0	0.0	0.0	0.0	2.0	0.0	0.0	0.0	0.0	8.0	0.0	0.0	0.0	0.0	0.0	0.0	0.0	0.0	0.0	0.0	5.0	0.0	0.0	0.0	0.0	0.0	0.0	0.0	2.0	0.0
22458a21a57a739279e7073a03b6691f	7.0	14.0	6.0	10.0	10.0	20.0	25.0	18.0	17.0	7.0	6.0	7.0	6.0	4.0	3.0	9.0	12.0	16.0	4.0	11.0	12.0	10.0	10.0	9.0	2.0	3.0	5.0	7.0	0.0	5.0	12.0	4.0	10.0	7.0	4.0	6.0	3.0	10.0	5.0	7.0	7.0	9.0	10.0	11.0	12.0	5.0	3.0	2.0
11ff3ea259c58c6b24f00f866101fc31	0.0	0.0	0.0	0.0	0.0	0.0	0.0	10.0	10.0	6.0	0.0	0.0	0.0	0.0	0.0	14.0	0.0	0.0	0.0	0.0	0.0	0.0	0.0	0.0	0.0	0.0	0.0	0.0	0.0	0.0	0.0	0.0	0.0	6.0	0.0	7.0	0.0	0.0	0.0	0.0	0.0	8.0	0.0	0.0	0.0	0.0	0.0	7.0
7e5280beb27b23c69cd3e44646f5b218	0.0	5.0	0.0	0.0	0.0	0.0	0.0	0.0	0.0	0.0	0.0	0.0	0.0	0.0	0.0	0.0	0.0	0.0	0.0	0.0	0.0	0.0	0.0	2.0	0.0	0.0	0.0	0.0	0.0	0.0	0.0	0.0	0.0	0.0	0.0	0.0	0.0	0.0	0.0	0.0	0.0	0.0	0.0	0.0	0.0	3.0	3.0	0.0
273571a36ee76c9ff2b84090daa9c4cd	0.0	0.0	0.0	0.0	0.0	0.0	0.0	0.0	0.0	6.0	0.0	0.0	6.0	0.0	7.0	0.0	0.0	0.0	0.0	0.0	0.0	4.0	3.0	0.0	0.0	0.0	0.0	0.0	0.0	0.0	0.0	0.0	0.0	2.0	16.0	0.0	0.0	4.0	0.0	0.0	0.0	0.0	0.0	0.0	0.0	0.0	4.0	0.0
eb6a44387aeaef67ac13ccb4c1c9c5a2	0.0	0.0	0.0	0.0	0.0	0.0	0.0	0.0	0.0	0.0	3.0	3.0	0.0	0.0	0.0	0.0	0.0	0.0	0.0	0.0	0.0	0.0	0.0	0.0	0.0	0.0	0.0	0.0	0.0	0.0	0.0	0.0	0.0	0.0	1.0	0.0	0.0	0.0	0.0	4.0	0.0	0.0	0.0	0.0	0.0	0.0	0.0	1.0
1566d877dcb93a3093cea9bd3b82d625	0.0	8.0	0.0	0.0	0.0	0.0	0.0	0.0	0.0	0.0	0.0	5.0	6.0	7.0	0.0	0.0	0.0	0.0	0.0	0.0	10.0	5.0	5.0	5.0	0.0	0.0	0.0	0.0	0.0	0.0	0.0	0.0	0.0	6.0	0.0	5.0	60.0	8.0	13.0	0.0	0.0	21.0	23.0	0.0	0.0	11.0	5.0	13.0
147155725d1d18b84653601b51af9099	0.0	0.0	11.0	0.0	44.0	31.0	0.0	30.0	33.0	15.0	22.0	26.0	0.0	0.0	14.0	0.0	0.0	0.0	24.0	0.0	0.0	17.0	12.0	18.0	11.0	21.0	15.0	30.0	29.0	33.0	29.0	39.0	39.0	28.0	27.0	24.0	22.0	0.0	0.0	0.0	39.0	0.0	0.0	26.0	0.0	19.0	26.0	35.0
817ed2fb1ca5dfd1c8a690334239aba8	0.0	0.0	0.0	0.0	0.0	0.0	0.0	0.0	0.0	0.0	0.0	0.0	0.0	0.0	0.0	0.0	0.0	0.0	6.0	0.0	0.0	0.0	0.0	1.0	0.0	0.0	0.0	0.0	0.0	0.0	0.0	0.0	0.0	0.0	3.0	0.0	0.0	0.0	0.0	0.0	0.0	0.0	0.0	0.0	0.0	0.0	4.0	5.0
9c701e15f88809f0d33d8bca0f3089bc	0.0	0.0	0.0	14.0	8.0	12.0	0.0	7.0	0.0	0.0	0.0	0.0	0.0	0.0	0.0	0.0	0.0	7.0	0.0	0.0	0.0	3.0	0.0	0.0	12.0	0.0	19.0	0.0	0.0	8.0	7.0	22.0	32.0	19.0	6.0	15.0	0.0	0.0	0.0	0.0	0.0	0.0	0.0	0.0	0.0	0.0	2.0	0.0
5352b940d5a321cf7d13a698a277c912	0.0	17.0	0.0	0.0	0.0	0.0	0.0	0.0	0.0	2.0	2.0	0.0	0.0	0.0	0.0	0.0	8.0	13.0	0.0	0.0	6.0	6.0	3.0	3.0	0.0	2.0	7.0	0.0	0.0	0.0	0.0	0.0	6.0	2.0	2.0	2.0	3.0	7.0	3.0	0.0	0.0	0.0	0.0	0.0	0.0	3.0	4.0	12.0
7f19d37b37d412d480ffe3fb6a400386	22.0	40.0	25.0	0.0	0.0	0.0	0.0	0.0	0.0	22.0	3.0	7.0	15.0	10.0	8.0	0.0	0.0	0.0	0.0	14.0	0.0	13.0	9.0	12.0	19.0	0.0	0.0	0.0	0.0	5.0	20.0	10.0	11.0	12.0	4.0	17.0	0.0	9.0	17.0	0.0	0.0	0.0	0.0	0.0	0.0	15.0	3.0	0.0
28754034361f96a5f00e5576cc06fd23	0.0	0.0	0.0	0.0	0.0	0.0	0.0	0.0	0.0	0.0	0.0	0.0	0.0	0.0	0.0	0.0	0.0	0.0	5.0	0.0	0.0	0.0	0.0	0.0	0.0	0.0	0.0	4.0	0.0	0.0	0.0	0.0	0.0	0.0	0.0	0.0	0.0	0.0	1.0	0.0	0.0	0.0	0.0	0.0	6.0	0.0	0.0	0.0
ab87186ae8d7259e0c3754b1855815d5	0.0	0.0	4.0	10.0	12.0	7.0	7.0	9.0	10.0	4.0	10.0	12.0	0.0	3.0	5.0	0.0	8.0	0.0	12.0	11.0	0.0	7.0	8.0	9.0	5.0	7.0	12.0	9.0	10.0	11.0	10.0	8.0	14.0	9.0	12.0	10.0	8.0	6.0	4.0	14.0	15.0	14.0	13.0	0.0	14.0	8.0	12.0	18.0
665c21afa02fb737df7234fcce99803b	0.0	0.0	4.0	3.0	0.0	0.0	5.0	7.0	8.0	3.0	3.0	2.0	5.0	0.0	0.0	6.0	0.0	7.0	0.0	0.0	0.0	3.0	2.0	2.0	4.0	0.0	0.0	0.0	8.0	8.0	9.0	0.0	0.0	4.0	3.0	3.0	0.0	3.0	3.0	7.0	7.0	0.0	0.0	0.0	12.0	2.0	3.0	3.0
73a3af5e2ed6fad970ab926fb16b3369	0.0	0.0	0.0	0.0	0.0	0.0	0.0	0.0	0.0	2.0	0.0	3.0	0.0	0.0	0.0	0.0	0.0	0.0	0.0	0.0	0.0	0.0	0.0	0.0	0.0	3.0	0.0	0.0	0.0	0.0	0.0	0.0	10.0	0.0	2.0	0.0	0.0	0.0	0.0	0.0	0.0	0.0	0.0	0.0	0.0	0.0	0.0	0.0
043d0dd93e8348f867854edfb1f54b43	5.0	0.0	0.0	8.0	17.0	11.0	0.0	9.0	8.0	2.0	3.0	3.0	6.0	0.0	8.0	0.0	0.0	12.0	8.0	0.0	0.0	4.0	3.0	0.0	5.0	7.0	7.0	13.0	0.0	8.0	0.0	0.0	0.0	5.0	4.0	6.0	5.0	0.0	0.0	0.0	0.0	0.0	0.0	0.0	0.0	3.0	3.0	4.0
a638590fa897b545542f50dd6a98f3fe	0.0	0.0	0.0	0.0	0.0	0.0	0.0	0.0	0.0	0.0	0.0	0.0	0.0	0.0	0.0	0.0	0.0	0.0	0.0	0.0	0.0	0.0	1.0	0.0	0.0	0.0	0.0	0.0	0.0	0.0	0.0	0.0	0.0	1.0	0.0	1.0	0.0	0.0	0.0	0.0	0.0	0.0	0.0	0.0	0.0	1.0	0.0	0.0
7727cd5dbd97051f0a03bc8fbc15efdd	0.0	0.0	0.0	0.0	0.0	0.0	0.0	0.0	0.0	0.0	0.0	0.0	0.0	0.0	0.0	0.0	0.0	0.0	0.0	0.0	0.0	0.0	4.0	3.0	0.0	0.0	0.0	0.0	0.0	0.0	0.0	0.0	0.0	2.0	6.0	6.0	0.0	0.0	0.0	0.0	0.0	0.0	0.0	0.0	0.0	5.0	5.0	0.0
5003743658f98c50a97aa6f6c0b0375c	0.0	0.0	0.0	0.0	0.0	0.0	0.0	5.0	0.0	0.0	0.0	0.0	0.0	0.0	0.0	0.0	0.0	0.0	0.0	0.0	0.0	0.0	0.0	0.0	0.0	0.0	0.0	3.0	0.0	0.0	0.0	0.0	0.0	0.0	0.0	0.0	0.0	0.0	0.0	0.0	0.0	0.0	0.0	0.0	4.0	0.0	0.0	0.0
50d385892d1e04f2ad894bf21fb54cf3	0.0	2.0	0.0	0.0	0.0	0.0	0.0	0.0	0.0	4.0	0.0	0.0	0.0	0.0	0.0	0.0	0.0	0.0	0.0	0.0	0.0	2.0	2.0	1.0	0.0	0.0	0.0	0.0	0.0	0.0	0.0	0.0	0.0	0.0	2.0	1.0	1.0	0.0	0.0	0.0	0.0	0.0	0.0	0.0	0.0	2.0	2.0	2.0
5af2445335680a1dd770ece4f4226c84	0.0	0.0	0.0	0.0	0.0	0.0	0.0	0.0	0.0	0.0	0.0	0.0	0.0	0.0	0.0	0.0	0.0	11.0	0.0	0.0	0.0	0.0	0.0	0.0	0.0	0.0	0.0	0.0	11.0	0.0	11.0	0.0	0.0	0.0	0.0	0.0	0.0	8.0	12.0	0.0	0.0	0.0	0.0	0.0	0.0	5.0	4.0	0.0
1a7a971d3bcf21592d1ebabf35d100fd	0.0	0.0	0.0	0.0	10.0	0.0	0.0	0.0	0.0	1.0	0.0	1.0	0.0	0.0	0.0	0.0	0.0	0.0	0.0	0.0	0.0	0.0	0.0	0.0	6.0	13.0	21.0	12.0	16.0	33.0	20.0	16.0	34.0	56.0	8.0	32.0	0.0	0.0	0.0	0.0	3.0	0.0	0.0	0.0	0.0	0.0	2.0	0.0
3b836376bbbba2ca960b07cfcf9b21d0	2.0	0.0	0.0	0.0	0.0	4.0	0.0	0.0	8.0	0.0	1.0	0.0	0.0	0.0	0.0	0.0	0.0	0.0	0.0	0.0	0.0	1.0	2.0	0.0	0.0	0.0	0.0	0.0	0.0	0.0	0.0	0.0	0.0	0.0	0.0	0.0	0.0	0.0	0.0	0.0	0.0	0.0	0.0	0.0	0.0	0.0	0.0	1.0
bfb1582558408f0f227eb25c4d4a8e43	0.0	0.0	1.0	0.0	0.0	0.0	0.0	2.0	0.0	0.0	0.0	0.0	0.0	0.0	1.0	0.0	0.0	0.0	0.0	0.0	0.0	0.0	0.0	0.0	0.0	0.0	0.0	0.0	0.0	0.0	0.0	0.0	0.0	0.0	0.0	0.0	0.0	1.0	0.0	0.0	0.0	0.0	3.0	0.0	0.0	0.0	0.0	0.0
9179b1d7508d09043f090a6e97b0ef16	0.0	0.0	0.0	0.0	0.0	0.0	0.0	0.0	0.0	0.0	1.0	0.0	0.0	1.0	0.0	3.0	0.0	0.0	0.0	0.0	0.0	0.0	0.0	0.0	2.0	0.0	0.0	0.0	0.0	0.0	0.0	0.0	0.0	2.0	1.0	1.0	0.0	0.0	0.0	0.0	0.0	0.0	0.0	0.0	0.0	0.0	3.0	0.0
8177965753a6cd7fbe299523675ebff4	5.0	5.0	5.0	0.0	0.0	0.0	0.0	0.0	0.0	0.0	2.0	2.0	0.0	4.0	6.0	0.0	0.0	0.0	9.0	0.0	0.0	4.0	6.0	7.0	6.0	7.0	6.0	13.0	11.0	8.0	11.0	7.0	10.0	5.0	5.0	7.0	8.0	9.0	7.0	10.0	0.0	10.0	8.0	16.0	8.0	4.0	5.0	6.0
0b63fd07ec6416ed94794bcd3feb4dc1	0.0	0.0	0.0	4.0	0.0	7.0	7.0	1.0	0.0	0.0	0.0	0.0	1.0	0.0	5.0	0.0	0.0	0.0	0.0	0.0	0.0	0.0	0.0	0.0	0.0	1.0	0.0	0.0	0.0	0.0	0.0	0.0	0.0	0.0	0.0	0.0	0.0	0.0	0.0	0.0	0.0	0.0	0.0	0.0	0.0	0.0	0.0	0.0
c916a31c17375c581f7e7a03dd6af4fe	0.0	0.0	8.0	0.0	0.0	0.0	0.0	0.0	0.0	2.0	2.0	0.0	0.0	0.0	7.0	0.0	16.0	0.0	0.0	0.0	0.0	0.0	1.0	1.0	0.0	0.0	0.0	0.0	0.0	0.0	10.0	11.0	10.0	1.0	2.0	0.0	4.0	3.0	0.0	0.0	0.0	0.0	8.0	9.0	0.0	1.0	1.0	3.0
0fd10fbc8bf4ab588a3d6e7986f088da	0.0	6.0	0.0	0.0	0.0	0.0	0.0	0.0	0.0	0.0	0.0	0.0	0.0	0.0	0.0	0.0	0.0	0.0	0.0	13.0	0.0	0.0	1.0	0.0	0.0	0.0	0.0	0.0	0.0	0.0	0.0	0.0	0.0	0.0	0.0	1.0	0.0	0.0	0.0	0.0	0.0	0.0	0.0	0.0	0.0	0.0	0.0	0.0
c43ebbb1b3ca50f436fb8a414304338e	0.0	0.0	0.0	0.0	0.0	0.0	0.0	0.0	5.0	0.0	0.0	1.0	0.0	0.0	0.0	0.0	0.0	0.0	0.0	0.0	0.0	0.0	0.0	0.0	0.0	2.0	0.0	0.0	0.0	0.0	0.0	0.0	0.0	0.0	0.0	0.0	0.0	4.0	0.0	0.0	0.0	0.0	0.0	0.0	0.0	0.0	0.0	0.0
542d29a8234c1a37e16717f8c9e2994d	2.0	7.0	4.0	0.0	2.0	0.0	0.0	0.0	5.0	7.0	4.0	8.0	2.0	4.0	4.0	0.0	5.0	0.0	3.0	3.0	0.0	2.0	3.0	4.0	3.0	3.0	5.0	2.0	3.0	0.0	2.0	5.0	6.0	11.0	3.0	14.0	13.0	7.0	4.0	0.0	6.0	3.0	4.0	0.0	0.0	4.0	4.0	7.0
a9f16d72ec7833b6d477d7bda951a92f	0.0	0.0	16.0	0.0	0.0	0.0	0.0	0.0	0.0	5.0	3.0	2.0	0.0	0.0	0.0	0.0	0.0	0.0	0.0	0.0	0.0	0.0	0.0	0.0	0.0	0.0	0.0	0.0	0.0	0.0	0.0	0.0	0.0	0.0	0.0	0.0	0.0	0.0	0.0	0.0	0.0	0.0	0.0	0.0	0.0	0.0	0.0	0.0
aea95930363283620ec8fc5b43f7d78c	0.0	0.0	0.0	0.0	0.0	0.0	0.0	0.0	0.0	0.0	0.0	0.0	0.0	0.0	0.0	0.0	0.0	0.0	0.0	0.0	0.0	0.0	2.0	0.0	0.0	0.0	0.0	0.0	10.0	0.0	0.0	0.0	0.0	2.0	2.0	0.0	0.0	0.0	0.0	0.0	0.0	0.0	0.0	0.0	0.0	1.0	0.0	0.0
38e31ca2750cbd287be6825aaf415b53	0.0	0.0	0.0	0.0	0.0	0.0	0.0	0.0	0.0	0.0	0.0	0.0	0.0	14.0	16.0	0.0	0.0	0.0	0.0	0.0	0.0	0.0	0.0	8.0	0.0	15.0	21.0	0.0	0.0	0.0	0.0	0.0	0.0	0.0	10.0	11.0	18.0	16.0	12.0	0.0	0.0	0.0	0.0	0.0	0.0	0.0	13.0	14.0
75c086cb9d9c1f330e168dbbd27bdc28	0.0	0.0	0.0	0.0	0.0	0.0	0.0	0.0	0.0	0.0	0.0	0.0	0.0	0.0	0.0	0.0	0.0	0.0	0.0	0.0	0.0	0.0	2.0	2.0	0.0	0.0	0.0	0.0	0.0	0.0	0.0	0.0	0.0	1.0	0.0	1.0	0.0	0.0	0.0	0.0	0.0	0.0	0.0	0.0	0.0	0.0	0.0	0.0
fd520d3972b832aa34cf8bc19187603b	0.0	0.0	0.0	0.0	0.0	0.0	0.0	0.0	0.0	0.0	0.0	0.0	0.0	0.0	0.0	0.0	0.0	0.0	0.0	0.0	0.0	0.0	2.0	0.0	0.0	0.0	0.0	0.0	0.0	0.0	0.0	0.0	0.0	0.0	2.0	0.0	0.0	0.0	0.0	0.0	0.0	0.0	0.0	0.0	0.0	1.0	1.0	0.0
1a6db160016a215411e24670a3e975d7	4.0	10.0	15.0	11.0	14.0	10.0	8.0	11.0	14.0	5.0	3.0	6.0	8.0	22.0	16.0	16.0	23.0	12.0	23.0	22.0	16.0	8.0	6.0	11.0	13.0	16.0	14.0	11.0	15.0	10.0	8.0	10.0	15.0	10.0	8.0	10.0	47.0	22.0	13.0	15.0	25.0	27.0	37.0	14.0	19.0	14.0	17.0	20.0
e3b2c0ef4b345dbdbb58a413512cf84a	0.0	0.0	0.0	0.0	0.0	0.0	0.0	0.0	0.0	0.0	0.0	0.0	0.0	0.0	0.0	0.0	0.0	0.0	0.0	0.0	0.0	0.0	1.0	0.0	0.0	0.0	0.0	0.0	0.0	0.0	0.0	0.0	0.0	0.0	1.0	2.0	0.0	0.0	0.0	0.0	0.0	0.0	0.0	0.0	0.0	0.0	2.0	3.0
c33d96a67837a62125d3ac03909e8263	0.0	0.0	0.0	0.0	0.0	0.0	0.0	0.0	0.0	2.0	0.0	0.0	0.0	0.0	0.0	0.0	0.0	0.0	0.0	0.0	0.0	0.0	1.0	2.0	0.0	0.0	0.0	0.0	0.0	0.0	0.0	0.0	0.0	1.0	0.0	0.0	0.0	0.0	0.0	0.0	0.0	0.0	0.0	0.0	0.0	3.0	0.0	0.0
c50b8b365e5cc3fad5479d2718d58b65	0.0	2.0	2.0	0.0	0.0	0.0	0.0	0.0	0.0	0.0	0.0	1.0	0.0	2.0	0.0	0.0	0.0	0.0	0.0	0.0	0.0	0.0	0.0	0.0	0.0	0.0	0.0	0.0	0.0	0.0	5.0	0.0	0.0	0.0	0.0	0.0	0.0	0.0	3.0	0.0	0.0	0.0	0.0	0.0	0.0	1.0	0.0	0.0
e356e9d99d8079c61504a58966f3d193	7.0	3.0	8.0	3.0	0.0	0.0	7.0	12.0	8.0	7.0	4.0	2.0	4.0	4.0	0.0	0.0	0.0	0.0	6.0	0.0	0.0	7.0	2.0	5.0	2.0	4.0	3.0	11.0	8.0	8.0	8.0	4.0	13.0	5.0	11.0	5.0	3.0	6.0	0.0	4.0	16.0	0.0	7.0	7.0	0.0	4.0	7.0	7.0
d1131b0cd638588fa819dd35845036ea	0.0	0.0	13.0	12.0	9.0	0.0	0.0	0.0	6.0	5.0	0.0	6.0	7.0	14.0	0.0	0.0	16.0	0.0	18.0	0.0	11.0	15.0	9.0	0.0	9.0	0.0	0.0	0.0	9.0	0.0	0.0	0.0	11.0	0.0	0.0	0.0	22.0	8.0	0.0	11.0	0.0	12.0	0.0	10.0	0.0	3.0	6.0	5.0
c52efd098a74229db1f9fa305b976b7c	0.0	0.0	0.0	0.0	0.0	0.0	0.0	0.0	1.0	0.0	0.0	0.0	0.0	0.0	0.0	0.0	4.0	0.0	0.0	0.0	0.0	0.0	0.0	0.0	0.0	0.0	0.0	0.0	0.0	2.0	0.0	0.0	0.0	0.0	0.0	0.0	0.0	0.0	0.0	0.0	0.0	1.0	0.0	0.0	0.0	0.0	0.0	0.0
17f12da7faba2d47db490dd63caa113f	0.0	0.0	0.0	0.0	0.0	0.0	0.0	0.0	0.0	3.0	0.0	2.0	0.0	0.0	0.0	0.0	0.0	0.0	0.0	0.0	0.0	0.0	2.0	0.0	0.0	1.0	0.0	0.0	0.0	0.0	0.0	0.0	0.0	2.0	2.0	1.0	0.0	0.0	0.0	0.0	0.0	0.0	0.0	0.0	0.0	0.0	0.0	0.0
fa4090ae89c9e16bacc9de9c39b6c149	0.0	0.0	0.0	0.0	6.0	0.0	0.0	0.0	0.0	0.0	0.0	2.0	0.0	0.0	0.0	0.0	0.0	0.0	0.0	0.0	0.0	0.0	0.0	1.0	0.0	0.0	0.0	0.0	0.0	0.0	6.0	0.0	0.0	3.0	0.0	0.0	0.0	0.0	0.0	0.0	0.0	0.0	0.0	0.0	0.0	1.0	0.0	2.0
a81a95a924b914f9594987d0efa4bdca	0.0	0.0	0.0	0.0	0.0	0.0	0.0	0.0	0.0	2.0	0.0	0.0	0.0	0.0	0.0	0.0	0.0	0.0	0.0	0.0	0.0	0.0	0.0	0.0	0.0	0.0	0.0	0.0	0.0	0.0	0.0	0.0	0.0	0.0	0.0	0.0	0.0	0.0	3.0	0.0	0.0	0.0	0.0	0.0	0.0	0.0	2.0	1.0
0e23266f64a6297e11731c161db048c9	0.0	0.0	0.0	0.0	0.0	0.0	0.0	0.0	0.0	1.0	1.0	1.0	0.0	0.0	0.0	0.0	0.0	0.0	0.0	0.0	0.0	1.0	0.0	1.0	0.0	0.0	0.0	0.0	0.0	0.0	0.0	0.0	0.0	2.0	0.0	0.0	0.0	0.0	0.0	0.0	0.0	0.0	0.0	0.0	0.0	0.0	0.0	1.0
3b61490d3d3ccd94b5295a10f0727734	0.0	0.0	0.0	0.0	0.0	0.0	0.0	0.0	0.0	0.0	0.0	0.0	0.0	6.0	0.0	0.0	0.0	0.0	0.0	0.0	0.0	34.0	0.0	0.0	0.0	0.0	0.0	0.0	0.0	0.0	0.0	0.0	0.0	0.0	0.0	0.0	0.0	0.0	0.0	0.0	13.0	0.0	0.0	40.0	27.0	60.0	0.0	0.0
86b8ca959e83833a55e8a95c4a38650c	7.0	7.0	6.0	13.0	0.0	0.0	17.0	13.0	10.0	9.0	5.0	5.0	12.0	0.0	5.0	15.0	0.0	0.0	13.0	11.0	0.0	5.0	8.0	10.0	6.0	11.0	9.0	0.0	0.0	14.0	0.0	0.0	16.0	7.0	10.0	12.0	0.0	6.0	9.0	0.0	8.0	12.0	0.0	19.0	18.0	18.0	12.0	4.0
374ac50af2215bcffbca50d3708c78dd	0.0	0.0	2.0	0.0	0.0	0.0	0.0	0.0	0.0	0.0	4.0	4.0	0.0	0.0	0.0	0.0	0.0	0.0	0.0	0.0	0.0	1.0	2.0	1.0	0.0	0.0	0.0	0.0	0.0	0.0	0.0	0.0	0.0	0.0	0.0	0.0	0.0	0.0	0.0	0.0	0.0	0.0	0.0	0.0	0.0	4.0	0.0	0.0
f6a73571d07e057313c0f1043af38963	0.0	0.0	0.0	0.0	0.0	0.0	0.0	0.0	3.0	0.0	0.0	0.0	0.0	0.0	0.0	0.0	0.0	0.0	0.0	0.0	0.0	0.0	0.0	0.0	0.0	0.0	0.0	0.0	3.0	3.0	0.0	0.0	0.0	0.0	0.0	0.0	0.0	0.0	0.0	0.0	0.0	0.0	0.0	0.0	5.0	0.0	0.0	0.0
105a2efdf1d232fe77d94c781f106ca4	0.0	0.0	2.0	6.0	0.0	8.0	10.0	7.0	19.0	5.0	10.0	9.0	2.0	0.0	7.0	7.0	0.0	0.0	13.0	11.0	11.0	6.0	8.0	4.0	0.0	5.0	0.0	6.0	10.0	5.0	9.0	0.0	11.0	5.0	6.0	5.0	6.0	0.0	0.0	0.0	10.0	0.0	0.0	16.0	13.0	4.0	6.0	4.0
895086077abf3a8054405bdc50242f22	1.0	0.0	4.0	6.0	0.0	3.0	4.0	10.0	1.0	1.0	1.0	1.0	3.0	1.0	0.0	0.0	0.0	0.0	0.0	0.0	0.0	1.0	1.0	1.0	0.0	6.0	3.0	0.0	10.0	1.0	10.0	0.0	0.0	1.0	1.0	1.0	4.0	2.0	1.0	6.0	0.0	0.0	0.0	0.0	0.0	0.0	0.0	0.0
a41379827a4a115673651bf6f0dd54c0	0.0	0.0	0.0	0.0	0.0	0.0	0.0	0.0	0.0	4.0	0.0	0.0	0.0	0.0	0.0	0.0	0.0	0.0	0.0	0.0	0.0	0.0	0.0	2.0	0.0	4.0	2.0	0.0	0.0	0.0	0.0	0.0	0.0	0.0	0.0	0.0	0.0	3.0	0.0	0.0	0.0	0.0	0.0	0.0	0.0	3.0	0.0	0.0
1acaf38e7a60ed97fe495526dea7510a	0.0	7.0	3.0	7.0	0.0	0.0	6.0	0.0	0.0	3.0	0.0	0.0	5.0	6.0	6.0	8.0	0.0	0.0	0.0	14.0	0.0	6.0	4.0	0.0	8.0	3.0	0.0	0.0	8.0	6.0	11.0	8.0	6.0	0.0	5.0	0.0	0.0	12.0	7.0	0.0	0.0	6.0	10.0	0.0	0.0	6.0	8.0	5.0
eb8e053db53f96b949258c246982a380	0.0	0.0	0.0	0.0	0.0	0.0	0.0	0.0	0.0	1.0	0.0	0.0	0.0	0.0	0.0	0.0	0.0	0.0	0.0	0.0	0.0	0.0	0.0	1.0	0.0	0.0	0.0	0.0	0.0	0.0	0.0	0.0	0.0	0.0	0.0	0.0	0.0	0.0	0.0	0.0	0.0	0.0	0.0	0.0	0.0	1.0	0.0	1.0
ae29a2a03fa44f14195b1abb8104a846	0.0	0.0	3.0	12.0	0.0	0.0	52.0	0.0	39.0	135.0	165.0	80.0	0.0	0.0	0.0	0.0	0.0	0.0	0.0	0.0	0.0	0.0	8.0	30.0	0.0	11.0	0.0	0.0	10.0	11.0	15.0	63.0	62.0	46.0	44.0	23.0	0.0	0.0	0.0	0.0	0.0	0.0	0.0	0.0	0.0	0.0	0.0	0.0
958e491140b32205d2efdbc43502af8f	0.0	0.0	0.0	0.0	0.0	0.0	0.0	0.0	0.0	0.0	0.0	0.0	0.0	0.0	0.0	0.0	0.0	0.0	0.0	0.0	0.0	3.0	0.0	0.0	0.0	0.0	2.0	0.0	0.0	0.0	4.0	0.0	0.0	0.0	0.0	2.0	0.0	0.0	0.0	0.0	0.0	0.0	0.0	0.0	0.0	0.0	0.0	0.0
7f36f471aee54d47208e26f9966fcc23	0.0	9.0	0.0	5.0	25.0	15.0	0.0	0.0	0.0	0.0	9.0	0.0	5.0	0.0	0.0	9.0	11.0	20.0	15.0	0.0	41.0	14.0	7.0	3.0	10.0	0.0	0.0	6.0	0.0	24.0	0.0	0.0	0.0	0.0	7.0	4.0	0.0	2.0	0.0	3.0	7.0	0.0	13.0	0.0	9.0	0.0	5.0	0.0
08634c292f44884212f6ad22bf203f5b	43.0	87.0	58.0	42.0	11.0	20.0	51.0	39.0	37.0	88.0	31.0	30.0	29.0	11.0	14.0	30.0	17.0	38.0	13.0	29.0	52.0	49.0	38.0	51.0	31.0	7.0	17.0	13.0	20.0	39.0	49.0	32.0	47.0	25.0	61.0	46.0	9.0	46.0	30.0	30.0	15.0	16.0	19.0	41.0	51.0	47.0	74.0	27.0
47ab5e11fb2523d9cc4a8d3498fd96fc	0.0	8.0	0.0	0.0	0.0	0.0	12.0	0.0	0.0	2.0	1.0	2.0	4.0	4.0	5.0	11.0	0.0	0.0	0.0	0.0	0.0	2.0	4.0	0.0	5.0	0.0	0.0	0.0	0.0	0.0	7.0	0.0	0.0	3.0	6.0	4.0	2.0	0.0	0.0	0.0	6.0	7.0	0.0	0.0	0.0	5.0	8.0	3.0
763172f84f071c49c2c9552b6446e886	0.0	0.0	0.0	0.0	0.0	0.0	0.0	0.0	0.0	0.0	8.0	5.0	0.0	0.0	0.0	0.0	0.0	0.0	0.0	0.0	0.0	0.0	0.0	0.0	0.0	0.0	0.0	0.0	0.0	0.0	0.0	0.0	0.0	6.0	5.0	0.0	0.0	0.0	0.0	0.0	0.0	0.0	0.0	0.0	0.0	0.0	0.0	0.0
ef32663547932724f4ed56ad76103eaf	15.0	16.0	15.0	27.0	48.0	18.0	18.0	12.0	0.0	9.0	12.0	0.0	20.0	15.0	22.0	35.0	47.0	33.0	34.0	20.0	0.0	15.0	18.0	12.0	22.0	15.0	19.0	41.0	33.0	25.0	0.0	0.0	23.0	19.0	14.0	15.0	20.0	27.0	15.0	27.0	23.0	31.0	28.0	0.0	26.0	13.0	14.0	13.0
bd82bc8bbb32b2fc62022640cb526650	0.0	0.0	7.0	0.0	12.0	8.0	10.0	8.0	13.0	5.0	6.0	9.0	5.0	4.0	7.0	10.0	0.0	0.0	14.0	0.0	0.0	4.0	0.0	7.0	0.0	7.0	7.0	0.0	0.0	0.0	0.0	0.0	0.0	4.0	3.0	3.0	0.0	8.0	4.0	0.0	9.0	0.0	11.0	0.0	10.0	5.0	6.0	7.0
bd8aa6aac72facd96316a8967eb88ad4	18.0	12.0	0.0	0.0	0.0	0.0	0.0	0.0	0.0	0.0	0.0	0.0	20.0	0.0	0.0	0.0	40.0	0.0	59.0	22.0	0.0	15.0	14.0	0.0	0.0	0.0	0.0	0.0	0.0	0.0	0.0	0.0	0.0	0.0	0.0	0.0	0.0	15.0	0.0	13.0	0.0	0.0	0.0	0.0	0.0	0.0	0.0	0.0
e39906f4aa76ec58be9053dc1c569275	2.0	4.0	0.0	0.0	0.0	0.0	0.0	5.0	0.0	4.0	1.0	2.0	0.0	0.0	0.0	0.0	0.0	0.0	0.0	0.0	0.0	2.0	2.0	2.0	3.0	0.0	0.0	0.0	0.0	0.0	0.0	0.0	0.0	3.0	6.0	3.0	0.0	0.0	0.0	0.0	0.0	0.0	0.0	10.0	0.0	1.0	2.0	2.0
3e6d843b8302a0c6561388760a85a086	5.0	0.0	0.0	0.0	0.0	0.0	0.0	0.0	0.0	0.0	5.0	0.0	0.0	0.0	5.0	0.0	0.0	0.0	5.0	0.0	0.0	4.0	0.0	0.0	0.0	0.0	0.0	0.0	0.0	0.0	0.0	11.0	0.0	0.0	0.0	0.0	0.0	4.0	0.0	0.0	6.0	0.0	0.0	0.0	0.0	0.0	0.0	0.0
6b78dea6c7d1fbe2394b140b35982d16	2.0	0.0	0.0	0.0	0.0	0.0	0.0	0.0	0.0	0.0	0.0	0.0	0.0	0.0	4.0	0.0	0.0	0.0	0.0	0.0	0.0	0.0	0.0	1.0	0.0	0.0	0.0	0.0	0.0	0.0	1.0	0.0	0.0	0.0	0.0	0.0	0.0	0.0	0.0	0.0	0.0	0.0	0.0	0.0	0.0	0.0	0.0	0.0
1e6ae41c10eddd0075be91730b7c0e2d	0.0	10.0	0.0	18.0	23.0	0.0	0.0	0.0	0.0	0.0	0.0	0.0	0.0	17.0	16.0	0.0	34.0	17.0	0.0	0.0	17.0	0.0	0.0	8.0	0.0	0.0	0.0	28.0	0.0	0.0	0.0	0.0	0.0	8.0	0.0	0.0	36.0	21.0	0.0	29.0	18.0	21.0	0.0	0.0	29.0	0.0	11.0	22.0
947cd0aba47afaa0a5bb563cc8a47945	0.0	0.0	0.0	0.0	0.0	0.0	0.0	0.0	0.0	0.0	0.0	0.0	0.0	0.0	0.0	0.0	0.0	0.0	0.0	0.0	0.0	1.0	0.0	1.0	0.0	0.0	0.0	0.0	0.0	0.0	0.0	0.0	0.0	0.0	0.0	1.0	2.0	1.0	0.0	0.0	0.0	0.0	0.0	0.0	0.0	1.0	1.0	0.0
8e5577a4bb99054ccfb227a6d364e22d	0.0	0.0	0.0	0.0	0.0	3.0	0.0	0.0	0.0	0.0	0.0	0.0	0.0	0.0	0.0	0.0	0.0	0.0	4.0	0.0	0.0	1.0	0.0	0.0	0.0	0.0	0.0	0.0	0.0	0.0	0.0	0.0	0.0	0.0	0.0	0.0	0.0	0.0	0.0	0.0	0.0	2.0	0.0	0.0	0.0	0.0	0.0	0.0
5473339ffb94bdb891fea882b0cc5875	0.0	0.0	0.0	0.0	0.0	0.0	0.0	0.0	0.0	0.0	0.0	0.0	0.0	0.0	1.0	0.0	0.0	0.0	0.0	0.0	0.0	0.0	0.0	0.0	0.0	0.0	0.0	0.0	0.0	0.0	0.0	0.0	19.0	0.0	0.0	0.0	0.0	0.0	0.0	2.0	0.0	0.0	0.0	0.0	0.0	0.0	0.0	0.0
068acf7c4fe23de02336eeec6da2ba28	0.0	0.0	0.0	0.0	0.0	0.0	0.0	0.0	0.0	2.0	0.0	0.0	0.0	0.0	0.0	0.0	0.0	0.0	0.0	0.0	0.0	1.0	0.0	0.0	0.0	0.0	0.0	0.0	0.0	0.0	0.0	0.0	0.0	2.0	0.0	0.0	0.0	0.0	0.0	0.0	0.0	0.0	0.0	0.0	0.0	2.0	1.0	1.0
3cebae7944695707bf94d7ca8934f025	0.0	0.0	0.0	4.0	0.0	0.0	0.0	0.0	0.0	1.0	0.0	0.0	0.0	0.0	0.0	0.0	0.0	0.0	0.0	0.0	0.0	0.0	1.0	1.0	2.0	0.0	2.0	0.0	0.0	0.0	0.0	0.0	0.0	0.0	0.0	2.0	0.0	0.0	0.0	0.0	5.0	0.0	0.0	0.0	0.0	0.0	0.0	2.0
8baaa64fc98a07fe6af929b12d0d17c4	0.0	0.0	0.0	0.0	0.0	0.0	0.0	0.0	0.0	4.0	0.0	0.0	0.0	0.0	0.0	0.0	0.0	0.0	0.0	0.0	0.0	2.0	0.0	0.0	0.0	0.0	0.0	0.0	0.0	0.0	0.0	0.0	0.0	0.0	3.0	0.0	0.0	0.0	0.0	0.0	0.0	0.0	0.0	0.0	0.0	0.0	0.0	2.0
81a2ae4e633cdb4dd27de86a217c9179	0.0	0.0	0.0	19.0	0.0	0.0	0.0	10.0	0.0	0.0	4.0	3.0	0.0	0.0	0.0	23.0	0.0	0.0	0.0	22.0	0.0	0.0	0.0	0.0	5.0	0.0	12.0	0.0	15.0	0.0	0.0	0.0	9.0	0.0	0.0	4.0	0.0	0.0	0.0	0.0	10.0	0.0	18.0	0.0	0.0	8.0	0.0	0.0
c0682cc5bad3a684572bbf575f84733e	0.0	0.0	0.0	0.0	0.0	0.0	0.0	0.0	0.0	5.0	0.0	4.0	0.0	8.0	0.0	0.0	0.0	0.0	0.0	0.0	0.0	0.0	6.0	8.0	0.0	0.0	0.0	0.0	0.0	0.0	0.0	0.0	0.0	6.0	6.0	0.0	0.0	13.0	0.0	0.0	18.0	0.0	0.0	0.0	0.0	8.0	9.0	8.0
3783b27fb2b5d8353388c963745c2bd5	0.0	0.0	0.0	0.0	0.0	0.0	0.0	0.0	0.0	2.0	0.0	0.0	0.0	0.0	0.0	0.0	0.0	0.0	0.0	0.0	0.0	0.0	0.0	0.0	0.0	0.0	0.0	0.0	0.0	0.0	0.0	0.0	0.0	4.0	3.0	2.0	0.0	0.0	0.0	0.0	0.0	0.0	0.0	0.0	0.0	0.0	0.0	3.0
6c2f7655a762b4d0a68f1c0f5450c526	0.0	0.0	0.0	0.0	0.0	0.0	0.0	0.0	4.0	2.0	0.0	0.0	0.0	0.0	0.0	0.0	0.0	0.0	0.0	0.0	0.0	1.0	0.0	0.0	0.0	0.0	0.0	0.0	0.0	0.0	0.0	0.0	0.0	0.0	1.0	1.0	0.0	0.0	0.0	0.0	0.0	0.0	0.0	0.0	0.0	0.0	0.0	1.0
984199b08b600e9f7934b3352e1ed080	0.0	0.0	0.0	4.0	0.0	0.0	0.0	0.0	6.0	4.0	3.0	4.0	5.0	7.0	5.0	0.0	0.0	0.0	6.0	5.0	0.0	2.0	3.0	4.0	3.0	12.0	6.0	0.0	8.0	0.0	10.0	7.0	8.0	3.0	11.0	4.0	12.0	0.0	11.0	0.0	5.0	8.0	14.0	5.0	12.0	8.0	5.0	14.0
205fc8402356c84e17cd6bc54411d024	0.0	8.0	8.0	0.0	0.0	36.0	12.0	14.0	0.0	32.0	0.0	6.0	9.0	10.0	0.0	0.0	0.0	22.0	22.0	66.0	0.0	16.0	9.0	11.0	0.0	36.0	0.0	0.0	0.0	21.0	0.0	17.0	0.0	7.0	14.0	7.0	0.0	5.0	35.0	30.0	0.0	0.0	19.0	45.0	0.0	9.0	11.0	9.0
24a625908843e4268138ae1aaa441e1f	0.0	0.0	0.0	6.0	0.0	0.0	8.0	0.0	0.0	3.0	0.0	0.0	0.0	0.0	0.0	0.0	0.0	0.0	0.0	0.0	0.0	0.0	0.0	3.0	0.0	0.0	0.0	0.0	0.0	7.0	0.0	0.0	14.0	4.0	0.0	6.0	0.0	0.0	0.0	0.0	0.0	0.0	0.0	0.0	0.0	3.0	0.0	3.0
b88f301250dc5587af9ef3537dff6a86	0.0	0.0	0.0	0.0	0.0	0.0	0.0	0.0	0.0	2.0	10.0	5.0	0.0	0.0	0.0	0.0	0.0	0.0	0.0	0.0	0.0	2.0	2.0	0.0	0.0	0.0	0.0	0.0	0.0	0.0	0.0	0.0	0.0	1.0	0.0	0.0	0.0	0.0	0.0	0.0	0.0	0.0	0.0	0.0	0.0	2.0	1.0	0.0
59ef155ed273317a423333fd8f71535e	7.0	0.0	0.0	0.0	0.0	0.0	0.0	0.0	0.0	0.0	0.0	0.0	0.0	0.0	0.0	0.0	0.0	0.0	0.0	0.0	0.0	0.0	0.0	0.0	0.0	0.0	4.0	0.0	0.0	0.0	0.0	0.0	0.0	0.0	0.0	0.0	0.0	0.0	0.0	0.0	0.0	9.0	0.0	0.0	0.0	1.0	0.0	0.0
21fa04e7be270f42c618589f900e767e	0.0	0.0	0.0	28.0	0.0	0.0	0.0	0.0	0.0	0.0	0.0	10.0	0.0	38.0	0.0	0.0	0.0	0.0	0.0	0.0	0.0	0.0	0.0	0.0	0.0	19.0	21.0	0.0	0.0	0.0	0.0	0.0	0.0	0.0	10.0	0.0	0.0	0.0	0.0	0.0	35.0	55.0	0.0	0.0	0.0	10.0	7.0	15.0
a3caf98c89bc0a091adc5aca97aa5cbd	0.0	0.0	8.0	0.0	0.0	8.0	0.0	0.0	9.0	0.0	0.0	0.0	8.0	0.0	0.0	0.0	0.0	0.0	0.0	0.0	9.0	0.0	4.0	0.0	0.0	0.0	0.0	0.0	0.0	0.0	0.0	0.0	0.0	6.0	0.0	0.0	0.0	0.0	0.0	0.0	0.0	0.0	0.0	0.0	0.0	0.0	5.0	0.0
1b8f30764a948626c28beac1e571caa5	0.0	0.0	0.0	0.0	0.0	0.0	0.0	0.0	0.0	0.0	0.0	0.0	3.0	0.0	0.0	0.0	0.0	0.0	0.0	0.0	0.0	0.0	4.0	0.0	0.0	4.0	0.0	0.0	0.0	0.0	0.0	0.0	0.0	0.0	4.0	0.0	0.0	0.0	0.0	0.0	0.0	0.0	0.0	0.0	0.0	0.0	0.0	0.0
1b3742f0b9e63e52f20e5b0660bced84	2.0	0.0	0.0	0.0	0.0	0.0	0.0	0.0	0.0	0.0	0.0	0.0	0.0	0.0	0.0	0.0	0.0	45.0	0.0	0.0	45.0	0.0	0.0	0.0	0.0	0.0	0.0	14.0	0.0	0.0	0.0	0.0	0.0	0.0	0.0	0.0	0.0	0.0	0.0	0.0	0.0	0.0	0.0	0.0	0.0	0.0	0.0	0.0
281a1ceb731ac0e901177b2c10fbee96	0.0	0.0	0.0	0.0	0.0	0.0	0.0	0.0	0.0	0.0	0.0	0.0	0.0	0.0	0.0	0.0	0.0	0.0	0.0	0.0	0.0	0.0	0.0	0.0	0.0	0.0	0.0	0.0	0.0	0.0	0.0	0.0	0.0	0.0	0.0	1.0	0.0	1.0	0.0	0.0	0.0	0.0	0.0	0.0	0.0	0.0	0.0	0.0
1f0633cd08557b52360b6197e0959580	0.0	0.0	0.0	0.0	0.0	0.0	0.0	0.0	0.0	1.0	2.0	1.0	0.0	0.0	0.0	0.0	0.0	0.0	0.0	0.0	0.0	2.0	0.0	0.0	0.0	0.0	0.0	0.0	0.0	0.0	0.0	0.0	0.0	0.0	0.0	0.0	0.0	0.0	0.0	0.0	0.0	0.0	0.0	0.0	0.0	0.0	1.0	1.0
aa2bc33709c7cf201b2a412039289249	13.0	17.0	19.0	17.0	0.0	13.0	31.0	30.0	24.0	12.0	12.0	8.0	18.0	19.0	27.0	44.0	16.0	0.0	35.0	28.0	14.0	11.0	8.0	12.0	16.0	18.0	17.0	17.0	9.0	15.0	15.0	29.0	24.0	12.0	9.0	9.0	34.0	22.0	26.0	20.0	48.0	28.0	34.0	24.0	29.0	11.0	15.0	20.0
1a3a5bc838638d0951418338baa1d56a	0.0	0.0	4.0	0.0	0.0	0.0	0.0	0.0	0.0	1.0	0.0	2.0	5.0	4.0	6.0	0.0	5.0	0.0	8.0	4.0	6.0	2.0	1.0	2.0	2.0	4.0	3.0	5.0	0.0	0.0	0.0	0.0	0.0	2.0	4.0	2.0	14.0	6.0	6.0	6.0	4.0	0.0	10.0	0.0	4.0	3.0	4.0	6.0
0a6297ed2e6569e4bddfce0fbb02dc99	0.0	9.0	4.0	0.0	0.0	22.0	0.0	0.0	0.0	6.0	10.0	4.0	0.0	0.0	0.0	0.0	0.0	0.0	0.0	0.0	0.0	43.0	4.0	1.0	0.0	0.0	0.0	0.0	0.0	0.0	10.0	0.0	0.0	0.0	3.0	11.0	0.0	0.0	0.0	0.0	0.0	0.0	0.0	0.0	0.0	0.0	0.0	0.0
cb3701aefa571c2e3140ea1908e8d6ae	0.0	0.0	18.0	14.0	0.0	0.0	0.0	0.0	13.0	0.0	10.0	7.0	14.0	0.0	6.0	0.0	0.0	13.0	0.0	17.0	0.0	0.0	12.0	6.0	0.0	0.0	8.0	0.0	0.0	0.0	20.0	0.0	13.0	7.0	8.0	4.0	7.0	0.0	0.0	15.0	11.0	0.0	0.0	0.0	0.0	8.0	5.0	14.0
546d9518a9da1987f76fcf20abf4b103	5.0	0.0	0.0	0.0	0.0	0.0	0.0	7.0	0.0	0.0	2.0	2.0	0.0	4.0	0.0	0.0	0.0	0.0	0.0	0.0	0.0	0.0	0.0	1.0	4.0	0.0	0.0	0.0	0.0	0.0	0.0	0.0	0.0	0.0	0.0	3.0	0.0	5.0	0.0	0.0	0.0	8.0	0.0	0.0	0.0	1.0	3.0	1.0
9070e9becfc15ebcfff4927fbeeff2b7	0.0	0.0	0.0	0.0	0.0	0.0	6.0	0.0	0.0	1.0	1.0	1.0	1.0	1.0	1.0	0.0	0.0	0.0	0.0	0.0	0.0	1.0	1.0	1.0	0.0	0.0	5.0	0.0	0.0	0.0	0.0	0.0	0.0	1.0	1.0	2.0	0.0	0.0	2.0	0.0	0.0	0.0	0.0	0.0	0.0	1.0	2.0	0.0
3339d9135fdfc49b1b4fe8b92efd205d	0.0	0.0	0.0	0.0	0.0	0.0	0.0	0.0	0.0	1.0	0.0	0.0	0.0	0.0	0.0	0.0	0.0	0.0	0.0	0.0	0.0	0.0	0.0	1.0	0.0	0.0	0.0	0.0	0.0	0.0	0.0	0.0	0.0	2.0	0.0	0.0	0.0	0.0	0.0	0.0	0.0	0.0	0.0	0.0	0.0	2.0	0.0	3.0
67efa542ce0fb63bd884d81905279ca2	0.0	0.0	11.0	0.0	0.0	0.0	0.0	0.0	0.0	3.0	0.0	0.0	7.0	9.0	0.0	0.0	0.0	0.0	0.0	0.0	0.0	0.0	0.0	2.0	0.0	9.0	0.0	0.0	0.0	0.0	0.0	0.0	0.0	0.0	0.0	5.0	10.0	12.0	0.0	0.0	0.0	0.0	0.0	0.0	0.0	5.0	5.0	6.0
0819598a700e355425a9efc2a8ae5e63	0.0	0.0	0.0	0.0	0.0	0.0	0.0	12.0	0.0	9.0	8.0	11.0	8.0	0.0	0.0	8.0	0.0	0.0	13.0	0.0	0.0	13.0	12.0	10.0	0.0	8.0	7.0	0.0	0.0	0.0	11.0	0.0	0.0	9.0	9.0	8.0	7.0	9.0	0.0	7.0	0.0	0.0	17.0	14.0	0.0	7.0	11.0	11.0
4bcca3b54cb84732698dc0bb11df5ac0	4.0	0.0	0.0	0.0	0.0	0.0	0.0	0.0	0.0	3.0	6.0	6.0	0.0	3.0	0.0	0.0	0.0	0.0	0.0	0.0	0.0	1.0	5.0	3.0	3.0	4.0	0.0	0.0	0.0	0.0	16.0	0.0	10.0	6.0	4.0	12.0	2.0	4.0	2.0	0.0	0.0	0.0	0.0	0.0	0.0	0.0	2.0	3.0
19a8afc93fc4d21ec88d24c04c2d2957	0.0	10.0	0.0	0.0	0.0	0.0	0.0	0.0	0.0	2.0	0.0	0.0	0.0	0.0	0.0	0.0	0.0	0.0	0.0	0.0	0.0	0.0	0.0	0.0	0.0	0.0	0.0	0.0	0.0	0.0	0.0	0.0	0.0	3.0	0.0	0.0	0.0	0.0	11.0	0.0	0.0	0.0	0.0	0.0	0.0	0.0	0.0	2.0
a2e61dad950de2ecf84afacb1bd900f8	0.0	0.0	0.0	0.0	0.0	0.0	0.0	0.0	0.0	1.0	0.0	0.0	0.0	0.0	1.0	0.0	0.0	0.0	0.0	0.0	0.0	0.0	0.0	0.0	0.0	0.0	1.0	0.0	0.0	0.0	0.0	0.0	0.0	0.0	1.0	1.0	0.0	0.0	0.0	0.0	0.0	0.0	0.0	0.0	0.0	0.0	1.0	0.0
cbc52b93776da7bb85872c2a0e713f51	1.0	0.0	0.0	0.0	0.0	0.0	0.0	0.0	0.0	0.0	0.0	0.0	0.0	0.0	0.0	0.0	0.0	0.0	0.0	0.0	0.0	0.0	0.0	0.0	0.0	0.0	0.0	0.0	0.0	0.0	0.0	0.0	0.0	0.0	0.0	0.0	1.0	0.0	0.0	0.0	0.0	0.0	0.0	0.0	0.0	0.0	0.0	0.0
ce976f16a3a13f249dcd2ce8d6be2b82	0.0	0.0	3.0	0.0	0.0	0.0	0.0	0.0	0.0	2.0	2.0	0.0	0.0	2.0	0.0	0.0	0.0	0.0	0.0	0.0	0.0	3.0	1.0	0.0	0.0	0.0	0.0	0.0	0.0	0.0	0.0	0.0	0.0	0.0	2.0	0.0	4.0	2.0	0.0	0.0	0.0	0.0	0.0	0.0	0.0	0.0	2.0	0.0
ae09c1413869e8c22f28ef97dabaf587	0.0	0.0	0.0	0.0	0.0	0.0	0.0	0.0	0.0	14.0	6.0	6.0	10.0	0.0	0.0	0.0	0.0	0.0	0.0	0.0	0.0	9.0	5.0	6.0	13.0	0.0	0.0	0.0	0.0	0.0	16.0	0.0	21.0	16.0	17.0	21.0	0.0	0.0	0.0	0.0	18.0	0.0	0.0	0.0	0.0	0.0	6.0	6.0
c869db261cffc9f152d960926404a4f6	0.0	0.0	0.0	0.0	0.0	0.0	0.0	0.0	0.0	1.0	2.0	1.0	0.0	0.0	0.0	0.0	0.0	0.0	0.0	0.0	0.0	0.0	0.0	2.0	0.0	0.0	0.0	0.0	0.0	0.0	0.0	0.0	3.0	2.0	2.0	3.0	0.0	0.0	0.0	0.0	0.0	0.0	0.0	0.0	0.0	0.0	0.0	0.0
e65f89f8a4ee3eb924e365047c4a4854	0.0	0.0	0.0	0.0	0.0	0.0	0.0	0.0	0.0	0.0	0.0	0.0	6.0	0.0	0.0	0.0	0.0	0.0	0.0	0.0	0.0	0.0	0.0	0.0	0.0	0.0	0.0	0.0	0.0	0.0	0.0	0.0	0.0	0.0	0.0	3.0	0.0	0.0	0.0	0.0	0.0	0.0	0.0	0.0	0.0	0.0	0.0	0.0
eb2b5571ee34bb57e559cff9274cd4b5	0.0	0.0	4.0	0.0	11.0	0.0	0.0	0.0	0.0	6.0	18.0	7.0	7.0	0.0	0.0	0.0	0.0	0.0	11.0	0.0	0.0	7.0	5.0	6.0	8.0	0.0	0.0	0.0	0.0	0.0	0.0	0.0	0.0	0.0	7.0	0.0	8.0	6.0	0.0	0.0	0.0	0.0	0.0	0.0	0.0	3.0	6.0	7.0
dc630cea9eb96e76b69b95c5c21aee88	0.0	0.0	0.0	0.0	0.0	0.0	0.0	0.0	0.0	0.0	0.0	3.0	0.0	0.0	6.0	0.0	0.0	0.0	0.0	0.0	0.0	0.0	0.0	2.0	0.0	0.0	0.0	0.0	0.0	0.0	0.0	0.0	0.0	4.0	0.0	0.0	0.0	0.0	0.0	0.0	0.0	0.0	0.0	0.0	0.0	3.0	0.0	0.0
d9d197fa09674b1d2c0f4992da0b05cb	0.0	6.0	0.0	0.0	0.0	0.0	0.0	0.0	0.0	7.0	0.0	11.0	0.0	0.0	0.0	0.0	0.0	0.0	0.0	0.0	0.0	0.0	0.0	0.0	0.0	0.0	0.0	0.0	0.0	0.0	0.0	0.0	0.0	0.0	0.0	4.0	4.0	0.0	0.0	0.0	0.0	0.0	0.0	0.0	0.0	0.0	0.0	1.0
456dac8838ed56d95e0f8ab7bf0e22c0	0.0	2.0	2.0	0.0	0.0	0.0	0.0	0.0	0.0	0.0	0.0	0.0	0.0	2.0	0.0	7.0	0.0	0.0	0.0	0.0	0.0	2.0	1.0	0.0	0.0	3.0	1.0	0.0	0.0	0.0	0.0	0.0	2.0	0.0	1.0	0.0	0.0	0.0	0.0	8.0	0.0	0.0	0.0	0.0	0.0	0.0	0.0	1.0
3ba38cd280983d1467ccf1c7fbdd3413	6.0	0.0	4.0	6.0	0.0	0.0	6.0	5.0	5.0	0.0	3.0	0.0	0.0	5.0	4.0	0.0	5.0	5.0	6.0	7.0	5.0	3.0	3.0	0.0	5.0	6.0	0.0	0.0	6.0	7.0	11.0	7.0	10.0	5.0	5.0	4.0	9.0	10.0	5.0	0.0	0.0	8.0	9.0	9.0	12.0	5.0	4.0	5.0
76bc3b32a04065445efea57b25bec094	0.0	0.0	0.0	0.0	0.0	0.0	0.0	13.0	0.0	0.0	0.0	0.0	0.0	0.0	0.0	0.0	0.0	0.0	0.0	0.0	0.0	0.0	0.0	0.0	4.0	0.0	0.0	9.0	0.0	0.0	0.0	0.0	0.0	0.0	0.0	8.0	0.0	0.0	0.0	0.0	0.0	0.0	0.0	0.0	0.0	0.0	0.0	0.0
664f9d8957a54e8bf4515ed0afe0bb14	0.0	0.0	0.0	0.0	0.0	0.0	0.0	0.0	0.0	0.0	2.0	0.0	6.0	0.0	0.0	0.0	0.0	0.0	0.0	0.0	0.0	0.0	0.0	0.0	0.0	0.0	0.0	0.0	0.0	0.0	0.0	0.0	0.0	3.0	0.0	0.0	0.0	0.0	0.0	0.0	0.0	0.0	0.0	0.0	0.0	0.0	0.0	0.0
844d87e117b699d4dd141940c7032a88	0.0	0.0	2.0	0.0	0.0	0.0	0.0	0.0	0.0	1.0	0.0	1.0	0.0	0.0	0.0	0.0	0.0	2.0	0.0	0.0	0.0	0.0	0.0	0.0	0.0	0.0	0.0	0.0	0.0	0.0	0.0	0.0	0.0	1.0	0.0	0.0	0.0	0.0	0.0	0.0	0.0	0.0	0.0	3.0	0.0	0.0	1.0	0.0
ae1f75649c8b067ded5e542a78db87f8	0.0	0.0	0.0	0.0	0.0	0.0	0.0	0.0	0.0	0.0	6.0	5.0	0.0	4.0	0.0	0.0	0.0	0.0	0.0	0.0	0.0	0.0	3.0	5.0	0.0	0.0	0.0	0.0	0.0	0.0	0.0	0.0	0.0	0.0	6.0	4.0	0.0	0.0	0.0	0.0	0.0	0.0	0.0	0.0	0.0	3.0	2.0	4.0
43311bc637e982b9d878ba0b0dbdd124	4.0	0.0	0.0	5.0	0.0	0.0	0.0	0.0	5.0	2.0	3.0	0.0	0.0	0.0	3.0	0.0	0.0	0.0	6.0	0.0	0.0	1.0	2.0	0.0	0.0	5.0	0.0	0.0	0.0	0.0	6.0	8.0	6.0	3.0	5.0	5.0	7.0	7.0	6.0	8.0	0.0	10.0	0.0	0.0	0.0	0.0	4.0	5.0
5531f472cc3b8bcb50c50b33ee8c1f66	6.0	5.0	5.0	15.0	10.0	10.0	8.0	22.0	24.0	16.0	13.0	6.0	4.0	5.0	7.0	18.0	17.0	13.0	16.0	11.0	17.0	11.0	7.0	9.0	8.0	11.0	13.0	14.0	15.0	7.0	11.0	11.0	0.0	7.0	9.0	6.0	12.0	8.0	6.0	19.0	21.0	16.0	27.0	15.0	23.0	10.0	9.0	11.0
63b6a638108a599c256264a11e327bc3	0.0	0.0	0.0	0.0	0.0	0.0	0.0	0.0	0.0	3.0	0.0	0.0	0.0	0.0	0.0	0.0	0.0	0.0	0.0	0.0	0.0	3.0	0.0	0.0	0.0	0.0	0.0	0.0	0.0	0.0	0.0	0.0	0.0	1.0	0.0	0.0	0.0	0.0	0.0	0.0	0.0	0.0	0.0	0.0	0.0	0.0	0.0	0.0
c2945cc29a7d492caf1b4601389d868b	0.0	0.0	0.0	11.0	6.0	52.0	7.0	0.0	6.0	4.0	0.0	0.0	0.0	0.0	0.0	5.0	5.0	0.0	0.0	3.0	0.0	13.0	0.0	0.0	0.0	0.0	0.0	0.0	7.0	5.0	0.0	0.0	0.0	0.0	0.0	3.0	0.0	0.0	0.0	0.0	0.0	0.0	0.0	5.0	0.0	0.0	0.0	0.0
5a1fefdca678e3c9174bb26074891af4	0.0	0.0	0.0	0.0	0.0	0.0	0.0	0.0	3.0	1.0	0.0	1.0	2.0	5.0	1.0	6.0	5.0	0.0	0.0	0.0	0.0	3.0	1.0	2.0	0.0	3.0	2.0	0.0	0.0	0.0	0.0	0.0	0.0	0.0	0.0	0.0	6.0	3.0	2.0	2.0	0.0	0.0	6.0	0.0	5.0	2.0	3.0	4.0
569db03b68c1c7fd04a08aae4d4b02be	0.0	0.0	0.0	0.0	0.0	0.0	0.0	0.0	0.0	0.0	1.0	0.0	0.0	0.0	0.0	0.0	5.0	0.0	4.0	4.0	0.0	1.0	0.0	0.0	1.0	0.0	0.0	0.0	0.0	0.0	0.0	0.0	0.0	0.0	0.0	1.0	0.0	0.0	2.0	3.0	0.0	0.0	0.0	0.0	0.0	0.0	1.0	1.0
e0f679b5db8fcf01f3d310d699d60b4e	5.0	0.0	0.0	0.0	0.0	0.0	0.0	0.0	0.0	0.0	0.0	0.0	0.0	0.0	0.0	0.0	0.0	0.0	0.0	19.0	0.0	0.0	3.0	0.0	0.0	0.0	0.0	0.0	0.0	0.0	0.0	0.0	0.0	0.0	0.0	0.0	0.0	7.0	0.0	11.0	17.0	0.0	0.0	16.0	18.0	0.0	2.0	0.0
2c4e3c889d22ac682fe303a226d63117	0.0	0.0	0.0	0.0	0.0	0.0	0.0	0.0	0.0	0.0	0.0	0.0	0.0	0.0	3.0	0.0	0.0	0.0	0.0	0.0	0.0	11.0	0.0	0.0	0.0	0.0	0.0	0.0	0.0	0.0	0.0	4.0	0.0	0.0	0.0	0.0	4.0	0.0	0.0	0.0	0.0	4.0	0.0	0.0	0.0	0.0	0.0	0.0
f3d548f4df01c931e703b08f23712899	6.0	0.0	0.0	0.0	0.0	0.0	0.0	8.0	0.0	0.0	1.0	0.0	3.0	4.0	0.0	0.0	0.0	0.0	0.0	9.0	0.0	2.0	3.0	0.0	0.0	0.0	0.0	0.0	0.0	0.0	0.0	0.0	0.0	0.0	2.0	3.0	0.0	4.0	0.0	0.0	0.0	8.0	0.0	0.0	8.0	1.0	1.0	0.0
22eb05567c82c296ec208a6f37684ae9	0.0	0.0	0.0	0.0	0.0	0.0	0.0	0.0	0.0	0.0	0.0	0.0	0.0	0.0	0.0	0.0	0.0	0.0	0.0	0.0	0.0	0.0	3.0	1.0	0.0	0.0	0.0	0.0	0.0	0.0	0.0	0.0	0.0	0.0	0.0	2.0	0.0	0.0	0.0	0.0	0.0	0.0	0.0	0.0	0.0	2.0	0.0	0.0
731e5a40b667bc4ffd6c05104be6e986	0.0	0.0	0.0	0.0	0.0	2.0	0.0	0.0	0.0	1.0	1.0	0.0	0.0	0.0	0.0	0.0	0.0	0.0	0.0	0.0	0.0	0.0	0.0	0.0	0.0	0.0	0.0	0.0	0.0	0.0	0.0	0.0	0.0	1.0	0.0	0.0	1.0	0.0	0.0	0.0	0.0	0.0	0.0	0.0	0.0	0.0	0.0	0.0
7bcfbf7b10d6f07bdcd0f93d4bcf998d	8.0	2.0	2.0	54.0	6.0	24.0	0.0	1.0	7.0	2.0	17.0	0.0	10.0	2.0	1.0	6.0	16.0	74.0	2.0	26.0	149.0	3.0	0.0	1.0	0.0	0.0	1.0	24.0	14.0	14.0	4.0	12.0	1.0	2.0	17.0	3.0	0.0	0.0	0.0	3.0	0.0	0.0	0.0	0.0	0.0	0.0	0.0	0.0
3c64acee6462b5fea41ec13fc5fca62a	0.0	0.0	0.0	0.0	0.0	0.0	0.0	0.0	0.0	2.0	1.0	0.0	0.0	0.0	0.0	0.0	0.0	0.0	0.0	0.0	0.0	0.0	0.0	0.0	0.0	0.0	0.0	0.0	0.0	0.0	0.0	0.0	0.0	3.0	0.0	4.0	0.0	0.0	0.0	0.0	0.0	0.0	0.0	0.0	0.0	0.0	0.0	0.0
825dda3da18f17d44eb233ce07a00a9c	0.0	0.0	0.0	0.0	0.0	0.0	0.0	0.0	0.0	4.0	4.0	4.0	0.0	0.0	5.0	0.0	0.0	0.0	0.0	0.0	0.0	3.0	3.0	3.0	0.0	4.0	0.0	0.0	0.0	0.0	0.0	0.0	0.0	4.0	4.0	6.0	5.0	5.0	5.0	4.0	7.0	5.0	0.0	0.0	0.0	2.0	3.0	6.0
ab0f7f5677e3656c37f0ac773400ee01	0.0	0.0	3.0	0.0	0.0	0.0	0.0	7.0	0.0	3.0	0.0	0.0	0.0	0.0	3.0	0.0	0.0	0.0	0.0	0.0	0.0	3.0	3.0	0.0	0.0	0.0	0.0	0.0	0.0	0.0	0.0	0.0	0.0	0.0	0.0	0.0	0.0	0.0	0.0	0.0	0.0	0.0	0.0	0.0	0.0	2.0	0.0	3.0
e9a274497963bb2339ae0ba0426204cf	0.0	0.0	0.0	0.0	0.0	0.0	0.0	0.0	0.0	0.0	0.0	0.0	0.0	0.0	0.0	0.0	0.0	0.0	0.0	0.0	0.0	0.0	0.0	1.0	0.0	0.0	0.0	0.0	0.0	0.0	0.0	0.0	12.0	0.0	0.0	5.0	0.0	0.0	0.0	0.0	0.0	0.0	0.0	0.0	0.0	0.0	0.0	1.0
59f4a120953c4635be9f08f1a9caa57c	0.0	0.0	0.0	0.0	0.0	0.0	0.0	0.0	0.0	0.0	2.0	1.0	0.0	0.0	0.0	0.0	0.0	0.0	0.0	0.0	0.0	0.0	0.0	1.0	0.0	2.0	0.0	0.0	4.0	0.0	0.0	0.0	0.0	0.0	0.0	0.0	0.0	0.0	0.0	0.0	0.0	0.0	0.0	0.0	0.0	1.0	0.0	0.0
782e00a0a6fc72d3b3f666782642f11c	0.0	0.0	4.0	0.0	0.0	0.0	0.0	0.0	0.0	0.0	0.0	0.0	0.0	0.0	0.0	0.0	0.0	0.0	0.0	0.0	0.0	0.0	0.0	0.0	0.0	5.0	0.0	0.0	0.0	0.0	0.0	0.0	0.0	0.0	0.0	0.0	3.0	4.0	0.0	0.0	0.0	0.0	0.0	0.0	0.0	0.0	1.0	1.0
1216147490cc800a9e59fbe573e70380	0.0	0.0	0.0	0.0	0.0	0.0	0.0	0.0	0.0	2.0	0.0	0.0	0.0	0.0	0.0	6.0	0.0	0.0	0.0	0.0	0.0	0.0	0.0	0.0	0.0	0.0	0.0	0.0	0.0	0.0	0.0	0.0	0.0	1.0	0.0	0.0	4.0	0.0	0.0	0.0	0.0	0.0	0.0	0.0	0.0	0.0	0.0	0.0
b72c571dd0d746679fe353809eba5ea4	0.0	0.0	0.0	0.0	0.0	0.0	0.0	0.0	0.0	0.0	0.0	0.0	0.0	0.0	0.0	0.0	0.0	0.0	0.0	0.0	0.0	0.0	0.0	2.0	0.0	0.0	0.0	0.0	0.0	0.0	0.0	0.0	0.0	0.0	4.0	0.0	0.0	0.0	3.0	0.0	0.0	0.0	0.0	0.0	0.0	0.0	2.0	0.0
3c2293ff259049e8fbc2493ac2ba07e5	0.0	0.0	0.0	0.0	6.0	0.0	0.0	0.0	0.0	0.0	3.0	3.0	0.0	2.0	0.0	0.0	0.0	2.0	0.0	0.0	0.0	2.0	0.0	2.0	0.0	0.0	2.0	0.0	0.0	0.0	0.0	0.0	0.0	0.0	0.0	0.0	0.0	0.0	1.0	0.0	0.0	0.0	0.0	0.0	0.0	0.0	2.0	0.0
f94bb64218880396b28961d7d6bb573c	0.0	0.0	0.0	0.0	0.0	3.0	0.0	0.0	0.0	0.0	0.0	0.0	0.0	0.0	0.0	2.0	0.0	0.0	1.0	3.0	0.0	0.0	0.0	0.0	0.0	0.0	0.0	0.0	0.0	0.0	0.0	0.0	0.0	1.0	0.0	0.0	0.0	1.0	0.0	0.0	0.0	0.0	0.0	0.0	0.0	0.0	0.0	0.0
6e763b852844e64788fb615e258084f5	0.0	0.0	0.0	0.0	0.0	0.0	0.0	0.0	0.0	0.0	0.0	0.0	11.0	0.0	0.0	0.0	0.0	9.0	4.0	0.0	5.0	10.0	4.0	1.0	0.0	0.0	0.0	0.0	0.0	5.0	0.0	0.0	0.0	0.0	0.0	2.0	0.0	0.0	0.0	0.0	0.0	0.0	0.0	0.0	0.0	1.0	0.0	1.0
79c9d33bd5344c7607f482d46c4c1651	0.0	0.0	0.0	0.0	0.0	0.0	0.0	0.0	0.0	3.0	0.0	0.0	17.0	0.0	0.0	0.0	20.0	0.0	13.0	0.0	0.0	0.0	7.0	7.0	0.0	0.0	0.0	0.0	0.0	0.0	0.0	0.0	0.0	0.0	0.0	0.0	0.0	15.0	0.0	0.0	0.0	0.0	0.0	0.0	0.0	0.0	0.0	0.0
d9b8f832330914250d0e7db66571c9bb	0.0	0.0	0.0	1.0	0.0	0.0	0.0	3.0	0.0	7.0	1.0	2.0	0.0	0.0	0.0	0.0	0.0	0.0	0.0	0.0	0.0	0.0	1.0	3.0	0.0	0.0	0.0	0.0	0.0	0.0	0.0	0.0	3.0	3.0	4.0	7.0	0.0	0.0	0.0	0.0	0.0	0.0	4.0	4.0	0.0	0.0	2.0	2.0
1168d815fbf5050eee53dfbf59a6f746	0.0	0.0	0.0	0.0	0.0	0.0	0.0	0.0	0.0	0.0	0.0	0.0	0.0	3.0	0.0	0.0	0.0	0.0	0.0	0.0	0.0	0.0	0.0	3.0	0.0	0.0	7.0	0.0	0.0	0.0	0.0	0.0	0.0	3.0	4.0	3.0	5.0	0.0	0.0	0.0	0.0	0.0	0.0	0.0	0.0	0.0	3.0	5.0
51401e4624057304a6a0c8fa8d9e2051	0.0	0.0	4.0	0.0	0.0	5.0	0.0	0.0	6.0	0.0	0.0	0.0	2.0	0.0	2.0	6.0	0.0	0.0	3.0	0.0	3.0	0.0	1.0	1.0	5.0	4.0	4.0	2.0	0.0	0.0	4.0	9.0	0.0	2.0	2.0	0.0	3.0	1.0	1.0	0.0	7.0	0.0	0.0	0.0	0.0	0.0	2.0	3.0
7a9ee3e844daf1b732df075cd59b2b38	0.0	0.0	0.0	0.0	0.0	0.0	0.0	0.0	5.0	0.0	1.0	0.0	0.0	0.0	0.0	0.0	0.0	0.0	0.0	0.0	0.0	0.0	0.0	0.0	0.0	0.0	2.0	0.0	0.0	0.0	0.0	0.0	0.0	2.0	0.0	0.0	0.0	0.0	0.0	0.0	0.0	0.0	0.0	0.0	0.0	0.0	0.0	0.0
e16ad0691a5a9d162c44570551632c23	0.0	0.0	0.0	0.0	0.0	0.0	0.0	0.0	0.0	2.0	0.0	0.0	0.0	0.0	0.0	0.0	0.0	0.0	4.0	0.0	0.0	0.0	0.0	0.0	0.0	0.0	0.0	0.0	0.0	0.0	0.0	0.0	0.0	0.0	0.0	0.0	2.0	0.0	0.0	0.0	5.0	0.0	0.0	0.0	0.0	0.0	0.0	0.0
acbbac61d4f1c2f8cd7d09b47dee3fa5	0.0	0.0	0.0	0.0	0.0	0.0	11.0	10.0	0.0	4.0	4.0	2.0	4.0	0.0	0.0	0.0	0.0	6.0	14.0	10.0	8.0	3.0	2.0	2.0	0.0	0.0	0.0	0.0	11.0	0.0	0.0	0.0	0.0	2.0	0.0	0.0	0.0	0.0	0.0	0.0	0.0	0.0	0.0	0.0	0.0	3.0	3.0	2.0
3bb4d18cfec9b404e94d9e06c3e707d3	0.0	0.0	0.0	0.0	0.0	0.0	2.0	0.0	0.0	0.0	0.0	0.0	0.0	0.0	1.0	0.0	3.0	1.0	0.0	0.0	0.0	0.0	0.0	0.0	0.0	0.0	0.0	0.0	0.0	0.0	0.0	0.0	0.0	0.0	0.0	0.0	0.0	0.0	1.0	0.0	0.0	0.0	5.0	0.0	0.0	0.0	0.0	0.0
c6f540b07e9c72997131f63f7eb4944f	0.0	1.0	0.0	0.0	0.0	0.0	0.0	0.0	0.0	0.0	0.0	0.0	0.0	0.0	0.0	0.0	0.0	0.0	0.0	3.0	0.0	0.0	0.0	0.0	0.0	0.0	1.0	3.0	0.0	2.0	1.0	0.0	0.0	0.0	0.0	0.0	2.0	1.0	0.0	0.0	0.0	0.0	0.0	0.0	0.0	0.0	1.0	1.0
dcb635810f4b60e48d76e0c523503736	0.0	0.0	0.0	0.0	4.0	5.0	0.0	1.0	0.0	0.0	0.0	0.0	0.0	0.0	3.0	0.0	4.0	1.0	0.0	4.0	0.0	0.0	0.0	0.0	0.0	2.0	1.0	0.0	3.0	1.0	0.0	0.0	0.0	0.0	0.0	0.0	0.0	0.0	0.0	0.0	3.0	1.0	1.0	3.0	2.0	0.0	0.0	0.0
a291756f454dfe83616bdc283e73a95e	0.0	0.0	0.0	0.0	0.0	0.0	0.0	0.0	0.0	0.0	2.0	2.0	0.0	0.0	0.0	0.0	0.0	0.0	0.0	0.0	0.0	0.0	1.0	0.0	0.0	0.0	0.0	0.0	0.0	0.0	0.0	0.0	0.0	0.0	0.0	0.0	0.0	0.0	0.0	0.0	0.0	0.0	0.0	0.0	0.0	0.0	1.0	3.0
d23972b5ef5cd58f16965b4cd340a96a	6.0	2.0	0.0	0.0	6.0	0.0	7.0	6.0	5.0	10.0	4.0	3.0	4.0	0.0	7.0	8.0	0.0	0.0	10.0	0.0	8.0	4.0	5.0	3.0	0.0	0.0	0.0	0.0	0.0	0.0	0.0	0.0	0.0	0.0	2.0	0.0	0.0	7.0	7.0	12.0	0.0	0.0	8.0	0.0	7.0	2.0	5.0	4.0
da616f86ae72e90bd197dfced7b056f6	5.0	9.0	6.0	7.0	10.0	4.0	14.0	12.0	8.0	7.0	5.0	10.0	5.0	13.0	6.0	9.0	11.0	10.0	13.0	12.0	10.0	5.0	7.0	9.0	10.0	5.0	10.0	5.0	6.0	5.0	0.0	9.0	6.0	7.0	4.0	4.0	31.0	14.0	10.0	11.0	17.0	16.0	26.0	16.0	16.0	14.0	11.0	16.0
c3968f98a18269813ce3e129bb64e700	0.0	0.0	0.0	15.0	0.0	0.0	0.0	13.0	8.0	0.0	0.0	0.0	5.0	0.0	8.0	0.0	0.0	0.0	0.0	6.0	0.0	0.0	0.0	0.0	0.0	10.0	0.0	0.0	15.0	0.0	0.0	0.0	0.0	0.0	0.0	0.0	0.0	0.0	0.0	0.0	16.0	0.0	0.0	0.0	0.0	0.0	0.0	0.0
c638718c73b8c30ad21234a501e56acc	0.0	2.0	3.0	0.0	0.0	0.0	0.0	0.0	0.0	0.0	0.0	0.0	0.0	0.0	0.0	0.0	0.0	0.0	0.0	0.0	0.0	0.0	0.0	0.0	0.0	0.0	2.0	0.0	0.0	0.0	0.0	0.0	0.0	0.0	0.0	0.0	1.0	0.0	0.0	0.0	3.0	0.0	7.0	0.0	0.0	0.0	0.0	0.0
5e53017872ab257703623704b7df4458	0.0	0.0	0.0	0.0	0.0	0.0	0.0	0.0	0.0	10.0	0.0	6.0	0.0	0.0	0.0	0.0	0.0	0.0	0.0	0.0	0.0	0.0	7.0	0.0	0.0	0.0	0.0	0.0	0.0	0.0	0.0	0.0	0.0	0.0	0.0	11.0	0.0	0.0	0.0	0.0	0.0	0.0	0.0	0.0	0.0	0.0	0.0	6.0
8ce1f80b6788404a8d5160f165a97b47	0.0	0.0	0.0	0.0	0.0	0.0	6.0	0.0	0.0	3.0	0.0	0.0	0.0	4.0	0.0	0.0	0.0	0.0	0.0	0.0	0.0	0.0	0.0	2.0	0.0	0.0	0.0	0.0	0.0	0.0	0.0	0.0	0.0	4.0	4.0	3.0	0.0	6.0	0.0	0.0	0.0	0.0	0.0	0.0	0.0	0.0	4.0	3.0
564371934bbd4db70a026a1a227ac5e6	2.0	0.0	0.0	4.0	0.0	0.0	0.0	0.0	1.0	0.0	1.0	0.0	0.0	0.0	0.0	0.0	0.0	0.0	0.0	0.0	0.0	0.0	0.0	0.0	0.0	0.0	0.0	0.0	0.0	0.0	2.0	0.0	3.0	0.0	0.0	0.0	0.0	0.0	0.0	0.0	0.0	0.0	0.0	0.0	0.0	0.0	0.0	0.0
cdbf8347eeab9b0620c873a7eea9e9c3	0.0	0.0	0.0	0.0	0.0	0.0	0.0	0.0	0.0	0.0	1.0	0.0	0.0	0.0	0.0	0.0	0.0	0.0	0.0	0.0	0.0	0.0	0.0	0.0	0.0	0.0	0.0	0.0	0.0	0.0	0.0	0.0	0.0	0.0	1.0	0.0	0.0	0.0	0.0	0.0	0.0	0.0	3.0	0.0	0.0	0.0	1.0	0.0
e4a3cbbb2c2989afc4b48af4d8b08836	0.0	0.0	0.0	0.0	0.0	0.0	0.0	0.0	0.0	1.0	0.0	0.0	0.0	0.0	0.0	0.0	0.0	0.0	0.0	0.0	0.0	0.0	0.0	0.0	0.0	0.0	0.0	0.0	0.0	0.0	0.0	0.0	0.0	1.0	0.0	0.0	0.0	0.0	0.0	0.0	0.0	0.0	0.0	0.0	0.0	2.0	2.0	1.0
39de52ff352e4c92253b79b51c8bbfc6	0.0	0.0	7.0	0.0	0.0	0.0	0.0	24.0	0.0	0.0	0.0	0.0	0.0	12.0	0.0	0.0	0.0	0.0	0.0	0.0	0.0	0.0	0.0	3.0	13.0	20.0	9.0	0.0	19.0	20.0	10.0	14.0	14.0	4.0	7.0	3.0	21.0	0.0	6.0	0.0	0.0	15.0	13.0	0.0	0.0	11.0	3.0	10.0
7f6881c4efd8c4a8d983e05b56859b81	0.0	0.0	5.0	0.0	0.0	20.0	4.0	0.0	6.0	4.0	5.0	4.0	2.0	0.0	0.0	0.0	0.0	0.0	0.0	0.0	0.0	2.0	2.0	0.0	0.0	0.0	4.0	0.0	0.0	7.0	0.0	0.0	0.0	0.0	0.0	0.0	3.0	0.0	3.0	17.0	4.0	0.0	0.0	7.0	0.0	3.0	0.0	0.0
faaebeaf6002ae3e201c26bdf56c2a06	0.0	0.0	0.0	0.0	0.0	0.0	0.0	0.0	0.0	0.0	0.0	0.0	0.0	0.0	0.0	0.0	0.0	0.0	0.0	0.0	0.0	0.0	0.0	0.0	0.0	0.0	0.0	0.0	0.0	0.0	0.0	0.0	0.0	0.0	0.0	0.0	0.0	1.0	0.0	0.0	0.0	0.0	0.0	0.0	0.0	0.0	0.0	0.0
bd05a337b7b4da67cc0eb7bd302382bf	0.0	0.0	0.0	0.0	0.0	0.0	0.0	0.0	0.0	0.0	0.0	0.0	0.0	0.0	0.0	0.0	53.0	0.0	0.0	33.0	0.0	4.0	14.0	11.0	0.0	0.0	0.0	0.0	0.0	0.0	0.0	0.0	0.0	0.0	0.0	0.0	0.0	0.0	15.0	0.0	15.0	0.0	38.0	14.0	35.0	8.0	13.0	16.0
24fc8c1fe0fa7c743cf83bbb11591a3c	0.0	0.0	0.0	11.0	13.0	0.0	0.0	0.0	6.0	5.0	17.0	0.0	6.0	0.0	0.0	0.0	0.0	0.0	0.0	0.0	0.0	5.0	0.0	0.0	0.0	0.0	0.0	6.0	0.0	0.0	0.0	0.0	0.0	0.0	7.0	0.0	0.0	0.0	0.0	0.0	0.0	0.0	0.0	0.0	0.0	0.0	0.0	0.0
478204b2561ba7a0aa3999b966153a4c	0.0	0.0	0.0	0.0	8.0	6.0	0.0	3.0	3.0	3.0	2.0	5.0	2.0	3.0	0.0	0.0	8.0	4.0	4.0	5.0	0.0	0.0	3.0	3.0	5.0	0.0	6.0	0.0	0.0	4.0	7.0	0.0	3.0	6.0	6.0	9.0	6.0	4.0	0.0	0.0	0.0	0.0	0.0	0.0	0.0	1.0	3.0	3.0
cb0279f96afee4163cec93502dd9f010	3.0	0.0	0.0	0.0	0.0	0.0	0.0	0.0	0.0	2.0	3.0	2.0	0.0	0.0	0.0	0.0	0.0	0.0	0.0	0.0	0.0	1.0	2.0	2.0	0.0	0.0	0.0	0.0	0.0	0.0	0.0	0.0	0.0	0.0	0.0	2.0	0.0	0.0	0.0	0.0	0.0	0.0	0.0	0.0	0.0	0.0	0.0	2.0
da7f26eb99106f0a57e06f3b51a73c39	5.0	0.0	0.0	0.0	0.0	0.0	0.0	3.0	0.0	5.0	2.0	1.0	0.0	0.0	0.0	0.0	0.0	0.0	0.0	0.0	0.0	4.0	3.0	4.0	4.0	0.0	4.0	0.0	0.0	0.0	8.0	0.0	0.0	0.0	3.0	3.0	0.0	7.0	0.0	0.0	0.0	0.0	0.0	7.0	0.0	0.0	5.0	0.0
407e789f900344c186597d4f978edf6d	0.0	3.0	0.0	0.0	0.0	0.0	0.0	6.0	10.0	0.0	5.0	8.0	6.0	0.0	3.0	8.0	0.0	0.0	0.0	7.0	0.0	7.0	6.0	0.0	0.0	3.0	0.0	0.0	0.0	0.0	0.0	10.0	0.0	0.0	8.0	0.0	0.0	0.0	5.0	0.0	0.0	9.0	0.0	13.0	0.0	6.0	9.0	0.0
d20b6355eba10700d4ea372e3a96a5c5	0.0	0.0	0.0	0.0	0.0	0.0	0.0	0.0	0.0	0.0	0.0	0.0	10.0	0.0	7.0	0.0	0.0	0.0	0.0	0.0	0.0	7.0	9.0	7.0	0.0	0.0	0.0	0.0	0.0	0.0	0.0	0.0	0.0	0.0	0.0	0.0	10.0	0.0	8.0	28.0	0.0	0.0	0.0	0.0	0.0	0.0	5.0	8.0
80e93c3d564666cc8b8d5862e52d6989	0.0	0.0	6.0	0.0	0.0	0.0	10.0	0.0	5.0	1.0	0.0	0.0	0.0	0.0	0.0	9.0	0.0	0.0	0.0	0.0	0.0	0.0	3.0	0.0	0.0	0.0	0.0	0.0	0.0	0.0	0.0	0.0	11.0	3.0	3.0	3.0	0.0	1.0	5.0	0.0	0.0	0.0	0.0	0.0	0.0	2.0	4.0	0.0
3bac681bdbd50d378f73b20a637a6433	0.0	0.0	0.0	0.0	0.0	0.0	0.0	0.0	0.0	3.0	3.0	4.0	0.0	0.0	0.0	0.0	0.0	0.0	0.0	0.0	0.0	0.0	0.0	4.0	0.0	0.0	0.0	0.0	9.0	0.0	0.0	0.0	12.0	4.0	7.0	4.0	0.0	5.0	0.0	0.0	0.0	0.0	0.0	0.0	0.0	3.0	4.0	4.0
9d51437b6647161aeaa638cd817124a7	0.0	0.0	0.0	0.0	0.0	0.0	0.0	0.0	0.0	0.0	0.0	0.0	0.0	0.0	0.0	0.0	0.0	0.0	0.0	0.0	0.0	0.0	0.0	0.0	0.0	5.0	0.0	0.0	9.0	2.0	0.0	0.0	0.0	0.0	0.0	0.0	0.0	0.0	0.0	0.0	0.0	0.0	0.0	0.0	0.0	0.0	0.0	0.0
db3dd3afde9c5f7f09ce79c2ba7e8865	0.0	0.0	2.0	0.0	0.0	0.0	0.0	0.0	0.0	0.0	0.0	0.0	0.0	0.0	0.0	0.0	0.0	0.0	0.0	0.0	0.0	0.0	0.0	0.0	0.0	0.0	0.0	0.0	0.0	0.0	0.0	0.0	0.0	0.0	0.0	1.0	0.0	0.0	0.0	0.0	0.0	0.0	0.0	0.0	0.0	0.0	0.0	0.0
6ad21b480fbbea0a6ea6f42ff0d52852	0.0	0.0	0.0	0.0	0.0	0.0	0.0	0.0	0.0	2.0	0.0	2.0	0.0	0.0	0.0	0.0	0.0	0.0	0.0	0.0	0.0	6.0	3.0	4.0	0.0	0.0	0.0	0.0	0.0	0.0	0.0	0.0	0.0	2.0	0.0	0.0	0.0	0.0	0.0	0.0	0.0	0.0	0.0	0.0	0.0	2.0	4.0	5.0
8b88c47037acf3ff3992da33cfc55675	0.0	2.0	3.0	0.0	6.0	0.0	0.0	0.0	0.0	1.0	2.0	2.0	0.0	4.0	3.0	3.0	0.0	0.0	6.0	0.0	0.0	2.0	3.0	4.0	0.0	0.0	4.0	0.0	0.0	0.0	0.0	0.0	0.0	4.0	3.0	4.0	6.0	9.0	0.0	0.0	0.0	0.0	0.0	4.0	0.0	2.0	5.0	5.0
2573b8b294909c8d23c3bae771422d5d	0.0	0.0	0.0	0.0	0.0	0.0	0.0	0.0	0.0	0.0	0.0	1.0	0.0	0.0	0.0	0.0	0.0	0.0	0.0	0.0	0.0	0.0	1.0	0.0	0.0	1.0	0.0	2.0	0.0	0.0	2.0	0.0	0.0	0.0	0.0	0.0	0.0	0.0	0.0	0.0	0.0	0.0	0.0	0.0	2.0	0.0	0.0	0.0
6871bcc42c0ba91195523853f1e035aa	9.0	8.0	0.0	8.0	6.0	0.0	0.0	0.0	0.0	9.0	5.0	10.0	0.0	9.0	11.0	0.0	0.0	0.0	0.0	0.0	0.0	5.0	0.0	4.0	9.0	12.0	0.0	0.0	0.0	0.0	10.0	0.0	0.0	9.0	3.0	10.0	0.0	12.0	0.0	13.0	0.0	0.0	0.0	19.0	0.0	8.0	9.0	6.0
06553eabbcd6e5a90feb7b87bdc0cb2a	50.0	32.0	16.0	74.0	40.0	13.0	13.0	12.0	20.0	22.0	7.0	22.0	65.0	32.0	68.0	27.0	29.0	56.0	30.0	19.0	43.0	41.0	25.0	13.0	78.0	76.0	88.0	195.0	51.0	45.0	76.0	28.0	56.0	168.0	55.0	126.0	36.0	10.0	43.0	27.0	38.0	36.0	20.0	24.0	27.0	15.0	26.0	24.0
84f0ce84679e8cdf647770e8b5331cd8	0.0	0.0	0.0	0.0	0.0	0.0	3.0	0.0	0.0	0.0	0.0	0.0	0.0	0.0	0.0	0.0	0.0	0.0	0.0	0.0	0.0	0.0	0.0	0.0	12.0	9.0	0.0	0.0	8.0	0.0	8.0	0.0	8.0	0.0	6.0	0.0	0.0	3.0	0.0	0.0	0.0	0.0	0.0	0.0	0.0	0.0	0.0	0.0
7616766a9e85d0fb9ef3544299b6c806	0.0	0.0	0.0	0.0	0.0	0.0	0.0	0.0	0.0	3.0	0.0	0.0	0.0	0.0	0.0	0.0	0.0	0.0	0.0	0.0	0.0	0.0	0.0	0.0	0.0	0.0	0.0	0.0	4.0	0.0	0.0	0.0	0.0	2.0	3.0	0.0	0.0	0.0	0.0	0.0	0.0	0.0	0.0	0.0	0.0	0.0	0.0	2.0
795f40f3865da36c325ab8a47005110f	0.0	0.0	0.0	0.0	0.0	0.0	0.0	0.0	0.0	4.0	0.0	0.0	0.0	0.0	0.0	0.0	0.0	0.0	0.0	0.0	0.0	0.0	0.0	0.0	0.0	0.0	4.0	0.0	0.0	0.0	0.0	0.0	0.0	5.0	1.0	4.0	0.0	0.0	0.0	0.0	0.0	0.0	0.0	0.0	0.0	0.0	0.0	0.0
89a745bdc7c316fbfcf76f29358f3f25	0.0	4.0	0.0	0.0	0.0	0.0	0.0	0.0	0.0	0.0	0.0	0.0	0.0	0.0	0.0	0.0	0.0	0.0	0.0	0.0	3.0	5.0	3.0	4.0	0.0	0.0	0.0	0.0	0.0	0.0	0.0	0.0	0.0	0.0	0.0	0.0	0.0	0.0	0.0	0.0	0.0	0.0	0.0	4.0	0.0	5.0	2.0	0.0
26107def540966d40d6c4b4b7c6d9328	0.0	0.0	0.0	0.0	0.0	0.0	2.0	1.0	0.0	0.0	0.0	0.0	0.0	0.0	0.0	0.0	0.0	0.0	0.0	0.0	0.0	0.0	0.0	0.0	1.0	0.0	0.0	0.0	0.0	0.0	0.0	0.0	0.0	1.0	0.0	0.0	0.0	0.0	0.0	0.0	0.0	0.0	0.0	0.0	0.0	0.0	0.0	0.0
5fd2a0e8af19756b511862e91f906ffa	0.0	0.0	3.0	0.0	0.0	0.0	0.0	0.0	0.0	0.0	0.0	1.0	1.0	0.0	0.0	0.0	0.0	9.0	0.0	0.0	0.0	0.0	3.0	3.0	0.0	0.0	0.0	0.0	0.0	0.0	0.0	0.0	0.0	0.0	0.0	2.0	0.0	0.0	0.0	0.0	0.0	0.0	0.0	0.0	0.0	2.0	0.0	0.0
8792b7bb0dd98280938c75d856d0b526	0.0	0.0	0.0	0.0	0.0	0.0	0.0	0.0	3.0	0.0	0.0	0.0	0.0	0.0	0.0	0.0	0.0	3.0	0.0	0.0	3.0	0.0	0.0	0.0	0.0	0.0	1.0	0.0	0.0	0.0	0.0	0.0	0.0	0.0	0.0	0.0	0.0	0.0	0.0	0.0	0.0	0.0	2.0	0.0	0.0	0.0	0.0	0.0
07bead0b99c230e9032fc147c7962160	0.0	0.0	0.0	0.0	0.0	0.0	0.0	0.0	0.0	0.0	0.0	0.0	0.0	0.0	0.0	0.0	0.0	0.0	0.0	0.0	0.0	0.0	0.0	0.0	0.0	0.0	0.0	0.0	0.0	0.0	0.0	0.0	0.0	4.0	3.0	6.0	3.0	0.0	0.0	0.0	0.0	0.0	0.0	0.0	0.0	0.0	0.0	0.0
cff89887d80534e045aa3d5f6ba789f3	0.0	0.0	3.0	3.0	0.0	0.0	0.0	0.0	0.0	0.0	0.0	0.0	0.0	0.0	0.0	0.0	0.0	0.0	0.0	0.0	0.0	0.0	0.0	0.0	0.0	0.0	0.0	0.0	0.0	0.0	0.0	0.0	0.0	0.0	0.0	0.0	0.0	0.0	0.0	0.0	0.0	0.0	0.0	0.0	0.0	0.0	0.0	1.0
34edce4352f02b7a4d289d725a5d0d06	0.0	0.0	4.0	0.0	0.0	0.0	0.0	0.0	0.0	2.0	0.0	0.0	0.0	0.0	0.0	0.0	0.0	0.0	0.0	0.0	0.0	1.0	1.0	0.0	0.0	0.0	0.0	0.0	0.0	0.0	0.0	0.0	0.0	0.0	0.0	1.0	0.0	7.0	3.0	0.0	0.0	0.0	0.0	0.0	0.0	0.0	1.0	0.0
b651cd7e12f3d893872d6d872840a586	0.0	0.0	0.0	0.0	0.0	0.0	0.0	0.0	0.0	0.0	0.0	0.0	4.0	3.0	1.0	0.0	0.0	4.0	0.0	0.0	0.0	3.0	4.0	3.0	3.0	0.0	0.0	0.0	0.0	0.0	0.0	0.0	0.0	0.0	0.0	0.0	0.0	3.0	4.0	0.0	0.0	0.0	0.0	0.0	0.0	2.0	3.0	0.0
63eea194a671c9acd0d45d4567a6b960	0.0	0.0	0.0	0.0	0.0	18.0	0.0	12.0	0.0	11.0	13.0	0.0	0.0	0.0	0.0	0.0	0.0	0.0	0.0	0.0	0.0	0.0	7.0	0.0	0.0	0.0	10.0	0.0	0.0	0.0	0.0	0.0	0.0	15.0	11.0	15.0	0.0	0.0	0.0	0.0	0.0	0.0	0.0	0.0	0.0	5.0	0.0	0.0
c0d09f3f186a167efd9fa4058be41538	0.0	0.0	0.0	0.0	0.0	0.0	0.0	0.0	0.0	4.0	4.0	5.0	0.0	0.0	9.0	0.0	0.0	0.0	0.0	0.0	0.0	7.0	7.0	2.0	0.0	0.0	0.0	0.0	0.0	0.0	0.0	0.0	0.0	0.0	0.0	0.0	0.0	0.0	9.0	0.0	0.0	0.0	0.0	0.0	0.0	7.0	5.0	4.0
2906e72af9022c7de91e93de63f8023d	1.0	0.0	0.0	0.0	0.0	0.0	0.0	0.0	0.0	0.0	0.0	0.0	0.0	0.0	0.0	0.0	0.0	0.0	0.0	0.0	0.0	0.0	0.0	0.0	0.0	0.0	0.0	0.0	0.0	0.0	0.0	0.0	2.0	1.0	1.0	2.0	0.0	0.0	0.0	0.0	0.0	0.0	0.0	0.0	0.0	0.0	0.0	0.0
8978736e29756180af87f46759f09583	0.0	0.0	0.0	6.0	2.0	0.0	0.0	0.0	0.0	0.0	0.0	0.0	0.0	0.0	0.0	0.0	0.0	0.0	0.0	0.0	0.0	0.0	0.0	0.0	0.0	0.0	0.0	0.0	1.0	0.0	0.0	0.0	0.0	0.0	0.0	0.0	0.0	0.0	0.0	0.0	0.0	0.0	7.0	0.0	0.0	0.0	0.0	0.0
0e79790d8852cecaf5329379b9af0f36	0.0	3.0	0.0	0.0	0.0	0.0	5.0	0.0	0.0	0.0	0.0	0.0	0.0	0.0	0.0	0.0	0.0	0.0	0.0	0.0	0.0	0.0	0.0	0.0	5.0	0.0	5.0	0.0	0.0	0.0	0.0	0.0	0.0	0.0	0.0	0.0	6.0	0.0	0.0	0.0	0.0	0.0	0.0	0.0	0.0	1.0	0.0	0.0
831116892b3ca3048116d189ba0f9f0d	0.0	0.0	0.0	0.0	0.0	0.0	0.0	0.0	0.0	5.0	0.0	0.0	0.0	0.0	0.0	0.0	0.0	0.0	0.0	0.0	0.0	2.0	0.0	3.0	0.0	0.0	0.0	0.0	0.0	0.0	0.0	0.0	0.0	2.0	9.0	6.0	0.0	0.0	9.0	0.0	0.0	0.0	0.0	0.0	0.0	3.0	7.0	4.0
84d1d9d2344045be3476bbd2b2bfa22c	0.0	0.0	0.0	0.0	0.0	2.0	0.0	0.0	0.0	0.0	0.0	1.0	0.0	0.0	0.0	0.0	0.0	0.0	0.0	8.0	4.0	0.0	0.0	2.0	0.0	0.0	0.0	0.0	0.0	0.0	0.0	0.0	0.0	0.0	2.0	0.0	0.0	0.0	0.0	8.0	0.0	0.0	0.0	12.0	0.0	0.0	0.0	2.0
baf8fcba8136b2fee3ebf1fd49689dcc	0.0	0.0	9.0	0.0	0.0	0.0	0.0	0.0	0.0	1.0	0.0	1.0	0.0	0.0	0.0	0.0	0.0	0.0	0.0	0.0	0.0	0.0	0.0	0.0	0.0	0.0	0.0	7.0	0.0	0.0	0.0	0.0	0.0	0.0	0.0	0.0	0.0	0.0	0.0	0.0	0.0	0.0	0.0	0.0	0.0	0.0	0.0	0.0
84377aebabcfa2c298b003b3fba95bd4	0.0	0.0	0.0	0.0	0.0	0.0	0.0	0.0	0.0	0.0	0.0	0.0	0.0	0.0	0.0	1.0	0.0	0.0	0.0	0.0	0.0	0.0	0.0	0.0	0.0	0.0	0.0	0.0	0.0	0.0	0.0	0.0	0.0	0.0	0.0	1.0	0.0	0.0	0.0	0.0	7.0	0.0	0.0	0.0	0.0	0.0	4.0	0.0
570b2c1eadc2460e1ac730c041555dde	0.0	6.0	0.0	0.0	0.0	0.0	0.0	2.0	3.0	6.0	0.0	2.0	0.0	0.0	0.0	0.0	0.0	1.0	0.0	0.0	0.0	0.0	0.0	0.0	0.0	0.0	0.0	0.0	0.0	0.0	0.0	0.0	0.0	0.0	4.0	4.0	0.0	0.0	0.0	0.0	0.0	0.0	0.0	0.0	0.0	0.0	0.0	0.0
7b79ef18b9454a000c311d5f096343e4	0.0	0.0	6.0	0.0	0.0	0.0	7.0	0.0	0.0	0.0	0.0	0.0	7.0	0.0	0.0	0.0	0.0	0.0	0.0	0.0	0.0	0.0	0.0	0.0	0.0	5.0	6.0	0.0	0.0	0.0	0.0	0.0	0.0	0.0	0.0	0.0	0.0	0.0	0.0	0.0	0.0	0.0	0.0	8.0	0.0	0.0	0.0	0.0
99c02a202c31b3fa818132844f8ea045	0.0	0.0	0.0	0.0	0.0	0.0	0.0	5.0	0.0	0.0	0.0	2.0	0.0	5.0	0.0	0.0	0.0	0.0	0.0	0.0	0.0	0.0	2.0	0.0	3.0	0.0	0.0	0.0	4.0	0.0	3.0	0.0	0.0	0.0	0.0	2.0	4.0	0.0	0.0	0.0	0.0	0.0	0.0	0.0	0.0	0.0	1.0	0.0
8868cdc6a85bac283f77540cc4191244	0.0	0.0	0.0	0.0	0.0	0.0	0.0	0.0	0.0	0.0	0.0	0.0	0.0	0.0	19.0	0.0	0.0	0.0	0.0	0.0	0.0	0.0	0.0	0.0	0.0	0.0	9.0	0.0	0.0	0.0	0.0	0.0	0.0	3.0	0.0	0.0	0.0	0.0	0.0	0.0	0.0	0.0	0.0	0.0	0.0	2.0	3.0	0.0
0b8b891fdbd6be749c9a6f6329cc43dd	0.0	0.0	0.0	0.0	0.0	0.0	0.0	0.0	0.0	0.0	0.0	0.0	0.0	5.0	0.0	0.0	0.0	0.0	0.0	0.0	0.0	0.0	3.0	2.0	0.0	0.0	0.0	0.0	0.0	0.0	0.0	0.0	0.0	0.0	0.0	0.0	0.0	0.0	0.0	0.0	0.0	0.0	0.0	0.0	0.0	3.0	5.0	0.0
ed028ff7f69e02ee891c90b57238aafe	14.0	8.0	21.0	10.0	8.0	13.0	13.0	5.0	8.0	9.0	4.0	22.0	10.0	17.0	9.0	10.0	21.0	5.0	17.0	14.0	8.0	6.0	9.0	7.0	14.0	11.0	8.0	0.0	13.0	8.0	10.0	5.0	8.0	9.0	6.0	5.0	21.0	5.0	11.0	11.0	14.0	24.0	11.0	19.0	13.0	13.0	6.0	13.0
812a3747f1128287b745d2fd99dac446	0.0	0.0	0.0	0.0	0.0	0.0	0.0	0.0	0.0	0.0	0.0	0.0	0.0	0.0	0.0	0.0	0.0	0.0	4.0	0.0	0.0	2.0	2.0	0.0	0.0	0.0	0.0	0.0	0.0	0.0	0.0	0.0	0.0	0.0	0.0	0.0	0.0	0.0	0.0	0.0	0.0	0.0	0.0	0.0	0.0	2.0	1.0	0.0
5cbbb83cff757a43d509550ba7093c6c	0.0	2.0	0.0	0.0	0.0	0.0	0.0	0.0	0.0	0.0	0.0	0.0	0.0	0.0	0.0	0.0	0.0	0.0	0.0	11.0	0.0	3.0	0.0	0.0	0.0	0.0	0.0	0.0	0.0	0.0	0.0	0.0	0.0	0.0	0.0	0.0	0.0	0.0	0.0	0.0	0.0	0.0	0.0	0.0	0.0	3.0	0.0	0.0
ab1d52b248e8ba2c99502a28c57a6b6f	0.0	1.0	0.0	0.0	0.0	0.0	0.0	7.0	0.0	0.0	0.0	0.0	0.0	0.0	0.0	0.0	0.0	0.0	0.0	0.0	0.0	0.0	0.0	0.0	1.0	0.0	0.0	0.0	0.0	0.0	0.0	0.0	0.0	0.0	2.0	2.0	0.0	0.0	0.0	0.0	0.0	0.0	0.0	0.0	0.0	0.0	0.0	0.0
3be874e240854484a4bd2784655c83f3	3.0	0.0	0.0	7.0	0.0	0.0	0.0	0.0	0.0	0.0	0.0	0.0	0.0	3.0	0.0	0.0	0.0	5.0	0.0	0.0	0.0	0.0	0.0	0.0	2.0	0.0	2.0	0.0	0.0	1.0	0.0	0.0	0.0	0.0	0.0	0.0	0.0	0.0	2.0	8.0	6.0	10.0	6.0	2.0	2.0	0.0	0.0	0.0
41846041026be775dc6f2c6c373f86ce	0.0	0.0	0.0	0.0	0.0	0.0	0.0	5.0	0.0	0.0	0.0	1.0	0.0	0.0	0.0	5.0	9.0	11.0	0.0	0.0	0.0	0.0	1.0	3.0	2.0	0.0	0.0	0.0	6.0	0.0	0.0	0.0	0.0	2.0	2.0	4.0	0.0	0.0	0.0	6.0	0.0	5.0	0.0	0.0	0.0	3.0	3.0	1.0
94aa6c42382af58840b20a2778642d6b	0.0	0.0	0.0	0.0	0.0	0.0	0.0	0.0	1.0	0.0	0.0	0.0	0.0	0.0	0.0	0.0	0.0	0.0	0.0	0.0	1.0	0.0	0.0	0.0	0.0	0.0	0.0	0.0	0.0	0.0	0.0	0.0	0.0	0.0	0.0	0.0	0.0	0.0	0.0	3.0	0.0	0.0	0.0	6.0	0.0	0.0	0.0	0.0
9e017bc22bac8ab1b51aeead60b06ccb	0.0	0.0	0.0	0.0	0.0	0.0	0.0	0.0	0.0	0.0	4.0	0.0	0.0	0.0	0.0	0.0	0.0	0.0	0.0	0.0	0.0	0.0	0.0	3.0	0.0	0.0	0.0	0.0	0.0	0.0	0.0	0.0	0.0	0.0	0.0	0.0	0.0	0.0	0.0	0.0	0.0	0.0	0.0	0.0	0.0	3.0	3.0	4.0
b6d7a6a4a9a084a91d9bff909ed20b5e	0.0	1.0	1.0	0.0	2.0	2.0	0.0	0.0	0.0	0.0	0.0	0.0	0.0	0.0	0.0	0.0	6.0	0.0	0.0	0.0	0.0	0.0	0.0	0.0	0.0	0.0	0.0	0.0	0.0	0.0	0.0	0.0	0.0	0.0	0.0	0.0	3.0	0.0	0.0	0.0	0.0	2.0	0.0	0.0	0.0	0.0	0.0	1.0
e103ea1d4d8db55c17754f98c6083671	0.0	0.0	0.0	0.0	0.0	0.0	0.0	0.0	18.0	7.0	0.0	21.0	0.0	10.0	0.0	0.0	0.0	0.0	19.0	0.0	0.0	7.0	9.0	14.0	18.0	0.0	0.0	0.0	28.0	22.0	23.0	19.0	19.0	11.0	14.0	16.0	21.0	0.0	0.0	0.0	0.0	27.0	0.0	0.0	0.0	14.0	8.0	23.0
cebaac60085268292313dbc1ea4c5542	0.0	0.0	7.0	0.0	0.0	7.0	0.0	11.0	19.0	2.0	3.0	3.0	0.0	4.0	0.0	0.0	0.0	11.0	0.0	10.0	10.0	4.0	5.0	5.0	5.0	5.0	0.0	13.0	0.0	10.0	19.0	12.0	13.0	4.0	0.0	4.0	0.0	4.0	0.0	0.0	0.0	7.0	0.0	13.0	0.0	2.0	4.0	5.0
093867bf844dcb2c6f73cffad2dad7e3	0.0	1.0	0.0	0.0	0.0	0.0	0.0	0.0	0.0	0.0	0.0	0.0	0.0	3.0	0.0	0.0	0.0	0.0	0.0	0.0	0.0	0.0	0.0	0.0	0.0	0.0	0.0	0.0	0.0	0.0	0.0	0.0	2.0	0.0	1.0	0.0	0.0	0.0	1.0	0.0	0.0	0.0	0.0	0.0	0.0	1.0	0.0	0.0
fc2b59be9e91421952c6d3589167d8f0	0.0	2.0	0.0	0.0	0.0	0.0	0.0	0.0	0.0	0.0	0.0	0.0	2.0	0.0	0.0	0.0	0.0	0.0	0.0	0.0	0.0	0.0	0.0	0.0	0.0	0.0	0.0	0.0	0.0	0.0	0.0	0.0	0.0	0.0	0.0	0.0	0.0	3.0	0.0	2.0	0.0	0.0	0.0	0.0	0.0	0.0	1.0	0.0
48d0f2a7a08dd1bba699e5bb053260df	4.0	5.0	0.0	11.0	0.0	4.0	12.0	0.0	0.0	5.0	3.0	4.0	8.0	4.0	9.0	9.0	0.0	7.0	5.0	0.0	12.0	4.0	7.0	10.0	3.0	0.0	0.0	0.0	0.0	6.0	0.0	0.0	0.0	0.0	4.0	4.0	3.0	4.0	8.0	12.0	13.0	12.0	0.0	0.0	7.0	11.0	10.0	5.0
ba9197b8642324a70caf7ce02b52c37e	0.0	0.0	0.0	0.0	0.0	0.0	30.0	0.0	0.0	11.0	15.0	14.0	14.0	9.0	17.0	28.0	32.0	0.0	17.0	32.0	0.0	31.0	50.0	32.0	0.0	0.0	0.0	0.0	0.0	0.0	0.0	0.0	0.0	5.0	0.0	11.0	16.0	23.0	20.0	36.0	0.0	0.0	0.0	36.0	27.0	22.0	16.0	29.0
b664f6828d9517a7d5ed74a30d1a0476	0.0	0.0	0.0	0.0	0.0	0.0	10.0	0.0	0.0	9.0	5.0	7.0	6.0	0.0	11.0	0.0	13.0	14.0	18.0	0.0	11.0	13.0	14.0	9.0	0.0	0.0	5.0	13.0	0.0	0.0	0.0	0.0	0.0	4.0	7.0	4.0	0.0	10.0	0.0	0.0	0.0	0.0	0.0	0.0	0.0	3.0	7.0	7.0
1d4059655148fffa7593f36854d99ea5	0.0	0.0	0.0	0.0	0.0	0.0	0.0	0.0	0.0	0.0	0.0	2.0	0.0	0.0	0.0	0.0	0.0	0.0	0.0	0.0	0.0	0.0	0.0	2.0	0.0	0.0	0.0	0.0	0.0	0.0	4.0	0.0	0.0	0.0	3.0	2.0	8.0	0.0	4.0	0.0	0.0	0.0	9.0	0.0	0.0	4.0	2.0	7.0
66d51f33c2e247cf2de5c5da7363d4af	0.0	1.0	0.0	0.0	0.0	0.0	0.0	0.0	0.0	0.0	0.0	0.0	0.0	0.0	0.0	0.0	0.0	0.0	0.0	0.0	0.0	0.0	0.0	1.0	0.0	0.0	0.0	0.0	0.0	0.0	0.0	7.0	0.0	2.0	3.0	0.0	0.0	0.0	0.0	0.0	0.0	0.0	0.0	0.0	0.0	2.0	0.0	0.0
7fe82e0a0dfa296c33ffebde2916a943	0.0	11.0	0.0	0.0	0.0	0.0	4.0	0.0	0.0	5.0	3.0	0.0	4.0	0.0	0.0	0.0	0.0	0.0	0.0	0.0	0.0	0.0	0.0	0.0	0.0	0.0	3.0	0.0	0.0	10.0	0.0	0.0	7.0	5.0	0.0	3.0	0.0	0.0	0.0	0.0	0.0	0.0	0.0	0.0	0.0	0.0	0.0	0.0
0c98b9244ab24287c691a18dbba574c9	0.0	0.0	0.0	0.0	0.0	0.0	0.0	0.0	0.0	0.0	0.0	0.0	2.0	0.0	0.0	0.0	0.0	0.0	0.0	0.0	0.0	0.0	2.0	3.0	0.0	0.0	0.0	0.0	0.0	0.0	0.0	0.0	0.0	2.0	2.0	0.0	0.0	0.0	0.0	0.0	0.0	7.0	0.0	0.0	0.0	0.0	0.0	0.0
ca4517ac830d551886a2f654d2409c7a	0.0	3.0	7.0	0.0	0.0	0.0	0.0	0.0	0.0	9.0	2.0	17.0	5.0	7.0	9.0	0.0	11.0	0.0	12.0	0.0	0.0	7.0	6.0	5.0	8.0	6.0	0.0	0.0	0.0	7.0	0.0	0.0	0.0	3.0	8.0	8.0	15.0	0.0	7.0	0.0	7.0	12.0	0.0	0.0	0.0	6.0	8.0	13.0
1dfd5fb5e8c816acf14a6147dc7d35b5	6.0	20.0	13.0	0.0	10.0	10.0	7.0	8.0	6.0	5.0	4.0	3.0	20.0	14.0	14.0	14.0	22.0	0.0	13.0	27.0	0.0	3.0	6.0	2.0	18.0	9.0	43.0	72.0	8.0	0.0	7.0	0.0	0.0	0.0	2.0	0.0	13.0	15.0	37.0	16.0	17.0	0.0	10.0	0.0	0.0	2.0	3.0	3.0
2c9361f477f97d0997b5617af91085bb	0.0	0.0	0.0	0.0	0.0	0.0	0.0	0.0	0.0	3.0	0.0	2.0	0.0	0.0	0.0	0.0	0.0	0.0	0.0	0.0	0.0	0.0	0.0	0.0	0.0	0.0	0.0	0.0	0.0	0.0	0.0	0.0	0.0	0.0	0.0	0.0	0.0	0.0	0.0	0.0	0.0	0.0	0.0	0.0	0.0	2.0	0.0	1.0
8785b995bbd690f4e7e3d3ab71346768	0.0	0.0	0.0	0.0	0.0	0.0	0.0	0.0	0.0	0.0	0.0	0.0	0.0	0.0	0.0	0.0	0.0	0.0	0.0	0.0	0.0	0.0	0.0	0.0	0.0	0.0	3.0	0.0	4.0	0.0	0.0	0.0	1.0	0.0	0.0	0.0	0.0	1.0	0.0	0.0	0.0	0.0	0.0	0.0	0.0	0.0	0.0	0.0
2b29ed8a2337f41331f4022f4feb46c1	0.0	0.0	0.0	0.0	0.0	0.0	0.0	0.0	0.0	0.0	0.0	0.0	4.0	5.0	7.0	0.0	0.0	0.0	9.0	0.0	0.0	0.0	2.0	1.0	6.0	12.0	0.0	0.0	0.0	0.0	0.0	0.0	0.0	0.0	3.0	2.0	5.0	8.0	5.0	5.0	0.0	0.0	0.0	0.0	0.0	2.0	4.0	0.0
e674542f77eaa8d552115be3bcce0bd3	0.0	0.0	0.0	0.0	0.0	0.0	9.0	0.0	0.0	3.0	3.0	3.0	0.0	0.0	0.0	0.0	0.0	0.0	0.0	0.0	0.0	3.0	2.0	3.0	0.0	0.0	0.0	0.0	0.0	0.0	0.0	0.0	0.0	3.0	3.0	3.0	2.0	0.0	0.0	0.0	10.0	0.0	0.0	0.0	0.0	3.0	4.0	5.0
e8bd9e5a5664b9094bb2cb64d13c96db	0.0	3.0	2.0	0.0	8.0	0.0	4.0	0.0	0.0	0.0	0.0	0.0	3.0	2.0	0.0	0.0	0.0	0.0	4.0	0.0	0.0	0.0	1.0	0.0	3.0	0.0	6.0	0.0	0.0	0.0	0.0	0.0	0.0	0.0	0.0	0.0	5.0	0.0	2.0	0.0	5.0	0.0	0.0	0.0	0.0	0.0	1.0	2.0
b708e60051eaf63ca464616ee425e635	0.0	0.0	0.0	6.0	0.0	0.0	0.0	0.0	0.0	3.0	4.0	3.0	0.0	0.0	0.0	0.0	0.0	0.0	0.0	0.0	0.0	0.0	2.0	0.0	0.0	0.0	0.0	0.0	0.0	0.0	0.0	9.0	0.0	0.0	3.0	0.0	6.0	0.0	3.0	0.0	11.0	0.0	0.0	0.0	0.0	4.0	3.0	5.0
e8b89ab25cacabe301986b1c74804ee4	0.0	0.0	0.0	0.0	0.0	0.0	0.0	0.0	0.0	0.0	0.0	0.0	0.0	0.0	0.0	0.0	0.0	0.0	0.0	0.0	0.0	0.0	0.0	0.0	0.0	0.0	0.0	0.0	0.0	0.0	6.0	0.0	0.0	1.0	0.0	0.0	0.0	0.0	1.0	0.0	0.0	0.0	0.0	0.0	0.0	3.0	1.0	0.0
fe28c3eb53d5edb5fe60e294c150a408	0.0	10.0	2.0	0.0	6.0	5.0	0.0	0.0	4.0	9.0	1.0	6.0	0.0	0.0	0.0	0.0	0.0	0.0	0.0	0.0	0.0	0.0	9.0	2.0	0.0	0.0	0.0	0.0	0.0	0.0	10.0	13.0	14.0	23.0	9.0	19.0	0.0	0.0	0.0	0.0	0.0	0.0	7.0	0.0	0.0	2.0	0.0	5.0
808a358d4fbc64d54a96eb681bdd2b68	0.0	2.0	0.0	0.0	0.0	0.0	14.0	0.0	10.0	0.0	0.0	0.0	0.0	0.0	0.0	11.0	0.0	0.0	1.0	11.0	1.0	0.0	2.0	0.0	1.0	1.0	4.0	7.0	4.0	6.0	0.0	11.0	1.0	0.0	0.0	0.0	0.0	0.0	4.0	0.0	0.0	0.0	0.0	0.0	7.0	0.0	0.0	0.0
e8cf9cdf5b6c9adf67bc1d28342e2586	0.0	0.0	0.0	0.0	9.0	0.0	0.0	0.0	0.0	0.0	0.0	2.0	0.0	0.0	0.0	0.0	0.0	0.0	0.0	0.0	0.0	0.0	0.0	0.0	0.0	0.0	0.0	0.0	0.0	0.0	0.0	0.0	0.0	0.0	0.0	0.0	6.0	0.0	0.0	0.0	0.0	0.0	0.0	0.0	0.0	3.0	0.0	3.0
51d23f7a5f8cb02e89def93b5f988cd3	0.0	0.0	8.0	0.0	0.0	17.0	0.0	0.0	0.0	0.0	0.0	0.0	0.0	0.0	0.0	0.0	0.0	12.0	0.0	0.0	0.0	0.0	5.0	0.0	0.0	0.0	0.0	0.0	0.0	0.0	0.0	0.0	0.0	0.0	0.0	6.0	0.0	0.0	0.0	15.0	0.0	0.0	0.0	0.0	18.0	5.0	8.0	0.0
4e848ea343112b90aa577e3d0044133f	0.0	1.0	3.0	0.0	0.0	0.0	0.0	0.0	0.0	4.0	0.0	1.0	2.0	3.0	0.0	6.0	3.0	0.0	0.0	0.0	0.0	0.0	1.0	0.0	0.0	3.0	0.0	0.0	0.0	2.0	0.0	5.0	0.0	3.0	3.0	2.0	4.0	0.0	1.0	4.0	6.0	0.0	0.0	6.0	0.0	3.0	0.0	2.0
6cab021c5386f8e444ff0246c6578e6d	0.0	0.0	0.0	0.0	0.0	0.0	0.0	0.0	0.0	4.0	0.0	0.0	0.0	0.0	0.0	0.0	0.0	0.0	0.0	0.0	0.0	0.0	0.0	0.0	0.0	4.0	0.0	0.0	0.0	0.0	0.0	0.0	0.0	4.0	2.0	0.0	5.0	0.0	0.0	0.0	0.0	0.0	0.0	0.0	0.0	0.0	2.0	0.0
7cba5dd7be1bdea26d4779ca5dfbb9c5	0.0	0.0	0.0	3.0	2.0	0.0	0.0	5.0	0.0	13.0	0.0	4.0	0.0	0.0	0.0	5.0	0.0	0.0	1.0	0.0	0.0	2.0	0.0	0.0	0.0	0.0	2.0	4.0	0.0	2.0	0.0	0.0	0.0	2.0	4.0	4.0	0.0	0.0	0.0	0.0	0.0	0.0	0.0	0.0	0.0	2.0	0.0	0.0
22ce3133d615f6c9787a27e0043d6894	0.0	0.0	0.0	0.0	0.0	0.0	0.0	0.0	0.0	3.0	0.0	2.0	0.0	0.0	0.0	0.0	0.0	0.0	0.0	0.0	0.0	0.0	2.0	3.0	0.0	0.0	0.0	0.0	0.0	0.0	0.0	0.0	0.0	0.0	0.0	0.0	0.0	0.0	0.0	0.0	0.0	0.0	0.0	0.0	0.0	0.0	0.0	2.0
3ec6ef9e1836c7c0041610de73938695	0.0	0.0	0.0	0.0	0.0	0.0	0.0	0.0	0.0	1.0	0.0	0.0	0.0	1.0	0.0	0.0	0.0	0.0	0.0	0.0	0.0	1.0	0.0	1.0	0.0	0.0	0.0	0.0	0.0	0.0	0.0	0.0	0.0	0.0	1.0	0.0	0.0	0.0	0.0	0.0	0.0	0.0	0.0	0.0	0.0	0.0	0.0	0.0
01efc7b12d9d5a5ce1e9168504f6b0ec	0.0	4.0	0.0	0.0	0.0	0.0	5.0	0.0	0.0	5.0	0.0	4.0	0.0	0.0	0.0	0.0	0.0	0.0	0.0	0.0	0.0	0.0	0.0	0.0	0.0	0.0	0.0	0.0	0.0	0.0	0.0	0.0	0.0	0.0	0.0	0.0	0.0	0.0	0.0	0.0	0.0	0.0	0.0	0.0	0.0	0.0	0.0	0.0
9bde77956fa6f5806639dc724586f71b	4.0	13.0	16.0	0.0	0.0	0.0	0.0	0.0	0.0	1.0	0.0	0.0	16.0	0.0	17.0	0.0	0.0	0.0	0.0	32.0	0.0	4.0	5.0	2.0	0.0	0.0	25.0	0.0	0.0	0.0	10.0	0.0	0.0	5.0	4.0	13.0	0.0	0.0	11.0	0.0	0.0	0.0	0.0	0.0	0.0	7.0	0.0	0.0
e465b88d1ab8f81dcefc4d4ed46341ef	2.0	0.0	0.0	0.0	0.0	0.0	0.0	0.0	3.0	0.0	0.0	0.0	0.0	0.0	0.0	0.0	0.0	0.0	0.0	3.0	0.0	0.0	0.0	0.0	0.0	0.0	0.0	0.0	0.0	1.0	0.0	0.0	0.0	0.0	0.0	0.0	0.0	1.0	0.0	0.0	0.0	0.0	0.0	0.0	0.0	0.0	0.0	0.0
0f7a81883f36a4a30f388255cbf3adf1	0.0	0.0	0.0	0.0	0.0	0.0	0.0	0.0	0.0	2.0	0.0	0.0	0.0	0.0	0.0	0.0	0.0	0.0	0.0	0.0	0.0	0.0	8.0	0.0	0.0	0.0	0.0	0.0	0.0	0.0	0.0	0.0	0.0	0.0	0.0	9.0	0.0	0.0	3.0	0.0	0.0	0.0	0.0	0.0	0.0	0.0	0.0	0.0
b7a5a136d97a130a1e39280bc74d3a8f	0.0	0.0	4.0	4.0	6.0	0.0	0.0	0.0	5.0	3.0	1.0	3.0	3.0	2.0	4.0	7.0	7.0	0.0	9.0	0.0	0.0	0.0	2.0	0.0	0.0	0.0	0.0	7.0	0.0	0.0	0.0	0.0	0.0	0.0	2.0	0.0	4.0	0.0	0.0	5.0	10.0	0.0	0.0	0.0	8.0	0.0	8.0	2.0
457d8bcebcf3531ba295c479fced9f32	0.0	0.0	0.0	9.0	0.0	0.0	0.0	0.0	0.0	0.0	0.0	0.0	0.0	0.0	0.0	0.0	10.0	0.0	0.0	0.0	0.0	2.0	0.0	0.0	0.0	0.0	0.0	0.0	0.0	17.0	0.0	0.0	0.0	0.0	0.0	0.0	0.0	0.0	0.0	0.0	0.0	0.0	0.0	0.0	0.0	0.0	0.0	0.0
9eb6f1fec4c23d99519c07df833f6cba	2.0	0.0	0.0	0.0	0.0	3.0	0.0	0.0	0.0	0.0	0.0	2.0	0.0	0.0	2.0	0.0	0.0	0.0	0.0	0.0	0.0	1.0	1.0	2.0	0.0	0.0	0.0	0.0	0.0	0.0	0.0	0.0	0.0	0.0	0.0	0.0	0.0	0.0	0.0	0.0	0.0	0.0	0.0	0.0	0.0	1.0	0.0	0.0
55d1f0f2f187b68e9f4d1c7f36c1f1b0	0.0	0.0	0.0	0.0	0.0	0.0	0.0	0.0	0.0	1.0	0.0	0.0	0.0	1.0	0.0	0.0	0.0	0.0	0.0	0.0	0.0	0.0	1.0	0.0	0.0	0.0	0.0	0.0	0.0	0.0	0.0	0.0	0.0	0.0	0.0	0.0	0.0	1.0	0.0	0.0	0.0	0.0	0.0	0.0	0.0	0.0	1.0	0.0
ada79af38c38134500fab2cd60d08fd0	0.0	0.0	0.0	0.0	0.0	0.0	0.0	0.0	0.0	0.0	0.0	0.0	0.0	0.0	3.0	0.0	0.0	0.0	0.0	0.0	0.0	0.0	0.0	0.0	0.0	0.0	0.0	0.0	0.0	11.0	0.0	0.0	0.0	0.0	0.0	0.0	2.0	3.0	2.0	0.0	1.0	0.0	0.0	0.0	0.0	0.0	1.0	2.0
cebc94f00ce64ce13e1879b084613a14	0.0	0.0	0.0	0.0	0.0	5.0	0.0	3.0	0.0	0.0	4.0	0.0	0.0	0.0	0.0	0.0	0.0	0.0	0.0	0.0	3.0	0.0	0.0	0.0	0.0	0.0	0.0	0.0	0.0	0.0	0.0	0.0	0.0	0.0	0.0	0.0	0.0	0.0	0.0	0.0	0.0	0.0	0.0	0.0	0.0	0.0	0.0	0.0
c52881160e9274da82c8e93b64568017	0.0	0.0	0.0	0.0	0.0	0.0	0.0	0.0	2.0	0.0	2.0	4.0	0.0	3.0	0.0	0.0	0.0	0.0	4.0	0.0	0.0	1.0	1.0	1.0	3.0	0.0	0.0	0.0	0.0	0.0	4.0	4.0	4.0	2.0	1.0	3.0	4.0	0.0	0.0	0.0	0.0	0.0	0.0	0.0	0.0	2.0	2.0	3.0
ad1cb96dbbd4d448a5161b27bcb1f382	15.0	8.0	9.0	15.0	0.0	6.0	19.0	14.0	12.0	14.0	4.0	5.0	12.0	11.0	5.0	24.0	16.0	6.0	8.0	25.0	6.0	4.0	9.0	11.0	8.0	2.0	5.0	5.0	11.0	14.0	20.0	19.0	33.0	21.0	18.0	33.0	5.0	20.0	19.0	15.0	18.0	31.0	23.0	27.0	16.0	23.0	24.0	9.0
94b573d0b9b7065e1c00f297bd42ff4e	12.0	22.0	12.0	0.0	18.0	20.0	0.0	11.0	9.0	11.0	15.0	8.0	12.0	0.0	10.0	7.0	0.0	15.0	10.0	5.0	15.0	108.0	3.0	2.0	58.0	45.0	67.0	35.0	12.0	19.0	12.0	18.0	13.0	15.0	31.0	13.0	3.0	0.0	7.0	6.0	8.0	0.0	18.0	7.0	10.0	5.0	5.0	2.0
a92c92e2051f5910e3f76014024ee9b6	0.0	0.0	0.0	0.0	0.0	0.0	0.0	0.0	3.0	0.0	0.0	0.0	0.0	0.0	0.0	0.0	0.0	0.0	0.0	0.0	0.0	0.0	0.0	0.0	0.0	0.0	2.0	0.0	0.0	0.0	0.0	0.0	0.0	1.0	0.0	0.0	0.0	0.0	0.0	0.0	0.0	0.0	0.0	0.0	0.0	0.0	1.0	0.0
f4df3e138fe926e7a6079b054c5c078a	2.0	0.0	0.0	3.0	0.0	0.0	0.0	0.0	3.0	0.0	0.0	0.0	2.0	2.0	0.0	0.0	0.0	8.0	0.0	0.0	0.0	0.0	0.0	0.0	0.0	0.0	0.0	0.0	0.0	0.0	0.0	0.0	0.0	0.0	0.0	0.0	0.0	0.0	0.0	0.0	0.0	0.0	0.0	4.0	0.0	0.0	0.0	0.0
fc27cfbc1d800e682f450aa40f31464a	0.0	0.0	0.0	0.0	0.0	0.0	0.0	0.0	0.0	4.0	14.0	8.0	0.0	0.0	0.0	0.0	0.0	0.0	0.0	0.0	0.0	5.0	0.0	0.0	0.0	0.0	0.0	0.0	0.0	0.0	0.0	0.0	0.0	0.0	0.0	0.0	0.0	0.0	0.0	28.0	0.0	0.0	0.0	0.0	15.0	27.0	13.0	3.0
5ff99b37ad37533e226208fd3235745e	0.0	0.0	0.0	0.0	0.0	0.0	0.0	0.0	0.0	0.0	1.0	0.0	0.0	0.0	0.0	0.0	0.0	0.0	0.0	0.0	0.0	0.0	0.0	2.0	0.0	0.0	0.0	0.0	0.0	0.0	0.0	0.0	0.0	0.0	0.0	0.0	0.0	0.0	0.0	0.0	0.0	0.0	0.0	0.0	0.0	2.0	0.0	2.0
bd5156cf243c8d304ae141f632d86857	0.0	0.0	0.0	0.0	0.0	0.0	0.0	0.0	0.0	1.0	0.0	1.0	0.0	0.0	0.0	0.0	0.0	0.0	0.0	0.0	4.0	0.0	0.0	0.0	0.0	0.0	0.0	0.0	0.0	0.0	0.0	0.0	0.0	1.0	1.0	1.0	0.0	0.0	0.0	0.0	0.0	0.0	0.0	0.0	0.0	0.0	0.0	0.0
4a1a89d55b47ae97c023f91d7fdef87b	20.0	19.0	25.0	20.0	16.0	24.0	26.0	24.0	25.0	21.0	33.0	18.0	16.0	11.0	18.0	21.0	25.0	18.0	19.0	20.0	22.0	27.0	15.0	17.0	11.0	17.0	16.0	13.0	8.0	0.0	17.0	12.0	14.0	5.0	12.0	6.0	12.0	16.0	12.0	15.0	24.0	9.0	20.0	17.0	25.0	20.0	12.0	14.0
68bd213f0ef8ee47f0737e36b3915198	5.0	0.0	0.0	0.0	0.0	0.0	0.0	0.0	9.0	8.0	0.0	10.0	0.0	0.0	5.0	0.0	0.0	0.0	0.0	0.0	0.0	0.0	0.0	0.0	0.0	0.0	18.0	0.0	0.0	0.0	0.0	0.0	0.0	3.0	0.0	3.0	0.0	21.0	0.0	0.0	0.0	0.0	0.0	0.0	0.0	3.0	0.0	2.0
2bc980d44c4acc27b30e4011e412c103	0.0	0.0	5.0	0.0	0.0	0.0	0.0	0.0	0.0	0.0	0.0	2.0	0.0	0.0	0.0	0.0	0.0	0.0	0.0	0.0	4.0	0.0	0.0	0.0	0.0	0.0	6.0	0.0	0.0	0.0	0.0	0.0	0.0	3.0	0.0	0.0	0.0	0.0	0.0	0.0	0.0	0.0	0.0	0.0	0.0	2.0	0.0	0.0
3d9ab7ad359f34eff195c0e2e1d090e1	3.0	3.0	0.0	0.0	0.0	4.0	4.0	0.0	8.0	3.0	4.0	4.0	3.0	2.0	7.0	5.0	8.0	0.0	0.0	8.0	3.0	2.0	3.0	5.0	2.0	0.0	7.0	0.0	0.0	0.0	10.0	0.0	0.0	2.0	2.0	2.0	0.0	5.0	3.0	8.0	7.0	0.0	11.0	10.0	14.0	4.0	4.0	3.0
2b77ce7bc0e82fc8b98386626e2656ee	4.0	0.0	5.0	0.0	7.0	0.0	0.0	0.0	6.0	0.0	0.0	1.0	10.0	5.0	0.0	5.0	0.0	0.0	0.0	0.0	0.0	0.0	3.0	2.0	3.0	7.0	3.0	0.0	0.0	8.0	0.0	0.0	0.0	4.0	2.0	4.0	0.0	5.0	4.0	0.0	7.0	6.0	0.0	0.0	0.0	0.0	0.0	6.0
f5c2b48ba8a184c55e6086a939f67745	0.0	5.0	0.0	0.0	0.0	0.0	0.0	0.0	0.0	3.0	0.0	3.0	2.0	3.0	5.0	0.0	0.0	0.0	6.0	7.0	0.0	0.0	0.0	2.0	4.0	3.0	0.0	0.0	6.0	0.0	0.0	0.0	0.0	0.0	0.0	4.0	3.0	6.0	5.0	0.0	0.0	0.0	0.0	0.0	0.0	4.0	3.0	4.0
448f4f7bd7e7425baff31055bfa66496	0.0	0.0	3.0	0.0	0.0	0.0	0.0	0.0	0.0	3.0	0.0	1.0	0.0	0.0	3.0	0.0	0.0	0.0	0.0	0.0	0.0	0.0	4.0	0.0	0.0	0.0	0.0	0.0	0.0	0.0	0.0	0.0	0.0	2.0	0.0	0.0	0.0	0.0	0.0	0.0	0.0	0.0	0.0	0.0	0.0	0.0	1.0	0.0
75f7f2d7cb06fd2e209a0c7a7d3987f9	1.0	0.0	0.0	0.0	0.0	0.0	0.0	0.0	3.0	0.0	2.0	1.0	0.0	0.0	0.0	0.0	0.0	4.0	0.0	0.0	3.0	0.0	1.0	1.0	0.0	2.0	2.0	0.0	0.0	2.0	0.0	0.0	0.0	0.0	1.0	0.0	1.0	0.0	0.0	0.0	0.0	0.0	0.0	4.0	0.0	1.0	1.0	2.0
60d0c4f20d2ff2240544e03566d3661d	0.0	0.0	0.0	0.0	0.0	0.0	0.0	0.0	0.0	0.0	0.0	0.0	0.0	1.0	1.0	0.0	0.0	0.0	0.0	0.0	0.0	0.0	0.0	0.0	0.0	0.0	0.0	0.0	0.0	0.0	0.0	0.0	0.0	1.0	0.0	1.0	0.0	0.0	0.0	0.0	0.0	0.0	0.0	0.0	0.0	0.0	0.0	2.0
cfb511ea78486c62607460b1adca2001	0.0	0.0	0.0	0.0	0.0	0.0	0.0	0.0	0.0	3.0	0.0	0.0	0.0	0.0	0.0	0.0	0.0	0.0	0.0	0.0	0.0	0.0	0.0	0.0	0.0	0.0	0.0	0.0	0.0	0.0	0.0	0.0	0.0	0.0	1.0	0.0	0.0	0.0	0.0	0.0	0.0	0.0	0.0	0.0	0.0	0.0	2.0	0.0
e850d6c38c556da137a0c752ab99da5b	0.0	0.0	0.0	4.0	0.0	0.0	0.0	10.0	0.0	0.0	0.0	0.0	0.0	0.0	0.0	0.0	0.0	0.0	0.0	0.0	0.0	0.0	2.0	4.0	0.0	0.0	3.0	0.0	0.0	0.0	0.0	0.0	0.0	0.0	0.0	0.0	0.0	0.0	0.0	0.0	0.0	0.0	0.0	0.0	0.0	0.0	3.0	0.0
705d5368475e838fd7d79cd9ce03b564	0.0	0.0	0.0	0.0	0.0	0.0	0.0	0.0	0.0	1.0	1.0	3.0	0.0	0.0	0.0	0.0	0.0	0.0	0.0	0.0	0.0	0.0	0.0	0.0	0.0	0.0	0.0	0.0	0.0	0.0	0.0	5.0	0.0	1.0	3.0	4.0	0.0	0.0	0.0	0.0	0.0	0.0	0.0	0.0	0.0	0.0	0.0	0.0
87ac36a70d56cf0a4fa6a839cac08d4d	11.0	6.0	27.0	15.0	8.0	14.0	0.0	0.0	4.0	3.0	4.0	3.0	12.0	3.0	8.0	14.0	11.0	8.0	0.0	0.0	10.0	9.0	7.0	4.0	4.0	0.0	0.0	6.0	8.0	14.0	0.0	0.0	0.0	2.0	9.0	0.0	0.0	0.0	12.0	0.0	0.0	9.0	0.0	0.0	16.0	4.0	4.0	2.0
695a0d7e3ac6d330b220f110a6f67f1b	0.0	0.0	0.0	0.0	0.0	0.0	0.0	8.0	0.0	5.0	0.0	0.0	0.0	0.0	0.0	0.0	0.0	0.0	0.0	0.0	0.0	0.0	0.0	0.0	0.0	0.0	0.0	0.0	0.0	0.0	0.0	0.0	0.0	0.0	0.0	3.0	6.0	0.0	0.0	0.0	0.0	0.0	0.0	0.0	0.0	0.0	0.0	0.0
d17d300c1f8ed553447e13d6a5c80142	4.0	8.0	5.0	8.0	10.0	9.0	17.0	12.0	13.0	7.0	6.0	11.0	5.0	6.0	6.0	11.0	11.0	9.0	8.0	10.0	0.0	9.0	7.0	10.0	9.0	6.0	0.0	0.0	0.0	0.0	0.0	8.0	0.0	6.0	5.0	7.0	4.0	8.0	8.0	8.0	10.0	0.0	14.0	0.0	17.0	7.0	8.0	9.0
13c032a6d54c6575810d476736a87682	0.0	0.0	0.0	0.0	0.0	0.0	0.0	9.0	0.0	3.0	0.0	2.0	0.0	0.0	0.0	0.0	0.0	0.0	0.0	0.0	0.0	0.0	3.0	2.0	0.0	0.0	0.0	0.0	0.0	0.0	0.0	0.0	0.0	0.0	3.0	3.0	0.0	0.0	0.0	0.0	0.0	0.0	0.0	0.0	0.0	1.0	1.0	0.0
90c1b39442165e229448732f26f984b4	0.0	3.0	0.0	0.0	0.0	7.0	0.0	0.0	0.0	2.0	0.0	0.0	0.0	0.0	0.0	0.0	0.0	0.0	0.0	0.0	0.0	0.0	0.0	0.0	0.0	0.0	0.0	0.0	0.0	0.0	0.0	0.0	0.0	3.0	2.0	3.0	0.0	0.0	0.0	0.0	0.0	0.0	0.0	0.0	0.0	0.0	0.0	0.0
74bd3bd06d2f95861f1c04a913eb6a79	0.0	0.0	0.0	3.0	0.0	0.0	0.0	0.0	0.0	1.0	0.0	0.0	0.0	0.0	1.0	0.0	0.0	0.0	13.0	0.0	0.0	0.0	0.0	0.0	0.0	0.0	0.0	0.0	0.0	0.0	0.0	0.0	0.0	0.0	0.0	0.0	0.0	0.0	0.0	0.0	0.0	0.0	0.0	0.0	0.0	0.0	0.0	0.0
2d92040c224837ed4547c2abfbd1dfdc	3.0	0.0	5.0	0.0	0.0	0.0	0.0	0.0	0.0	3.0	2.0	0.0	0.0	0.0	4.0	11.0	0.0	0.0	0.0	0.0	0.0	3.0	2.0	1.0	0.0	0.0	3.0	0.0	0.0	0.0	0.0	0.0	0.0	4.0	3.0	2.0	2.0	4.0	0.0	0.0	0.0	0.0	0.0	0.0	0.0	0.0	1.0	2.0
50496ebe80381e51d1ef909b39130c05	6.0	4.0	6.0	13.0	15.0	8.0	6.0	7.0	8.0	14.0	12.0	11.0	5.0	7.0	7.0	9.0	6.0	9.0	10.0	5.0	9.0	15.0	8.0	13.0	2.0	7.0	7.0	9.0	0.0	4.0	4.0	10.0	0.0	7.0	17.0	8.0	6.0	6.0	3.0	8.0	8.0	0.0	12.0	10.0	14.0	11.0	9.0	17.0
0c38ec2339c38d13179d389c435587d8	0.0	0.0	0.0	0.0	0.0	0.0	0.0	0.0	0.0	0.0	0.0	0.0	0.0	12.0	4.0	0.0	0.0	0.0	0.0	0.0	0.0	0.0	0.0	0.0	5.0	8.0	0.0	0.0	0.0	14.0	0.0	0.0	0.0	0.0	0.0	0.0	12.0	7.0	11.0	0.0	0.0	0.0	0.0	0.0	0.0	3.0	7.0	5.0
fa58528a800531bb920d308724960dcc	0.0	7.0	0.0	0.0	0.0	0.0	0.0	0.0	0.0	0.0	0.0	0.0	0.0	0.0	0.0	0.0	0.0	0.0	0.0	0.0	0.0	0.0	2.0	0.0	0.0	5.0	0.0	0.0	0.0	0.0	0.0	0.0	0.0	0.0	3.0	0.0	0.0	0.0	0.0	0.0	0.0	0.0	0.0	0.0	0.0	0.0	0.0	3.0
d779443e04d4a937118caa0509dfc6bb	0.0	0.0	0.0	0.0	0.0	0.0	0.0	0.0	0.0	0.0	0.0	0.0	1.0	0.0	0.0	0.0	0.0	0.0	0.0	0.0	1.0	0.0	0.0	0.0	0.0	0.0	0.0	0.0	9.0	0.0	1.0	0.0	0.0	0.0	0.0	0.0	0.0	0.0	0.0	1.0	4.0	0.0	0.0	1.0	2.0	0.0	0.0	0.0
4ea148403024ae14b50d3ebf23c997d3	27.0	0.0	24.0	0.0	17.0	19.0	0.0	0.0	0.0	5.0	3.0	0.0	3.0	3.0	6.0	0.0	0.0	0.0	0.0	0.0	0.0	0.0	0.0	0.0	11.0	17.0	16.0	0.0	0.0	9.0	10.0	0.0	7.0	10.0	0.0	0.0	0.0	0.0	0.0	0.0	0.0	0.0	0.0	0.0	0.0	0.0	0.0	0.0
64e001630780f8c19f04dbf12d796fdc	0.0	0.0	0.0	0.0	0.0	0.0	0.0	0.0	0.0	2.0	0.0	0.0	0.0	4.0	0.0	7.0	0.0	0.0	0.0	0.0	0.0	0.0	0.0	2.0	0.0	0.0	0.0	0.0	0.0	0.0	0.0	0.0	0.0	0.0	0.0	0.0	0.0	0.0	0.0	0.0	0.0	0.0	0.0	0.0	0.0	0.0	0.0	0.0
52cd22a3312a36145eccd5b1f0691f87	6.0	6.0	8.0	8.0	0.0	5.0	10.0	10.0	12.0	0.0	0.0	4.0	8.0	10.0	6.0	0.0	0.0	0.0	0.0	8.0	11.0	5.0	4.0	2.0	6.0	0.0	4.0	0.0	8.0	7.0	8.0	0.0	0.0	2.0	4.0	2.0	0.0	8.0	11.0	8.0	7.0	16.0	11.0	11.0	0.0	5.0	2.0	4.0
7dfb4abdfd620b0dcc287e2b3379522e	2.0	0.0	0.0	0.0	0.0	0.0	6.0	0.0	0.0	3.0	2.0	1.0	2.0	6.0	0.0	0.0	0.0	0.0	7.0	0.0	0.0	2.0	0.0	2.0	0.0	0.0	0.0	0.0	0.0	2.0	0.0	0.0	8.0	0.0	0.0	0.0	0.0	5.0	0.0	0.0	4.0	0.0	0.0	0.0	0.0	1.0	0.0	2.0
db1bd74bcaf9e2f1f6a71ee8eed37cf9	2.0	7.0	6.0	10.0	0.0	10.0	18.0	9.0	7.0	3.0	3.0	5.0	3.0	3.0	4.0	10.0	6.0	8.0	9.0	7.0	6.0	3.0	7.0	9.0	4.0	7.0	5.0	0.0	6.0	14.0	12.0	5.0	10.0	5.0	7.0	6.0	4.0	3.0	6.0	12.0	6.0	21.0	23.0	9.0	10.0	9.0	9.0	4.0
7ffa92cf794dbec6dfff016e7e1efcf1	0.0	0.0	6.0	0.0	5.0	0.0	0.0	0.0	0.0	8.0	0.0	0.0	0.0	0.0	0.0	0.0	0.0	0.0	0.0	0.0	0.0	0.0	0.0	2.0	0.0	7.0	19.0	9.0	0.0	0.0	7.0	19.0	0.0	10.0	10.0	4.0	0.0	0.0	0.0	0.0	0.0	0.0	0.0	0.0	0.0	0.0	0.0	0.0
78f2402be6b2d3bee03a9b85fc2eb9ef	5.0	0.0	0.0	0.0	0.0	0.0	0.0	0.0	0.0	0.0	0.0	0.0	3.0	0.0	0.0	0.0	0.0	0.0	0.0	0.0	0.0	0.0	0.0	0.0	4.0	0.0	0.0	0.0	5.0	0.0	0.0	0.0	26.0	11.0	0.0	0.0	0.0	0.0	0.0	0.0	0.0	0.0	0.0	0.0	0.0	0.0	0.0	0.0
7ffac0b802446ba7d0f909e2cb56573e	0.0	6.0	5.0	0.0	0.0	0.0	0.0	0.0	0.0	0.0	0.0	0.0	0.0	4.0	0.0	0.0	0.0	0.0	0.0	0.0	0.0	0.0	0.0	2.0	10.0	12.0	9.0	0.0	14.0	0.0	0.0	14.0	0.0	3.0	4.0	6.0	17.0	0.0	0.0	0.0	0.0	0.0	0.0	0.0	0.0	6.0	2.0	8.0
2e4addc98fc1fb489ac9ad27d63ea973	0.0	0.0	4.0	0.0	0.0	0.0	0.0	0.0	0.0	1.0	1.0	1.0	2.0	3.0	3.0	0.0	0.0	0.0	7.0	0.0	5.0	2.0	2.0	1.0	2.0	0.0	6.0	1.0	3.0	5.0	5.0	0.0	0.0	0.0	0.0	0.0	2.0	0.0	1.0	0.0	3.0	0.0	0.0	0.0	7.0	1.0	1.0	1.0
d1f156fdb60469eca7fd3e0ba1e18f83	0.0	4.0	4.0	12.0	0.0	0.0	0.0	0.0	0.0	0.0	0.0	0.0	4.0	0.0	4.0	0.0	0.0	0.0	0.0	0.0	0.0	0.0	2.0	1.0	6.0	4.0	0.0	0.0	0.0	0.0	0.0	0.0	0.0	0.0	7.0	0.0	0.0	7.0	5.0	0.0	0.0	0.0	0.0	0.0	0.0	2.0	5.0	0.0
bc40db6d9a378c0789ce03d9d09812c8	0.0	0.0	0.0	0.0	0.0	0.0	0.0	0.0	0.0	4.0	10.0	3.0	0.0	0.0	0.0	0.0	0.0	0.0	0.0	0.0	0.0	0.0	0.0	1.0	0.0	0.0	0.0	0.0	0.0	0.0	0.0	0.0	0.0	0.0	0.0	0.0	0.0	0.0	0.0	0.0	0.0	0.0	0.0	8.0	0.0	0.0	0.0	0.0
d8b35f23d5ab80dbb83c08fc03f65127	0.0	0.0	0.0	0.0	0.0	0.0	0.0	0.0	0.0	0.0	0.0	2.0	0.0	0.0	0.0	0.0	0.0	0.0	0.0	0.0	0.0	0.0	0.0	0.0	8.0	19.0	10.0	0.0	9.0	9.0	0.0	0.0	10.0	25.0	11.0	13.0	0.0	0.0	0.0	0.0	0.0	0.0	0.0	0.0	0.0	0.0	0.0	0.0
318333650365e80effa56509560d1161	0.0	0.0	0.0	0.0	0.0	0.0	0.0	0.0	0.0	3.0	0.0	1.0	4.0	0.0	0.0	0.0	0.0	0.0	0.0	0.0	0.0	0.0	5.0	4.0	0.0	0.0	0.0	0.0	0.0	0.0	0.0	0.0	0.0	0.0	2.0	3.0	0.0	0.0	0.0	0.0	0.0	0.0	0.0	0.0	0.0	4.0	4.0	0.0
907183930ab6c7fa879a9674cea9e3af	5.0	4.0	4.0	8.0	0.0	0.0	10.0	7.0	0.0	1.0	0.0	0.0	5.0	9.0	5.0	0.0	6.0	0.0	0.0	8.0	0.0	2.0	3.0	3.0	5.0	0.0	3.0	0.0	0.0	0.0	0.0	0.0	6.0	2.0	4.0	3.0	5.0	6.0	8.0	0.0	8.0	12.0	0.0	19.0	8.0	8.0	8.0	2.0
f04e21e11cc9c7546a8f5885354554e7	0.0	0.0	0.0	0.0	6.0	0.0	0.0	0.0	0.0	0.0	14.0	6.0	0.0	0.0	0.0	0.0	0.0	0.0	0.0	0.0	0.0	0.0	0.0	0.0	0.0	0.0	0.0	0.0	0.0	0.0	0.0	0.0	0.0	0.0	0.0	0.0	0.0	0.0	0.0	0.0	0.0	0.0	0.0	0.0	0.0	3.0	3.0	0.0
99c34c9222c55cae4800d413e959c680	0.0	0.0	0.0	0.0	0.0	0.0	0.0	0.0	0.0	0.0	0.0	0.0	0.0	0.0	0.0	0.0	0.0	0.0	0.0	0.0	0.0	0.0	0.0	0.0	3.0	0.0	5.0	0.0	0.0	0.0	0.0	17.0	0.0	0.0	0.0	0.0	0.0	0.0	5.0	4.0	0.0	10.0	0.0	0.0	0.0	0.0	0.0	0.0
bf7de80947516b0e9c67e51f10a95e91	0.0	0.0	0.0	0.0	0.0	0.0	0.0	0.0	0.0	0.0	0.0	0.0	0.0	0.0	0.0	0.0	0.0	7.0	0.0	0.0	8.0	0.0	10.0	8.0	0.0	0.0	0.0	0.0	0.0	0.0	0.0	0.0	0.0	0.0	0.0	0.0	0.0	0.0	0.0	0.0	0.0	0.0	0.0	0.0	0.0	0.0	0.0	0.0
7a77a54b36bacc309c51448de5094ff4	7.0	8.0	3.0	9.0	0.0	0.0	0.0	9.0	8.0	6.0	4.0	0.0	5.0	0.0	8.0	0.0	0.0	0.0	15.0	8.0	0.0	4.0	7.0	5.0	0.0	0.0	8.0	0.0	4.0	0.0	0.0	0.0	5.0	7.0	10.0	11.0	0.0	10.0	8.0	11.0	12.0	0.0	0.0	11.0	0.0	7.0	8.0	12.0
ae2e94b7d1f822de0d7961494ff9beef	0.0	4.0	5.0	0.0	0.0	0.0	0.0	0.0	0.0	2.0	0.0	0.0	8.0	0.0	0.0	0.0	0.0	0.0	0.0	0.0	0.0	0.0	0.0	0.0	0.0	0.0	0.0	0.0	0.0	0.0	0.0	0.0	0.0	3.0	0.0	4.0	0.0	0.0	0.0	0.0	0.0	0.0	0.0	0.0	0.0	0.0	0.0	0.0
731d86da0738953117dd8515590ba828	0.0	11.0	0.0	0.0	29.0	0.0	0.0	0.0	0.0	22.0	0.0	8.0	0.0	47.0	0.0	0.0	0.0	0.0	0.0	0.0	0.0	7.0	16.0	7.0	0.0	0.0	0.0	0.0	0.0	0.0	0.0	0.0	0.0	0.0	0.0	0.0	0.0	0.0	0.0	0.0	0.0	0.0	0.0	0.0	0.0	18.0	5.0	9.0
e3761ac7bf7136cbe9538bbc1072ed86	0.0	0.0	5.0	0.0	0.0	0.0	0.0	1.0	0.0	0.0	0.0	0.0	0.0	0.0	0.0	7.0	0.0	0.0	0.0	0.0	0.0	0.0	0.0	0.0	0.0	0.0	0.0	0.0	0.0	0.0	0.0	0.0	0.0	0.0	0.0	0.0	0.0	0.0	0.0	0.0	0.0	0.0	0.0	0.0	0.0	0.0	0.0	0.0
6b778281445e129ed561e0f58053677a	0.0	0.0	4.0	0.0	0.0	0.0	0.0	0.0	0.0	0.0	0.0	0.0	3.0	0.0	0.0	0.0	0.0	0.0	0.0	0.0	0.0	0.0	1.0	0.0	0.0	0.0	0.0	0.0	0.0	0.0	0.0	0.0	1.0	1.0	0.0	0.0	0.0	0.0	0.0	1.0	0.0	0.0	0.0	3.0	0.0	1.0	0.0	0.0
1231c25c7dbfb3f43eeefb3026e9f4cb	0.0	0.0	3.0	0.0	0.0	5.0	0.0	0.0	0.0	1.0	0.0	0.0	0.0	0.0	0.0	0.0	0.0	0.0	0.0	0.0	0.0	0.0	0.0	0.0	0.0	5.0	0.0	0.0	0.0	0.0	0.0	0.0	0.0	0.0	0.0	0.0	0.0	0.0	0.0	0.0	0.0	0.0	0.0	0.0	0.0	0.0	0.0	0.0
c7e2fbcc44365ed9104673dc215fda16	0.0	0.0	0.0	0.0	0.0	0.0	0.0	0.0	0.0	1.0	0.0	0.0	0.0	0.0	0.0	3.0	0.0	0.0	0.0	0.0	0.0	1.0	0.0	1.0	0.0	0.0	0.0	0.0	0.0	0.0	0.0	0.0	0.0	1.0	0.0	0.0	0.0	0.0	0.0	0.0	0.0	3.0	0.0	0.0	0.0	2.0	1.0	1.0
c34b714f4053aef2cf399bd88ad9d723	0.0	9.0	0.0	0.0	19.0	0.0	0.0	0.0	0.0	0.0	3.0	0.0	23.0	0.0	0.0	0.0	0.0	0.0	0.0	0.0	0.0	0.0	0.0	0.0	0.0	0.0	0.0	0.0	0.0	0.0	0.0	0.0	0.0	0.0	0.0	0.0	0.0	0.0	0.0	0.0	0.0	0.0	0.0	0.0	13.0	0.0	0.0	0.0
5240674c2a48052078db70bc5872d8d0	0.0	0.0	1.0	0.0	4.0	0.0	0.0	0.0	0.0	0.0	0.0	1.0	1.0	0.0	1.0	0.0	0.0	0.0	0.0	0.0	0.0	1.0	0.0	0.0	0.0	0.0	0.0	3.0	0.0	0.0	0.0	0.0	0.0	0.0	0.0	0.0	0.0	2.0	2.0	0.0	0.0	0.0	0.0	0.0	0.0	0.0	0.0	0.0
52324d070914859ea88a5161b8812d1d	4.0	5.0	4.0	7.0	13.0	5.0	10.0	7.0	6.0	5.0	4.0	4.0	4.0	5.0	6.0	13.0	8.0	4.0	0.0	0.0	0.0	6.0	5.0	7.0	5.0	6.0	6.0	0.0	0.0	4.0	0.0	0.0	4.0	3.0	4.0	3.0	0.0	5.0	4.0	0.0	12.0	8.0	15.0	0.0	0.0	4.0	6.0	4.0
a8580e150ad6ca3ebefc225309ed0b3e	4.0	16.0	7.0	0.0	0.0	0.0	18.0	10.0	14.0	10.0	3.0	5.0	5.0	5.0	5.0	11.0	10.0	0.0	10.0	8.0	6.0	5.0	9.0	4.0	6.0	7.0	5.0	0.0	10.0	11.0	10.0	0.0	9.0	4.0	6.0	12.0	0.0	2.0	0.0	4.0	5.0	0.0	0.0	0.0	12.0	2.0	2.0	2.0
28b241c064bca34ac909c3756006f954	0.0	5.0	0.0	0.0	0.0	0.0	0.0	0.0	0.0	2.0	0.0	2.0	0.0	0.0	0.0	0.0	0.0	0.0	0.0	0.0	0.0	0.0	2.0	0.0	0.0	6.0	0.0	5.0	0.0	0.0	3.0	13.0	7.0	0.0	0.0	0.0	0.0	3.0	0.0	0.0	0.0	0.0	0.0	0.0	0.0	0.0	0.0	0.0
a8c84da52a56b54d9979ce93911f5c28	0.0	5.0	8.0	10.0	21.0	0.0	0.0	13.0	0.0	5.0	3.0	6.0	5.0	13.0	10.0	8.0	0.0	9.0	11.0	14.0	8.0	9.0	7.0	8.0	11.0	0.0	0.0	0.0	0.0	0.0	0.0	0.0	0.0	5.0	9.0	3.0	0.0	10.0	7.0	0.0	0.0	12.0	24.0	0.0	12.0	11.0	5.0	6.0
0a10a317507fe852913a3b1936e05054	0.0	7.0	6.0	11.0	0.0	0.0	0.0	0.0	12.0	0.0	0.0	0.0	0.0	5.0	7.0	0.0	9.0	0.0	8.0	0.0	0.0	6.0	0.0	0.0	0.0	0.0	0.0	0.0	0.0	0.0	0.0	13.0	0.0	8.0	6.0	5.0	9.0	0.0	6.0	0.0	0.0	0.0	0.0	0.0	0.0	7.0	7.0	8.0
d92acf9380c8bea1f2ac5f4bcab715fa	14.0	0.0	14.0	0.0	0.0	0.0	0.0	0.0	21.0	0.0	7.0	9.0	0.0	0.0	0.0	22.0	27.0	0.0	0.0	0.0	0.0	0.0	6.0	6.0	11.0	0.0	20.0	0.0	0.0	0.0	27.0	0.0	0.0	7.0	0.0	6.0	0.0	0.0	10.0	0.0	28.0	28.0	0.0	0.0	0.0	7.0	8.0	7.0
9e5d15eaa2a0e44371db9936f98a02b3	0.0	1.0	0.0	0.0	2.0	0.0	0.0	0.0	0.0	0.0	0.0	0.0	1.0	0.0	0.0	0.0	0.0	0.0	0.0	0.0	0.0	0.0	0.0	0.0	0.0	0.0	0.0	0.0	0.0	0.0	0.0	0.0	0.0	2.0	0.0	0.0	0.0	0.0	0.0	0.0	0.0	0.0	0.0	0.0	0.0	0.0	0.0	0.0
eb81618ccb99066fd66f9112f734c86a	0.0	0.0	0.0	0.0	0.0	0.0	0.0	0.0	0.0	0.0	0.0	0.0	0.0	0.0	0.0	0.0	0.0	0.0	0.0	0.0	0.0	0.0	0.0	0.0	0.0	0.0	0.0	0.0	0.0	0.0	1.0	0.0	0.0	1.0	3.0	0.0	0.0	0.0	0.0	0.0	0.0	0.0	0.0	0.0	0.0	0.0	1.0	0.0
7addded927cefae958a97ed59e64f9a7	0.0	0.0	0.0	0.0	0.0	0.0	0.0	0.0	0.0	0.0	0.0	2.0	0.0	0.0	0.0	0.0	0.0	0.0	0.0	0.0	0.0	2.0	2.0	2.0	0.0	0.0	0.0	0.0	0.0	0.0	0.0	0.0	0.0	3.0	0.0	3.0	0.0	0.0	0.0	0.0	0.0	0.0	0.0	0.0	0.0	2.0	0.0	1.0
272fd72c52fdc9c130bdee91124b605f	0.0	2.0	2.0	0.0	0.0	0.0	0.0	0.0	0.0	1.0	0.0	0.0	2.0	0.0	0.0	0.0	0.0	0.0	0.0	0.0	0.0	1.0	1.0	2.0	0.0	0.0	2.0	0.0	0.0	0.0	0.0	0.0	0.0	0.0	1.0	2.0	0.0	3.0	4.0	0.0	0.0	0.0	0.0	0.0	0.0	4.0	4.0	1.0
bb146891e82b3cb56329a49862af5a2e	0.0	3.0	0.0	0.0	0.0	0.0	0.0	0.0	3.0	0.0	2.0	0.0	0.0	2.0	4.0	0.0	0.0	0.0	0.0	0.0	0.0	0.0	0.0	2.0	0.0	3.0	0.0	0.0	0.0	0.0	0.0	0.0	0.0	2.0	3.0	2.0	3.0	0.0	2.0	0.0	0.0	0.0	0.0	0.0	0.0	3.0	3.0	4.0
125e49b6807b668f8a506497ba5c0d92	0.0	12.0	0.0	0.0	22.0	16.0	12.0	0.0	26.0	6.0	7.0	6.0	14.0	23.0	19.0	31.0	0.0	14.0	0.0	41.0	17.0	8.0	7.0	10.0	15.0	15.0	18.0	0.0	20.0	15.0	20.0	26.0	27.0	12.0	11.0	10.0	24.0	22.0	18.0	0.0	16.0	28.0	45.0	33.0	28.0	12.0	11.0	19.0
c5cc078435dcd1fb9754d7801e394c66	0.0	1.0	0.0	0.0	0.0	15.0	0.0	12.0	0.0	0.0	4.0	0.0	7.0	0.0	0.0	0.0	0.0	0.0	0.0	0.0	0.0	0.0	0.0	0.0	4.0	13.0	3.0	0.0	15.0	1.0	7.0	0.0	12.0	0.0	0.0	0.0	0.0	0.0	0.0	0.0	0.0	0.0	0.0	0.0	0.0	0.0	0.0	0.0
1d24b903b1e9b5e9d8a578783541d23f	0.0	0.0	0.0	0.0	0.0	0.0	0.0	0.0	0.0	0.0	0.0	0.0	0.0	2.0	0.0	0.0	0.0	0.0	0.0	0.0	0.0	1.0	1.0	0.0	0.0	0.0	0.0	0.0	0.0	0.0	0.0	0.0	0.0	1.0	2.0	2.0	0.0	1.0	0.0	0.0	0.0	0.0	0.0	0.0	0.0	0.0	0.0	1.0
89d84c57b6a7136a1e2f5b9973cccc07	0.0	0.0	0.0	0.0	0.0	0.0	0.0	0.0	0.0	0.0	1.0	2.0	0.0	0.0	0.0	0.0	0.0	0.0	0.0	0.0	0.0	0.0	0.0	2.0	3.0	3.0	0.0	0.0	0.0	0.0	0.0	0.0	0.0	3.0	1.0	1.0	5.0	0.0	0.0	0.0	0.0	0.0	0.0	0.0	0.0	0.0	1.0	2.0
3d7e80d08b8acfd6a604545496e29636	0.0	0.0	2.0	0.0	0.0	0.0	0.0	0.0	0.0	2.0	0.0	0.0	0.0	0.0	0.0	0.0	0.0	0.0	0.0	0.0	0.0	0.0	0.0	0.0	7.0	0.0	0.0	0.0	0.0	0.0	0.0	0.0	0.0	0.0	0.0	0.0	0.0	9.0	7.0	0.0	0.0	0.0	0.0	6.0	0.0	0.0	2.0	0.0
00720b81f6d0c3247633d6510eff5aa6	17.0	8.0	16.0	20.0	0.0	0.0	0.0	0.0	0.0	0.0	0.0	0.0	0.0	0.0	0.0	0.0	0.0	0.0	0.0	0.0	0.0	4.0	0.0	0.0	23.0	0.0	26.0	0.0	0.0	0.0	0.0	0.0	0.0	0.0	0.0	0.0	0.0	0.0	0.0	0.0	0.0	0.0	0.0	0.0	0.0	2.0	6.0	2.0
9207379b67e6b63acaf310076e3262c1	0.0	0.0	0.0	0.0	0.0	0.0	0.0	3.0	2.0	4.0	1.0	1.0	0.0	0.0	0.0	2.0	0.0	0.0	1.0	0.0	0.0	1.0	1.0	2.0	0.0	0.0	0.0	0.0	3.0	0.0	0.0	0.0	0.0	5.0	4.0	1.0	0.0	0.0	0.0	0.0	0.0	0.0	4.0	0.0	5.0	2.0	3.0	3.0
a887a3a9f96ac5baaa6a6be8c2688e76	6.0	9.0	9.0	10.0	6.0	11.0	0.0	9.0	12.0	4.0	9.0	4.0	7.0	9.0	11.0	5.0	0.0	0.0	13.0	8.0	0.0	5.0	5.0	5.0	8.0	9.0	13.0	6.0	9.0	8.0	10.0	11.0	0.0	4.0	7.0	3.0	9.0	9.0	7.0	9.0	8.0	7.0	13.0	7.0	0.0	6.0	5.0	11.0
8b0dd9d486172209eaa7187dd6b8ba98	0.0	0.0	0.0	0.0	0.0	0.0	0.0	0.0	0.0	0.0	0.0	0.0	0.0	0.0	0.0	0.0	0.0	0.0	0.0	7.0	0.0	0.0	0.0	0.0	0.0	0.0	0.0	0.0	0.0	0.0	8.0	0.0	0.0	0.0	4.0	0.0	0.0	8.0	0.0	0.0	0.0	0.0	0.0	0.0	0.0	3.0	4.0	4.0
28d676486013067f0c811d7e4845fcfa	8.0	8.0	7.0	12.0	0.0	4.0	5.0	7.0	5.0	2.0	0.0	0.0	5.0	4.0	3.0	6.0	0.0	0.0	9.0	4.0	0.0	6.0	4.0	5.0	13.0	14.0	13.0	6.0	3.0	2.0	5.0	8.0	0.0	6.0	4.0	5.0	17.0	10.0	7.0	3.0	0.0	0.0	0.0	0.0	0.0	8.0	8.0	10.0
593a96fbe388a21f64b0caa7fce07ce9	0.0	0.0	3.0	0.0	0.0	0.0	0.0	0.0	11.0	0.0	0.0	2.0	0.0	0.0	0.0	0.0	0.0	0.0	0.0	0.0	7.0	0.0	0.0	0.0	0.0	0.0	0.0	0.0	0.0	0.0	0.0	0.0	0.0	3.0	0.0	4.0	5.0	0.0	0.0	0.0	0.0	0.0	0.0	0.0	0.0	0.0	0.0	5.0
f59a4eeeab51992624432616a30be535	0.0	0.0	0.0	0.0	0.0	0.0	0.0	0.0	6.0	5.0	4.0	5.0	0.0	0.0	0.0	0.0	0.0	0.0	0.0	0.0	0.0	0.0	3.0	6.0	0.0	0.0	0.0	0.0	0.0	0.0	0.0	11.0	0.0	5.0	6.0	4.0	0.0	0.0	0.0	0.0	0.0	0.0	0.0	0.0	0.0	6.0	6.0	10.0
7884f754a6a275825bb7fc8431c49280	0.0	3.0	0.0	4.0	6.0	7.0	0.0	7.0	5.0	13.0	8.0	9.0	1.0	0.0	0.0	0.0	0.0	0.0	0.0	0.0	3.0	3.0	7.0	3.0	0.0	0.0	0.0	14.0	3.0	10.0	0.0	9.0	0.0	2.0	8.0	5.0	0.0	0.0	0.0	8.0	4.0	0.0	6.0	11.0	0.0	2.0	1.0	1.0
38b31a1b8f0296d5e6dfed2d967060fa	0.0	7.0	0.0	0.0	0.0	0.0	0.0	0.0	10.0	5.0	5.0	4.0	0.0	0.0	4.0	0.0	9.0	0.0	5.0	0.0	0.0	5.0	7.0	0.0	6.0	4.0	4.0	0.0	0.0	0.0	0.0	13.0	0.0	4.0	4.0	4.0	0.0	5.0	4.0	3.0	6.0	0.0	0.0	0.0	0.0	0.0	6.0	5.0
7be061fa6eef175ddf05324df5e899aa	0.0	0.0	0.0	0.0	0.0	0.0	0.0	0.0	0.0	0.0	0.0	0.0	5.0	0.0	0.0	0.0	0.0	0.0	0.0	0.0	14.0	0.0	5.0	3.0	0.0	0.0	0.0	0.0	0.0	0.0	0.0	0.0	0.0	0.0	0.0	0.0	0.0	0.0	0.0	0.0	0.0	0.0	0.0	0.0	0.0	0.0	4.0	0.0
7f615744c11dd6993f9811417521daf0	0.0	0.0	0.0	0.0	0.0	0.0	0.0	8.0	0.0	5.0	5.0	4.0	0.0	0.0	0.0	0.0	0.0	0.0	0.0	0.0	0.0	3.0	3.0	3.0	0.0	0.0	0.0	0.0	0.0	0.0	0.0	0.0	0.0	0.0	3.0	0.0	0.0	0.0	0.0	0.0	0.0	0.0	0.0	0.0	0.0	2.0	2.0	0.0
ae4d11c5364737f8c9934fe32dfae94b	0.0	0.0	0.0	0.0	0.0	0.0	0.0	0.0	0.0	0.0	0.0	1.0	0.0	0.0	0.0	0.0	0.0	0.0	0.0	0.0	0.0	0.0	1.0	1.0	0.0	0.0	2.0	0.0	0.0	0.0	0.0	0.0	0.0	1.0	2.0	0.0	0.0	0.0	0.0	0.0	0.0	0.0	0.0	0.0	0.0	0.0	1.0	0.0
4749c4ed956e05615e99d263967877d0	2.0	3.0	0.0	0.0	0.0	0.0	0.0	0.0	0.0	1.0	1.0	0.0	0.0	0.0	0.0	0.0	0.0	0.0	4.0	0.0	0.0	2.0	2.0	2.0	0.0	0.0	0.0	0.0	0.0	0.0	3.0	0.0	0.0	3.0	3.0	2.0	0.0	0.0	0.0	0.0	4.0	0.0	6.0	0.0	0.0	3.0	2.0	1.0
d84ea63509072735264131c3546c5ffb	0.0	0.0	0.0	0.0	0.0	0.0	0.0	0.0	5.0	1.0	1.0	1.0	0.0	0.0	3.0	0.0	11.0	5.0	2.0	0.0	8.0	0.0	0.0	0.0	0.0	0.0	3.0	0.0	10.0	7.0	0.0	0.0	0.0	0.0	0.0	0.0	0.0	3.0	4.0	3.0	4.0	1.0	5.0	1.0	0.0	0.0	0.0	0.0
d66eead69072e903b4edc0014c921773	3.0	0.0	0.0	0.0	0.0	0.0	0.0	0.0	0.0	0.0	0.0	1.0	0.0	0.0	0.0	0.0	0.0	0.0	0.0	0.0	0.0	0.0	2.0	0.0	0.0	0.0	0.0	0.0	0.0	2.0	0.0	0.0	0.0	0.0	0.0	1.0	0.0	0.0	4.0	0.0	0.0	0.0	0.0	0.0	0.0	1.0	0.0	0.0
436378024ed5fd13c9aa7430a3811560	4.0	0.0	0.0	0.0	0.0	0.0	0.0	0.0	0.0	0.0	0.0	0.0	4.0	8.0	0.0	0.0	0.0	0.0	0.0	0.0	0.0	0.0	0.0	0.0	0.0	0.0	0.0	0.0	0.0	0.0	0.0	0.0	0.0	0.0	0.0	0.0	0.0	0.0	0.0	0.0	0.0	0.0	0.0	0.0	0.0	2.0	4.0	0.0
7d56f8b88cd9cb2deef9a080c1a57674	0.0	2.0	0.0	0.0	0.0	0.0	0.0	0.0	0.0	4.0	2.0	3.0	0.0	2.0	0.0	0.0	0.0	0.0	1.0	0.0	0.0	0.0	1.0	1.0	0.0	0.0	0.0	0.0	0.0	0.0	4.0	0.0	0.0	5.0	6.0	7.0	0.0	0.0	0.0	0.0	0.0	0.0	0.0	0.0	0.0	0.0	0.0	0.0
9aa2a19fb024f0203fa548b0494a29d8	0.0	0.0	0.0	0.0	0.0	0.0	0.0	0.0	0.0	0.0	0.0	0.0	0.0	0.0	0.0	0.0	0.0	0.0	0.0	0.0	0.0	0.0	0.0	1.0	0.0	0.0	0.0	0.0	0.0	0.0	0.0	0.0	0.0	0.0	0.0	3.0	0.0	0.0	0.0	0.0	0.0	0.0	0.0	0.0	0.0	3.0	2.0	0.0
7129e719deed69f0095b770a13bf1354	16.0	2.0	2.0	12.0	6.0	0.0	10.0	0.0	0.0	0.0	0.0	2.0	12.0	2.0	11.0	15.0	16.0	0.0	18.0	9.0	8.0	0.0	1.0	2.0	0.0	0.0	0.0	0.0	0.0	0.0	0.0	0.0	0.0	1.0	3.0	0.0	0.0	22.0	3.0	29.0	10.0	0.0	0.0	10.0	0.0	0.0	2.0	0.0
54a398e5019f91325d16ade1897d8c56	0.0	0.0	0.0	0.0	0.0	0.0	0.0	0.0	0.0	0.0	5.0	0.0	0.0	0.0	0.0	0.0	0.0	0.0	0.0	0.0	0.0	0.0	8.0	8.0	0.0	0.0	0.0	0.0	0.0	0.0	0.0	0.0	0.0	0.0	8.0	8.0	0.0	0.0	0.0	0.0	0.0	0.0	0.0	0.0	0.0	8.0	0.0	0.0
d4cd08b5b2d95af82ec1e819c0cecc70	0.0	1.0	0.0	0.0	0.0	0.0	0.0	0.0	0.0	0.0	0.0	0.0	0.0	1.0	0.0	0.0	0.0	0.0	1.0	0.0	0.0	0.0	0.0	1.0	0.0	0.0	0.0	0.0	0.0	0.0	0.0	0.0	0.0	1.0	0.0	0.0	2.0	1.0	0.0	0.0	0.0	0.0	0.0	0.0	0.0	0.0	0.0	1.0
99c3f2adeabc2bf1a5d69ff6c462a16b	0.0	0.0	0.0	0.0	0.0	0.0	0.0	0.0	0.0	0.0	0.0	3.0	0.0	0.0	0.0	0.0	0.0	0.0	0.0	0.0	0.0	0.0	2.0	0.0	0.0	3.0	0.0	0.0	0.0	0.0	0.0	0.0	0.0	0.0	3.0	0.0	0.0	0.0	4.0	0.0	0.0	0.0	0.0	0.0	0.0	3.0	4.0	2.0
90bf096e557e5bc4002c8a92c6839d96	0.0	5.0	0.0	0.0	0.0	0.0	0.0	0.0	0.0	5.0	6.0	5.0	0.0	0.0	0.0	0.0	0.0	0.0	0.0	0.0	0.0	4.0	5.0	4.0	0.0	0.0	0.0	0.0	0.0	0.0	0.0	0.0	0.0	4.0	0.0	0.0	0.0	0.0	3.0	0.0	0.0	0.0	0.0	0.0	0.0	5.0	0.0	0.0
d94f5d692b4c1fdc4ad47d1571dbb827	0.0	0.0	0.0	0.0	0.0	0.0	0.0	0.0	0.0	0.0	0.0	0.0	0.0	0.0	0.0	0.0	0.0	0.0	0.0	0.0	0.0	0.0	0.0	0.0	0.0	13.0	0.0	0.0	0.0	0.0	0.0	0.0	28.0	9.0	0.0	10.0	0.0	0.0	0.0	0.0	0.0	0.0	0.0	0.0	0.0	0.0	0.0	6.0
ccb9e689156fb282addeb364e19f1613	0.0	0.0	0.0	0.0	0.0	0.0	3.0	0.0	0.0	1.0	1.0	0.0	0.0	0.0	0.0	0.0	0.0	0.0	0.0	0.0	0.0	1.0	1.0	0.0	0.0	0.0	0.0	0.0	0.0	0.0	0.0	0.0	0.0	0.0	1.0	0.0	0.0	0.0	0.0	0.0	0.0	0.0	0.0	0.0	0.0	0.0	0.0	0.0
99ed74015e14b4d4f07da43143d8d583	0.0	0.0	0.0	0.0	0.0	0.0	0.0	0.0	0.0	0.0	0.0	0.0	0.0	0.0	0.0	0.0	0.0	0.0	4.0	5.0	0.0	2.0	0.0	2.0	0.0	0.0	0.0	0.0	0.0	0.0	0.0	0.0	0.0	0.0	0.0	0.0	0.0	0.0	0.0	0.0	0.0	0.0	0.0	0.0	0.0	0.0	2.0	0.0
f81f63bb4135de8eabb5f63dfe46b8bf	0.0	0.0	0.0	0.0	0.0	0.0	0.0	0.0	0.0	2.0	0.0	2.0	0.0	0.0	0.0	0.0	0.0	0.0	0.0	0.0	0.0	9.0	5.0	8.0	0.0	0.0	0.0	0.0	0.0	0.0	0.0	0.0	0.0	2.0	0.0	0.0	0.0	0.0	0.0	0.0	0.0	0.0	0.0	0.0	0.0	6.0	13.0	12.0
5feeedf4c21f4935a7cc9fed6c0943e8	4.0	0.0	0.0	6.0	0.0	0.0	9.0	5.0	8.0	4.0	0.0	4.0	0.0	3.0	7.0	0.0	9.0	0.0	14.0	10.0	0.0	6.0	7.0	9.0	0.0	9.0	0.0	0.0	0.0	0.0	0.0	0.0	0.0	2.0	3.0	5.0	9.0	0.0	8.0	8.0	10.0	0.0	11.0	0.0	9.0	6.0	6.0	8.0
4fcd3563cc4980272e899bdd22d03169	0.0	0.0	0.0	0.0	6.0	0.0	0.0	9.0	0.0	2.0	0.0	0.0	0.0	0.0	0.0	0.0	0.0	0.0	4.0	6.0	0.0	0.0	0.0	0.0	0.0	0.0	8.0	0.0	0.0	0.0	0.0	0.0	0.0	2.0	0.0	0.0	0.0	0.0	0.0	0.0	3.0	0.0	0.0	0.0	0.0	2.0	2.0	2.0
700529a150f792f336deeb5d18c4b734	0.0	1.0	0.0	5.0	0.0	0.0	0.0	0.0	0.0	1.0	1.0	1.0	2.0	0.0	0.0	0.0	0.0	0.0	0.0	4.0	3.0	0.0	0.0	0.0	0.0	0.0	2.0	0.0	0.0	0.0	0.0	0.0	0.0	0.0	0.0	0.0	0.0	0.0	3.0	3.0	0.0	0.0	0.0	0.0	0.0	0.0	0.0	1.0
3f1e098a8bd0a4b2235f4a601d1e7391	0.0	0.0	0.0	0.0	0.0	0.0	0.0	0.0	0.0	1.0	0.0	4.0	0.0	0.0	0.0	0.0	0.0	0.0	0.0	0.0	0.0	0.0	0.0	0.0	7.0	0.0	0.0	0.0	0.0	0.0	0.0	0.0	0.0	0.0	0.0	2.0	0.0	0.0	0.0	0.0	0.0	0.0	0.0	0.0	0.0	0.0	0.0	0.0
68ec940b18ff39e7973a51b8adf2b7d4	0.0	0.0	0.0	0.0	0.0	0.0	0.0	0.0	0.0	0.0	0.0	0.0	0.0	0.0	0.0	0.0	0.0	0.0	0.0	0.0	0.0	0.0	5.0	2.0	0.0	0.0	0.0	0.0	0.0	0.0	0.0	0.0	0.0	1.0	3.0	4.0	0.0	0.0	0.0	0.0	0.0	0.0	0.0	0.0	0.0	0.0	7.0	1.0
5b5aa48a688bc35ab25352f7c863b0ef	0.0	0.0	0.0	0.0	0.0	0.0	0.0	0.0	0.0	9.0	9.0	4.0	2.0	3.0	0.0	0.0	0.0	0.0	0.0	0.0	3.0	13.0	15.0	11.0	0.0	0.0	2.0	0.0	0.0	0.0	8.0	0.0	0.0	2.0	13.0	1.0	0.0	0.0	2.0	0.0	0.0	0.0	6.0	15.0	6.0	5.0	5.0	2.0
a1838c14fc3a0b6ea0cdfac31d2363a1	0.0	0.0	0.0	4.0	0.0	0.0	0.0	2.0	0.0	0.0	0.0	1.0	0.0	0.0	0.0	0.0	0.0	0.0	3.0	0.0	0.0	0.0	0.0	1.0	0.0	2.0	0.0	0.0	0.0	0.0	0.0	0.0	0.0	1.0	0.0	1.0	0.0	2.0	0.0	0.0	0.0	0.0	4.0	0.0	7.0	3.0	3.0	3.0
bb7eb3d309bec24989df820d5c5e4524	0.0	0.0	0.0	8.0	0.0	0.0	24.0	11.0	14.0	3.0	3.0	4.0	0.0	5.0	0.0	10.0	16.0	9.0	7.0	12.0	8.0	3.0	4.0	5.0	3.0	0.0	0.0	0.0	10.0	9.0	12.0	17.0	14.0	4.0	5.0	5.0	7.0	4.0	4.0	11.0	0.0	0.0	11.0	0.0	11.0	5.0	5.0	7.0
088919daf4b9a10b3a90761c83e1f039	0.0	0.0	0.0	0.0	0.0	0.0	0.0	0.0	0.0	0.0	2.0	4.0	6.0	0.0	0.0	0.0	0.0	0.0	0.0	0.0	0.0	0.0	5.0	5.0	3.0	0.0	0.0	0.0	0.0	0.0	0.0	0.0	0.0	4.0	5.0	5.0	0.0	8.0	0.0	0.0	7.0	0.0	0.0	0.0	0.0	3.0	6.0	7.0
ff3e2f90b2d745c8d4cde563adefa9cf	0.0	0.0	7.0	0.0	0.0	5.0	0.0	0.0	0.0	0.0	2.0	2.0	0.0	0.0	0.0	0.0	0.0	0.0	0.0	0.0	0.0	0.0	0.0	0.0	0.0	3.0	0.0	0.0	0.0	0.0	0.0	0.0	0.0	0.0	0.0	0.0	0.0	3.0	0.0	0.0	0.0	5.0	0.0	0.0	0.0	0.0	0.0	0.0
965a3fceae229983f2d2e111373a5fa2	0.0	0.0	0.0	0.0	0.0	0.0	0.0	0.0	0.0	4.0	29.0	0.0	0.0	0.0	0.0	0.0	0.0	0.0	0.0	0.0	0.0	0.0	0.0	0.0	0.0	4.0	0.0	0.0	0.0	0.0	0.0	0.0	0.0	0.0	0.0	0.0	0.0	0.0	0.0	0.0	0.0	0.0	0.0	0.0	0.0	0.0	2.0	0.0
acbf686aac4b4ef3db96465439b809ab	0.0	5.0	0.0	13.0	6.0	0.0	12.0	9.0	11.0	5.0	0.0	5.0	0.0	7.0	5.0	22.0	16.0	12.0	11.0	12.0	0.0	0.0	4.0	4.0	4.0	6.0	6.0	9.0	11.0	9.0	0.0	0.0	0.0	5.0	4.0	5.0	0.0	7.0	5.0	15.0	14.0	13.0	8.0	0.0	9.0	5.0	7.0	7.0
f8b54bca158bba14727dc3cc25485917	0.0	2.0	0.0	0.0	0.0	0.0	0.0	0.0	0.0	1.0	0.0	3.0	0.0	0.0	0.0	5.0	0.0	0.0	0.0	0.0	0.0	0.0	0.0	0.0	0.0	3.0	0.0	5.0	0.0	0.0	0.0	0.0	0.0	0.0	2.0	0.0	0.0	0.0	0.0	0.0	0.0	0.0	0.0	0.0	0.0	0.0	1.0	0.0
fe9b7dfefe4a401b0540dedaa0ed90fc	15.0	14.0	19.0	27.0	34.0	22.0	35.0	24.0	32.0	14.0	27.0	48.0	22.0	23.0	15.0	35.0	79.0	24.0	38.0	38.0	23.0	18.0	21.0	17.0	14.0	21.0	22.0	50.0	33.0	49.0	22.0	22.0	24.0	16.0	24.0	19.0	39.0	18.0	21.0	39.0	39.0	42.0	17.0	44.0	20.0	16.0	26.0	54.0
9c5fa30bbcb26454577bc67bd253f958	0.0	0.0	0.0	0.0	0.0	0.0	0.0	0.0	0.0	0.0	0.0	2.0	0.0	0.0	0.0	0.0	0.0	0.0	0.0	0.0	0.0	1.0	0.0	0.0	0.0	0.0	0.0	0.0	0.0	0.0	0.0	0.0	0.0	0.0	0.0	0.0	0.0	0.0	0.0	0.0	0.0	0.0	13.0	0.0	5.0	2.0	0.0	0.0
328312ea7e43362f3c8c1b1390953fdd	0.0	0.0	0.0	0.0	0.0	0.0	0.0	0.0	24.0	12.0	6.0	9.0	17.0	0.0	0.0	0.0	0.0	0.0	0.0	29.0	0.0	8.0	18.0	14.0	0.0	0.0	0.0	0.0	0.0	20.0	0.0	20.0	32.0	10.0	6.0	14.0	0.0	0.0	0.0	0.0	0.0	0.0	0.0	0.0	0.0	13.0	12.0	5.0
37a406639dc421fa6566bb1fd4ee9616	16.0	14.0	21.0	27.0	30.0	31.0	22.0	26.0	24.0	12.0	20.0	16.0	17.0	37.0	25.0	27.0	16.0	0.0	36.0	22.0	25.0	9.0	14.0	19.0	25.0	35.0	36.0	24.0	35.0	29.0	25.0	29.0	26.0	24.0	31.0	19.0	41.0	54.0	36.0	25.0	28.0	45.0	33.0	21.0	23.0	18.0	23.0	44.0
5c039c27b938306124e8757886ce35f5	0.0	0.0	9.0	0.0	0.0	0.0	0.0	0.0	0.0	6.0	10.0	6.0	5.0	0.0	0.0	0.0	0.0	0.0	18.0	0.0	0.0	4.0	5.0	5.0	0.0	0.0	10.0	0.0	0.0	0.0	0.0	0.0	0.0	6.0	9.0	9.0	10.0	6.0	0.0	12.0	0.0	0.0	0.0	12.0	0.0	4.0	4.0	8.0
85bd941640a6d8835451db934c45263f	1.0	0.0	1.0	0.0	0.0	0.0	0.0	0.0	0.0	0.0	0.0	0.0	1.0	0.0	0.0	0.0	0.0	4.0	0.0	0.0	0.0	0.0	1.0	1.0	2.0	0.0	0.0	0.0	0.0	0.0	0.0	0.0	0.0	0.0	0.0	0.0	0.0	2.0	0.0	0.0	0.0	0.0	0.0	5.0	0.0	1.0	0.0	1.0
c38df8f282feec7a6f61d9bf789b2e1f	9.0	11.0	9.0	6.0	13.0	14.0	13.0	13.0	10.0	3.0	8.0	8.0	5.0	14.0	0.0	19.0	20.0	0.0	20.0	0.0	0.0	5.0	3.0	5.0	9.0	22.0	28.0	13.0	18.0	22.0	22.0	45.0	17.0	5.0	9.0	6.0	24.0	15.0	8.0	0.0	16.0	14.0	13.0	0.0	0.0	7.0	5.0	6.0
2e2e790197ed90564a4caa7fdb740c9e	0.0	0.0	0.0	0.0	0.0	0.0	12.0	0.0	0.0	6.0	7.0	4.0	7.0	7.0	10.0	0.0	0.0	0.0	0.0	0.0	0.0	16.0	12.0	18.0	0.0	11.0	0.0	0.0	0.0	0.0	0.0	0.0	0.0	5.0	6.0	6.0	10.0	8.0	0.0	0.0	0.0	0.0	0.0	0.0	0.0	15.0	28.0	39.0
340048f0c6dd32ea9cd5a614c04e250f	0.0	6.0	0.0	0.0	0.0	0.0	0.0	0.0	0.0	4.0	0.0	0.0	0.0	0.0	0.0	0.0	0.0	0.0	0.0	0.0	0.0	2.0	0.0	4.0	0.0	0.0	0.0	0.0	6.0	0.0	7.0	0.0	0.0	4.0	4.0	4.0	0.0	0.0	4.0	0.0	7.0	0.0	0.0	7.0	0.0	5.0	7.0	0.0
661965cd0efd719f2909ee2be34b696e	0.0	0.0	0.0	0.0	0.0	0.0	0.0	0.0	0.0	0.0	0.0	0.0	0.0	0.0	0.0	0.0	0.0	0.0	0.0	0.0	0.0	0.0	1.0	3.0	0.0	0.0	0.0	0.0	0.0	0.0	0.0	0.0	0.0	0.0	3.0	2.0	0.0	0.0	0.0	0.0	0.0	0.0	0.0	0.0	0.0	0.0	0.0	2.0
af4db14f2d546bf4d601ae0b6d20dc47	0.0	0.0	0.0	0.0	0.0	0.0	0.0	0.0	0.0	4.0	0.0	0.0	0.0	0.0	4.0	7.0	0.0	0.0	0.0	0.0	0.0	0.0	2.0	3.0	0.0	0.0	0.0	0.0	0.0	0.0	0.0	0.0	0.0	1.0	3.0	5.0	3.0	12.0	5.0	8.0	0.0	0.0	0.0	0.0	0.0	5.0	9.0	1.0
cb41d12581df3ba43c2f638b33a32b2e	33.0	18.0	29.0	17.0	22.0	34.0	14.0	15.0	8.0	19.0	24.0	19.0	47.0	27.0	25.0	16.0	35.0	0.0	30.0	32.0	12.0	11.0	45.0	23.0	20.0	29.0	18.0	19.0	13.0	17.0	20.0	18.0	28.0	31.0	14.0	27.0	17.0	14.0	44.0	39.0	24.0	16.0	0.0	20.0	24.0	16.0	10.0	12.0
ae92cfb376fc859f1733df65e2b4aa31	4.0	3.0	0.0	0.0	0.0	0.0	0.0	0.0	0.0	0.0	1.0	2.0	4.0	4.0	0.0	0.0	0.0	0.0	0.0	7.0	0.0	0.0	0.0	3.0	2.0	0.0	0.0	0.0	0.0	0.0	0.0	0.0	0.0	0.0	0.0	0.0	0.0	3.0	0.0	0.0	6.0	0.0	9.0	0.0	0.0	7.0	3.0	0.0
1bb67090b480ddb4d43514b21e030f69	4.0	0.0	5.0	0.0	7.0	0.0	0.0	0.0	0.0	0.0	2.0	0.0	0.0	0.0	0.0	0.0	0.0	0.0	8.0	0.0	0.0	2.0	0.0	3.0	0.0	4.0	0.0	0.0	7.0	10.0	0.0	12.0	11.0	5.0	3.0	8.0	6.0	5.0	0.0	0.0	0.0	0.0	0.0	9.0	0.0	0.0	0.0	3.0
61ff6eecd2f9348bd10635d013c2b872	0.0	0.0	0.0	0.0	0.0	0.0	0.0	0.0	0.0	0.0	0.0	0.0	0.0	0.0	0.0	0.0	0.0	0.0	0.0	0.0	0.0	0.0	1.0	1.0	0.0	0.0	0.0	0.0	0.0	0.0	0.0	0.0	0.0	0.0	0.0	0.0	0.0	0.0	0.0	0.0	0.0	0.0	0.0	3.0	0.0	2.0	0.0	3.0
968fa0899d5331480c5c0024acf65add	8.0	13.0	10.0	5.0	10.0	5.0	0.0	0.0	6.0	4.0	2.0	0.0	9.0	16.0	9.0	4.0	0.0	7.0	8.0	0.0	14.0	10.0	4.0	0.0	22.0	10.0	33.0	0.0	0.0	0.0	3.0	0.0	3.0	6.0	1.0	6.0	7.0	7.0	5.0	11.0	15.0	14.0	8.0	11.0	5.0	6.0	5.0	2.0
058414839229f56b685cea2e5c02ffb0	0.0	0.0	0.0	10.0	5.0	13.0	2.0	0.0	7.0	20.0	66.0	11.0	0.0	0.0	0.0	0.0	0.0	14.0	0.0	0.0	6.0	17.0	14.0	7.0	0.0	0.0	0.0	0.0	0.0	0.0	0.0	0.0	0.0	1.0	13.0	1.0	0.0	0.0	0.0	10.0	0.0	4.0	13.0	14.0	0.0	8.0	4.0	2.0
af8429d747b7684ec9206d37ced9b20e	0.0	0.0	0.0	0.0	0.0	0.0	0.0	0.0	0.0	2.0	5.0	3.0	0.0	0.0	0.0	0.0	0.0	0.0	0.0	0.0	0.0	4.0	0.0	3.0	0.0	0.0	8.0	0.0	0.0	0.0	0.0	0.0	0.0	3.0	0.0	0.0	0.0	9.0	6.0	0.0	0.0	0.0	0.0	0.0	0.0	3.0	0.0	4.0
cf21651498eb02c372c2d1edba38759a	0.0	0.0	0.0	0.0	0.0	0.0	0.0	0.0	0.0	2.0	0.0	0.0	0.0	0.0	0.0	0.0	0.0	0.0	0.0	0.0	0.0	2.0	0.0	0.0	0.0	0.0	0.0	0.0	0.0	0.0	0.0	0.0	0.0	2.0	0.0	1.0	0.0	0.0	0.0	0.0	0.0	0.0	0.0	0.0	0.0	0.0	0.0	0.0
2e2d6990e92988a54f78cd6f05945c2e	2.0	3.0	0.0	0.0	0.0	0.0	0.0	0.0	0.0	0.0	0.0	0.0	0.0	0.0	0.0	0.0	0.0	0.0	0.0	0.0	0.0	0.0	0.0	0.0	0.0	0.0	0.0	0.0	0.0	0.0	0.0	0.0	0.0	0.0	0.0	0.0	0.0	0.0	0.0	0.0	0.0	0.0	0.0	0.0	0.0	0.0	0.0	2.0
53722886938b9137d26c534dab690087	5.0	5.0	0.0	0.0	0.0	0.0	0.0	0.0	0.0	0.0	0.0	0.0	0.0	0.0	0.0	0.0	0.0	0.0	0.0	0.0	0.0	0.0	5.0	0.0	6.0	0.0	0.0	0.0	0.0	0.0	0.0	0.0	0.0	0.0	0.0	0.0	9.0	0.0	0.0	0.0	0.0	9.0	0.0	0.0	0.0	0.0	0.0	0.0
3b3af346371f0733264b9c889d3e8804	3.0	0.0	0.0	0.0	0.0	0.0	0.0	0.0	0.0	0.0	0.0	0.0	0.0	0.0	0.0	0.0	0.0	0.0	0.0	0.0	0.0	3.0	0.0	0.0	4.0	0.0	0.0	0.0	0.0	0.0	0.0	0.0	0.0	0.0	0.0	0.0	0.0	0.0	0.0	0.0	0.0	7.0	0.0	0.0	0.0	0.0	2.0	2.0
5d26ee8986169e7c1a6c88618ae44d15	4.0	3.0	4.0	0.0	0.0	0.0	0.0	5.0	0.0	1.0	1.0	2.0	5.0	3.0	0.0	9.0	13.0	0.0	5.0	8.0	9.0	2.0	2.0	3.0	3.0	0.0	6.0	0.0	0.0	0.0	4.0	0.0	0.0	3.0	0.0	3.0	7.0	3.0	4.0	0.0	4.0	0.0	11.0	7.0	10.0	2.0	2.0	5.0
c089c3d0fd2a8ff974b6d1f800458bc1	0.0	0.0	0.0	18.0	15.0	0.0	0.0	14.0	0.0	9.0	8.0	13.0	0.0	0.0	0.0	0.0	0.0	0.0	0.0	0.0	0.0	8.0	9.0	11.0	13.0	11.0	0.0	0.0	0.0	18.0	24.0	22.0	23.0	19.0	15.0	19.0	17.0	11.0	0.0	15.0	17.0	0.0	0.0	0.0	0.0	13.0	12.0	20.0
63675faef02623a9acf82ad59f04b7e9	6.0	9.0	9.0	0.0	0.0	2.0	14.0	0.0	0.0	0.0	0.0	4.0	0.0	0.0	0.0	0.0	0.0	0.0	0.0	0.0	0.0	5.0	1.0	1.0	6.0	0.0	2.0	0.0	0.0	0.0	12.0	0.0	0.0	1.0	0.0	0.0	0.0	0.0	0.0	0.0	0.0	0.0	0.0	0.0	0.0	2.0	2.0	0.0
e992b5d8108c858d08cadbca593d6f91	0.0	0.0	0.0	0.0	0.0	0.0	0.0	0.0	0.0	1.0	0.0	3.0	0.0	0.0	0.0	0.0	0.0	0.0	0.0	0.0	0.0	0.0	0.0	2.0	0.0	0.0	0.0	0.0	0.0	0.0	0.0	0.0	0.0	0.0	0.0	0.0	6.0	0.0	0.0	0.0	0.0	0.0	0.0	0.0	0.0	0.0	0.0	0.0
d9a7111471acdb8c1c9a79b4140503c0	4.0	0.0	0.0	10.0	8.0	6.0	0.0	0.0	0.0	1.0	2.0	3.0	0.0	0.0	0.0	0.0	0.0	0.0	0.0	0.0	0.0	4.0	1.0	3.0	0.0	3.0	0.0	0.0	12.0	8.0	0.0	0.0	0.0	0.0	0.0	0.0	0.0	0.0	0.0	8.0	0.0	0.0	0.0	0.0	0.0	0.0	0.0	0.0
4b376f8d45484279a5ef966019b5d5eb	0.0	13.0	0.0	0.0	0.0	14.0	0.0	0.0	0.0	0.0	0.0	0.0	58.0	0.0	16.0	21.0	0.0	0.0	0.0	19.0	17.0	0.0	0.0	0.0	0.0	14.0	0.0	0.0	0.0	0.0	0.0	0.0	0.0	0.0	0.0	0.0	9.0	0.0	0.0	23.0	0.0	0.0	0.0	0.0	21.0	0.0	0.0	0.0
65da447e942d2260976890c45e1eba6c	0.0	0.0	3.0	6.0	5.0	5.0	5.0	0.0	7.0	7.0	0.0	0.0	4.0	0.0	0.0	12.0	4.0	6.0	9.0	7.0	6.0	3.0	3.0	3.0	4.0	4.0	3.0	0.0	0.0	0.0	8.0	6.0	0.0	6.0	3.0	4.0	2.0	4.0	5.0	3.0	0.0	0.0	5.0	0.0	13.0	4.0	4.0	3.0
8ff30409e8ebabce1865a0c7380657c5	0.0	0.0	0.0	0.0	0.0	0.0	0.0	0.0	0.0	0.0	0.0	0.0	0.0	0.0	0.0	0.0	0.0	0.0	0.0	0.0	0.0	0.0	0.0	0.0	0.0	0.0	0.0	0.0	0.0	0.0	0.0	0.0	0.0	1.0	0.0	0.0	0.0	0.0	0.0	0.0	7.0	1.0	0.0	13.0	0.0	0.0	0.0	0.0
3a655b4f95929641bff3c3a062c3598f	7.0	7.0	10.0	0.0	8.0	0.0	0.0	0.0	0.0	8.0	7.0	3.0	10.0	5.0	6.0	12.0	0.0	0.0	0.0	11.0	6.0	8.0	10.0	7.0	4.0	0.0	6.0	0.0	5.0	0.0	0.0	0.0	0.0	6.0	7.0	5.0	5.0	7.0	9.0	0.0	0.0	0.0	0.0	0.0	0.0	8.0	6.0	2.0
1ceef0473354ebb2123fc10a52675702	0.0	0.0	0.0	0.0	0.0	0.0	0.0	0.0	0.0	0.0	2.0	0.0	0.0	0.0	0.0	0.0	0.0	0.0	0.0	0.0	0.0	3.0	0.0	2.0	0.0	0.0	0.0	0.0	0.0	0.0	0.0	0.0	0.0	0.0	0.0	0.0	9.0	0.0	0.0	0.0	0.0	0.0	0.0	0.0	0.0	9.0	3.0	0.0
07df1ebdf7876b85e50317925de67182	0.0	0.0	0.0	0.0	0.0	0.0	0.0	0.0	0.0	0.0	0.0	0.0	0.0	0.0	0.0	0.0	0.0	0.0	0.0	0.0	0.0	0.0	0.0	0.0	0.0	0.0	0.0	0.0	0.0	0.0	4.0	0.0	0.0	0.0	2.0	0.0	0.0	0.0	0.0	0.0	0.0	0.0	0.0	0.0	0.0	0.0	0.0	0.0
a853214946a5e75bb039ea996200af30	0.0	0.0	0.0	0.0	0.0	0.0	0.0	0.0	0.0	0.0	1.0	1.0	0.0	0.0	0.0	0.0	0.0	0.0	0.0	0.0	0.0	0.0	0.0	0.0	0.0	0.0	0.0	3.0	0.0	0.0	0.0	0.0	0.0	0.0	0.0	1.0	0.0	0.0	0.0	0.0	0.0	0.0	0.0	0.0	0.0	0.0	0.0	0.0
d34206909c8e716a69c132716e8f3ed0	3.0	13.0	4.0	20.0	16.0	10.0	12.0	6.0	4.0	10.0	10.0	7.0	7.0	3.0	6.0	0.0	0.0	0.0	13.0	0.0	13.0	13.0	6.0	7.0	3.0	5.0	5.0	0.0	0.0	0.0	0.0	0.0	0.0	5.0	14.0	7.0	9.0	0.0	6.0	10.0	10.0	0.0	0.0	0.0	9.0	8.0	7.0	10.0
1242e41fe3fe542f02676b7fb9c7c5b0	0.0	0.0	2.0	0.0	0.0	0.0	0.0	0.0	0.0	12.0	0.0	0.0	0.0	0.0	0.0	0.0	0.0	0.0	0.0	0.0	0.0	0.0	0.0	1.0	0.0	0.0	0.0	0.0	0.0	0.0	0.0	0.0	0.0	0.0	1.0	0.0	0.0	0.0	0.0	0.0	0.0	0.0	0.0	0.0	0.0	0.0	0.0	0.0
6c0a0350020de069b0fed0ca3351e807	3.0	3.0	0.0	0.0	2.0	0.0	0.0	0.0	0.0	1.0	0.0	2.0	7.0	10.0	8.0	8.0	14.0	4.0	6.0	3.0	0.0	16.0	11.0	4.0	0.0	0.0	0.0	0.0	0.0	0.0	0.0	0.0	0.0	0.0	1.0	1.0	4.0	9.0	15.0	6.0	4.0	5.0	15.0	0.0	10.0	4.0	13.0	9.0
1e617f10235e6a481347ff16dd392d5e	0.0	0.0	0.0	0.0	0.0	0.0	0.0	0.0	0.0	0.0	7.0	0.0	0.0	0.0	0.0	0.0	0.0	0.0	0.0	0.0	0.0	12.0	5.0	0.0	0.0	0.0	0.0	0.0	0.0	0.0	0.0	0.0	0.0	0.0	0.0	0.0	0.0	0.0	0.0	0.0	0.0	0.0	0.0	0.0	0.0	2.0	0.0	0.0
2212ddb33c549af745508fb1ebcfeb4a	0.0	0.0	0.0	14.0	0.0	5.0	0.0	0.0	0.0	0.0	0.0	0.0	0.0	0.0	0.0	0.0	0.0	0.0	0.0	0.0	0.0	0.0	0.0	0.0	13.0	0.0	0.0	0.0	0.0	0.0	5.0	0.0	0.0	0.0	0.0	0.0	13.0	0.0	0.0	0.0	0.0	0.0	0.0	0.0	0.0	0.0	2.0	0.0
d28f40a5bf8ffe8f3a0101cb14ea1753	0.0	0.0	0.0	0.0	0.0	0.0	0.0	0.0	0.0	3.0	0.0	3.0	0.0	0.0	0.0	0.0	0.0	0.0	0.0	0.0	0.0	4.0	0.0	2.0	0.0	0.0	0.0	0.0	0.0	0.0	0.0	0.0	0.0	0.0	0.0	0.0	0.0	0.0	0.0	0.0	0.0	0.0	0.0	13.0	0.0	3.0	3.0	2.0
dc7cef71bbceae055c6a11f0ebfca400	3.0	3.0	0.0	3.0	0.0	0.0	0.0	0.0	0.0	0.0	0.0	0.0	0.0	0.0	0.0	0.0	0.0	0.0	0.0	0.0	0.0	0.0	0.0	1.0	4.0	0.0	6.0	0.0	0.0	0.0	0.0	0.0	0.0	0.0	0.0	0.0	5.0	0.0	3.0	0.0	0.0	3.0	0.0	0.0	0.0	1.0	0.0	3.0
56cd9eadb92d7c9623c158a923674581	2.0	3.0	0.0	5.0	0.0	0.0	7.0	0.0	0.0	3.0	4.0	3.0	0.0	0.0	0.0	0.0	0.0	0.0	0.0	0.0	0.0	3.0	3.0	2.0	0.0	0.0	0.0	0.0	0.0	0.0	3.0	0.0	0.0	3.0	2.0	3.0	0.0	2.0	0.0	0.0	0.0	0.0	0.0	9.0	0.0	3.0	2.0	1.0
de5869359b0b7302911abb5ccf859da4	6.0	5.0	0.0	8.0	0.0	0.0	0.0	10.0	12.0	7.0	6.0	8.0	5.0	11.0	11.0	0.0	0.0	0.0	27.0	12.0	0.0	4.0	7.0	7.0	0.0	5.0	0.0	0.0	0.0	0.0	0.0	0.0	0.0	10.0	14.0	7.0	6.0	10.0	11.0	12.0	7.0	12.0	31.0	0.0	0.0	9.0	19.0	21.0
624c8181b3adb21840a3213185aec1e3	7.0	0.0	6.0	16.0	13.0	6.0	0.0	0.0	17.0	7.0	16.0	11.0	8.0	6.0	6.0	11.0	0.0	26.0	16.0	9.0	17.0	17.0	11.0	9.0	5.0	7.0	10.0	14.0	10.0	0.0	0.0	0.0	0.0	5.0	15.0	5.0	5.0	8.0	6.0	16.0	14.0	0.0	10.0	0.0	10.0	7.0	7.0	8.0
611cb92095ca181d8399fce3e33f6417	6.0	7.0	0.0	6.0	20.0	8.0	7.0	0.0	0.0	2.0	0.0	1.0	15.0	15.0	16.0	10.0	0.0	0.0	8.0	6.0	0.0	0.0	1.0	2.0	13.0	19.0	11.0	9.0	5.0	5.0	0.0	0.0	0.0	0.0	0.0	7.0	11.0	7.0	16.0	15.0	12.0	0.0	0.0	0.0	0.0	0.0	0.0	2.0
a22a3b1fa47190fa9715d018a2a0e64d	0.0	0.0	0.0	0.0	0.0	0.0	0.0	0.0	3.0	1.0	0.0	0.0	0.0	0.0	0.0	0.0	0.0	0.0	0.0	0.0	0.0	1.0	1.0	0.0	2.0	0.0	0.0	0.0	0.0	0.0	0.0	3.0	3.0	0.0	1.0	0.0	0.0	0.0	0.0	0.0	0.0	7.0	0.0	0.0	0.0	1.0	1.0	1.0
f0fb596eb9cabc167f395fed54193f9e	0.0	0.0	0.0	0.0	0.0	0.0	0.0	0.0	0.0	3.0	5.0	4.0	0.0	0.0	0.0	0.0	0.0	0.0	0.0	5.0	0.0	2.0	3.0	3.0	0.0	0.0	0.0	0.0	0.0	0.0	0.0	0.0	0.0	2.0	3.0	0.0	0.0	0.0	0.0	0.0	0.0	0.0	0.0	0.0	0.0	3.0	3.0	4.0
f40f63502ed5bddf090307b4940083ae	0.0	3.0	0.0	0.0	0.0	0.0	0.0	0.0	0.0	0.0	0.0	1.0	0.0	0.0	1.0	0.0	0.0	0.0	0.0	0.0	0.0	0.0	0.0	0.0	0.0	0.0	0.0	0.0	0.0	0.0	0.0	0.0	0.0	0.0	0.0	0.0	0.0	0.0	1.0	0.0	0.0	0.0	0.0	0.0	2.0	0.0	0.0	0.0
fd4d1eba694802258733d52d9f37f139	0.0	0.0	0.0	0.0	0.0	0.0	0.0	0.0	0.0	1.0	1.0	0.0	0.0	0.0	0.0	0.0	0.0	0.0	0.0	0.0	0.0	0.0	1.0	0.0	0.0	0.0	0.0	0.0	0.0	0.0	0.0	0.0	0.0	1.0	2.0	0.0	0.0	0.0	0.0	0.0	0.0	0.0	0.0	0.0	0.0	0.0	1.0	0.0
c42914bf7ca70b3afa3111162685654c	0.0	0.0	0.0	0.0	0.0	0.0	0.0	0.0	0.0	0.0	0.0	0.0	0.0	0.0	4.0	0.0	0.0	0.0	0.0	0.0	0.0	1.0	0.0	1.0	0.0	0.0	0.0	0.0	0.0	0.0	0.0	0.0	0.0	0.0	0.0	0.0	0.0	0.0	0.0	0.0	0.0	0.0	0.0	0.0	0.0	0.0	2.0	0.0
da1cf7f1ffed68d3fb61e0812e9342e0	1.0	0.0	0.0	3.0	0.0	0.0	0.0	0.0	0.0	0.0	0.0	1.0	0.0	0.0	0.0	0.0	0.0	0.0	0.0	3.0	0.0	2.0	1.0	1.0	0.0	0.0	0.0	0.0	0.0	0.0	0.0	0.0	0.0	2.0	1.0	0.0	0.0	0.0	0.0	0.0	0.0	0.0	0.0	0.0	0.0	1.0	0.0	0.0
3cace60c5db2eae87dbef760a5d4f46e	9.0	8.0	11.0	10.0	17.0	13.0	13.0	18.0	23.0	13.0	7.0	10.0	8.0	8.0	12.0	18.0	16.0	4.0	28.0	14.0	6.0	4.0	10.0	11.0	9.0	10.0	14.0	6.0	12.0	15.0	20.0	15.0	25.0	24.0	18.0	22.0	18.0	26.0	15.0	16.0	18.0	23.0	30.0	16.0	20.0	11.0	17.0	25.0
3dca850c264c08345cacf2eb1ab7ea0d	3.0	0.0	0.0	0.0	0.0	0.0	0.0	0.0	0.0	0.0	0.0	0.0	0.0	1.0	0.0	0.0	0.0	0.0	0.0	0.0	0.0	0.0	2.0	1.0	0.0	0.0	0.0	0.0	0.0	0.0	0.0	0.0	0.0	0.0	0.0	0.0	0.0	0.0	0.0	0.0	0.0	0.0	0.0	0.0	0.0	0.0	0.0	0.0
97663f6bfac859b2fed44d239d9526e7	0.0	0.0	0.0	0.0	0.0	0.0	0.0	6.0	0.0	2.0	2.0	0.0	0.0	0.0	0.0	0.0	0.0	0.0	4.0	0.0	0.0	0.0	0.0	1.0	0.0	0.0	0.0	0.0	0.0	0.0	0.0	0.0	0.0	0.0	0.0	0.0	0.0	0.0	0.0	5.0	0.0	0.0	0.0	0.0	0.0	0.0	0.0	0.0
ec723049387fe41a91435986cc60065c	34.0	0.0	14.0	4.0	0.0	0.0	0.0	0.0	0.0	7.0	2.0	0.0	0.0	0.0	0.0	0.0	0.0	0.0	0.0	0.0	0.0	3.0	2.0	0.0	0.0	0.0	0.0	0.0	0.0	0.0	0.0	0.0	0.0	2.0	7.0	0.0	0.0	0.0	0.0	0.0	0.0	0.0	0.0	0.0	0.0	0.0	0.0	0.0
b0f389909aeee111223b9ed969b5fda7	0.0	0.0	0.0	0.0	0.0	0.0	0.0	0.0	0.0	0.0	3.0	0.0	0.0	0.0	2.0	0.0	0.0	0.0	0.0	0.0	0.0	0.0	0.0	1.0	0.0	0.0	0.0	0.0	0.0	0.0	0.0	0.0	0.0	1.0	1.0	2.0	0.0	0.0	0.0	3.0	0.0	0.0	0.0	0.0	0.0	2.0	2.0	3.0
a92972aca630a7b4edd8f354398334d8	0.0	0.0	0.0	11.0	12.0	0.0	0.0	14.0	0.0	0.0	6.0	6.0	0.0	0.0	0.0	0.0	0.0	0.0	0.0	0.0	0.0	0.0	5.0	6.0	0.0	0.0	0.0	0.0	0.0	0.0	0.0	0.0	0.0	0.0	0.0	0.0	0.0	0.0	0.0	0.0	0.0	0.0	0.0	0.0	0.0	6.0	0.0	1.0
832cfe0141bfacc031b68734f10dd6eb	0.0	0.0	0.0	4.0	0.0	0.0	0.0	0.0	0.0	3.0	0.0	0.0	0.0	0.0	0.0	0.0	0.0	0.0	0.0	0.0	0.0	0.0	0.0	0.0	0.0	0.0	0.0	0.0	0.0	5.0	0.0	0.0	0.0	2.0	0.0	3.0	3.0	0.0	0.0	0.0	0.0	0.0	0.0	0.0	0.0	2.0	2.0	0.0
4fc5bec9f824d317a06cd76c70df6910	6.0	0.0	0.0	0.0	0.0	0.0	0.0	0.0	0.0	2.0	0.0	0.0	6.0	0.0	0.0	0.0	0.0	8.0	0.0	0.0	0.0	2.0	3.0	2.0	2.0	0.0	0.0	0.0	5.0	0.0	0.0	0.0	0.0	0.0	4.0	5.0	0.0	0.0	4.0	0.0	0.0	0.0	0.0	8.0	0.0	2.0	4.0	1.0
76761dd4e4101aace9889f305b6ac243	0.0	0.0	0.0	0.0	2.0	0.0	0.0	0.0	0.0	1.0	0.0	0.0	0.0	0.0	0.0	0.0	0.0	0.0	0.0	0.0	0.0	0.0	0.0	0.0	0.0	0.0	0.0	0.0	0.0	0.0	0.0	0.0	0.0	0.0	1.0	0.0	0.0	0.0	0.0	0.0	0.0	0.0	0.0	0.0	0.0	0.0	0.0	0.0
464b9085b941dd1123ca3431a4a9c6cf	27.0	17.0	42.0	14.0	27.0	26.0	37.0	109.0	46.0	41.0	55.0	54.0	13.0	13.0	13.0	39.0	20.0	7.0	13.0	14.0	17.0	20.0	34.0	29.0	35.0	33.0	35.0	12.0	17.0	23.0	38.0	22.0	23.0	25.0	17.0	31.0	14.0	18.0	20.0	15.0	24.0	27.0	22.0	15.0	0.0	35.0	9.0	20.0
8626f4c4f01cce9278645904056bcab2	0.0	1.0	0.0	0.0	0.0	0.0	0.0	0.0	0.0	0.0	0.0	0.0	2.0	0.0	1.0	0.0	0.0	0.0	0.0	0.0	0.0	0.0	1.0	0.0	0.0	0.0	0.0	0.0	0.0	0.0	0.0	0.0	0.0	0.0	0.0	0.0	1.0	0.0	0.0	0.0	0.0	0.0	0.0	0.0	0.0	0.0	0.0	0.0
c42f13cf6695302a88b55c60fb968492	0.0	0.0	3.0	0.0	0.0	0.0	0.0	0.0	0.0	5.0	0.0	0.0	0.0	0.0	0.0	0.0	0.0	0.0	0.0	0.0	0.0	0.0	4.0	0.0	0.0	0.0	0.0	0.0	0.0	0.0	0.0	5.0	0.0	0.0	0.0	4.0	0.0	0.0	0.0	0.0	4.0	0.0	0.0	0.0	0.0	0.0	0.0	0.0
90c63adf3e06e92f020a72a36a5d5f39	2.0	0.0	0.0	0.0	0.0	0.0	0.0	0.0	0.0	0.0	1.0	0.0	0.0	0.0	0.0	0.0	0.0	0.0	0.0	0.0	0.0	0.0	0.0	0.0	0.0	0.0	0.0	0.0	2.0	0.0	0.0	0.0	0.0	0.0	0.0	0.0	0.0	0.0	0.0	2.0	0.0	0.0	0.0	0.0	0.0	0.0	0.0	0.0
6ec9746e231780f9a38177141d0a9dfa	0.0	0.0	0.0	0.0	0.0	0.0	0.0	0.0	0.0	0.0	0.0	0.0	0.0	0.0	0.0	0.0	0.0	0.0	0.0	0.0	0.0	0.0	0.0	1.0	0.0	3.0	0.0	0.0	0.0	7.0	0.0	0.0	0.0	0.0	0.0	0.0	3.0	0.0	2.0	0.0	0.0	0.0	4.0	4.0	0.0	0.0	2.0	1.0
6913642b3ea72b400e645327b24324d8	14.0	6.0	17.0	13.0	15.0	22.0	12.0	14.0	14.0	11.0	17.0	9.0	10.0	7.0	0.0	0.0	0.0	0.0	8.0	13.0	17.0	17.0	19.0	17.0	7.0	8.0	13.0	0.0	10.0	0.0	13.0	0.0	8.0	4.0	14.0	13.0	0.0	7.0	6.0	11.0	0.0	16.0	19.0	24.0	13.0	38.0	15.0	7.0
a031e1febd4ef6d9f0e4bee31d2e5ae2	4.0	0.0	4.0	8.0	0.0	0.0	0.0	11.0	8.0	2.0	2.0	3.0	6.0	0.0	5.0	7.0	0.0	0.0	8.0	6.0	0.0	2.0	6.0	5.0	0.0	0.0	0.0	0.0	0.0	0.0	0.0	0.0	0.0	2.0	3.0	4.0	0.0	0.0	5.0	12.0	11.0	12.0	10.0	0.0	0.0	8.0	8.0	3.0
4dd02881c7fc4d72668647f7242e838e	0.0	0.0	0.0	0.0	0.0	0.0	0.0	9.0	0.0	1.0	1.0	0.0	1.0	0.0	0.0	2.0	0.0	0.0	0.0	0.0	0.0	0.0	1.0	2.0	0.0	0.0	0.0	0.0	0.0	0.0	0.0	0.0	0.0	2.0	0.0	1.0	0.0	0.0	2.0	5.0	4.0	0.0	0.0	0.0	0.0	3.0	1.0	1.0
c476c99c88170e8fca2195d8b3d462cf	0.0	0.0	0.0	0.0	0.0	0.0	0.0	2.0	0.0	2.0	0.0	1.0	0.0	0.0	0.0	0.0	0.0	0.0	0.0	0.0	0.0	0.0	0.0	0.0	0.0	0.0	0.0	0.0	0.0	0.0	0.0	6.0	0.0	5.0	4.0	5.0	0.0	2.0	2.0	0.0	0.0	0.0	2.0	0.0	0.0	1.0	0.0	1.0
2c718b0a52422495118269d7a36ce0a3	0.0	0.0	0.0	0.0	0.0	0.0	0.0	0.0	5.0	2.0	2.0	2.0	0.0	0.0	0.0	0.0	0.0	0.0	0.0	0.0	0.0	2.0	1.0	2.0	2.0	2.0	0.0	3.0	0.0	0.0	0.0	0.0	0.0	0.0	2.0	2.0	0.0	2.0	0.0	0.0	0.0	0.0	0.0	0.0	0.0	2.0	3.0	3.0
a41e85dbec2067171a1f490146edfa10	0.0	8.0	0.0	1.0	0.0	0.0	0.0	3.0	0.0	3.0	0.0	0.0	0.0	0.0	0.0	0.0	0.0	0.0	0.0	0.0	0.0	0.0	0.0	1.0	0.0	0.0	0.0	0.0	0.0	0.0	0.0	0.0	0.0	4.0	11.0	0.0	0.0	0.0	0.0	0.0	0.0	0.0	0.0	0.0	0.0	0.0	0.0	0.0
ff00eee0b60ee0524c2fb516c1b0c4e7	0.0	0.0	0.0	0.0	6.0	0.0	0.0	5.0	5.0	2.0	1.0	1.0	0.0	0.0	0.0	0.0	0.0	0.0	0.0	0.0	4.0	2.0	2.0	1.0	0.0	0.0	0.0	0.0	0.0	0.0	0.0	0.0	0.0	1.0	0.0	1.0	0.0	0.0	2.0	4.0	2.0	0.0	0.0	5.0	0.0	1.0	2.0	0.0
b27ba73fea3a686653824b9705fb40b1	0.0	0.0	0.0	0.0	0.0	0.0	0.0	0.0	0.0	0.0	0.0	0.0	0.0	0.0	0.0	0.0	0.0	0.0	3.0	0.0	0.0	0.0	0.0	0.0	0.0	0.0	0.0	2.0	0.0	0.0	0.0	0.0	0.0	0.0	2.0	0.0	0.0	0.0	0.0	0.0	0.0	0.0	0.0	0.0	0.0	0.0	0.0	1.0
ddb37a9c3fe7e94343831a308b771b2e	0.0	2.0	0.0	0.0	0.0	0.0	0.0	1.0	0.0	0.0	0.0	0.0	0.0	0.0	5.0	0.0	0.0	0.0	0.0	0.0	0.0	0.0	0.0	0.0	0.0	0.0	3.0	0.0	2.0	2.0	7.0	12.0	6.0	17.0	4.0	6.0	0.0	0.0	0.0	0.0	0.0	0.0	0.0	0.0	0.0	0.0	0.0	0.0
7ebc71a2a8187e5a149d4eed3cd7fb07	0.0	0.0	0.0	0.0	0.0	0.0	0.0	0.0	0.0	0.0	0.0	3.0	0.0	10.0	0.0	0.0	0.0	0.0	0.0	0.0	0.0	3.0	4.0	5.0	0.0	0.0	0.0	0.0	0.0	7.0	0.0	0.0	0.0	0.0	0.0	0.0	8.0	6.0	5.0	0.0	0.0	0.0	0.0	0.0	23.0	5.0	5.0	9.0
73e9a209030be731b18428f16118de59	0.0	0.0	0.0	0.0	0.0	0.0	0.0	0.0	0.0	0.0	0.0	1.0	0.0	0.0	0.0	0.0	0.0	0.0	0.0	0.0	0.0	8.0	0.0	1.0	0.0	0.0	0.0	0.0	0.0	0.0	0.0	0.0	0.0	0.0	0.0	1.0	0.0	0.0	0.0	0.0	0.0	0.0	0.0	3.0	0.0	0.0	0.0	0.0
403e0b9e6ec37098dadcef0df28187f4	0.0	0.0	0.0	0.0	0.0	0.0	0.0	0.0	0.0	0.0	1.0	0.0	0.0	0.0	0.0	0.0	0.0	0.0	0.0	0.0	0.0	1.0	0.0	0.0	0.0	0.0	0.0	0.0	0.0	0.0	0.0	0.0	0.0	0.0	2.0	0.0	0.0	0.0	0.0	0.0	0.0	0.0	0.0	0.0	0.0	0.0	2.0	2.0
a827e5465303e57fb63c9397354ed730	0.0	6.0	4.0	0.0	8.0	0.0	0.0	3.0	9.0	9.0	5.0	11.0	4.0	5.0	5.0	0.0	10.0	0.0	9.0	0.0	0.0	4.0	9.0	7.0	4.0	6.0	3.0	0.0	0.0	0.0	6.0	6.0	10.0	11.0	7.0	11.0	6.0	5.0	6.0	5.0	4.0	6.0	0.0	0.0	6.0	5.0	5.0	7.0
c7ed7c0f9bcb8ab0055335a1cf3bbb23	0.0	6.0	0.0	0.0	0.0	0.0	0.0	0.0	9.0	0.0	0.0	4.0	6.0	8.0	4.0	0.0	0.0	0.0	14.0	0.0	0.0	5.0	4.0	6.0	5.0	0.0	0.0	0.0	0.0	0.0	0.0	0.0	0.0	5.0	3.0	4.0	8.0	5.0	7.0	0.0	0.0	0.0	17.0	16.0	0.0	5.0	6.0	7.0
37d5f9390bfdf73bead7fe97a61e3065	0.0	0.0	0.0	0.0	0.0	0.0	0.0	0.0	0.0	0.0	0.0	0.0	0.0	2.0	4.0	0.0	0.0	0.0	0.0	0.0	0.0	0.0	0.0	1.0	0.0	0.0	0.0	0.0	0.0	0.0	0.0	0.0	0.0	1.0	1.0	0.0	1.0	0.0	0.0	0.0	0.0	0.0	0.0	0.0	0.0	0.0	0.0	0.0
50321d6bfda0c645664a9f435a90840b	0.0	0.0	0.0	8.0	0.0	0.0	0.0	0.0	0.0	0.0	0.0	0.0	0.0	0.0	0.0	0.0	0.0	6.0	6.0	0.0	11.0	3.0	3.0	0.0	0.0	0.0	0.0	0.0	0.0	0.0	0.0	0.0	0.0	0.0	0.0	2.0	0.0	0.0	0.0	0.0	0.0	0.0	0.0	0.0	0.0	0.0	3.0	0.0
32a7c6da138c99843b7ee95ac3f30b0f	0.0	0.0	0.0	0.0	0.0	0.0	0.0	0.0	0.0	0.0	0.0	0.0	0.0	0.0	0.0	0.0	0.0	0.0	0.0	0.0	0.0	0.0	0.0	0.0	0.0	1.0	0.0	0.0	0.0	0.0	0.0	0.0	0.0	0.0	0.0	0.0	0.0	0.0	0.0	0.0	0.0	0.0	0.0	0.0	0.0	0.0	0.0	0.0
65bf062861ed5cbf5ede9fd0dace3ef1	0.0	0.0	0.0	0.0	0.0	4.0	0.0	0.0	0.0	0.0	4.0	0.0	0.0	3.0	0.0	0.0	0.0	0.0	0.0	0.0	0.0	0.0	0.0	0.0	2.0	0.0	4.0	0.0	0.0	0.0	0.0	5.0	0.0	0.0	3.0	0.0	0.0	6.0	0.0	0.0	0.0	0.0	0.0	6.0	11.0	0.0	0.0	0.0
6535c89ff47bc76aa24a0ecbbe79af8b	0.0	5.0	0.0	0.0	0.0	0.0	0.0	0.0	0.0	0.0	0.0	4.0	0.0	0.0	0.0	0.0	0.0	0.0	0.0	0.0	0.0	0.0	0.0	4.0	9.0	0.0	0.0	0.0	0.0	0.0	0.0	0.0	0.0	3.0	0.0	0.0	0.0	0.0	0.0	0.0	0.0	0.0	0.0	0.0	0.0	0.0	0.0	0.0
1d07af29c0558100d2053c623569bf9d	0.0	0.0	0.0	0.0	0.0	0.0	0.0	0.0	0.0	0.0	5.0	4.0	0.0	0.0	0.0	0.0	0.0	0.0	0.0	0.0	0.0	3.0	2.0	2.0	0.0	0.0	0.0	0.0	0.0	0.0	0.0	0.0	0.0	0.0	3.0	0.0	0.0	0.0	0.0	0.0	0.0	0.0	0.0	0.0	0.0	3.0	3.0	3.0
e44ef1bdf8f43b680a7c4d3708a49a17	0.0	0.0	0.0	0.0	0.0	0.0	0.0	0.0	0.0	0.0	1.0	0.0	0.0	0.0	0.0	0.0	0.0	0.0	4.0	0.0	0.0	0.0	0.0	0.0	0.0	0.0	0.0	0.0	0.0	0.0	0.0	0.0	0.0	0.0	0.0	2.0	0.0	0.0	0.0	0.0	0.0	0.0	0.0	0.0	13.0	0.0	2.0	0.0
9e8b5b8c3d10d8af65ea688ea4d227f8	9.0	8.0	8.0	0.0	17.0	0.0	0.0	14.0	0.0	4.0	5.0	5.0	4.0	0.0	3.0	0.0	0.0	0.0	0.0	0.0	9.0	0.0	0.0	0.0	0.0	13.0	0.0	17.0	0.0	0.0	0.0	0.0	0.0	7.0	5.0	6.0	0.0	0.0	0.0	0.0	0.0	0.0	0.0	0.0	0.0	2.0	0.0	1.0
f9d4d9db9ff48529b750fd6022ee2cec	0.0	0.0	0.0	0.0	0.0	0.0	0.0	7.0	0.0	3.0	2.0	0.0	0.0	0.0	0.0	2.0	0.0	0.0	0.0	0.0	0.0	0.0	0.0	0.0	0.0	0.0	0.0	0.0	0.0	0.0	0.0	0.0	0.0	0.0	0.0	0.0	0.0	0.0	0.0	0.0	0.0	0.0	0.0	0.0	0.0	0.0	0.0	0.0
7fdcb2741d6fd88aed065f948447bfc5	0.0	0.0	5.0	13.0	8.0	0.0	0.0	0.0	0.0	11.0	5.0	13.0	0.0	0.0	9.0	0.0	0.0	0.0	0.0	0.0	0.0	6.0	5.0	4.0	0.0	0.0	0.0	0.0	7.0	0.0	17.0	0.0	0.0	4.0	5.0	4.0	0.0	0.0	0.0	0.0	0.0	0.0	0.0	0.0	10.0	0.0	4.0	4.0
85f8ef385238178d6fb14c9af1cad702	10.0	12.0	16.0	33.0	32.0	27.0	30.0	39.0	31.0	23.0	39.0	25.0	12.0	14.0	14.0	20.0	31.0	19.0	21.0	22.0	16.0	21.0	18.0	18.0	19.0	27.0	21.0	34.0	23.0	24.0	36.0	36.0	28.0	29.0	32.0	26.0	23.0	17.0	16.0	29.0	32.0	33.0	35.0	18.0	37.0	21.0	18.0	27.0
64921b27cf8920a6ee83c66b97e08564	6.0	0.0	0.0	0.0	0.0	0.0	0.0	0.0	0.0	2.0	0.0	0.0	6.0	0.0	5.0	0.0	0.0	5.0	0.0	0.0	0.0	0.0	2.0	1.0	0.0	0.0	0.0	12.0	0.0	0.0	0.0	0.0	0.0	2.0	5.0	3.0	0.0	0.0	5.0	0.0	0.0	0.0	0.0	0.0	0.0	0.0	4.0	2.0
8fd06f8681990d4986efab8f57fb446f	3.0	3.0	0.0	0.0	0.0	9.0	0.0	0.0	0.0	6.0	3.0	0.0	7.0	0.0	8.0	0.0	0.0	0.0	9.0	0.0	0.0	9.0	3.0	2.0	0.0	0.0	0.0	0.0	0.0	0.0	0.0	0.0	0.0	1.0	4.0	0.0	0.0	9.0	0.0	0.0	0.0	0.0	0.0	0.0	16.0	0.0	5.0	0.0
642809ef06b9b22651f8ad579727f2a8	0.0	0.0	0.0	0.0	0.0	0.0	0.0	0.0	0.0	0.0	0.0	0.0	0.0	0.0	0.0	0.0	0.0	17.0	0.0	0.0	19.0	6.0	0.0	0.0	0.0	0.0	0.0	0.0	0.0	0.0	0.0	0.0	0.0	0.0	0.0	0.0	0.0	0.0	0.0	0.0	0.0	0.0	0.0	0.0	0.0	0.0	5.0	0.0
24c70a9dcbeb73dd205075b1675981ab	13.0	11.0	10.0	12.0	7.0	14.0	19.0	12.0	25.0	25.0	25.0	28.0	13.0	7.0	10.0	13.0	12.0	12.0	17.0	12.0	15.0	35.0	25.0	19.0	11.0	7.0	7.0	9.0	7.0	9.0	34.0	38.0	17.0	20.0	15.0	18.0	6.0	13.0	18.0	16.0	16.0	15.0	22.0	12.0	15.0	24.0	17.0	15.0
28721fb6229fc2595eb1efffbfb70048	0.0	9.0	9.0	0.0	0.0	24.0	7.0	7.0	4.0	0.0	5.0	0.0	0.0	0.0	0.0	12.0	0.0	0.0	0.0	0.0	0.0	0.0	0.0	3.0	9.0	0.0	14.0	12.0	10.0	0.0	8.0	7.0	5.0	6.0	0.0	0.0	4.0	0.0	0.0	8.0	0.0	7.0	0.0	0.0	0.0	2.0	2.0	4.0
47ad7c58c2ecd0a14b3c6b021f982159	0.0	0.0	0.0	0.0	0.0	0.0	0.0	0.0	0.0	0.0	0.0	0.0	0.0	0.0	3.0	2.0	0.0	0.0	0.0	0.0	0.0	0.0	0.0	0.0	0.0	0.0	0.0	0.0	0.0	0.0	0.0	0.0	0.0	0.0	0.0	0.0	0.0	0.0	2.0	0.0	0.0	0.0	0.0	0.0	0.0	0.0	0.0	0.0
4e4065202394894d71e8dc1eb0e26c3f	1.0	0.0	0.0	0.0	0.0	0.0	0.0	0.0	0.0	0.0	0.0	0.0	0.0	0.0	0.0	0.0	0.0	0.0	0.0	0.0	0.0	0.0	0.0	0.0	0.0	0.0	0.0	0.0	0.0	0.0	0.0	0.0	0.0	0.0	0.0	1.0	0.0	0.0	1.0	0.0	6.0	0.0	0.0	0.0	0.0	0.0	0.0	0.0
1fca9644b94ba233303fbe2e3e83a505	0.0	0.0	0.0	0.0	0.0	0.0	0.0	1.0	0.0	1.0	0.0	0.0	0.0	1.0	0.0	0.0	0.0	0.0	0.0	0.0	0.0	0.0	0.0	0.0	0.0	0.0	0.0	0.0	0.0	0.0	0.0	0.0	0.0	1.0	0.0	0.0	0.0	0.0	0.0	0.0	0.0	0.0	0.0	0.0	0.0	0.0	2.0	0.0
962eee46940f9ae4997959bb34b531fd	2.0	5.0	0.0	12.0	8.0	5.0	0.0	3.0	5.0	0.0	2.0	2.0	3.0	2.0	0.0	0.0	0.0	9.0	0.0	0.0	0.0	0.0	0.0	1.0	4.0	0.0	0.0	0.0	0.0	0.0	4.0	12.0	0.0	0.0	0.0	2.0	2.0	2.0	4.0	15.0	0.0	7.0	19.0	0.0	4.0	2.0	3.0	0.0
d969c04598274e98199574014a8a2eae	6.0	0.0	0.0	0.0	0.0	0.0	0.0	0.0	0.0	0.0	0.0	0.0	0.0	0.0	0.0	0.0	0.0	0.0	0.0	0.0	0.0	3.0	0.0	0.0	0.0	0.0	0.0	0.0	0.0	0.0	0.0	0.0	0.0	0.0	0.0	0.0	0.0	0.0	8.0	0.0	0.0	0.0	0.0	0.0	0.0	4.0	4.0	3.0
5ff0451eb4c681fb5258e30861056b2d	0.0	5.0	0.0	0.0	0.0	0.0	0.0	0.0	0.0	3.0	1.0	2.0	0.0	0.0	0.0	0.0	0.0	0.0	0.0	0.0	0.0	0.0	0.0	0.0	2.0	0.0	0.0	0.0	0.0	0.0	0.0	0.0	7.0	5.0	1.0	5.0	0.0	0.0	0.0	0.0	0.0	0.0	0.0	0.0	0.0	0.0	0.0	0.0
e0aed1c767178a805dd49d406c24f1cf	0.0	0.0	0.0	0.0	0.0	0.0	0.0	0.0	0.0	4.0	0.0	3.0	0.0	0.0	4.0	0.0	0.0	0.0	0.0	0.0	0.0	0.0	0.0	2.0	0.0	0.0	0.0	0.0	0.0	0.0	0.0	8.0	0.0	4.0	2.0	4.0	0.0	5.0	3.0	0.0	7.0	8.0	0.0	0.0	0.0	0.0	4.0	0.0
41be3bd80636847d4192df77f1dc66c3	0.0	0.0	0.0	0.0	0.0	0.0	0.0	0.0	0.0	0.0	0.0	0.0	0.0	0.0	0.0	0.0	0.0	4.0	0.0	0.0	1.0	0.0	0.0	0.0	0.0	0.0	0.0	1.0	0.0	0.0	0.0	0.0	0.0	0.0	0.0	0.0	0.0	0.0	0.0	0.0	0.0	0.0	0.0	0.0	0.0	0.0	0.0	0.0
42d2c553dfc2d966b1bdc9fd6dcc612e	0.0	0.0	0.0	0.0	0.0	11.0	0.0	0.0	0.0	9.0	9.0	10.0	0.0	0.0	0.0	0.0	0.0	0.0	0.0	0.0	0.0	5.0	8.0	9.0	0.0	7.0	0.0	0.0	0.0	0.0	0.0	0.0	0.0	7.0	5.0	0.0	0.0	0.0	0.0	0.0	0.0	0.0	0.0	0.0	0.0	4.0	0.0	4.0
c9a3f1fc2c797d8af44102e64eb57282	0.0	1.0	0.0	0.0	0.0	0.0	0.0	0.0	4.0	0.0	0.0	0.0	0.0	0.0	0.0	0.0	0.0	0.0	4.0	0.0	0.0	0.0	0.0	0.0	0.0	0.0	0.0	0.0	0.0	0.0	0.0	4.0	0.0	0.0	0.0	0.0	0.0	0.0	0.0	0.0	0.0	0.0	0.0	0.0	0.0	0.0	0.0	2.0
f88f9ad6a53c854ef967c7e760bb9fac	0.0	0.0	0.0	0.0	0.0	0.0	0.0	0.0	0.0	3.0	0.0	3.0	0.0	0.0	0.0	0.0	0.0	0.0	0.0	0.0	0.0	3.0	2.0	1.0	0.0	0.0	0.0	0.0	0.0	0.0	0.0	23.0	0.0	0.0	0.0	0.0	0.0	0.0	0.0	0.0	0.0	0.0	0.0	0.0	0.0	4.0	0.0	2.0
7164a1c3894d74616c6425950fae0e95	0.0	0.0	3.0	0.0	0.0	0.0	9.0	0.0	0.0	0.0	0.0	0.0	0.0	4.0	0.0	0.0	0.0	0.0	0.0	6.0	0.0	0.0	0.0	0.0	0.0	0.0	0.0	0.0	0.0	0.0	0.0	0.0	0.0	0.0	3.0	0.0	0.0	0.0	0.0	0.0	0.0	0.0	0.0	0.0	0.0	0.0	0.0	0.0
957afe37bea70562acdf7a53e3284aae	0.0	15.0	14.0	0.0	0.0	0.0	13.0	11.0	0.0	32.0	0.0	20.0	7.0	9.0	16.0	0.0	0.0	0.0	0.0	0.0	0.0	5.0	7.0	5.0	0.0	0.0	0.0	0.0	0.0	0.0	0.0	0.0	0.0	11.0	4.0	18.0	12.0	15.0	0.0	0.0	0.0	0.0	0.0	0.0	0.0	8.0	10.0	10.0
b9c806f037b14b67e6b631519bfcb00e	0.0	0.0	0.0	0.0	0.0	0.0	0.0	0.0	0.0	6.0	0.0	0.0	0.0	0.0	0.0	0.0	0.0	0.0	0.0	0.0	0.0	3.0	0.0	0.0	0.0	0.0	0.0	0.0	0.0	0.0	0.0	0.0	0.0	0.0	5.0	0.0	0.0	0.0	0.0	0.0	0.0	0.0	0.0	0.0	0.0	5.0	11.0	4.0
580631439b84faa78722ed46f96a20dd	2.0	4.0	2.0	3.0	0.0	0.0	0.0	4.0	0.0	0.0	0.0	1.0	3.0	0.0	3.0	0.0	0.0	0.0	0.0	0.0	0.0	2.0	0.0	2.0	0.0	0.0	0.0	0.0	0.0	4.0	0.0	0.0	0.0	0.0	0.0	0.0	6.0	2.0	4.0	0.0	0.0	0.0	0.0	0.0	0.0	2.0	2.0	4.0
1941b4562832d400be5042fbeedda37a	0.0	4.0	3.0	0.0	0.0	0.0	0.0	0.0	0.0	2.0	0.0	1.0	0.0	0.0	0.0	0.0	0.0	0.0	0.0	5.0	12.0	2.0	2.0	1.0	2.0	0.0	0.0	0.0	4.0	0.0	0.0	5.0	0.0	0.0	2.0	0.0	0.0	0.0	0.0	6.0	0.0	0.0	0.0	0.0	0.0	2.0	3.0	0.0
c3c1a5b3c1b8675f1d2fa55858b90faa	0.0	0.0	0.0	0.0	0.0	0.0	0.0	5.0	0.0	0.0	0.0	0.0	0.0	0.0	0.0	0.0	0.0	0.0	8.0	0.0	0.0	2.0	2.0	0.0	0.0	0.0	0.0	0.0	0.0	0.0	0.0	0.0	0.0	0.0	0.0	0.0	0.0	0.0	0.0	0.0	0.0	0.0	0.0	0.0	0.0	0.0	2.0	0.0
3042a75ba07617fb45f534fb21c5f7c7	0.0	0.0	0.0	0.0	0.0	0.0	0.0	0.0	0.0	3.0	0.0	0.0	0.0	0.0	0.0	0.0	0.0	0.0	0.0	0.0	0.0	4.0	0.0	0.0	0.0	3.0	0.0	0.0	0.0	0.0	0.0	0.0	0.0	0.0	3.0	5.0	3.0	0.0	0.0	0.0	0.0	0.0	0.0	0.0	0.0	0.0	4.0	3.0
193a7ad7d5c0eaa53c425448b6e8260d	0.0	0.0	0.0	0.0	0.0	0.0	0.0	0.0	5.0	0.0	0.0	4.0	0.0	0.0	0.0	0.0	0.0	0.0	0.0	0.0	0.0	0.0	0.0	0.0	0.0	0.0	0.0	0.0	0.0	0.0	0.0	0.0	0.0	0.0	0.0	0.0	0.0	0.0	0.0	16.0	0.0	0.0	13.0	0.0	0.0	0.0	7.0	9.0
7e383835c2bf510480f9887903e6a0ef	6.0	0.0	0.0	6.0	0.0	0.0	0.0	0.0	0.0	8.0	7.0	8.0	4.0	0.0	0.0	0.0	0.0	0.0	0.0	0.0	0.0	3.0	5.0	5.0	6.0	7.0	7.0	0.0	0.0	0.0	0.0	0.0	0.0	7.0	10.0	4.0	0.0	0.0	0.0	0.0	0.0	0.0	0.0	0.0	0.0	3.0	0.0	2.0
82b6dc4ee2ff50c9ea1e2b2bc0e12237	0.0	2.0	2.0	0.0	3.0	10.0	0.0	2.0	4.0	8.0	5.0	9.0	0.0	0.0	0.0	0.0	0.0	0.0	0.0	0.0	0.0	2.0	2.0	2.0	0.0	2.0	0.0	0.0	0.0	2.0	0.0	0.0	0.0	1.0	1.0	0.0	0.0	0.0	0.0	7.0	0.0	0.0	0.0	0.0	0.0	2.0	1.0	0.0
1b5db7f1ff1e8a2f013d74886a98d07a	0.0	0.0	0.0	0.0	0.0	0.0	0.0	0.0	0.0	2.0	1.0	2.0	0.0	0.0	0.0	0.0	0.0	0.0	0.0	0.0	0.0	0.0	0.0	0.0	2.0	0.0	0.0	0.0	3.0	0.0	4.0	0.0	0.0	0.0	0.0	0.0	0.0	0.0	0.0	0.0	0.0	0.0	0.0	0.0	0.0	0.0	0.0	0.0
cdeb1507fee730771011d9640bddfa73	8.0	0.0	0.0	0.0	0.0	0.0	0.0	0.0	0.0	0.0	0.0	0.0	0.0	0.0	0.0	0.0	0.0	0.0	0.0	0.0	0.0	2.0	0.0	0.0	6.0	0.0	0.0	0.0	8.0	0.0	0.0	0.0	0.0	3.0	2.0	0.0	0.0	0.0	0.0	0.0	0.0	0.0	0.0	0.0	0.0	0.0	0.0	0.0
660c314e517b4be72037b5bd46903cd0	0.0	0.0	6.0	0.0	5.0	0.0	0.0	0.0	0.0	0.0	0.0	0.0	0.0	0.0	0.0	0.0	0.0	0.0	0.0	0.0	0.0	0.0	0.0	0.0	4.0	4.0	0.0	0.0	0.0	0.0	0.0	0.0	0.0	0.0	0.0	0.0	0.0	0.0	0.0	0.0	0.0	0.0	0.0	0.0	0.0	0.0	0.0	0.0
8402ae23d2d862cc40d99af939f05ed3	3.0	3.0	0.0	0.0	0.0	0.0	9.0	4.0	7.0	4.0	3.0	5.0	4.0	0.0	0.0	0.0	6.0	0.0	7.0	8.0	0.0	4.0	3.0	4.0	0.0	0.0	5.0	0.0	0.0	0.0	0.0	7.0	6.0	4.0	4.0	4.0	4.0	0.0	3.0	0.0	7.0	0.0	13.0	0.0	8.0	0.0	5.0	5.0
aa40660f9c681d9c72bfe689ca471030	1.0	2.0	0.0	5.0	0.0	0.0	0.0	0.0	0.0	1.0	0.0	0.0	0.0	3.0	3.0	4.0	0.0	0.0	0.0	5.0	0.0	1.0	1.0	2.0	0.0	0.0	0.0	0.0	0.0	0.0	0.0	2.0	0.0	1.0	1.0	1.0	1.0	2.0	1.0	0.0	4.0	0.0	0.0	0.0	0.0	1.0	4.0	1.0
e41c936de158ab00ad67ee7a5366fb0f	44.0	46.0	38.0	28.0	47.0	47.0	35.0	45.0	29.0	57.0	48.0	48.0	31.0	40.0	31.0	28.0	44.0	33.0	30.0	35.0	29.0	27.0	45.0	39.0	42.0	67.0	61.0	54.0	47.0	42.0	74.0	68.0	54.0	61.0	40.0	46.0	48.0	31.0	49.0	35.0	30.0	40.0	20.0	28.0	20.0	21.0	17.0	31.0
6781151b064a20e8f27dade7e11afafe	0.0	0.0	0.0	0.0	0.0	0.0	0.0	0.0	0.0	3.0	0.0	0.0	0.0	0.0	0.0	0.0	0.0	0.0	0.0	0.0	3.0	1.0	1.0	1.0	0.0	0.0	0.0	0.0	0.0	0.0	0.0	0.0	0.0	2.0	0.0	2.0	0.0	0.0	0.0	0.0	0.0	0.0	0.0	0.0	3.0	0.0	0.0	0.0
a752cfc26c6fc170ebfa0c70519f043f	5.0	6.0	7.0	10.0	5.0	0.0	10.0	4.0	8.0	21.0	8.0	9.0	12.0	9.0	17.0	11.0	17.0	17.0	9.0	8.0	21.0	25.0	25.0	13.0	4.0	3.0	7.0	6.0	9.0	0.0	8.0	7.0	8.0	6.0	6.0	11.0	9.0	16.0	18.0	10.0	6.0	12.0	9.0	10.0	8.0	13.0	10.0	9.0
7ecf289e3ebf2a813c419f2576751552	7.0	0.0	0.0	0.0	0.0	0.0	13.0	0.0	0.0	2.0	2.0	0.0	0.0	3.0	4.0	27.0	28.0	0.0	0.0	0.0	0.0	0.0	1.0	0.0	0.0	4.0	0.0	0.0	0.0	0.0	0.0	13.0	0.0	1.0	2.0	0.0	0.0	5.0	0.0	0.0	0.0	0.0	0.0	0.0	0.0	0.0	0.0	0.0
ece03f2538e8cafa86f962e86adf3143	10.0	10.0	12.0	0.0	0.0	0.0	0.0	0.0	21.0	5.0	4.0	5.0	0.0	0.0	7.0	18.0	0.0	0.0	0.0	15.0	0.0	0.0	7.0	9.0	7.0	0.0	0.0	7.0	0.0	9.0	0.0	0.0	0.0	6.0	3.0	0.0	0.0	0.0	12.0	25.0	18.0	28.0	20.0	0.0	34.0	0.0	5.0	0.0
2b0452c2390ba50e15d47c33773e5761	2.0	0.0	2.0	3.0	0.0	0.0	7.0	0.0	5.0	1.0	1.0	1.0	5.0	0.0	3.0	4.0	0.0	0.0	4.0	0.0	0.0	2.0	1.0	2.0	0.0	3.0	0.0	0.0	0.0	0.0	6.0	0.0	3.0	2.0	4.0	2.0	2.0	5.0	4.0	0.0	4.0	3.0	0.0	0.0	8.0	3.0	5.0	2.0
b927b822dc2f2c18e76f88c699116037	0.0	0.0	0.0	0.0	0.0	0.0	0.0	0.0	0.0	0.0	2.0	4.0	0.0	0.0	0.0	0.0	0.0	0.0	0.0	0.0	0.0	0.0	2.0	0.0	0.0	0.0	0.0	0.0	0.0	0.0	0.0	0.0	0.0	2.0	2.0	0.0	0.0	0.0	0.0	0.0	0.0	0.0	0.0	0.0	0.0	0.0	0.0	0.0
4a3dddb98913edeeaea9801e42e8cf90	0.0	0.0	0.0	0.0	0.0	0.0	0.0	0.0	0.0	2.0	3.0	0.0	0.0	0.0	1.0	0.0	0.0	0.0	0.0	0.0	0.0	0.0	0.0	3.0	0.0	0.0	0.0	0.0	0.0	0.0	0.0	0.0	0.0	0.0	4.0	2.0	4.0	0.0	2.0	0.0	0.0	0.0	0.0	0.0	0.0	0.0	3.0	2.0
070aee455d1941ae8dc5aaccae50bb87	0.0	0.0	0.0	0.0	0.0	0.0	0.0	0.0	0.0	2.0	0.0	0.0	7.0	0.0	0.0	12.0	0.0	0.0	0.0	0.0	0.0	0.0	1.0	0.0	0.0	0.0	0.0	0.0	0.0	0.0	0.0	0.0	0.0	0.0	0.0	0.0	0.0	0.0	0.0	0.0	0.0	0.0	0.0	0.0	0.0	0.0	0.0	0.0
c345c04705e1c5a70b4eeb24556bd5ce	0.0	0.0	0.0	0.0	10.0	0.0	0.0	0.0	8.0	6.0	6.0	12.0	0.0	0.0	6.0	9.0	13.0	0.0	0.0	6.0	6.0	4.0	6.0	7.0	3.0	0.0	0.0	0.0	0.0	7.0	4.0	0.0	0.0	5.0	4.0	9.0	0.0	0.0	5.0	0.0	7.0	7.0	0.0	0.0	9.0	3.0	5.0	7.0
8551365fd11807ecc74dc11bfd74b5c9	0.0	0.0	4.0	0.0	0.0	0.0	0.0	0.0	4.0	2.0	0.0	0.0	0.0	2.0	0.0	0.0	0.0	0.0	0.0	4.0	0.0	2.0	2.0	0.0	0.0	0.0	0.0	0.0	0.0	0.0	0.0	0.0	0.0	0.0	0.0	0.0	0.0	0.0	0.0	0.0	0.0	0.0	10.0	0.0	0.0	0.0	3.0	2.0
defe26bdfde074c2d419ae79724eb5c3	0.0	0.0	4.0	0.0	0.0	0.0	0.0	0.0	0.0	0.0	0.0	0.0	0.0	0.0	5.0	0.0	0.0	0.0	0.0	0.0	0.0	0.0	0.0	0.0	0.0	0.0	5.0	0.0	0.0	0.0	0.0	0.0	0.0	0.0	0.0	0.0	4.0	3.0	0.0	0.0	0.0	0.0	0.0	0.0	0.0	2.0	0.0	3.0
5258e5b81eae3a110b470f1634769999	0.0	0.0	0.0	0.0	0.0	0.0	0.0	0.0	0.0	0.0	0.0	0.0	0.0	0.0	0.0	0.0	11.0	0.0	0.0	0.0	0.0	0.0	0.0	2.0	0.0	0.0	2.0	0.0	0.0	0.0	0.0	0.0	0.0	0.0	0.0	4.0	0.0	0.0	0.0	0.0	0.0	0.0	0.0	0.0	0.0	0.0	0.0	3.0
d183afe99b8e3b8638d2b5eb39961e79	0.0	0.0	0.0	0.0	0.0	0.0	0.0	0.0	0.0	4.0	3.0	0.0	0.0	5.0	0.0	0.0	0.0	0.0	0.0	0.0	0.0	6.0	2.0	0.0	0.0	0.0	0.0	0.0	0.0	0.0	0.0	0.0	0.0	0.0	0.0	0.0	0.0	0.0	0.0	0.0	0.0	0.0	0.0	0.0	0.0	7.0	0.0	0.0
eb6363014e452465092588d6a2dd2ff9	0.0	0.0	0.0	0.0	0.0	0.0	0.0	0.0	0.0	0.0	0.0	0.0	0.0	0.0	0.0	0.0	0.0	0.0	0.0	0.0	0.0	1.0	0.0	1.0	0.0	0.0	0.0	0.0	0.0	0.0	0.0	0.0	0.0	5.0	0.0	0.0	0.0	0.0	0.0	0.0	0.0	0.0	0.0	0.0	0.0	0.0	0.0	1.0
64d57e87d8ce2af4f9c565cc1ae5cbee	0.0	3.0	0.0	0.0	0.0	0.0	0.0	0.0	0.0	5.0	0.0	0.0	0.0	0.0	0.0	0.0	0.0	0.0	0.0	0.0	0.0	0.0	0.0	1.0	0.0	0.0	0.0	0.0	0.0	0.0	0.0	0.0	0.0	0.0	1.0	11.0	3.0	0.0	0.0	0.0	0.0	0.0	0.0	0.0	0.0	0.0	0.0	3.0
aa9646cc030888cb0c39dc46bc31a361	0.0	0.0	0.0	0.0	0.0	0.0	0.0	0.0	0.0	0.0	0.0	0.0	0.0	0.0	0.0	0.0	0.0	0.0	0.0	0.0	0.0	0.0	2.0	0.0	0.0	0.0	0.0	0.0	22.0	0.0	0.0	0.0	0.0	0.0	2.0	2.0	0.0	0.0	0.0	0.0	0.0	18.0	0.0	0.0	14.0	0.0	0.0	0.0
a78136988b96ee1f7425679ffcc0a40d	0.0	0.0	0.0	0.0	0.0	0.0	0.0	0.0	0.0	2.0	3.0	2.0	0.0	0.0	0.0	0.0	0.0	0.0	0.0	0.0	0.0	0.0	1.0	0.0	0.0	3.0	0.0	0.0	0.0	0.0	0.0	0.0	0.0	0.0	3.0	2.0	0.0	0.0	0.0	0.0	0.0	0.0	5.0	0.0	0.0	0.0	0.0	0.0
e6a9645feb7e2384f8d94435ef538385	0.0	0.0	0.0	0.0	0.0	0.0	3.0	0.0	0.0	2.0	2.0	1.0	0.0	0.0	0.0	0.0	0.0	0.0	0.0	3.0	0.0	0.0	1.0	1.0	0.0	0.0	0.0	0.0	2.0	0.0	0.0	0.0	0.0	2.0	0.0	0.0	0.0	2.0	0.0	0.0	0.0	0.0	0.0	0.0	0.0	1.0	0.0	0.0
6fb69aa42c5e00aa8f008eb8ad1fa8f5	0.0	0.0	0.0	0.0	0.0	0.0	0.0	8.0	0.0	3.0	0.0	3.0	0.0	0.0	0.0	0.0	0.0	0.0	0.0	0.0	8.0	0.0	3.0	4.0	0.0	6.0	0.0	0.0	0.0	4.0	0.0	0.0	11.0	4.0	7.0	5.0	8.0	8.0	9.0	4.0	0.0	0.0	0.0	0.0	13.0	2.0	5.0	6.0
f9f765cd2697e862bf7760adbe6fa391	0.0	1.0	1.0	1.0	0.0	0.0	0.0	1.0	0.0	0.0	0.0	0.0	0.0	1.0	0.0	0.0	0.0	0.0	0.0	0.0	0.0	0.0	0.0	0.0	0.0	0.0	0.0	3.0	1.0	0.0	0.0	0.0	0.0	0.0	0.0	0.0	0.0	0.0	0.0	0.0	0.0	0.0	0.0	0.0	0.0	0.0	0.0	0.0
31aa5fbf3f8ef98225e5dbae21df3928	0.0	7.0	6.0	13.0	18.0	11.0	10.0	7.0	12.0	7.0	8.0	8.0	7.0	6.0	0.0	14.0	11.0	14.0	18.0	8.0	14.0	6.0	3.0	6.0	9.0	7.0	8.0	6.0	0.0	11.0	0.0	0.0	0.0	2.0	4.0	2.0	13.0	7.0	6.0	13.0	14.0	20.0	15.0	20.0	20.0	9.0	11.0	8.0
236d81d6e29c7e0055982d25407025cd	5.0	6.0	4.0	6.0	0.0	14.0	0.0	0.0	8.0	4.0	22.0	17.0	7.0	0.0	0.0	0.0	0.0	10.0	5.0	8.0	14.0	18.0	11.0	5.0	0.0	0.0	16.0	0.0	0.0	0.0	0.0	0.0	7.0	3.0	8.0	3.0	0.0	0.0	4.0	10.0	0.0	0.0	0.0	0.0	0.0	7.0	3.0	4.0
d595ac8204838d540ceabdc49602edbb	1.0	0.0	2.0	2.0	0.0	0.0	0.0	0.0	0.0	0.0	0.0	1.0	0.0	1.0	3.0	2.0	0.0	0.0	0.0	0.0	0.0	1.0	0.0	0.0	1.0	0.0	0.0	0.0	0.0	0.0	1.0	0.0	0.0	0.0	0.0	1.0	1.0	2.0	2.0	0.0	0.0	0.0	6.0	0.0	0.0	0.0	2.0	1.0
a5f202efba63695b3e10e14eab5425c7	0.0	9.0	5.0	0.0	0.0	0.0	21.0	7.0	9.0	8.0	0.0	12.0	5.0	3.0	7.0	0.0	9.0	0.0	5.0	8.0	5.0	2.0	3.0	0.0	7.0	15.0	12.0	9.0	17.0	9.0	10.0	12.0	44.0	19.0	10.0	36.0	9.0	9.0	11.0	7.0	14.0	10.0	0.0	0.0	14.0	4.0	3.0	4.0
89940659c8d1f53a3ec4b2a04e467dca	0.0	4.0	0.0	0.0	0.0	0.0	0.0	0.0	0.0	2.0	0.0	2.0	0.0	0.0	5.0	0.0	0.0	0.0	6.0	0.0	0.0	0.0	3.0	2.0	0.0	0.0	0.0	0.0	0.0	0.0	0.0	0.0	0.0	2.0	2.0	3.0	2.0	3.0	0.0	0.0	0.0	0.0	0.0	0.0	0.0	2.0	3.0	5.0
a3406738500ff428bf3b3f9e5969179a	0.0	0.0	4.0	8.0	4.0	0.0	7.0	4.0	0.0	0.0	0.0	0.0	0.0	0.0	0.0	0.0	0.0	0.0	0.0	0.0	0.0	4.0	2.0	1.0	2.0	0.0	3.0	5.0	6.0	0.0	4.0	6.0	0.0	0.0	5.0	2.0	0.0	0.0	0.0	0.0	0.0	0.0	0.0	0.0	0.0	9.0	3.0	0.0
67b2027c83eeafdf04f667ac883ffde6	2.0	1.0	0.0	3.0	0.0	0.0	0.0	3.0	4.0	6.0	8.0	4.0	2.0	0.0	2.0	4.0	0.0	0.0	0.0	5.0	3.0	4.0	3.0	3.0	0.0	0.0	0.0	5.0	0.0	3.0	0.0	4.0	0.0	0.0	4.0	2.0	1.0	2.0	0.0	0.0	0.0	2.0	5.0	0.0	0.0	2.0	5.0	1.0
6239e227737377e78fcf9f21b4f4f854	3.0	0.0	0.0	6.0	4.0	2.0	0.0	7.0	8.0	2.0	2.0	1.0	0.0	0.0	5.0	12.0	0.0	4.0	10.0	0.0	4.0	3.0	1.0	2.0	3.0	4.0	0.0	9.0	5.0	5.0	5.0	6.0	5.0	3.0	5.0	1.0	7.0	7.0	2.0	0.0	6.0	4.0	6.0	0.0	8.0	3.0	5.0	6.0
6406752f805b1a113d0154b8be4885de	0.0	0.0	0.0	0.0	0.0	0.0	0.0	0.0	0.0	0.0	0.0	0.0	0.0	0.0	0.0	0.0	0.0	0.0	0.0	0.0	0.0	0.0	0.0	1.0	0.0	0.0	0.0	0.0	0.0	0.0	0.0	0.0	0.0	0.0	0.0	1.0	0.0	2.0	0.0	0.0	0.0	0.0	0.0	0.0	0.0	0.0	1.0	2.0
c413e921c61147ac08615c322ad5f347	0.0	0.0	0.0	0.0	0.0	5.0	0.0	0.0	0.0	3.0	0.0	4.0	0.0	0.0	0.0	0.0	0.0	0.0	0.0	0.0	0.0	3.0	0.0	0.0	0.0	0.0	0.0	0.0	0.0	0.0	0.0	0.0	0.0	0.0	0.0	0.0	0.0	0.0	0.0	0.0	0.0	0.0	0.0	0.0	0.0	0.0	0.0	0.0
4c08d1cf6e0b85391530b204660bcfd3	7.0	11.0	8.0	8.0	10.0	0.0	14.0	12.0	15.0	14.0	28.0	13.0	7.0	4.0	6.0	0.0	13.0	0.0	8.0	10.0	8.0	16.0	12.0	11.0	6.0	7.0	7.0	0.0	8.0	10.0	13.0	17.0	12.0	9.0	13.0	11.0	0.0	11.0	9.0	0.0	9.0	0.0	14.0	0.0	13.0	14.0	12.0	9.0
49714bf96d19c16ebce95832a88a42a4	0.0	0.0	0.0	0.0	0.0	0.0	0.0	0.0	0.0	0.0	0.0	0.0	0.0	0.0	0.0	0.0	0.0	0.0	0.0	0.0	0.0	0.0	0.0	0.0	0.0	0.0	4.0	0.0	0.0	0.0	0.0	0.0	0.0	0.0	0.0	0.0	0.0	4.0	0.0	0.0	0.0	0.0	8.0	0.0	0.0	0.0	0.0	3.0
037ef94af9cf1f406e8d8376f12adcf7	0.0	0.0	0.0	0.0	0.0	0.0	0.0	0.0	0.0	8.0	8.0	0.0	0.0	0.0	0.0	0.0	0.0	0.0	0.0	0.0	0.0	15.0	12.0	12.0	0.0	0.0	0.0	0.0	0.0	0.0	0.0	0.0	0.0	0.0	0.0	9.0	0.0	0.0	0.0	0.0	0.0	0.0	0.0	0.0	0.0	11.0	17.0	17.0
a83de5cca253bbfa5ed88db76855ef90	0.0	0.0	0.0	0.0	0.0	0.0	0.0	0.0	0.0	1.0	0.0	0.0	0.0	0.0	0.0	0.0	0.0	0.0	2.0	0.0	0.0	0.0	0.0	0.0	0.0	0.0	0.0	0.0	0.0	0.0	0.0	0.0	0.0	0.0	0.0	0.0	0.0	0.0	0.0	0.0	3.0	0.0	0.0	0.0	0.0	0.0	0.0	1.0
0bd0c6eb09f99070ecf3d1e72162dcda	0.0	0.0	0.0	0.0	0.0	0.0	0.0	0.0	0.0	0.0	1.0	0.0	0.0	0.0	0.0	0.0	0.0	0.0	0.0	0.0	0.0	1.0	1.0	1.0	0.0	0.0	0.0	0.0	0.0	0.0	0.0	0.0	0.0	1.0	0.0	0.0	4.0	0.0	0.0	0.0	0.0	0.0	0.0	0.0	0.0	0.0	3.0	2.0
616c8a96bc48023add1b2dc5defb6e0d	7.0	0.0	8.0	0.0	0.0	0.0	12.0	13.0	15.0	11.0	16.0	18.0	5.0	6.0	0.0	0.0	0.0	0.0	0.0	12.0	0.0	9.0	6.0	9.0	8.0	0.0	13.0	0.0	0.0	15.0	10.0	12.0	16.0	11.0	14.0	11.0	9.0	5.0	6.0	11.0	0.0	0.0	0.0	0.0	0.0	8.0	9.0	8.0
03317e85cbb78cc8f59cfc75f88560e1	0.0	4.0	0.0	0.0	0.0	0.0	0.0	0.0	0.0	0.0	0.0	0.0	0.0	4.0	0.0	0.0	0.0	0.0	0.0	0.0	0.0	0.0	0.0	0.0	0.0	0.0	5.0	12.0	0.0	4.0	0.0	0.0	0.0	1.0	3.0	2.0	0.0	0.0	0.0	0.0	6.0	0.0	0.0	0.0	0.0	0.0	1.0	1.0
bbf66aa91e6e93a0c07393191dae69c4	0.0	0.0	0.0	0.0	0.0	0.0	0.0	0.0	0.0	2.0	1.0	2.0	0.0	0.0	0.0	0.0	0.0	0.0	0.0	0.0	0.0	0.0	0.0	0.0	0.0	0.0	0.0	0.0	0.0	0.0	0.0	5.0	0.0	0.0	8.0	0.0	0.0	0.0	0.0	0.0	0.0	0.0	0.0	0.0	0.0	5.0	0.0	0.0
4581a62923e390813dd4fc9929b95cbd	0.0	1.0	0.0	0.0	0.0	0.0	0.0	0.0	0.0	3.0	0.0	0.0	0.0	0.0	0.0	0.0	0.0	0.0	0.0	0.0	5.0	0.0	0.0	0.0	0.0	0.0	0.0	0.0	0.0	0.0	0.0	0.0	0.0	0.0	3.0	0.0	0.0	0.0	0.0	0.0	0.0	0.0	0.0	0.0	0.0	0.0	0.0	0.0
e951926ca303face5a8b774ba082722f	0.0	0.0	0.0	0.0	0.0	0.0	0.0	0.0	0.0	0.0	3.0	0.0	0.0	0.0	0.0	0.0	0.0	10.0	0.0	0.0	0.0	0.0	0.0	0.0	0.0	0.0	0.0	0.0	0.0	5.0	0.0	0.0	0.0	0.0	0.0	0.0	0.0	0.0	0.0	0.0	0.0	0.0	0.0	0.0	0.0	0.0	5.0	0.0
a8bf2455ea62db000bdf974f8c5c4fc6	8.0	15.0	20.0	8.0	16.0	20.0	13.0	8.0	20.0	13.0	8.0	16.0	10.0	8.0	6.0	12.0	11.0	10.0	0.0	12.0	8.0	3.0	8.0	6.0	37.0	18.0	33.0	17.0	31.0	36.0	31.0	33.0	35.0	29.0	12.0	18.0	25.0	5.0	5.0	9.0	9.0	17.0	8.0	8.0	5.0	5.0	1.0	2.0
6b39d55edc10ba32012614f34224c5e5	0.0	0.0	0.0	0.0	0.0	0.0	0.0	0.0	0.0	0.0	1.0	0.0	0.0	3.0	0.0	0.0	0.0	0.0	0.0	0.0	0.0	3.0	0.0	0.0	0.0	0.0	0.0	0.0	0.0	0.0	0.0	0.0	0.0	0.0	0.0	0.0	0.0	0.0	0.0	0.0	0.0	0.0	0.0	0.0	0.0	0.0	0.0	1.0
b0a64555d729e507439efccc105dfbac	0.0	6.0	0.0	0.0	0.0	0.0	0.0	0.0	0.0	0.0	0.0	0.0	0.0	5.0	12.0	0.0	0.0	10.0	14.0	0.0	12.0	0.0	0.0	0.0	0.0	8.0	0.0	0.0	0.0	14.0	0.0	0.0	0.0	6.0	0.0	0.0	6.0	0.0	0.0	20.0	0.0	0.0	0.0	0.0	0.0	0.0	0.0	0.0
11b574eb087acb6a3035265e1e2d6591	0.0	0.0	0.0	0.0	0.0	0.0	0.0	0.0	0.0	0.0	0.0	0.0	6.0	0.0	0.0	0.0	0.0	0.0	0.0	0.0	0.0	0.0	0.0	3.0	0.0	0.0	0.0	0.0	0.0	0.0	0.0	0.0	0.0	0.0	0.0	0.0	0.0	0.0	8.0	0.0	0.0	0.0	0.0	0.0	0.0	5.0	3.0	0.0
12aaeaa6c9fcd3d0886a298b7f5d8db1	0.0	5.0	0.0	0.0	0.0	0.0	0.0	0.0	0.0	0.0	0.0	0.0	0.0	5.0	10.0	0.0	0.0	0.0	0.0	0.0	7.0	0.0	3.0	0.0	0.0	0.0	0.0	0.0	0.0	0.0	0.0	0.0	0.0	2.0	0.0	4.0	0.0	0.0	0.0	0.0	0.0	0.0	0.0	0.0	0.0	0.0	0.0	0.0
f04321707e9d4c8b0b954467c5b18af8	0.0	0.0	0.0	0.0	0.0	0.0	0.0	0.0	0.0	2.0	0.0	0.0	0.0	0.0	0.0	0.0	11.0	0.0	0.0	0.0	0.0	0.0	0.0	0.0	0.0	0.0	0.0	0.0	0.0	0.0	0.0	0.0	10.0	0.0	0.0	0.0	0.0	0.0	0.0	0.0	0.0	0.0	0.0	0.0	0.0	0.0	0.0	0.0
0205f8592891d227cbd121489d1be2de	0.0	1.0	0.0	3.0	0.0	0.0	0.0	0.0	0.0	0.0	0.0	0.0	0.0	0.0	0.0	0.0	0.0	1.0	0.0	0.0	0.0	0.0	0.0	0.0	6.0	0.0	0.0	0.0	0.0	0.0	0.0	0.0	0.0	0.0	0.0	0.0	0.0	0.0	0.0	0.0	0.0	0.0	0.0	0.0	0.0	0.0	0.0	0.0
f38b69e504b247577ebc092239f89a6d	0.0	0.0	6.0	0.0	0.0	5.0	7.0	10.0	13.0	5.0	11.0	5.0	5.0	4.0	0.0	0.0	4.0	0.0	9.0	13.0	0.0	7.0	7.0	3.0	0.0	0.0	3.0	0.0	0.0	0.0	13.0	9.0	10.0	6.0	5.0	5.0	8.0	3.0	4.0	0.0	3.0	5.0	11.0	13.0	12.0	5.0	6.0	5.0
c70695a7c4b031780ab77822b9fd8dff	3.0	3.0	0.0	0.0	0.0	0.0	0.0	0.0	0.0	3.0	0.0	0.0	0.0	0.0	0.0	0.0	0.0	0.0	3.0	0.0	0.0	0.0	2.0	1.0	0.0	0.0	0.0	0.0	0.0	0.0	0.0	0.0	0.0	0.0	2.0	2.0	4.0	0.0	0.0	0.0	0.0	0.0	0.0	0.0	0.0	2.0	2.0	5.0
3f7ba1881c1883a6ceefbda7e687dd99	0.0	0.0	0.0	0.0	0.0	0.0	0.0	0.0	0.0	0.0	0.0	0.0	0.0	2.0	0.0	0.0	0.0	0.0	0.0	0.0	0.0	0.0	0.0	0.0	0.0	0.0	0.0	0.0	0.0	0.0	0.0	0.0	0.0	0.0	0.0	0.0	0.0	0.0	0.0	0.0	0.0	0.0	0.0	0.0	0.0	1.0	1.0	1.0
066fba710e7533d89533205d7448449b	0.0	0.0	0.0	0.0	0.0	0.0	0.0	0.0	0.0	0.0	0.0	0.0	0.0	1.0	0.0	0.0	0.0	0.0	0.0	0.0	0.0	0.0	0.0	0.0	0.0	0.0	0.0	0.0	0.0	0.0	4.0	0.0	0.0	2.0	0.0	0.0	0.0	0.0	0.0	0.0	0.0	0.0	0.0	0.0	0.0	0.0	0.0	1.0
76275f57689a0a79c4bfb9a3d95a9cfb	0.0	0.0	0.0	0.0	0.0	0.0	0.0	25.0	0.0	30.0	9.0	8.0	0.0	0.0	0.0	0.0	0.0	0.0	0.0	0.0	0.0	21.0	15.0	19.0	0.0	0.0	0.0	0.0	0.0	14.0	20.0	37.0	0.0	9.0	11.0	17.0	0.0	0.0	0.0	0.0	16.0	0.0	0.0	0.0	0.0	22.0	15.0	8.0
a7b3cbc865f5e33c54cf981ea326c879	0.0	0.0	5.0	0.0	0.0	0.0	0.0	0.0	0.0	0.0	0.0	0.0	0.0	0.0	0.0	0.0	0.0	0.0	0.0	0.0	0.0	0.0	2.0	1.0	0.0	0.0	0.0	0.0	0.0	0.0	0.0	0.0	0.0	0.0	2.0	0.0	0.0	0.0	4.0	0.0	0.0	7.0	0.0	0.0	0.0	0.0	0.0	0.0
d725b673b0dbf870f7033263ca72f92d	0.0	0.0	0.0	0.0	0.0	0.0	0.0	0.0	0.0	1.0	0.0	0.0	0.0	2.0	0.0	0.0	0.0	0.0	0.0	0.0	0.0	1.0	1.0	0.0	0.0	0.0	0.0	3.0	0.0	0.0	0.0	0.0	0.0	0.0	2.0	3.0	0.0	0.0	1.0	0.0	0.0	0.0	0.0	0.0	0.0	1.0	2.0	2.0
bfaac0e49f7c91f4208472c6f7a31eb6	0.0	0.0	0.0	0.0	0.0	0.0	0.0	0.0	0.0	0.0	0.0	0.0	0.0	0.0	0.0	0.0	0.0	0.0	0.0	0.0	0.0	0.0	2.0	2.0	0.0	0.0	0.0	0.0	0.0	0.0	0.0	0.0	0.0	0.0	0.0	0.0	0.0	0.0	0.0	0.0	0.0	0.0	0.0	0.0	0.0	2.0	4.0	2.0
e88f15d104eb66ecd0f7d53855771c9d	0.0	0.0	2.0	0.0	0.0	0.0	0.0	0.0	0.0	2.0	2.0	0.0	0.0	0.0	0.0	0.0	0.0	0.0	0.0	0.0	0.0	1.0	0.0	0.0	0.0	0.0	0.0	0.0	0.0	0.0	0.0	0.0	0.0	0.0	0.0	0.0	0.0	0.0	0.0	0.0	0.0	0.0	0.0	0.0	0.0	0.0	0.0	1.0
30f7e303e2f13b08c3f49bc6342af5ee	3.0	0.0	0.0	10.0	0.0	0.0	11.0	0.0	0.0	0.0	3.0	7.0	0.0	0.0	8.0	0.0	12.0	0.0	9.0	0.0	0.0	4.0	3.0	3.0	0.0	6.0	0.0	2.0	6.0	7.0	0.0	5.0	0.0	3.0	1.0	2.0	7.0	4.0	0.0	0.0	0.0	0.0	0.0	0.0	0.0	3.0	0.0	3.0
809c0fa4b71c34d6ab912ab8ea3131bc	0.0	0.0	0.0	0.0	0.0	0.0	0.0	0.0	0.0	4.0	4.0	5.0	3.0	0.0	0.0	0.0	0.0	0.0	0.0	5.0	0.0	3.0	3.0	4.0	0.0	0.0	0.0	0.0	8.0	10.0	0.0	7.0	13.0	4.0	7.0	3.0	0.0	6.0	0.0	0.0	12.0	9.0	0.0	0.0	0.0	4.0	6.0	8.0
07441ec79722db4885de0850eefa8c7f	10.0	15.0	0.0	0.0	0.0	10.0	0.0	16.0	0.0	7.0	4.0	5.0	9.0	17.0	16.0	25.0	26.0	0.0	28.0	0.0	11.0	7.0	6.0	9.0	13.0	9.0	13.0	28.0	0.0	19.0	19.0	23.0	14.0	12.0	16.0	15.0	12.0	17.0	0.0	16.0	18.0	8.0	0.0	25.0	28.0	7.0	9.0	10.0
8cdf9d2af0662bc35a347a99edca92ec	3.0	0.0	0.0	0.0	0.0	0.0	0.0	0.0	0.0	0.0	0.0	0.0	6.0	4.0	6.0	0.0	0.0	0.0	0.0	0.0	0.0	0.0	0.0	0.0	4.0	4.0	7.0	0.0	0.0	0.0	0.0	0.0	0.0	0.0	0.0	0.0	0.0	0.0	0.0	0.0	0.0	0.0	0.0	0.0	0.0	0.0	0.0	0.0
b13d1e34ca6d4a5fad58f2f69b33d571	10.0	8.0	12.0	4.0	11.0	5.0	7.0	0.0	0.0	10.0	4.0	11.0	5.0	4.0	8.0	0.0	5.0	0.0	4.0	0.0	0.0	3.0	9.0	6.0	7.0	5.0	15.0	0.0	6.0	5.0	11.0	10.0	16.0	7.0	13.0	5.0	4.0	4.0	4.0	4.0	0.0	0.0	0.0	8.0	0.0	2.0	2.0	6.0
f1319503390e4c6668aaa83752205719	0.0	2.0	0.0	0.0	0.0	0.0	0.0	0.0	0.0	1.0	1.0	0.0	0.0	1.0	0.0	2.0	0.0	0.0	0.0	2.0	0.0	1.0	0.0	1.0	0.0	0.0	2.0	0.0	0.0	0.0	0.0	0.0	0.0	0.0	0.0	3.0	0.0	4.0	0.0	0.0	0.0	0.0	0.0	3.0	3.0	2.0	1.0	1.0
7132cddeca47abbd7fd26d46606ea6d7	0.0	2.0	0.0	0.0	9.0	5.0	0.0	7.0	4.0	10.0	4.0	7.0	0.0	0.0	0.0	0.0	0.0	0.0	0.0	0.0	0.0	2.0	3.0	1.0	0.0	0.0	0.0	2.0	0.0	2.0	0.0	8.0	6.0	7.0	9.0	13.0	1.0	0.0	1.0	0.0	0.0	0.0	0.0	0.0	0.0	0.0	1.0	0.0
710e0af3fbaf1a9682539e1c0a74c5e6	0.0	0.0	0.0	0.0	0.0	0.0	2.0	0.0	0.0	0.0	0.0	0.0	0.0	0.0	0.0	2.0	0.0	0.0	0.0	0.0	0.0	0.0	0.0	0.0	0.0	0.0	0.0	0.0	0.0	0.0	0.0	0.0	0.0	0.0	0.0	0.0	0.0	0.0	0.0	0.0	1.0	0.0	0.0	0.0	0.0	0.0	0.0	0.0
2f80469c5ad5c4c9b2c7741252369a3e	3.0	0.0	0.0	0.0	0.0	0.0	0.0	0.0	0.0	1.0	0.0	0.0	2.0	0.0	1.0	2.0	0.0	0.0	0.0	0.0	0.0	0.0	0.0	0.0	0.0	1.0	0.0	0.0	0.0	0.0	0.0	0.0	0.0	2.0	1.0	1.0	0.0	0.0	2.0	2.0	0.0	3.0	0.0	0.0	0.0	0.0	2.0	0.0
ffbfd9bf900de31b3e8e70463bf9b497	0.0	0.0	0.0	0.0	0.0	0.0	0.0	0.0	8.0	0.0	0.0	2.0	0.0	0.0	0.0	0.0	0.0	0.0	0.0	0.0	0.0	0.0	0.0	0.0	0.0	0.0	0.0	0.0	0.0	0.0	0.0	29.0	0.0	16.0	9.0	45.0	0.0	0.0	0.0	0.0	0.0	0.0	0.0	0.0	0.0	0.0	0.0	0.0
1e41352a2769f7bfebb1b6374939ff71	0.0	2.0	0.0	4.0	0.0	3.0	0.0	4.0	2.0	5.0	0.0	0.0	1.0	0.0	1.0	12.0	2.0	3.0	0.0	0.0	0.0	2.0	1.0	2.0	2.0	0.0	2.0	0.0	4.0	2.0	0.0	0.0	0.0	0.0	3.0	2.0	0.0	9.0	3.0	5.0	1.0	0.0	3.0	4.0	3.0	2.0	8.0	2.0
adbbcfcad732dd7c509ebdd3e1bfb9f3	0.0	0.0	0.0	0.0	0.0	0.0	0.0	0.0	0.0	1.0	0.0	0.0	0.0	0.0	0.0	0.0	0.0	0.0	0.0	0.0	0.0	0.0	0.0	0.0	0.0	0.0	0.0	0.0	1.0	0.0	0.0	2.0	0.0	1.0	22.0	1.0	2.0	0.0	0.0	0.0	0.0	0.0	0.0	0.0	0.0	0.0	0.0	0.0
7358bb5191002e820c20d967981a9021	0.0	0.0	0.0	0.0	6.0	0.0	0.0	0.0	0.0	0.0	0.0	0.0	0.0	0.0	0.0	0.0	1.0	1.0	1.0	0.0	1.0	0.0	0.0	0.0	0.0	0.0	0.0	0.0	0.0	0.0	0.0	0.0	0.0	0.0	0.0	0.0	0.0	0.0	0.0	0.0	0.0	0.0	1.0	0.0	0.0	0.0	0.0	0.0
714eec75bd634d8e0327e8f283259a3b	2.0	0.0	0.0	0.0	0.0	0.0	0.0	0.0	0.0	2.0	0.0	1.0	0.0	2.0	0.0	0.0	0.0	0.0	0.0	0.0	0.0	3.0	3.0	2.0	0.0	2.0	0.0	0.0	0.0	0.0	0.0	0.0	0.0	2.0	1.0	2.0	3.0	6.0	3.0	0.0	0.0	0.0	0.0	0.0	0.0	4.0	2.0	6.0
3b601aa4522f6c4ab16516d5e43ecc97	11.0	13.0	5.0	13.0	0.0	0.0	10.0	0.0	15.0	0.0	0.0	0.0	1.0	2.0	0.0	0.0	0.0	0.0	0.0	0.0	19.0	0.0	0.0	0.0	0.0	6.0	0.0	0.0	0.0	0.0	0.0	0.0	0.0	0.0	0.0	1.0	19.0	5.0	1.0	8.0	0.0	31.0	40.0	22.0	0.0	0.0	0.0	0.0
ab33169c874ab488ef1d9ecb396b8921	0.0	0.0	0.0	0.0	0.0	0.0	0.0	0.0	5.0	0.0	0.0	0.0	0.0	4.0	4.0	8.0	0.0	0.0	0.0	0.0	11.0	0.0	0.0	0.0	0.0	0.0	0.0	0.0	0.0	0.0	0.0	0.0	0.0	0.0	0.0	0.0	0.0	0.0	0.0	0.0	0.0	0.0	0.0	0.0	9.0	0.0	0.0	0.0
4ff8cd7619097f3ebd1c07ee41d56173	17.0	16.0	12.0	18.0	21.0	24.0	29.0	30.0	27.0	5.0	8.0	7.0	17.0	21.0	22.0	31.0	28.0	19.0	30.0	29.0	25.0	13.0	11.0	13.0	12.0	14.0	15.0	15.0	26.0	18.0	23.0	23.0	20.0	7.0	5.0	6.0	25.0	52.0	27.0	29.0	36.0	26.0	29.0	21.0	32.0	18.0	29.0	35.0
f3f3f4076e59d68f6933edbff12b545f	0.0	0.0	10.0	0.0	0.0	2.0	0.0	6.0	0.0	0.0	0.0	0.0	0.0	0.0	0.0	0.0	0.0	0.0	0.0	0.0	0.0	0.0	0.0	0.0	0.0	0.0	0.0	4.0	0.0	0.0	0.0	0.0	0.0	0.0	0.0	0.0	0.0	0.0	0.0	0.0	0.0	0.0	0.0	0.0	0.0	0.0	0.0	0.0
40e6e0a444fe6553f399be420700d2d1	0.0	0.0	0.0	0.0	0.0	0.0	0.0	0.0	0.0	0.0	4.0	0.0	0.0	0.0	0.0	0.0	5.0	0.0	0.0	8.0	0.0	5.0	0.0	4.0	3.0	0.0	0.0	0.0	0.0	0.0	0.0	0.0	0.0	0.0	0.0	4.0	0.0	8.0	0.0	5.0	6.0	0.0	15.0	0.0	0.0	0.0	0.0	0.0
499c10dbd5d61193a76f29f739330a02	6.0	4.0	0.0	0.0	0.0	0.0	12.0	0.0	0.0	1.0	2.0	3.0	0.0	0.0	4.0	0.0	0.0	0.0	0.0	0.0	0.0	1.0	3.0	2.0	0.0	8.0	9.0	0.0	0.0	0.0	0.0	15.0	0.0	3.0	2.0	4.0	0.0	7.0	5.0	0.0	0.0	0.0	0.0	0.0	0.0	0.0	3.0	4.0
e571a5a7d606d47cc763398608d0c23d	0.0	0.0	0.0	0.0	0.0	14.0	13.0	0.0	0.0	0.0	0.0	6.0	10.0	0.0	0.0	38.0	0.0	21.0	0.0	0.0	0.0	7.0	11.0	10.0	0.0	0.0	0.0	0.0	0.0	24.0	19.0	22.0	18.0	11.0	9.0	7.0	0.0	12.0	10.0	18.0	0.0	25.0	36.0	34.0	22.0	11.0	11.0	4.0
bbb9187866d08f9901e57a8c15775f16	5.0	0.0	0.0	0.0	0.0	0.0	4.0	6.0	9.0	0.0	3.0	4.0	0.0	3.0	4.0	7.0	0.0	0.0	11.0	0.0	0.0	0.0	4.0	4.0	2.0	0.0	0.0	0.0	6.0	2.0	0.0	0.0	0.0	0.0	5.0	0.0	3.0	5.0	0.0	0.0	0.0	7.0	0.0	0.0	6.0	5.0	0.0	0.0
5cc8eeb8f22b4077900b1b4c7fd2ea51	0.0	0.0	5.0	5.0	0.0	0.0	0.0	0.0	0.0	0.0	0.0	0.0	0.0	0.0	0.0	0.0	0.0	0.0	0.0	0.0	0.0	0.0	0.0	0.0	0.0	0.0	0.0	0.0	0.0	0.0	0.0	0.0	0.0	0.0	0.0	0.0	0.0	5.0	0.0	0.0	0.0	0.0	0.0	0.0	0.0	0.0	0.0	2.0
d4804c3319662e932777ffaab7515e27	0.0	1.0	0.0	0.0	0.0	0.0	0.0	0.0	0.0	0.0	0.0	0.0	0.0	0.0	0.0	0.0	0.0	0.0	0.0	0.0	8.0	0.0	0.0	0.0	0.0	0.0	0.0	0.0	0.0	0.0	0.0	0.0	3.0	0.0	0.0	0.0	2.0	2.0	0.0	0.0	0.0	0.0	0.0	0.0	0.0	0.0	0.0	0.0
e75d7690b82f6fb340be3bde209fe74d	0.0	0.0	0.0	0.0	0.0	6.0	0.0	0.0	9.0	0.0	0.0	0.0	3.0	3.0	0.0	0.0	0.0	0.0	0.0	0.0	0.0	0.0	0.0	2.0	0.0	0.0	0.0	0.0	0.0	5.0	0.0	0.0	5.0	0.0	0.0	0.0	0.0	0.0	0.0	0.0	0.0	0.0	0.0	0.0	0.0	0.0	0.0	0.0
746c2e0b949901222b80f8f9c3c5d453	0.0	0.0	0.0	0.0	0.0	0.0	0.0	0.0	0.0	0.0	0.0	0.0	0.0	2.0	0.0	0.0	0.0	0.0	0.0	0.0	0.0	0.0	0.0	0.0	0.0	0.0	0.0	0.0	0.0	0.0	0.0	0.0	0.0	0.0	1.0	1.0	0.0	0.0	1.0	0.0	0.0	0.0	0.0	0.0	0.0	2.0	1.0	0.0
6cb283f6b7379c225872bac6dd5ad35d	0.0	0.0	0.0	0.0	0.0	0.0	0.0	0.0	0.0	4.0	2.0	0.0	0.0	0.0	3.0	0.0	0.0	0.0	0.0	0.0	0.0	2.0	0.0	3.0	0.0	0.0	0.0	0.0	0.0	0.0	0.0	0.0	5.0	0.0	0.0	3.0	0.0	0.0	2.0	0.0	0.0	0.0	0.0	0.0	0.0	3.0	0.0	3.0
ca3aa2cac5f6c382d656a939992ad21f	3.0	0.0	3.0	3.0	0.0	0.0	12.0	5.0	0.0	0.0	1.0	0.0	6.0	3.0	0.0	0.0	0.0	0.0	0.0	0.0	0.0	0.0	1.0	2.0	0.0	0.0	0.0	0.0	0.0	0.0	0.0	0.0	0.0	0.0	0.0	2.0	0.0	4.0	0.0	9.0	0.0	0.0	0.0	0.0	0.0	1.0	0.0	0.0
f8124f7f4dccecba25b46bde345f4a50	0.0	0.0	0.0	15.0	0.0	0.0	0.0	0.0	0.0	0.0	0.0	0.0	0.0	11.0	0.0	0.0	0.0	0.0	0.0	0.0	0.0	0.0	0.0	0.0	0.0	0.0	0.0	18.0	0.0	0.0	0.0	0.0	0.0	0.0	0.0	0.0	0.0	0.0	0.0	0.0	0.0	0.0	0.0	0.0	0.0	5.0	6.0	0.0
47cca33fdbd381e6b9cfed2ad39aa468	3.0	13.0	5.0	11.0	12.0	14.0	0.0	0.0	3.0	0.0	0.0	2.0	4.0	8.0	1.0	13.0	16.0	3.0	9.0	20.0	10.0	0.0	1.0	1.0	3.0	5.0	0.0	0.0	8.0	0.0	0.0	16.0	0.0	1.0	3.0	1.0	2.0	2.0	3.0	8.0	10.0	5.0	29.0	0.0	11.0	0.0	1.0	1.0
d22f3df04b0f668b0be29e849d36922e	0.0	0.0	0.0	0.0	0.0	0.0	0.0	0.0	0.0	0.0	0.0	0.0	0.0	0.0	0.0	0.0	0.0	0.0	0.0	0.0	9.0	0.0	0.0	0.0	0.0	0.0	0.0	0.0	0.0	0.0	3.0	0.0	0.0	0.0	8.0	0.0	0.0	0.0	0.0	0.0	0.0	0.0	0.0	0.0	0.0	6.0	2.0	0.0
36b3c9d0587498d86e8ab9fe65ea571b	0.0	0.0	9.0	0.0	0.0	0.0	0.0	0.0	0.0	0.0	0.0	0.0	0.0	0.0	0.0	0.0	0.0	0.0	0.0	0.0	0.0	0.0	0.0	0.0	0.0	0.0	0.0	0.0	0.0	0.0	0.0	0.0	0.0	0.0	0.0	0.0	0.0	0.0	0.0	0.0	13.0	0.0	0.0	0.0	0.0	2.0	0.0	1.0
8e5811f68b9f21bf1faea0c65c9cc962	0.0	2.0	0.0	0.0	0.0	0.0	0.0	0.0	0.0	0.0	0.0	0.0	0.0	3.0	0.0	0.0	0.0	0.0	0.0	0.0	0.0	0.0	0.0	1.0	2.0	0.0	0.0	0.0	0.0	0.0	0.0	0.0	0.0	0.0	0.0	0.0	0.0	0.0	0.0	0.0	0.0	0.0	0.0	0.0	0.0	0.0	0.0	0.0
bc88bb8f2b598cb99f9d1cfd1e906c40	0.0	5.0	5.0	3.0	0.0	0.0	5.0	5.0	0.0	3.0	0.0	5.0	4.0	3.0	4.0	0.0	0.0	4.0	4.0	0.0	4.0	3.0	4.0	4.0	3.0	7.0	4.0	4.0	4.0	0.0	0.0	0.0	3.0	5.0	3.0	7.0	5.0	7.0	0.0	8.0	4.0	8.0	0.0	0.0	0.0	2.0	4.0	4.0
e3e46f30a2a97e40cb9c19422b4b54e2	0.0	0.0	0.0	0.0	9.0	0.0	0.0	6.0	0.0	0.0	0.0	0.0	0.0	0.0	0.0	0.0	0.0	0.0	0.0	5.0	0.0	0.0	3.0	2.0	0.0	0.0	0.0	6.0	0.0	6.0	0.0	0.0	0.0	0.0	3.0	2.0	0.0	0.0	0.0	11.0	10.0	0.0	0.0	0.0	0.0	0.0	2.0	1.0
686a003a2643aa42067c332ca74c9211	0.0	0.0	0.0	0.0	0.0	0.0	0.0	0.0	0.0	0.0	4.0	2.0	0.0	0.0	0.0	0.0	8.0	0.0	0.0	0.0	0.0	4.0	3.0	3.0	0.0	0.0	0.0	7.0	0.0	0.0	0.0	0.0	0.0	2.0	2.0	0.0	0.0	0.0	0.0	0.0	0.0	0.0	0.0	0.0	0.0	0.0	0.0	2.0
fbab712281b396f34a76ea6011b17d5f	8.0	9.0	15.0	0.0	6.0	0.0	8.0	0.0	11.0	5.0	2.0	10.0	5.0	6.0	4.0	0.0	9.0	0.0	5.0	8.0	0.0	4.0	6.0	7.0	6.0	3.0	0.0	0.0	0.0	0.0	7.0	0.0	10.0	7.0	0.0	5.0	7.0	4.0	8.0	0.0	7.0	12.0	8.0	0.0	6.0	7.0	1.0	4.0
66c8ab0e8f9230f7f75d2123a0811107	7.0	6.0	0.0	12.0	11.0	10.0	0.0	7.0	7.0	3.0	3.0	6.0	7.0	11.0	0.0	0.0	0.0	17.0	9.0	7.0	15.0	10.0	7.0	6.0	5.0	7.0	18.0	13.0	0.0	0.0	0.0	0.0	0.0	3.0	3.0	0.0	8.0	0.0	7.0	0.0	0.0	12.0	0.0	0.0	0.0	6.0	3.0	6.0
ec08820aee0f4639914084afc4161a34	0.0	0.0	0.0	0.0	0.0	0.0	0.0	2.0	0.0	0.0	0.0	0.0	0.0	0.0	0.0	0.0	0.0	0.0	0.0	0.0	0.0	0.0	0.0	0.0	0.0	0.0	0.0	0.0	0.0	0.0	0.0	0.0	0.0	0.0	0.0	0.0	3.0	1.0	0.0	0.0	0.0	0.0	7.0	5.0	3.0	0.0	0.0	2.0
21eaf42e8bba97b6fff0b2cda625a602	0.0	0.0	0.0	0.0	0.0	0.0	0.0	0.0	0.0	1.0	0.0	0.0	0.0	0.0	1.0	0.0	0.0	0.0	0.0	0.0	0.0	0.0	0.0	0.0	0.0	0.0	0.0	2.0	0.0	0.0	0.0	0.0	0.0	0.0	0.0	0.0	0.0	0.0	0.0	0.0	0.0	0.0	0.0	0.0	0.0	0.0	0.0	0.0
4fd72f3551ce1fe631769dbffd841360	0.0	8.0	0.0	0.0	0.0	0.0	0.0	0.0	10.0	0.0	3.0	0.0	5.0	0.0	10.0	0.0	0.0	8.0	0.0	0.0	0.0	0.0	0.0	5.0	7.0	12.0	12.0	0.0	0.0	0.0	0.0	0.0	0.0	9.0	7.0	0.0	0.0	5.0	0.0	9.0	0.0	15.0	0.0	0.0	0.0	5.0	2.0	0.0
90cbfe6ec0cc944d9f93993b16d841c8	0.0	0.0	0.0	0.0	0.0	0.0	0.0	0.0	0.0	0.0	0.0	0.0	0.0	0.0	0.0	0.0	0.0	0.0	0.0	0.0	0.0	0.0	0.0	0.0	0.0	0.0	0.0	0.0	0.0	0.0	3.0	0.0	3.0	2.0	0.0	2.0	0.0	0.0	0.0	0.0	0.0	0.0	0.0	0.0	0.0	0.0	0.0	0.0
4b0ae1dbcd8605561b69a830fd462f87	5.0	4.0	6.0	6.0	0.0	5.0	8.0	5.0	5.0	7.0	0.0	3.0	5.0	7.0	8.0	15.0	9.0	0.0	16.0	8.0	0.0	4.0	10.0	8.0	4.0	4.0	2.0	0.0	0.0	5.0	11.0	21.0	11.0	9.0	12.0	13.0	5.0	12.0	3.0	11.0	10.0	15.0	19.0	16.0	15.0	7.0	7.0	11.0
d44a9a3f8a1034c18afde985b2f06eee	0.0	4.0	3.0	8.0	0.0	0.0	0.0	8.0	0.0	0.0	0.0	0.0	0.0	0.0	0.0	0.0	0.0	0.0	0.0	0.0	0.0	0.0	0.0	0.0	0.0	0.0	18.0	14.0	0.0	0.0	0.0	0.0	0.0	0.0	0.0	0.0	0.0	0.0	0.0	0.0	0.0	0.0	0.0	0.0	0.0	0.0	0.0	0.0
5887bbed8edc7d82744743ec0ef9f33f	0.0	0.0	0.0	0.0	0.0	0.0	0.0	0.0	0.0	0.0	0.0	0.0	0.0	0.0	0.0	0.0	0.0	0.0	0.0	5.0	0.0	0.0	0.0	0.0	0.0	0.0	2.0	0.0	0.0	0.0	0.0	0.0	0.0	0.0	0.0	0.0	5.0	0.0	0.0	0.0	0.0	0.0	0.0	0.0	0.0	2.0	0.0	2.0
3a49963420f9d32dbb772059e0a33333	0.0	0.0	0.0	0.0	0.0	0.0	0.0	0.0	0.0	0.0	0.0	0.0	0.0	3.0	0.0	0.0	0.0	0.0	0.0	0.0	0.0	2.0	0.0	4.0	0.0	0.0	0.0	0.0	0.0	0.0	0.0	0.0	7.0	0.0	4.0	0.0	8.0	8.0	4.0	0.0	0.0	0.0	5.0	0.0	0.0	3.0	2.0	4.0
ca13475a0fc07277571617dbf9baa2ef	0.0	0.0	0.0	0.0	0.0	0.0	0.0	0.0	0.0	0.0	0.0	0.0	0.0	0.0	0.0	0.0	0.0	0.0	4.0	0.0	0.0	0.0	0.0	0.0	0.0	0.0	1.0	0.0	1.0	0.0	0.0	0.0	0.0	0.0	0.0	0.0	0.0	2.0	0.0	0.0	0.0	0.0	6.0	0.0	0.0	1.0	2.0	2.0
e3d2b91880a0733ab0f294b90a55577d	0.0	0.0	0.0	0.0	8.0	0.0	4.0	0.0	5.0	2.0	3.0	2.0	3.0	3.0	3.0	0.0	5.0	6.0	6.0	0.0	0.0	2.0	3.0	2.0	0.0	0.0	0.0	5.0	0.0	0.0	0.0	0.0	0.0	2.0	1.0	2.0	2.0	3.0	2.0	0.0	0.0	3.0	0.0	0.0	0.0	2.0	3.0	3.0
40335e2ed58fe10804fc3da425c03bb6	16.0	0.0	0.0	0.0	0.0	0.0	0.0	0.0	0.0	0.0	0.0	0.0	10.0	0.0	0.0	0.0	0.0	0.0	0.0	0.0	0.0	8.0	0.0	0.0	0.0	0.0	0.0	0.0	0.0	0.0	0.0	0.0	0.0	0.0	0.0	0.0	6.0	0.0	0.0	0.0	0.0	0.0	0.0	0.0	0.0	4.0	0.0	0.0
c54eaf42c87ba812d08c4c9491ab2f96	14.0	13.0	9.0	17.0	20.0	17.0	31.0	28.0	23.0	20.0	13.0	12.0	13.0	11.0	14.0	34.0	23.0	15.0	29.0	28.0	15.0	13.0	14.0	11.0	14.0	19.0	14.0	19.0	18.0	14.0	23.0	38.0	18.0	17.0	13.0	14.0	14.0	12.0	17.0	23.0	33.0	23.0	25.0	21.0	21.0	11.0	17.0	23.0
40bc8d007b105e303827d545c7680575	6.0	0.0	0.0	0.0	26.0	0.0	24.0	9.0	0.0	7.0	11.0	6.0	13.0	14.0	10.0	0.0	18.0	0.0	22.0	0.0	14.0	8.0	6.0	5.0	0.0	0.0	0.0	0.0	0.0	0.0	0.0	0.0	0.0	9.0	3.0	0.0	0.0	12.0	0.0	0.0	13.0	26.0	0.0	0.0	0.0	0.0	0.0	0.0
fbf6e2b50f03f7a9f1a578ea00bb3345	0.0	0.0	1.0	0.0	0.0	0.0	0.0	0.0	0.0	1.0	1.0	2.0	0.0	0.0	0.0	0.0	0.0	0.0	0.0	0.0	0.0	0.0	1.0	2.0	0.0	0.0	0.0	0.0	0.0	3.0	8.0	5.0	4.0	4.0	2.0	2.0	0.0	0.0	0.0	0.0	0.0	0.0	0.0	0.0	0.0	0.0	0.0	1.0
63841c2af0a4fedbb6b1695f3d3d6a30	0.0	0.0	0.0	0.0	0.0	0.0	0.0	0.0	0.0	0.0	0.0	0.0	0.0	0.0	0.0	5.0	0.0	0.0	0.0	0.0	0.0	0.0	1.0	1.0	0.0	0.0	0.0	0.0	0.0	0.0	0.0	0.0	0.0	0.0	0.0	2.0	0.0	0.0	0.0	0.0	0.0	0.0	0.0	4.0	0.0	0.0	0.0	0.0
24b27cae6e883f78ec400ad9afb77a14	7.0	4.0	2.0	6.0	0.0	0.0	0.0	0.0	0.0	0.0	0.0	0.0	5.0	0.0	0.0	0.0	0.0	0.0	0.0	0.0	5.0	0.0	3.0	0.0	2.0	0.0	0.0	0.0	4.0	4.0	0.0	0.0	0.0	0.0	0.0	3.0	0.0	0.0	2.0	0.0	0.0	0.0	0.0	0.0	8.0	3.0	0.0	0.0
9b7fc9b3d03ab9199e78b46f5dfe300b	0.0	0.0	0.0	0.0	0.0	0.0	0.0	0.0	0.0	0.0	0.0	3.0	0.0	0.0	0.0	0.0	0.0	0.0	0.0	0.0	0.0	0.0	0.0	0.0	0.0	0.0	0.0	0.0	0.0	0.0	0.0	0.0	0.0	0.0	0.0	0.0	0.0	0.0	0.0	0.0	0.0	0.0	0.0	0.0	5.0	4.0	2.0	0.0
9302afc6477fe5e436c0553a014508ca	0.0	0.0	0.0	0.0	0.0	0.0	0.0	0.0	7.0	2.0	3.0	2.0	3.0	6.0	0.0	0.0	0.0	0.0	0.0	0.0	0.0	0.0	0.0	0.0	4.0	0.0	0.0	0.0	0.0	0.0	0.0	0.0	0.0	3.0	0.0	0.0	4.0	0.0	0.0	0.0	0.0	0.0	0.0	0.0	0.0	0.0	3.0	3.0
f42b458fc4ddbd685f31374c4f255cb1	0.0	0.0	0.0	0.0	0.0	0.0	0.0	0.0	0.0	1.0	2.0	0.0	0.0	0.0	3.0	3.0	0.0	0.0	13.0	0.0	0.0	3.0	6.0	6.0	0.0	0.0	1.0	0.0	0.0	0.0	0.0	0.0	0.0	3.0	1.0	0.0	2.0	2.0	0.0	5.0	4.0	0.0	0.0	9.0	7.0	5.0	0.0	4.0
8c67186064841ddc0f86f2933e3ec612	0.0	0.0	0.0	0.0	0.0	0.0	0.0	0.0	0.0	1.0	0.0	0.0	0.0	0.0	0.0	0.0	0.0	0.0	0.0	0.0	0.0	0.0	0.0	0.0	0.0	0.0	0.0	0.0	0.0	0.0	0.0	0.0	0.0	1.0	1.0	2.0	0.0	0.0	0.0	0.0	0.0	0.0	0.0	0.0	0.0	0.0	0.0	0.0
0c8bf2b51ffe959e6b2f98ce8dd1884b	0.0	2.0	9.0	4.0	6.0	0.0	0.0	7.0	8.0	2.0	3.0	2.0	3.0	8.0	0.0	0.0	0.0	9.0	6.0	0.0	0.0	3.0	0.0	6.0	7.0	6.0	8.0	8.0	10.0	4.0	10.0	0.0	5.0	7.0	7.0	6.0	28.0	7.0	11.0	8.0	14.0	19.0	14.0	13.0	0.0	14.0	11.0	20.0
e5e1f4cd5c13d673a89e9cffe9be54f9	0.0	0.0	2.0	0.0	0.0	0.0	0.0	0.0	0.0	2.0	0.0	0.0	0.0	0.0	0.0	0.0	0.0	0.0	0.0	0.0	0.0	0.0	1.0	0.0	0.0	0.0	0.0	0.0	0.0	0.0	0.0	0.0	0.0	0.0	2.0	2.0	0.0	0.0	0.0	0.0	0.0	0.0	6.0	0.0	0.0	0.0	2.0	4.0
0add8a14cd2f1bacea2ff1c7a18279c6	13.0	6.0	11.0	14.0	9.0	12.0	18.0	26.0	13.0	15.0	8.0	8.0	10.0	7.0	13.0	28.0	11.0	9.0	30.0	11.0	12.0	5.0	6.0	10.0	8.0	7.0	12.0	14.0	0.0	10.0	0.0	13.0	17.0	16.0	13.0	13.0	14.0	16.0	11.0	11.0	12.0	16.0	20.0	9.0	21.0	11.0	16.0	16.0
0d4a3604a3910a2a40dc2d9f0b5ddd7a	0.0	0.0	0.0	0.0	0.0	0.0	0.0	0.0	0.0	0.0	0.0	0.0	0.0	0.0	0.0	0.0	0.0	0.0	0.0	0.0	0.0	0.0	0.0	0.0	0.0	7.0	0.0	0.0	0.0	0.0	0.0	0.0	0.0	8.0	0.0	0.0	7.0	0.0	0.0	0.0	0.0	0.0	0.0	0.0	0.0	3.0	3.0	0.0
e4cb19fc45a7269c404bc5dec43e1747	0.0	0.0	0.0	4.0	2.0	0.0	0.0	0.0	0.0	0.0	0.0	0.0	0.0	0.0	0.0	0.0	3.0	0.0	0.0	0.0	0.0	0.0	0.0	0.0	0.0	0.0	0.0	0.0	0.0	0.0	0.0	0.0	0.0	0.0	0.0	0.0	0.0	0.0	0.0	0.0	0.0	0.0	0.0	0.0	0.0	0.0	0.0	0.0
8ce1e77392f424560f1a712d6e9e7062	5.0	0.0	4.0	18.0	9.0	0.0	30.0	11.0	17.0	7.0	5.0	7.0	8.0	0.0	6.0	12.0	17.0	7.0	13.0	12.0	8.0	6.0	9.0	11.0	0.0	5.0	8.0	10.0	11.0	11.0	17.0	16.0	0.0	10.0	8.0	10.0	12.0	14.0	9.0	13.0	9.0	14.0	23.0	15.0	23.0	12.0	12.0	12.0
d0ccc274e938a66b4c70fd685e775f3d	0.0	0.0	0.0	0.0	0.0	0.0	0.0	0.0	4.0	1.0	0.0	1.0	0.0	0.0	0.0	0.0	0.0	0.0	0.0	0.0	0.0	0.0	0.0	0.0	0.0	0.0	0.0	0.0	0.0	4.0	0.0	0.0	6.0	4.0	1.0	3.0	0.0	0.0	0.0	0.0	0.0	0.0	0.0	0.0	0.0	1.0	2.0	2.0
0c8e53cee2142dc7c1119c44f8b1be44	0.0	0.0	0.0	0.0	0.0	0.0	0.0	0.0	0.0	0.0	0.0	1.0	0.0	0.0	0.0	0.0	0.0	0.0	0.0	0.0	0.0	2.0	4.0	3.0	0.0	0.0	0.0	0.0	0.0	0.0	0.0	0.0	0.0	0.0	0.0	0.0	0.0	0.0	0.0	0.0	0.0	0.0	0.0	0.0	0.0	2.0	3.0	4.0
58d95c92b4f0564cf9e909835bbbe16d	4.0	5.0	4.0	5.0	6.0	4.0	7.0	0.0	8.0	2.0	1.0	1.0	3.0	5.0	5.0	9.0	9.0	8.0	7.0	0.0	6.0	4.0	2.0	2.0	3.0	4.0	3.0	5.0	0.0	3.0	4.0	0.0	0.0	4.0	1.0	3.0	12.0	6.0	4.0	0.0	7.0	0.0	6.0	3.0	0.0	2.0	3.0	6.0
a7ac0db174a388ffdfc3ee2b3f77247f	0.0	0.0	0.0	0.0	0.0	0.0	7.0	0.0	0.0	0.0	0.0	0.0	0.0	0.0	0.0	0.0	0.0	0.0	13.0	0.0	0.0	2.0	0.0	0.0	0.0	0.0	0.0	0.0	0.0	0.0	0.0	0.0	0.0	0.0	0.0	0.0	0.0	0.0	2.0	0.0	0.0	0.0	0.0	0.0	0.0	2.0	0.0	0.0
d5d08279bfdcb0f90b97ada7acf8f6b1	0.0	3.0	0.0	0.0	0.0	0.0	0.0	0.0	0.0	0.0	2.0	0.0	2.0	0.0	0.0	0.0	0.0	0.0	0.0	0.0	0.0	0.0	0.0	0.0	0.0	0.0	0.0	0.0	0.0	0.0	0.0	0.0	0.0	0.0	0.0	0.0	0.0	3.0	0.0	0.0	0.0	0.0	0.0	0.0	0.0	0.0	0.0	0.0
78ac8cdc0428e30dc707fbe1e0d344e9	0.0	3.0	4.0	0.0	0.0	0.0	0.0	0.0	6.0	4.0	2.0	0.0	2.0	4.0	0.0	9.0	0.0	0.0	0.0	0.0	0.0	3.0	1.0	3.0	0.0	6.0	4.0	0.0	0.0	0.0	0.0	14.0	8.0	5.0	3.0	3.0	11.0	5.0	6.0	4.0	8.0	8.0	0.0	0.0	7.0	3.0	3.0	6.0
7c2d5f23ae7b157f498e01b27cf9be1d	0.0	0.0	0.0	0.0	0.0	0.0	0.0	0.0	0.0	0.0	0.0	0.0	0.0	0.0	0.0	0.0	0.0	0.0	0.0	0.0	0.0	6.0	0.0	3.0	0.0	0.0	0.0	0.0	0.0	0.0	0.0	0.0	0.0	4.0	5.0	0.0	0.0	0.0	0.0	0.0	0.0	0.0	0.0	0.0	0.0	0.0	0.0	0.0
3d70b015179ed3375bb701cf26fff464	0.0	0.0	13.0	15.0	18.0	0.0	11.0	0.0	15.0	0.0	0.0	0.0	0.0	0.0	0.0	0.0	0.0	0.0	0.0	23.0	0.0	0.0	3.0	5.0	0.0	0.0	0.0	0.0	15.0	0.0	0.0	0.0	0.0	4.0	5.0	4.0	0.0	0.0	10.0	0.0	0.0	0.0	19.0	0.0	0.0	4.0	4.0	5.0
63fe6282ea2bd540ba2b5a06a4442f90	0.0	0.0	2.0	0.0	0.0	0.0	0.0	0.0	0.0	0.0	0.0	0.0	6.0	0.0	0.0	0.0	9.0	0.0	0.0	0.0	0.0	0.0	0.0	0.0	0.0	1.0	0.0	0.0	0.0	4.0	0.0	0.0	0.0	0.0	0.0	0.0	0.0	0.0	0.0	0.0	0.0	0.0	0.0	0.0	0.0	0.0	1.0	0.0
44de75b64743ddb923b582c391cb212a	0.0	6.0	0.0	0.0	0.0	0.0	0.0	0.0	0.0	7.0	3.0	2.0	0.0	0.0	0.0	0.0	0.0	0.0	0.0	13.0	0.0	3.0	0.0	3.0	7.0	5.0	0.0	0.0	0.0	5.0	0.0	0.0	0.0	4.0	8.0	15.0	4.0	0.0	0.0	0.0	0.0	0.0	0.0	0.0	0.0	0.0	6.0	2.0
cf4e13fc1fd2146e267464598223f2ce	10.0	0.0	0.0	0.0	0.0	0.0	15.0	0.0	0.0	0.0	0.0	0.0	3.0	7.0	0.0	0.0	0.0	0.0	0.0	5.0	0.0	3.0	1.0	0.0	10.0	0.0	0.0	0.0	0.0	0.0	0.0	0.0	0.0	0.0	2.0	3.0	0.0	3.0	6.0	0.0	0.0	12.0	0.0	16.0	0.0	2.0	1.0	4.0
7e7c7e3ea564382a8b11be18e91d4b70	0.0	2.0	0.0	0.0	0.0	0.0	0.0	0.0	0.0	0.0	0.0	0.0	0.0	0.0	0.0	0.0	0.0	0.0	0.0	0.0	0.0	0.0	2.0	2.0	0.0	0.0	0.0	0.0	0.0	0.0	0.0	0.0	0.0	0.0	1.0	2.0	0.0	0.0	0.0	0.0	0.0	0.0	0.0	0.0	0.0	1.0	1.0	0.0
929cd3140fe34ca3dbac8232bb5b9843	0.0	1.0	1.0	0.0	0.0	0.0	0.0	0.0	1.0	0.0	0.0	0.0	0.0	1.0	0.0	0.0	0.0	0.0	0.0	0.0	0.0	0.0	0.0	0.0	0.0	0.0	1.0	0.0	0.0	0.0	0.0	0.0	0.0	0.0	1.0	0.0	0.0	1.0	0.0	0.0	0.0	0.0	0.0	0.0	0.0	0.0	1.0	0.0
b2cec91d3f4f50139f61a19e9ca1058f	5.0	10.0	11.0	4.0	0.0	10.0	4.0	0.0	0.0	2.0	5.0	4.0	0.0	0.0	3.0	0.0	0.0	9.0	0.0	5.0	6.0	6.0	7.0	4.0	2.0	3.0	4.0	0.0	6.0	7.0	0.0	0.0	5.0	5.0	2.0	4.0	9.0	0.0	2.0	0.0	6.0	0.0	12.0	0.0	14.0	5.0	5.0	3.0
0aba92250df5cfeb86edc24a8868a046	2.0	0.0	0.0	0.0	0.0	0.0	0.0	12.0	0.0	0.0	0.0	0.0	0.0	0.0	3.0	0.0	0.0	0.0	0.0	0.0	0.0	0.0	0.0	0.0	0.0	0.0	0.0	0.0	0.0	0.0	6.0	0.0	0.0	0.0	0.0	0.0	0.0	0.0	5.0	0.0	0.0	7.0	0.0	0.0	0.0	0.0	0.0	0.0
2ff248ca8a0993802d960b54cc4f339a	12.0	0.0	0.0	0.0	0.0	0.0	0.0	0.0	0.0	0.0	0.0	0.0	0.0	0.0	0.0	0.0	0.0	0.0	0.0	0.0	0.0	0.0	0.0	0.0	0.0	22.0	27.0	0.0	51.0	29.0	34.0	0.0	0.0	6.0	0.0	8.0	0.0	0.0	0.0	0.0	0.0	0.0	0.0	0.0	0.0	0.0	0.0	0.0
3448f6fc795c38b9984424dc3ca48f1d	0.0	3.0	2.0	0.0	0.0	0.0	0.0	4.0	4.0	0.0	0.0	0.0	2.0	1.0	4.0	7.0	0.0	0.0	4.0	0.0	0.0	0.0	1.0	0.0	1.0	0.0	3.0	0.0	0.0	0.0	0.0	0.0	0.0	0.0	0.0	0.0	0.0	5.0	0.0	0.0	0.0	0.0	0.0	0.0	0.0	0.0	2.0	0.0
0235b0787d997101b00af141aea889de	3.0	0.0	0.0	0.0	0.0	0.0	0.0	0.0	0.0	0.0	0.0	0.0	0.0	5.0	3.0	0.0	0.0	0.0	0.0	0.0	0.0	0.0	2.0	0.0	2.0	0.0	0.0	0.0	0.0	0.0	0.0	0.0	10.0	0.0	0.0	0.0	0.0	6.0	0.0	0.0	0.0	0.0	0.0	0.0	0.0	0.0	0.0	0.0
a9a20efca1336c1192516ba83c1baae2	13.0	12.0	10.0	26.0	40.0	28.0	28.0	33.0	36.0	10.0	13.0	21.0	16.0	18.0	23.0	40.0	41.0	35.0	50.0	22.0	19.0	21.0	22.0	22.0	25.0	22.0	29.0	35.0	26.0	29.0	26.0	21.0	22.0	30.0	29.0	33.0	40.0	23.0	19.0	44.0	35.0	35.0	30.0	19.0	25.0	30.0	33.0	46.0
1c10f6acb616981f08abcc778d5fe826	0.0	0.0	0.0	0.0	0.0	0.0	0.0	0.0	3.0	3.0	0.0	0.0	0.0	1.0	0.0	3.0	0.0	0.0	0.0	0.0	0.0	1.0	3.0	1.0	0.0	0.0	0.0	0.0	0.0	0.0	0.0	0.0	0.0	0.0	0.0	0.0	2.0	4.0	0.0	0.0	0.0	0.0	0.0	0.0	0.0	1.0	1.0	2.0
ae08ca46b43c7e2f7ed963698a44d8cf	24.0	28.0	40.0	24.0	44.0	42.0	47.0	41.0	65.0	50.0	43.0	45.0	36.0	40.0	64.0	43.0	36.0	23.0	52.0	72.0	45.0	64.0	90.0	102.0	35.0	40.0	38.0	14.0	15.0	9.0	26.0	24.0	18.0	32.0	26.0	30.0	58.0	66.0	40.0	31.0	14.0	40.0	46.0	22.0	48.0	59.0	52.0	75.0
134064fe31268e2cfe5a5e408a88e211	0.0	0.0	0.0	0.0	0.0	0.0	0.0	0.0	0.0	0.0	0.0	0.0	0.0	0.0	0.0	0.0	0.0	0.0	0.0	0.0	0.0	0.0	0.0	0.0	0.0	0.0	0.0	0.0	0.0	0.0	0.0	16.0	0.0	6.0	3.0	3.0	0.0	0.0	0.0	0.0	0.0	0.0	0.0	0.0	0.0	0.0	0.0	0.0
5b99e2e09d4cd367ee0450f3da4c4d2b	0.0	0.0	0.0	0.0	0.0	0.0	0.0	0.0	0.0	0.0	0.0	1.0	0.0	0.0	0.0	0.0	0.0	0.0	0.0	0.0	0.0	0.0	3.0	3.0	0.0	0.0	0.0	0.0	0.0	0.0	0.0	0.0	0.0	2.0	0.0	2.0	0.0	0.0	0.0	0.0	0.0	0.0	0.0	0.0	0.0	0.0	2.0	2.0
05d478fc12ee15260aaeb77752eba740	0.0	0.0	4.0	0.0	0.0	0.0	0.0	0.0	0.0	0.0	0.0	1.0	0.0	0.0	0.0	0.0	0.0	0.0	0.0	0.0	0.0	0.0	0.0	2.0	0.0	0.0	0.0	0.0	0.0	0.0	0.0	0.0	0.0	1.0	0.0	4.0	6.0	6.0	6.0	0.0	10.0	0.0	0.0	0.0	0.0	0.0	0.0	3.0
a1e0ed57a207957cbc242b06f2c58a1c	0.0	0.0	0.0	0.0	0.0	0.0	0.0	0.0	0.0	0.0	0.0	2.0	0.0	0.0	0.0	0.0	0.0	0.0	0.0	0.0	0.0	0.0	0.0	0.0	0.0	0.0	0.0	0.0	0.0	0.0	0.0	0.0	0.0	0.0	0.0	0.0	2.0	0.0	0.0	0.0	0.0	0.0	0.0	0.0	0.0	2.0	0.0	1.0
52c649bd2587fb98aa407649397110b9	3.0	0.0	5.0	12.0	11.0	13.0	17.0	12.0	16.0	8.0	5.0	7.0	4.0	4.0	4.0	13.0	8.0	13.0	7.0	8.0	9.0	7.0	6.0	8.0	0.0	5.0	0.0	9.0	10.0	9.0	10.0	10.0	10.0	3.0	7.0	4.0	4.0	2.0	6.0	15.0	8.0	15.0	18.0	12.0	15.0	5.0	12.0	9.0
17c899d34fc0e22b37fd61edc31efb1f	0.0	0.0	0.0	0.0	0.0	0.0	0.0	0.0	0.0	0.0	0.0	0.0	0.0	0.0	0.0	0.0	0.0	0.0	0.0	0.0	0.0	1.0	1.0	0.0	0.0	0.0	0.0	0.0	0.0	0.0	0.0	0.0	0.0	0.0	1.0	0.0	0.0	0.0	0.0	0.0	0.0	0.0	0.0	0.0	0.0	0.0	0.0	0.0
59f9440641e6fa5358113d68c35265c0	0.0	0.0	0.0	0.0	0.0	0.0	0.0	0.0	0.0	0.0	0.0	1.0	0.0	0.0	0.0	0.0	0.0	0.0	0.0	0.0	0.0	0.0	1.0	0.0	0.0	0.0	0.0	0.0	0.0	0.0	0.0	0.0	0.0	2.0	0.0	1.0	0.0	0.0	0.0	0.0	0.0	0.0	0.0	0.0	0.0	2.0	1.0	1.0
08faa4fcf3bf8070febe0258cdee1ae2	0.0	7.0	0.0	0.0	4.0	0.0	0.0	0.0	0.0	0.0	0.0	0.0	2.0	0.0	0.0	5.0	5.0	0.0	0.0	8.0	0.0	0.0	3.0	0.0	0.0	4.0	0.0	0.0	0.0	0.0	0.0	6.0	7.0	0.0	9.0	0.0	0.0	0.0	0.0	0.0	8.0	3.0	0.0	0.0	10.0	0.0	0.0	0.0
e80531672c8bbefaa5cd61105b13ac59	0.0	0.0	0.0	0.0	0.0	0.0	0.0	0.0	0.0	0.0	0.0	0.0	0.0	0.0	0.0	0.0	14.0	0.0	0.0	6.0	0.0	0.0	20.0	34.0	2.0	0.0	0.0	0.0	0.0	0.0	0.0	0.0	0.0	0.0	0.0	0.0	0.0	0.0	17.0	3.0	24.0	0.0	34.0	42.0	33.0	10.0	17.0	17.0
f6b42c528feee10613a607300b45d251	0.0	0.0	0.0	0.0	0.0	0.0	0.0	0.0	0.0	1.0	0.0	0.0	0.0	0.0	0.0	0.0	0.0	0.0	4.0	0.0	0.0	0.0	0.0	0.0	0.0	0.0	0.0	0.0	0.0	0.0	0.0	0.0	0.0	0.0	2.0	1.0	0.0	0.0	0.0	0.0	0.0	0.0	5.0	0.0	0.0	1.0	3.0	2.0
e214d9bfafbae43852a3003834fcb4a2	0.0	0.0	0.0	0.0	0.0	0.0	0.0	0.0	0.0	5.0	3.0	0.0	0.0	0.0	0.0	0.0	0.0	0.0	0.0	0.0	0.0	6.0	5.0	3.0	0.0	0.0	0.0	0.0	0.0	0.0	0.0	0.0	8.0	5.0	5.0	4.0	0.0	0.0	4.0	0.0	0.0	0.0	0.0	0.0	0.0	3.0	3.0	3.0
0962f5c9cedde5b0d68cbabc584395eb	0.0	0.0	0.0	0.0	0.0	0.0	0.0	0.0	0.0	2.0	0.0	2.0	0.0	0.0	5.0	7.0	0.0	0.0	0.0	0.0	0.0	0.0	0.0	2.0	0.0	0.0	0.0	0.0	0.0	9.0	0.0	0.0	0.0	3.0	0.0	3.0	0.0	0.0	0.0	0.0	7.0	0.0	0.0	0.0	0.0	0.0	0.0	0.0
16a877c014a709b3d96465504c108dc4	3.0	0.0	0.0	0.0	0.0	7.0	0.0	0.0	0.0	0.0	0.0	0.0	0.0	0.0	0.0	0.0	0.0	16.0	0.0	0.0	0.0	0.0	0.0	0.0	0.0	0.0	0.0	0.0	0.0	0.0	0.0	0.0	0.0	1.0	0.0	0.0	0.0	0.0	0.0	0.0	0.0	0.0	0.0	0.0	0.0	3.0	1.0	0.0
fc82d0f082a6892b3dc34871f3c67838	0.0	0.0	0.0	3.0	0.0	3.0	0.0	2.0	0.0	2.0	6.0	2.0	0.0	0.0	0.0	0.0	0.0	3.0	0.0	0.0	2.0	2.0	2.0	0.0	0.0	0.0	2.0	0.0	3.0	3.0	0.0	3.0	0.0	1.0	3.0	0.0	2.0	3.0	0.0	0.0	0.0	2.0	0.0	5.0	3.0	3.0	2.0	3.0
457183f6d1fd8d670cc5d48d28b9ae29	0.0	0.0	0.0	9.0	0.0	0.0	0.0	11.0	0.0	0.0	4.0	0.0	0.0	5.0	9.0	0.0	0.0	0.0	22.0	0.0	0.0	0.0	5.0	7.0	6.0	7.0	0.0	0.0	0.0	0.0	0.0	0.0	0.0	7.0	6.0	6.0	0.0	12.0	0.0	0.0	0.0	0.0	0.0	0.0	0.0	10.0	12.0	16.0
d009f58b5da8d220499ad9fb373e48bc	8.0	10.0	0.0	10.0	13.0	0.0	0.0	14.0	19.0	3.0	5.0	4.0	9.0	14.0	18.0	14.0	0.0	0.0	21.0	14.0	0.0	5.0	4.0	6.0	0.0	0.0	6.0	0.0	0.0	11.0	0.0	0.0	0.0	4.0	4.0	4.0	8.0	25.0	11.0	15.0	18.0	15.0	19.0	0.0	17.0	5.0	18.0	15.0
65f5427684d5b8a72237641801a1a1e5	2.0	2.0	5.0	2.0	0.0	3.0	0.0	0.0	0.0	0.0	0.0	1.0	3.0	5.0	4.0	11.0	0.0	0.0	11.0	11.0	0.0	3.0	3.0	4.0	2.0	0.0	4.0	2.0	0.0	0.0	0.0	0.0	0.0	0.0	1.0	1.0	7.0	7.0	3.0	10.0	9.0	0.0	13.0	11.0	8.0	4.0	4.0	5.0
f5c12f44b1001f8b50146078a604d1bd	20.0	19.0	23.0	37.0	36.0	23.0	31.0	42.0	28.0	13.0	14.0	38.0	19.0	23.0	24.0	23.0	60.0	30.0	25.0	26.0	28.0	12.0	15.0	13.0	17.0	25.0	10.0	48.0	31.0	32.0	29.0	17.0	28.0	12.0	15.0	14.0	23.0	16.0	20.0	29.0	24.0	38.0	13.0	28.0	23.0	10.0	14.0	23.0
5e278b9c44d15146adeaac7a225424ec	0.0	0.0	0.0	0.0	0.0	0.0	0.0	0.0	0.0	0.0	0.0	0.0	0.0	0.0	0.0	0.0	0.0	0.0	0.0	0.0	0.0	0.0	0.0	0.0	1.0	0.0	0.0	0.0	0.0	0.0	0.0	0.0	0.0	0.0	0.0	0.0	0.0	0.0	1.0	0.0	0.0	0.0	0.0	1.0	0.0	0.0	0.0	0.0
f54e83351db5495a9d95f4e6bfecf0c6	0.0	0.0	0.0	0.0	3.0	0.0	0.0	0.0	0.0	0.0	0.0	0.0	0.0	0.0	3.0	4.0	6.0	0.0	0.0	5.0	0.0	0.0	0.0	0.0	0.0	0.0	0.0	0.0	0.0	0.0	0.0	0.0	0.0	0.0	0.0	0.0	0.0	0.0	0.0	0.0	0.0	0.0	0.0	3.0	0.0	0.0	0.0	0.0
c844b8c737c2d71151686d8ec5884b18	0.0	0.0	0.0	0.0	0.0	0.0	0.0	0.0	0.0	2.0	0.0	0.0	0.0	0.0	0.0	0.0	0.0	0.0	0.0	0.0	0.0	0.0	0.0	1.0	0.0	0.0	0.0	0.0	0.0	0.0	0.0	0.0	0.0	2.0	2.0	0.0	0.0	0.0	0.0	0.0	0.0	0.0	0.0	7.0	0.0	3.0	0.0	0.0
37a1433f8a45fea9624b9fbafa07e46f	4.0	0.0	0.0	0.0	0.0	0.0	0.0	2.0	0.0	1.0	1.0	5.0	0.0	0.0	0.0	0.0	0.0	0.0	0.0	0.0	0.0	0.0	2.0	1.0	0.0	2.0	2.0	0.0	0.0	0.0	2.0	0.0	0.0	3.0	4.0	0.0	3.0	0.0	0.0	0.0	0.0	7.0	0.0	0.0	0.0	4.0	1.0	1.0
3cd3b31ed6cf5074abdd635dda50993f	10.0	11.0	11.0	12.0	25.0	28.0	17.0	7.0	12.0	5.0	12.0	5.0	22.0	11.0	16.0	16.0	16.0	23.0	16.0	22.0	27.0	9.0	13.0	9.0	6.0	15.0	9.0	9.0	8.0	12.0	7.0	10.0	4.0	3.0	5.0	1.0	8.0	12.0	10.0	19.0	23.0	16.0	9.0	12.0	10.0	6.0	8.0	5.0
309acf4afed138606d9a7a67356840b6	6.0	6.0	0.0	0.0	0.0	0.0	0.0	0.0	6.0	0.0	2.0	0.0	0.0	0.0	0.0	0.0	0.0	0.0	8.0	0.0	0.0	0.0	0.0	0.0	0.0	0.0	0.0	0.0	0.0	0.0	0.0	0.0	0.0	0.0	0.0	0.0	0.0	0.0	0.0	0.0	0.0	0.0	0.0	0.0	0.0	0.0	0.0	0.0
068bddf1fc5a582f1ffe2219310f468f	2.0	2.0	2.0	0.0	6.0	4.0	0.0	0.0	0.0	0.0	0.0	0.0	10.0	0.0	13.0	0.0	0.0	1.0	6.0	10.0	0.0	1.0	2.0	1.0	0.0	0.0	0.0	0.0	0.0	0.0	2.0	0.0	0.0	3.0	0.0	0.0	0.0	4.0	4.0	0.0	10.0	0.0	0.0	0.0	9.0	0.0	3.0	2.0
fcb90d8269f2d9f4228594a7fccd8106	15.0	18.0	20.0	0.0	10.0	10.0	20.0	10.0	10.0	23.0	9.0	17.0	8.0	23.0	8.0	10.0	12.0	12.0	11.0	17.0	8.0	7.0	9.0	16.0	29.0	24.0	30.0	15.0	22.0	17.0	19.0	20.0	17.0	12.0	8.0	18.0	56.0	12.0	23.0	13.0	17.0	25.0	20.0	16.0	0.0	23.0	9.0	23.0
1b34a90974d4b747d66c79d7ed8ec2a8	0.0	0.0	9.0	0.0	0.0	0.0	12.0	0.0	5.0	2.0	0.0	0.0	0.0	0.0	0.0	10.0	0.0	0.0	9.0	0.0	0.0	0.0	3.0	3.0	0.0	0.0	0.0	0.0	0.0	0.0	0.0	0.0	0.0	1.0	2.0	2.0	0.0	5.0	4.0	0.0	12.0	0.0	0.0	0.0	0.0	6.0	6.0	2.0
dd0255fcfd2ece00dd5a9613fc07a938	1.0	2.0	0.0	0.0	0.0	0.0	0.0	0.0	0.0	0.0	0.0	1.0	0.0	0.0	0.0	0.0	0.0	0.0	0.0	0.0	0.0	0.0	0.0	0.0	0.0	2.0	0.0	0.0	0.0	0.0	0.0	0.0	0.0	1.0	1.0	3.0	0.0	0.0	0.0	0.0	0.0	0.0	0.0	0.0	0.0	0.0	0.0	0.0
f8494df4563ebdfc181c6e0b7026f94b	1.0	0.0	0.0	0.0	0.0	0.0	0.0	0.0	0.0	1.0	0.0	0.0	2.0	0.0	0.0	0.0	0.0	0.0	0.0	0.0	0.0	0.0	0.0	0.0	0.0	0.0	0.0	0.0	0.0	0.0	0.0	0.0	0.0	0.0	0.0	1.0	0.0	0.0	0.0	0.0	0.0	2.0	0.0	0.0	0.0	0.0	0.0	3.0
3d03882cab9e7afaa102eba51a620973	6.0	8.0	0.0	0.0	0.0	0.0	0.0	0.0	0.0	0.0	0.0	0.0	0.0	0.0	0.0	0.0	0.0	6.0	0.0	0.0	0.0	6.0	4.0	0.0	0.0	2.0	0.0	0.0	0.0	0.0	0.0	0.0	0.0	0.0	0.0	0.0	0.0	0.0	0.0	0.0	0.0	0.0	0.0	0.0	0.0	4.0	0.0	1.0
87ef00c44475b7d9d8bf9625dfdb7656	9.0	0.0	0.0	0.0	0.0	0.0	0.0	0.0	0.0	0.0	0.0	0.0	8.0	5.0	0.0	0.0	0.0	0.0	0.0	0.0	0.0	0.0	0.0	0.0	15.0	17.0	18.0	0.0	0.0	0.0	0.0	26.0	12.0	11.0	6.0	11.0	7.0	8.0	0.0	0.0	0.0	0.0	0.0	0.0	0.0	0.0	3.0	0.0
a6c2132428777d64550dfd2d8cd60833	0.0	0.0	0.0	0.0	0.0	0.0	0.0	0.0	0.0	4.0	3.0	2.0	0.0	0.0	0.0	0.0	0.0	0.0	0.0	0.0	0.0	3.0	2.0	0.0	0.0	0.0	3.0	0.0	0.0	0.0	0.0	0.0	0.0	0.0	0.0	1.0	0.0	0.0	0.0	0.0	0.0	0.0	0.0	0.0	0.0	0.0	0.0	0.0
d4da3efae342b67f85d10b7dee888eeb	0.0	0.0	0.0	0.0	0.0	0.0	0.0	0.0	5.0	2.0	0.0	0.0	0.0	0.0	0.0	0.0	0.0	0.0	0.0	0.0	0.0	0.0	0.0	0.0	0.0	0.0	0.0	0.0	0.0	0.0	0.0	0.0	0.0	0.0	0.0	0.0	0.0	0.0	0.0	0.0	0.0	0.0	6.0	0.0	0.0	3.0	0.0	0.0
1bae9fe55e6caf3f9ddf37a668270ca1	0.0	7.0	0.0	0.0	0.0	0.0	0.0	0.0	0.0	3.0	0.0	0.0	0.0	0.0	0.0	0.0	0.0	0.0	0.0	0.0	0.0	0.0	0.0	3.0	0.0	0.0	8.0	0.0	11.0	9.0	0.0	0.0	8.0	8.0	5.0	5.0	0.0	5.0	5.0	0.0	0.0	0.0	0.0	0.0	0.0	4.0	2.0	5.0
df78a91cfe4af8b4f8a1db0167ccfaca	0.0	0.0	4.0	0.0	0.0	0.0	7.0	0.0	0.0	0.0	2.0	0.0	4.0	1.0	0.0	0.0	0.0	0.0	0.0	0.0	0.0	0.0	0.0	0.0	0.0	0.0	0.0	0.0	0.0	0.0	0.0	0.0	0.0	0.0	0.0	0.0	0.0	2.0	3.0	0.0	0.0	0.0	7.0	7.0	0.0	0.0	0.0	3.0
7f3a22eae9a00e46b122239ba2241982	0.0	0.0	0.0	0.0	0.0	0.0	0.0	0.0	0.0	0.0	0.0	0.0	0.0	0.0	0.0	0.0	0.0	0.0	0.0	0.0	0.0	0.0	0.0	0.0	0.0	0.0	0.0	0.0	0.0	0.0	0.0	0.0	0.0	0.0	0.0	0.0	0.0	0.0	5.0	0.0	11.0	0.0	0.0	10.0	0.0	0.0	0.0	3.0
4cbddee6ae2aedb7a12847d3715232c4	0.0	0.0	0.0	0.0	0.0	0.0	0.0	0.0	0.0	0.0	0.0	0.0	0.0	0.0	1.0	0.0	0.0	0.0	0.0	0.0	0.0	0.0	0.0	0.0	0.0	1.0	0.0	0.0	0.0	0.0	0.0	0.0	0.0	0.0	0.0	1.0	0.0	0.0	0.0	0.0	0.0	0.0	2.0	0.0	0.0	0.0	0.0	0.0
0e8039a5cdc5726b95be7d2d4a81f2cd	0.0	0.0	0.0	0.0	0.0	0.0	0.0	0.0	0.0	0.0	0.0	0.0	0.0	0.0	11.0	0.0	0.0	0.0	8.0	0.0	0.0	0.0	0.0	0.0	0.0	3.0	0.0	0.0	0.0	0.0	0.0	0.0	0.0	0.0	0.0	0.0	0.0	5.0	11.0	5.0	0.0	0.0	0.0	0.0	0.0	0.0	0.0	3.0
c13a1a937bfae505a2331e666839dfa7	0.0	9.0	0.0	0.0	0.0	0.0	0.0	0.0	0.0	8.0	0.0	11.0	0.0	0.0	0.0	0.0	0.0	0.0	0.0	0.0	0.0	0.0	10.0	0.0	0.0	0.0	0.0	0.0	0.0	0.0	0.0	0.0	0.0	6.0	8.0	5.0	0.0	0.0	0.0	0.0	0.0	0.0	0.0	0.0	0.0	0.0	0.0	0.0
d8fc6f8bf6db25ff66d537dd2f549887	0.0	0.0	0.0	0.0	0.0	0.0	0.0	0.0	0.0	0.0	0.0	0.0	0.0	0.0	0.0	0.0	0.0	0.0	0.0	0.0	0.0	4.0	2.0	0.0	0.0	0.0	0.0	0.0	0.0	0.0	0.0	0.0	0.0	0.0	0.0	3.0	0.0	6.0	0.0	0.0	0.0	0.0	0.0	0.0	0.0	3.0	2.0	6.0
48ba2e0dd8dfaa8a8f14921741169869	9.0	4.0	5.0	0.0	3.0	10.0	0.0	5.0	0.0	3.0	12.0	4.0	4.0	3.0	0.0	3.0	0.0	0.0	6.0	4.0	0.0	4.0	2.0	3.0	5.0	4.0	6.0	8.0	5.0	6.0	0.0	0.0	0.0	3.0	9.0	2.0	4.0	3.0	0.0	0.0	4.0	0.0	0.0	0.0	0.0	2.0	2.0	4.0
c52c69c080ecd8aa0546c2debb769d53	0.0	0.0	0.0	7.0	0.0	0.0	8.0	8.0	12.0	0.0	3.0	3.0	10.0	11.0	17.0	0.0	0.0	16.0	0.0	11.0	0.0	0.0	6.0	4.0	0.0	0.0	7.0	7.0	0.0	0.0	0.0	0.0	0.0	4.0	0.0	0.0	12.0	16.0	10.0	19.0	17.0	13.0	0.0	0.0	0.0	4.0	7.0	8.0
6a8e9ec56837db0cd0546e2912f15d1a	4.0	3.0	2.0	14.0	5.0	24.0	11.0	5.0	10.0	14.0	44.0	17.0	0.0	2.0	0.0	4.0	6.0	13.0	0.0	7.0	14.0	11.0	5.0	6.0	3.0	0.0	5.0	5.0	13.0	6.0	0.0	16.0	0.0	2.0	19.0	4.0	0.0	2.0	0.0	6.0	0.0	0.0	11.0	15.0	7.0	6.0	3.0	3.0
3e8cbabd6bf71cf46ef64eec3ae6e657	0.0	3.0	2.0	0.0	4.0	0.0	3.0	0.0	0.0	0.0	0.0	0.0	0.0	0.0	0.0	0.0	7.0	0.0	4.0	5.0	0.0	2.0	1.0	1.0	0.0	0.0	4.0	0.0	3.0	0.0	7.0	0.0	0.0	2.0	0.0	1.0	6.0	4.0	0.0	0.0	0.0	3.0	11.0	0.0	7.0	2.0	2.0	4.0
f942be7ae8d20949640541ddb03fb9ff	6.0	12.0	11.0	22.0	13.0	10.0	0.0	14.0	15.0	14.0	23.0	19.0	12.0	10.0	9.0	7.0	18.0	16.0	19.0	8.0	14.0	8.0	7.0	15.0	9.0	12.0	10.0	9.0	15.0	0.0	8.0	0.0	0.0	9.0	23.0	8.0	19.0	12.0	9.0	15.0	16.0	15.0	27.0	12.0	12.0	13.0	14.0	17.0
e6646d6da586d435024c0bf2c7ff6f8b	0.0	0.0	0.0	0.0	0.0	0.0	0.0	0.0	0.0	1.0	1.0	0.0	0.0	0.0	0.0	0.0	0.0	0.0	0.0	0.0	0.0	1.0	0.0	2.0	0.0	0.0	0.0	0.0	0.0	0.0	0.0	0.0	0.0	0.0	3.0	0.0	0.0	0.0	0.0	0.0	0.0	0.0	0.0	0.0	0.0	2.0	3.0	3.0
ea547d952f7bf20144ef7b4c51d516d6	1.0	0.0	1.0	0.0	0.0	0.0	0.0	0.0	0.0	1.0	0.0	0.0	0.0	0.0	0.0	0.0	0.0	0.0	0.0	0.0	0.0	0.0	0.0	0.0	0.0	0.0	0.0	0.0	0.0	0.0	0.0	0.0	0.0	1.0	0.0	1.0	0.0	0.0	0.0	0.0	0.0	0.0	0.0	0.0	0.0	0.0	0.0	0.0
b1124e06eefcefdf957d487c5ecbf8d1	6.0	10.0	0.0	8.0	0.0	0.0	10.0	9.0	0.0	7.0	3.0	5.0	8.0	7.0	0.0	0.0	12.0	6.0	0.0	11.0	6.0	14.0	7.0	9.0	7.0	0.0	6.0	0.0	13.0	0.0	12.0	0.0	15.0	3.0	0.0	7.0	0.0	7.0	14.0	0.0	10.0	12.0	0.0	11.0	0.0	12.0	7.0	2.0
d9e3ec331466badaf2f65db4b280cb1b	0.0	0.0	0.0	0.0	0.0	0.0	0.0	0.0	0.0	0.0	0.0	0.0	4.0	4.0	4.0	5.0	0.0	0.0	5.0	0.0	0.0	0.0	2.0	3.0	0.0	4.0	0.0	0.0	0.0	0.0	0.0	0.0	0.0	0.0	0.0	4.0	4.0	5.0	0.0	0.0	0.0	0.0	8.0	0.0	0.0	0.0	4.0	0.0
f6647728f01429574ca66ec42e976d2b	0.0	0.0	0.0	0.0	0.0	0.0	0.0	0.0	0.0	2.0	0.0	0.0	0.0	0.0	0.0	0.0	0.0	0.0	0.0	0.0	0.0	0.0	2.0	3.0	0.0	0.0	0.0	0.0	0.0	0.0	0.0	0.0	1.0	0.0	0.0	3.0	0.0	0.0	0.0	0.0	0.0	3.0	0.0	0.0	0.0	0.0	0.0	4.0
6336dfdd909f9ef17264a0eb85db0e4a	4.0	0.0	0.0	0.0	7.0	0.0	0.0	0.0	14.0	6.0	6.0	6.0	5.0	4.0	8.0	11.0	10.0	0.0	0.0	0.0	0.0	9.0	9.0	11.0	5.0	8.0	5.0	0.0	0.0	0.0	7.0	11.0	0.0	10.0	9.0	10.0	6.0	11.0	6.0	7.0	8.0	0.0	16.0	0.0	11.0	9.0	11.0	9.0
391803996632b7acadc4596e20aa617b	0.0	2.0	2.0	0.0	2.0	0.0	0.0	0.0	0.0	0.0	0.0	1.0	0.0	4.0	3.0	0.0	4.0	0.0	0.0	0.0	0.0	2.0	0.0	2.0	2.0	0.0	0.0	0.0	4.0	0.0	3.0	4.0	3.0	2.0	0.0	0.0	6.0	5.0	3.0	0.0	3.0	0.0	0.0	0.0	3.0	4.0	2.0	1.0
31ef4618ce8bac9997dee0058baf5730	3.0	1.0	0.0	6.0	0.0	0.0	0.0	0.0	0.0	1.0	0.0	0.0	0.0	3.0	0.0	0.0	0.0	0.0	10.0	0.0	0.0	1.0	0.0	1.0	2.0	6.0	3.0	0.0	0.0	0.0	0.0	0.0	0.0	2.0	1.0	3.0	0.0	2.0	0.0	0.0	10.0	0.0	0.0	0.0	0.0	1.0	3.0	2.0
fb3d3b5a03c86df00adbe00ad373df77	0.0	0.0	0.0	0.0	0.0	0.0	0.0	0.0	0.0	0.0	0.0	2.0	0.0	0.0	4.0	0.0	0.0	0.0	0.0	0.0	0.0	2.0	2.0	0.0	0.0	0.0	0.0	0.0	0.0	0.0	0.0	0.0	0.0	0.0	0.0	2.0	0.0	0.0	0.0	0.0	0.0	0.0	0.0	0.0	0.0	2.0	0.0	0.0
138afade3d3fd928e5bbae76164b18d8	0.0	0.0	2.0	0.0	0.0	4.0	0.0	0.0	0.0	0.0	1.0	0.0	3.0	0.0	3.0	0.0	0.0	0.0	0.0	0.0	0.0	0.0	0.0	0.0	0.0	4.0	0.0	0.0	0.0	0.0	0.0	0.0	0.0	0.0	0.0	0.0	2.0	0.0	0.0	0.0	0.0	0.0	0.0	0.0	0.0	0.0	0.0	0.0
5d8db0f1498a21dcc857e3b2524136dd	0.0	2.0	0.0	9.0	0.0	5.0	0.0	0.0	0.0	0.0	0.0	0.0	1.0	0.0	1.0	0.0	0.0	0.0	0.0	0.0	0.0	0.0	0.0	0.0	0.0	1.0	0.0	0.0	0.0	0.0	0.0	0.0	0.0	0.0	0.0	0.0	0.0	0.0	0.0	1.0	0.0	0.0	0.0	0.0	0.0	0.0	0.0	0.0
38c59deffaa4db5d12b598adb1e5b5b7	0.0	1.0	2.0	0.0	0.0	0.0	0.0	0.0	0.0	0.0	0.0	0.0	1.0	0.0	0.0	0.0	0.0	0.0	0.0	0.0	0.0	2.0	1.0	0.0	0.0	0.0	0.0	0.0	0.0	0.0	0.0	0.0	0.0	0.0	0.0	0.0	0.0	0.0	0.0	0.0	0.0	0.0	0.0	0.0	5.0	1.0	0.0	0.0
4afce44a23695f0b6a0a5c18c6209dfe	0.0	0.0	0.0	0.0	0.0	0.0	0.0	0.0	0.0	0.0	0.0	0.0	0.0	3.0	1.0	0.0	0.0	0.0	0.0	0.0	0.0	0.0	0.0	0.0	1.0	1.0	0.0	0.0	6.0	0.0	0.0	0.0	0.0	0.0	0.0	0.0	0.0	4.0	0.0	0.0	0.0	0.0	0.0	0.0	0.0	0.0	0.0	0.0
d989a69adce3cec76f76153b03676811	16.0	21.0	20.0	31.0	28.0	23.0	26.0	14.0	22.0	19.0	26.0	46.0	16.0	12.0	19.0	26.0	48.0	38.0	22.0	21.0	21.0	16.0	20.0	14.0	18.0	28.0	13.0	39.0	26.0	33.0	19.0	16.0	20.0	12.0	20.0	17.0	22.0	10.0	14.0	28.0	19.0	21.0	7.0	18.0	11.0	15.0	14.0	25.0
ab6ab5087a572e6a4af9b291a896f678	0.0	0.0	0.0	8.0	0.0	0.0	0.0	0.0	0.0	0.0	0.0	2.0	0.0	2.0	0.0	0.0	0.0	0.0	0.0	0.0	0.0	0.0	0.0	2.0	0.0	8.0	0.0	0.0	24.0	0.0	0.0	0.0	0.0	0.0	4.0	0.0	9.0	0.0	0.0	0.0	0.0	0.0	0.0	0.0	0.0	1.0	4.0	3.0
6c3a5a444f70c2fe24044ccda23cb4cb	0.0	0.0	0.0	22.0	24.0	0.0	0.0	0.0	0.0	0.0	14.0	0.0	0.0	7.0	0.0	0.0	0.0	0.0	35.0	30.0	0.0	4.0	5.0	6.0	0.0	11.0	0.0	20.0	0.0	11.0	0.0	0.0	0.0	7.0	7.0	7.0	8.0	0.0	0.0	0.0	0.0	0.0	27.0	0.0	0.0	7.0	9.0	10.0
5bd7a23b1b842849848ab73311ef36de	12.0	0.0	0.0	8.0	12.0	0.0	0.0	0.0	0.0	4.0	1.0	0.0	0.0	0.0	9.0	0.0	0.0	11.0	0.0	0.0	6.0	2.0	7.0	0.0	0.0	0.0	7.0	11.0	0.0	0.0	0.0	0.0	0.0	0.0	0.0	0.0	4.0	0.0	0.0	8.0	0.0	0.0	0.0	0.0	0.0	0.0	4.0	3.0
e18c2fdaa2af108f8ce418f8a8bdb39a	0.0	0.0	0.0	0.0	0.0	0.0	0.0	0.0	0.0	0.0	0.0	0.0	0.0	4.0	0.0	9.0	0.0	0.0	0.0	0.0	0.0	0.0	0.0	2.0	0.0	0.0	0.0	0.0	0.0	0.0	0.0	0.0	0.0	0.0	3.0	0.0	0.0	0.0	0.0	0.0	0.0	0.0	0.0	0.0	0.0	2.0	3.0	3.0
3a2e54e8e328160c398867ec66d09558	0.0	0.0	0.0	0.0	10.0	0.0	0.0	0.0	0.0	0.0	0.0	2.0	0.0	0.0	0.0	0.0	0.0	0.0	4.0	0.0	0.0	0.0	5.0	0.0	0.0	0.0	0.0	0.0	0.0	0.0	0.0	0.0	0.0	2.0	0.0	0.0	0.0	0.0	3.0	0.0	5.0	0.0	0.0	0.0	0.0	0.0	0.0	2.0
d1ee48bbf372ccff9027c6b6458b4a5a	0.0	7.0	0.0	0.0	0.0	9.0	10.0	6.0	0.0	4.0	0.0	3.0	0.0	0.0	0.0	0.0	0.0	0.0	0.0	0.0	0.0	0.0	0.0	0.0	0.0	0.0	0.0	0.0	15.0	0.0	0.0	0.0	0.0	0.0	0.0	4.0	0.0	8.0	13.0	0.0	0.0	0.0	20.0	0.0	10.0	0.0	0.0	0.0
f04b09428abf8dce34bced8c91504ada	0.0	4.0	0.0	0.0	0.0	0.0	0.0	0.0	0.0	2.0	0.0	2.0	0.0	0.0	0.0	0.0	0.0	0.0	0.0	0.0	0.0	2.0	2.0	2.0	4.0	0.0	4.0	0.0	0.0	5.0	0.0	0.0	0.0	0.0	0.0	0.0	0.0	0.0	0.0	0.0	0.0	0.0	0.0	0.0	0.0	0.0	0.0	0.0
0fa6afaed68645e84423f6be803cc1b7	0.0	0.0	0.0	0.0	0.0	0.0	0.0	0.0	0.0	4.0	3.0	7.0	0.0	0.0	0.0	0.0	0.0	0.0	9.0	0.0	0.0	0.0	2.0	3.0	0.0	0.0	4.0	0.0	0.0	6.0	10.0	0.0	0.0	6.0	4.0	8.0	6.0	0.0	0.0	6.0	0.0	0.0	0.0	0.0	0.0	0.0	5.0	7.0
d4bfcdf21f62c28d95bbcb4c65fb2d5e	0.0	0.0	0.0	0.0	0.0	0.0	0.0	0.0	0.0	2.0	0.0	0.0	0.0	0.0	0.0	0.0	0.0	0.0	0.0	0.0	0.0	1.0	0.0	0.0	0.0	0.0	0.0	0.0	0.0	0.0	0.0	4.0	0.0	2.0	0.0	0.0	0.0	1.0	0.0	0.0	0.0	0.0	0.0	4.0	0.0	2.0	0.0	0.0
2483978503771a3364dbf433810d6645	2.0	0.0	0.0	0.0	0.0	0.0	0.0	0.0	0.0	2.0	0.0	0.0	0.0	0.0	0.0	0.0	0.0	0.0	0.0	0.0	0.0	0.0	3.0	0.0	0.0	0.0	0.0	0.0	0.0	0.0	0.0	0.0	0.0	2.0	0.0	0.0	5.0	0.0	0.0	0.0	0.0	7.0	17.0	0.0	0.0	4.0	2.0	1.0
056a5271669f0e528481c1c5c89e549d	0.0	0.0	0.0	1.0	0.0	0.0	0.0	0.0	0.0	0.0	0.0	0.0	0.0	0.0	0.0	0.0	0.0	0.0	0.0	0.0	0.0	0.0	0.0	0.0	0.0	0.0	0.0	0.0	0.0	0.0	0.0	1.0	0.0	0.0	0.0	0.0	0.0	0.0	0.0	0.0	0.0	0.0	0.0	0.0	0.0	0.0	0.0	0.0
0a9500e9159f0c4de9ae990d0b22e195	0.0	5.0	0.0	0.0	0.0	0.0	0.0	5.0	0.0	2.0	3.0	0.0	0.0	5.0	0.0	0.0	0.0	0.0	0.0	0.0	0.0	4.0	3.0	3.0	0.0	0.0	0.0	0.0	0.0	0.0	0.0	0.0	0.0	3.0	5.0	0.0	0.0	0.0	0.0	0.0	0.0	0.0	0.0	0.0	0.0	4.0	3.0	0.0
05f947ca8c3ffba924a92604dd194bc0	0.0	0.0	4.0	0.0	0.0	3.0	3.0	0.0	4.0	2.0	0.0	0.0	0.0	0.0	0.0	0.0	0.0	4.0	0.0	4.0	3.0	1.0	2.0	1.0	0.0	0.0	3.0	0.0	0.0	0.0	0.0	0.0	0.0	0.0	1.0	0.0	0.0	3.0	0.0	0.0	0.0	0.0	0.0	0.0	0.0	1.0	1.0	1.0
d259b5c656e7b0240b3c280e2cadb3d0	0.0	0.0	0.0	0.0	0.0	0.0	0.0	0.0	0.0	0.0	0.0	0.0	0.0	0.0	0.0	0.0	0.0	0.0	0.0	0.0	0.0	0.0	0.0	0.0	13.0	0.0	25.0	0.0	13.0	0.0	18.0	22.0	43.0	46.0	11.0	38.0	0.0	0.0	0.0	0.0	0.0	0.0	0.0	0.0	0.0	0.0	0.0	0.0
cd03dc6f367ef15406cf076f3524122b	0.0	0.0	0.0	0.0	0.0	0.0	0.0	0.0	0.0	0.0	0.0	0.0	0.0	0.0	0.0	0.0	0.0	0.0	0.0	0.0	0.0	0.0	0.0	0.0	0.0	0.0	0.0	0.0	0.0	0.0	7.0	0.0	10.0	15.0	10.0	14.0	0.0	0.0	0.0	0.0	0.0	0.0	0.0	0.0	0.0	0.0	0.0	0.0
49f2ec23c5277bc50ce634bca977011e	3.0	4.0	0.0	4.0	0.0	0.0	0.0	0.0	0.0	3.0	0.0	0.0	0.0	2.0	0.0	0.0	0.0	0.0	7.0	0.0	0.0	2.0	0.0	2.0	3.0	4.0	5.0	0.0	0.0	0.0	0.0	0.0	0.0	3.0	4.0	6.0	0.0	5.0	0.0	0.0	7.0	0.0	0.0	0.0	0.0	3.0	3.0	4.0
8dfee6685da4071aa100f5ebc80382d4	0.0	0.0	0.0	0.0	0.0	0.0	0.0	0.0	0.0	2.0	1.0	0.0	0.0	0.0	0.0	0.0	0.0	0.0	0.0	0.0	0.0	0.0	0.0	0.0	0.0	0.0	0.0	0.0	0.0	0.0	2.0	0.0	0.0	0.0	0.0	3.0	2.0	0.0	0.0	0.0	0.0	0.0	0.0	0.0	0.0	0.0	0.0	0.0
f7d776049da8126776402f64131eb14b	6.0	6.0	12.0	0.0	13.0	12.0	10.0	0.0	8.0	3.0	2.0	6.0	7.0	8.0	7.0	6.0	10.0	11.0	6.0	0.0	11.0	6.0	6.0	4.0	9.0	13.0	12.0	11.0	9.0	12.0	8.0	16.0	10.0	5.0	4.0	7.0	9.0	9.0	9.0	8.0	9.0	14.0	0.0	12.0	0.0	3.0	4.0	3.0
2ed0b2959ff5f7d66f3dab75aa90069c	0.0	0.0	0.0	0.0	0.0	0.0	0.0	0.0	0.0	0.0	0.0	0.0	0.0	1.0	0.0	0.0	0.0	0.0	0.0	0.0	0.0	0.0	0.0	0.0	0.0	0.0	0.0	0.0	0.0	0.0	0.0	0.0	0.0	0.0	0.0	0.0	2.0	0.0	1.0	0.0	0.0	0.0	0.0	0.0	0.0	1.0	1.0	0.0
0aa1d84cd60b876e17be332353f305f4	8.0	6.0	10.0	0.0	10.0	14.0	20.0	19.0	19.0	7.0	5.0	4.0	13.0	12.0	18.0	22.0	13.0	0.0	13.0	12.0	0.0	6.0	5.0	7.0	14.0	11.0	10.0	17.0	8.0	11.0	19.0	30.0	21.0	12.0	9.0	8.0	21.0	14.0	15.0	19.0	17.0	0.0	26.0	13.0	15.0	8.0	15.0	15.0
395d943cdf9caf8a6b2312ee46941511	12.0	7.0	13.0	19.0	0.0	0.0	12.0	16.0	18.0	0.0	0.0	0.0	13.0	0.0	7.0	16.0	0.0	20.0	11.0	21.0	14.0	7.0	0.0	4.0	9.0	0.0	6.0	0.0	0.0	19.0	0.0	14.0	19.0	5.0	0.0	7.0	6.0	16.0	18.0	0.0	18.0	15.0	27.0	25.0	19.0	8.0	7.0	7.0
b5f8269e29f00016aa3a12bd2e92b68c	0.0	0.0	0.0	0.0	0.0	0.0	0.0	0.0	0.0	0.0	0.0	0.0	3.0	0.0	0.0	3.0	0.0	0.0	0.0	0.0	0.0	0.0	0.0	2.0	0.0	0.0	0.0	0.0	0.0	0.0	0.0	0.0	0.0	0.0	0.0	0.0	0.0	0.0	0.0	0.0	0.0	0.0	0.0	5.0	0.0	2.0	2.0	1.0
2aef393051615dcbdd76a439601d0376	0.0	0.0	2.0	0.0	0.0	0.0	0.0	2.0	0.0	0.0	0.0	0.0	0.0	0.0	0.0	0.0	0.0	0.0	0.0	0.0	0.0	0.0	0.0	2.0	0.0	0.0	0.0	0.0	0.0	0.0	0.0	0.0	0.0	2.0	3.0	3.0	0.0	2.0	0.0	0.0	0.0	2.0	0.0	0.0	0.0	0.0	4.0	0.0
26fb70e612c01ae30b18b2c12ac7c582	0.0	0.0	0.0	0.0	0.0	8.0	0.0	0.0	0.0	2.0	5.0	0.0	0.0	0.0	0.0	0.0	0.0	0.0	0.0	0.0	0.0	3.0	0.0	2.0	0.0	0.0	0.0	0.0	0.0	8.0	0.0	0.0	12.0	4.0	5.0	4.0	0.0	0.0	0.0	0.0	0.0	0.0	0.0	0.0	0.0	0.0	1.0	0.0
389a94161993fa060fad4b81986bd8ed	0.0	0.0	0.0	0.0	0.0	0.0	0.0	0.0	0.0	2.0	0.0	0.0	0.0	0.0	0.0	0.0	0.0	0.0	0.0	0.0	0.0	0.0	0.0	0.0	1.0	0.0	0.0	0.0	0.0	5.0	0.0	0.0	2.0	2.0	1.0	3.0	0.0	0.0	0.0	0.0	0.0	0.0	0.0	0.0	0.0	0.0	0.0	0.0
d0970f05a40a8a1aa130800f05c9764b	0.0	0.0	0.0	8.0	0.0	0.0	0.0	0.0	0.0	13.0	7.0	2.0	0.0	0.0	0.0	0.0	0.0	4.0	0.0	0.0	7.0	5.0	0.0	3.0	2.0	0.0	0.0	0.0	7.0	5.0	8.0	9.0	4.0	13.0	19.0	23.0	0.0	0.0	0.0	0.0	0.0	0.0	0.0	0.0	0.0	1.0	0.0	0.0
76d22511423d5c17ffe199702eaf23e1	0.0	0.0	0.0	0.0	6.0	0.0	0.0	0.0	0.0	0.0	0.0	0.0	0.0	0.0	0.0	0.0	0.0	0.0	0.0	0.0	0.0	0.0	0.0	0.0	10.0	4.0	4.0	0.0	6.0	0.0	7.0	9.0	0.0	6.0	4.0	8.0	0.0	0.0	0.0	0.0	0.0	0.0	0.0	0.0	0.0	0.0	0.0	0.0
e8028f0f1b749cbe0ddb8912abce7195	0.0	3.0	5.0	0.0	0.0	0.0	0.0	0.0	0.0	2.0	5.0	3.0	0.0	0.0	0.0	0.0	0.0	0.0	0.0	0.0	0.0	3.0	2.0	3.0	4.0	4.0	0.0	0.0	0.0	0.0	0.0	0.0	0.0	3.0	3.0	0.0	0.0	4.0	0.0	0.0	0.0	0.0	0.0	0.0	0.0	5.0	3.0	5.0
748d7bee3428bbdbeadaa980e7ace6ba	0.0	0.0	0.0	9.0	0.0	0.0	0.0	12.0	0.0	6.0	6.0	0.0	0.0	5.0	0.0	0.0	0.0	0.0	4.0	0.0	3.0	6.0	6.0	6.0	0.0	0.0	0.0	6.0	7.0	0.0	9.0	17.0	11.0	6.0	5.0	0.0	2.0	8.0	0.0	0.0	0.0	11.0	0.0	0.0	0.0	5.0	6.0	5.0
2bc187a6a99a6a9905ce1c1e07e6b1f2	3.0	0.0	0.0	0.0	0.0	0.0	0.0	0.0	0.0	0.0	0.0	3.0	4.0	0.0	0.0	0.0	0.0	0.0	8.0	0.0	0.0	0.0	0.0	0.0	4.0	0.0	0.0	0.0	0.0	3.0	0.0	0.0	0.0	4.0	0.0	3.0	5.0	0.0	0.0	0.0	0.0	0.0	0.0	0.0	0.0	0.0	0.0	0.0
884db4ec8299a08ca73f708acc78db6b	6.0	6.0	7.0	26.0	10.0	0.0	18.0	13.0	15.0	7.0	5.0	6.0	12.0	6.0	7.0	22.0	16.0	22.0	21.0	20.0	24.0	7.0	8.0	11.0	6.0	0.0	6.0	8.0	6.0	9.0	17.0	15.0	11.0	6.0	15.0	10.0	3.0	12.0	15.0	15.0	16.0	25.0	25.0	16.0	37.0	13.0	17.0	4.0
83cac5e5d630a3ef1b8b84a4f1bb54c4	5.0	7.0	5.0	4.0	9.0	12.0	7.0	5.0	5.0	5.0	13.0	6.0	9.0	5.0	8.0	5.0	9.0	12.0	6.0	10.0	8.0	8.0	9.0	6.0	8.0	4.0	6.0	5.0	6.0	7.0	11.0	11.0	7.0	3.0	7.0	4.0	8.0	3.0	6.0	9.0	8.0	4.0	3.0	14.0	8.0	8.0	4.0	3.0
1713895ecc0a30dbfaf7802df6476951	0.0	0.0	0.0	0.0	0.0	0.0	0.0	0.0	2.0	6.0	5.0	4.0	0.0	0.0	0.0	0.0	0.0	0.0	0.0	0.0	0.0	0.0	4.0	3.0	4.0	0.0	0.0	0.0	0.0	4.0	8.0	8.0	6.0	8.0	12.0	12.0	0.0	0.0	0.0	0.0	0.0	0.0	0.0	0.0	0.0	0.0	0.0	1.0
e697c27e6acfa7a960b8e44ce1a57baa	0.0	3.0	3.0	0.0	6.0	0.0	0.0	7.0	13.0	4.0	0.0	2.0	0.0	3.0	3.0	9.0	0.0	0.0	10.0	0.0	0.0	2.0	3.0	5.0	4.0	3.0	4.0	0.0	0.0	8.0	0.0	0.0	4.0	5.0	3.0	4.0	8.0	0.0	0.0	0.0	0.0	0.0	0.0	5.0	0.0	4.0	3.0	4.0
f104286f542b29cd27816db540967a95	0.0	0.0	7.0	8.0	8.0	0.0	6.0	0.0	13.0	0.0	0.0	0.0	0.0	5.0	8.0	7.0	12.0	7.0	0.0	0.0	0.0	0.0	3.0	2.0	5.0	0.0	0.0	0.0	0.0	0.0	0.0	0.0	17.0	2.0	3.0	0.0	0.0	0.0	0.0	0.0	0.0	8.0	0.0	0.0	7.0	0.0	0.0	0.0
12266fbcb56b15d01901801d76a145bc	0.0	0.0	0.0	15.0	0.0	0.0	0.0	0.0	0.0	0.0	0.0	0.0	0.0	0.0	0.0	0.0	0.0	0.0	0.0	0.0	0.0	2.0	4.0	3.0	0.0	0.0	0.0	0.0	0.0	0.0	0.0	0.0	0.0	3.0	0.0	0.0	0.0	0.0	0.0	0.0	0.0	0.0	0.0	0.0	0.0	0.0	0.0	0.0
c59bc83e9c5ec4c078be7a0be57bfa53	0.0	0.0	0.0	0.0	0.0	0.0	8.0	7.0	6.0	0.0	0.0	0.0	0.0	0.0	0.0	14.0	0.0	8.0	0.0	11.0	0.0	2.0	0.0	3.0	0.0	0.0	0.0	0.0	8.0	9.0	0.0	0.0	0.0	4.0	3.0	0.0	0.0	0.0	4.0	11.0	10.0	0.0	0.0	0.0	11.0	6.0	7.0	3.0
38b38adb761b19c21385850052891257	0.0	0.0	0.0	0.0	0.0	0.0	0.0	0.0	0.0	0.0	0.0	0.0	0.0	0.0	0.0	10.0	0.0	0.0	0.0	0.0	0.0	0.0	0.0	0.0	0.0	0.0	0.0	0.0	9.0	0.0	0.0	0.0	0.0	4.0	0.0	0.0	0.0	10.0	0.0	0.0	0.0	0.0	0.0	0.0	0.0	0.0	0.0	0.0
47561e0f0ee2f70b6e1b72b9e56c81d1	6.0	6.0	4.0	0.0	0.0	0.0	0.0	0.0	12.0	4.0	0.0	0.0	12.0	4.0	6.0	18.0	0.0	0.0	0.0	0.0	10.0	4.0	6.0	0.0	0.0	0.0	0.0	0.0	0.0	0.0	10.0	0.0	10.0	2.0	5.0	5.0	0.0	9.0	10.0	8.0	0.0	0.0	0.0	15.0	0.0	11.0	9.0	0.0
04e0b20ddeeabf4d959fb23e5c5c6133	8.0	4.0	0.0	0.0	24.0	15.0	18.0	18.0	0.0	17.0	21.0	22.0	17.0	12.0	28.0	22.0	28.0	28.0	29.0	35.0	32.0	64.0	90.0	80.0	0.0	0.0	0.0	0.0	0.0	0.0	0.0	0.0	0.0	4.0	0.0	0.0	15.0	28.0	45.0	39.0	41.0	49.0	59.0	43.0	38.0	49.0	37.0	50.0
fc1c3ee927792fefa843a7462be01e37	0.0	2.0	0.0	0.0	6.0	0.0	0.0	0.0	6.0	0.0	0.0	0.0	6.0	0.0	4.0	0.0	0.0	11.0	0.0	0.0	8.0	2.0	1.0	0.0	0.0	0.0	0.0	4.0	0.0	0.0	0.0	0.0	0.0	0.0	0.0	0.0	0.0	0.0	0.0	2.0	0.0	0.0	0.0	0.0	4.0	0.0	0.0	0.0
92badd073e3033d8dd971e30911f3f9c	0.0	0.0	0.0	0.0	0.0	0.0	0.0	0.0	0.0	0.0	0.0	0.0	0.0	0.0	0.0	0.0	0.0	0.0	0.0	0.0	0.0	0.0	1.0	0.0	0.0	0.0	3.0	0.0	0.0	0.0	0.0	0.0	0.0	0.0	0.0	0.0	0.0	0.0	0.0	0.0	0.0	0.0	0.0	0.0	0.0	1.0	1.0	1.0
1ebc7ed9a70924cf239443d62d0eae6e	0.0	0.0	0.0	0.0	0.0	0.0	0.0	0.0	0.0	1.0	0.0	0.0	0.0	0.0	3.0	0.0	0.0	0.0	0.0	0.0	0.0	0.0	0.0	0.0	0.0	0.0	0.0	0.0	0.0	0.0	0.0	0.0	0.0	0.0	0.0	0.0	0.0	2.0	0.0	0.0	0.0	0.0	0.0	0.0	0.0	0.0	0.0	0.0
351dddc8d727f3845ebff07dd8e6067f	0.0	0.0	0.0	0.0	0.0	0.0	0.0	0.0	0.0	0.0	0.0	0.0	0.0	0.0	2.0	0.0	0.0	0.0	0.0	0.0	0.0	0.0	1.0	0.0	0.0	0.0	0.0	0.0	0.0	0.0	3.0	0.0	0.0	0.0	0.0	0.0	0.0	3.0	0.0	0.0	0.0	0.0	0.0	0.0	0.0	0.0	0.0	0.0
ce38a062e972eaebf34ae1982f8cb583	3.0	0.0	0.0	10.0	4.0	0.0	7.0	0.0	0.0	1.0	1.0	0.0	5.0	1.0	0.0	0.0	0.0	0.0	9.0	12.0	6.0	0.0	0.0	1.0	2.0	3.0	1.0	7.0	0.0	0.0	0.0	10.0	0.0	1.0	0.0	1.0	1.0	1.0	4.0	10.0	2.0	0.0	0.0	0.0	0.0	0.0	1.0	1.0
e8e31e43796e888e2dfdc7a5e1e5e7fc	0.0	0.0	0.0	0.0	0.0	0.0	5.0	0.0	0.0	0.0	0.0	0.0	0.0	0.0	0.0	0.0	0.0	0.0	0.0	0.0	0.0	1.0	2.0	0.0	0.0	0.0	0.0	0.0	0.0	0.0	0.0	0.0	0.0	0.0	0.0	0.0	0.0	0.0	0.0	0.0	0.0	0.0	0.0	0.0	0.0	0.0	0.0	2.0
0a4fb40762303d09e061427b2c067475	0.0	0.0	0.0	0.0	0.0	0.0	0.0	0.0	0.0	0.0	0.0	0.0	0.0	0.0	0.0	0.0	0.0	0.0	0.0	0.0	0.0	0.0	0.0	0.0	0.0	4.0	0.0	0.0	0.0	0.0	0.0	0.0	0.0	0.0	0.0	0.0	10.0	3.0	0.0	6.0	0.0	0.0	0.0	0.0	0.0	4.0	0.0	0.0
875eee95124b46de36181259f41aee01	0.0	0.0	0.0	0.0	0.0	0.0	0.0	0.0	0.0	0.0	8.0	8.0	0.0	0.0	0.0	0.0	0.0	0.0	0.0	0.0	0.0	0.0	0.0	6.0	0.0	0.0	16.0	0.0	0.0	0.0	0.0	0.0	0.0	7.0	9.0	0.0	15.0	12.0	0.0	0.0	0.0	0.0	0.0	0.0	0.0	8.0	8.0	12.0
a5ce41f6dfb28fc032ba33cc2844cd56	0.0	0.0	0.0	0.0	0.0	0.0	0.0	0.0	0.0	1.0	0.0	0.0	0.0	0.0	0.0	0.0	0.0	0.0	0.0	0.0	0.0	0.0	0.0	0.0	0.0	0.0	0.0	0.0	0.0	0.0	0.0	0.0	0.0	1.0	2.0	2.0	0.0	2.0	0.0	0.0	0.0	0.0	0.0	0.0	0.0	2.0	0.0	0.0
4bf96ecd517036548913b6b79e0153c6	0.0	0.0	8.0	13.0	0.0	0.0	16.0	15.0	15.0	3.0	3.0	5.0	0.0	0.0	0.0	0.0	0.0	13.0	0.0	17.0	0.0	4.0	9.0	8.0	0.0	0.0	0.0	0.0	13.0	14.0	0.0	0.0	14.0	6.0	9.0	6.0	0.0	0.0	0.0	11.0	0.0	0.0	0.0	15.0	0.0	11.0	12.0	4.0
2211e46df795f4b94b069f6bfd9568ff	0.0	6.0	0.0	0.0	0.0	19.0	0.0	0.0	0.0	3.0	0.0	0.0	0.0	0.0	0.0	0.0	22.0	0.0	0.0	0.0	0.0	7.0	5.0	6.0	0.0	0.0	0.0	0.0	0.0	0.0	0.0	23.0	0.0	0.0	6.0	7.0	0.0	0.0	0.0	0.0	0.0	0.0	0.0	0.0	0.0	8.0	7.0	0.0
a620cfa5120572faf6d3d0e8227c0864	0.0	0.0	0.0	0.0	0.0	0.0	0.0	0.0	0.0	4.0	0.0	0.0	0.0	0.0	0.0	8.0	6.0	4.0	0.0	0.0	0.0	0.0	1.0	0.0	0.0	0.0	0.0	0.0	0.0	0.0	0.0	0.0	3.0	0.0	0.0	0.0	0.0	0.0	0.0	0.0	0.0	2.0	0.0	0.0	0.0	0.0	0.0	0.0
8e044c3ff380044144e6f4e78c56c159	0.0	0.0	0.0	21.0	31.0	0.0	0.0	0.0	0.0	10.0	24.0	12.0	0.0	0.0	0.0	28.0	0.0	0.0	26.0	32.0	0.0	10.0	10.0	9.0	0.0	18.0	0.0	0.0	0.0	27.0	29.0	0.0	0.0	11.0	15.0	11.0	0.0	16.0	17.0	0.0	0.0	0.0	65.0	0.0	0.0	11.0	14.0	17.0
6d22906aeaf83a65ca0d193fca675842	0.0	11.0	12.0	0.0	0.0	0.0	14.0	0.0	0.0	5.0	0.0	6.0	13.0	0.0	6.0	15.0	0.0	11.0	16.0	0.0	0.0	6.0	9.0	4.0	0.0	0.0	0.0	0.0	0.0	0.0	9.0	0.0	0.0	0.0	0.0	8.0	0.0	0.0	15.0	0.0	13.0	10.0	0.0	0.0	16.0	0.0	8.0	5.0
ed34b325484fe2ea0d35d885ce2bbc9c	0.0	4.0	3.0	5.0	0.0	0.0	0.0	0.0	0.0	3.0	1.0	4.0	6.0	4.0	4.0	7.0	0.0	5.0	4.0	9.0	0.0	3.0	4.0	6.0	4.0	0.0	0.0	0.0	0.0	0.0	6.0	0.0	0.0	3.0	5.0	4.0	0.0	5.0	7.0	0.0	6.0	13.0	11.0	11.0	11.0	8.0	8.0	4.0
44f584ce4816c6ab20869e27f512e7bc	0.0	0.0	0.0	0.0	0.0	0.0	0.0	0.0	0.0	0.0	0.0	0.0	1.0	1.0	0.0	2.0	3.0	0.0	1.0	0.0	0.0	0.0	2.0	0.0	0.0	0.0	0.0	0.0	0.0	0.0	0.0	0.0	0.0	1.0	0.0	1.0	0.0	0.0	1.0	1.0	1.0	1.0	1.0	0.0	1.0	1.0	1.0	0.0
5c61df2acbf3e97b16ffb06926906a89	0.0	0.0	0.0	0.0	0.0	0.0	0.0	0.0	0.0	3.0	0.0	0.0	0.0	2.0	0.0	0.0	0.0	0.0	0.0	0.0	0.0	0.0	0.0	0.0	0.0	0.0	0.0	0.0	0.0	0.0	3.0	0.0	0.0	0.0	1.0	2.0	0.0	0.0	0.0	0.0	0.0	0.0	0.0	0.0	0.0	0.0	1.0	0.0
1fe9bcb64e8e6983472d5b90eeae0e74	15.0	20.0	25.0	29.0	29.0	25.0	20.0	28.0	31.0	14.0	7.0	8.0	29.0	27.0	28.0	40.0	37.0	27.0	39.0	49.0	25.0	14.0	13.0	15.0	18.0	25.0	25.0	31.0	29.0	21.0	24.0	45.0	34.0	15.0	17.0	17.0	28.0	41.0	24.0	36.0	31.0	49.0	42.0	43.0	42.0	16.0	17.0	30.0
d5d44dd2da645df92bdff5373a0bc844	0.0	1.0	0.0	0.0	0.0	0.0	4.0	2.0	2.0	2.0	5.0	3.0	0.0	2.0	0.0	2.0	0.0	0.0	0.0	0.0	0.0	3.0	2.0	2.0	0.0	0.0	0.0	0.0	0.0	0.0	0.0	0.0	2.0	2.0	4.0	2.0	0.0	2.0	0.0	0.0	0.0	2.0	0.0	3.0	0.0	2.0	3.0	1.0
b6a2bd04029717b79404c83c7074b7bc	2.0	0.0	3.0	3.0	0.0	0.0	0.0	3.0	5.0	0.0	0.0	0.0	0.0	0.0	0.0	0.0	0.0	0.0	0.0	0.0	0.0	1.0	0.0	0.0	2.0	0.0	2.0	0.0	0.0	4.0	3.0	0.0	2.0	0.0	2.0	0.0	3.0	3.0	0.0	0.0	0.0	0.0	0.0	0.0	0.0	0.0	1.0	0.0
e788680522a34c48113771fc2c9040ef	0.0	19.0	0.0	0.0	0.0	0.0	0.0	0.0	0.0	5.0	0.0	5.0	0.0	0.0	0.0	0.0	0.0	0.0	0.0	0.0	0.0	0.0	6.0	0.0	0.0	0.0	19.0	0.0	0.0	0.0	0.0	0.0	0.0	10.0	0.0	10.0	0.0	0.0	0.0	0.0	0.0	0.0	0.0	0.0	0.0	0.0	0.0	0.0
bc79675632ea60245ca0c3fb008a5248	0.0	0.0	0.0	0.0	0.0	0.0	0.0	0.0	0.0	0.0	0.0	0.0	0.0	0.0	0.0	0.0	0.0	0.0	0.0	0.0	0.0	0.0	2.0	0.0	0.0	0.0	0.0	0.0	0.0	0.0	0.0	6.0	0.0	0.0	0.0	0.0	0.0	0.0	0.0	0.0	0.0	3.0	0.0	0.0	0.0	0.0	1.0	0.0
fbc6a9977346ab50c12ba1efb9fb2071	16.0	15.0	18.0	40.0	41.0	17.0	35.0	31.0	43.0	24.0	25.0	23.0	22.0	10.0	14.0	47.0	44.0	57.0	46.0	38.0	52.0	30.0	27.0	27.0	12.0	15.0	15.0	29.0	28.0	20.0	26.0	25.0	29.0	18.0	31.0	19.0	24.0	17.0	22.0	41.0	35.0	40.0	66.0	45.0	39.0	24.0	46.0	33.0
86f9180f2b7a5ac31678adf8ee101fb9	0.0	0.0	0.0	0.0	0.0	0.0	0.0	0.0	0.0	1.0	1.0	1.0	0.0	0.0	0.0	0.0	0.0	0.0	0.0	0.0	0.0	0.0	0.0	0.0	0.0	0.0	0.0	0.0	0.0	0.0	0.0	0.0	0.0	0.0	2.0	0.0	0.0	0.0	0.0	0.0	0.0	0.0	0.0	0.0	0.0	1.0	0.0	1.0
c71114e482f0bd53e6e438e61c88d6fe	12.0	15.0	23.0	55.0	10.0	16.0	42.0	43.0	43.0	11.0	8.0	9.0	15.0	14.0	14.0	39.0	24.0	40.0	33.0	51.0	32.0	7.0	15.0	21.0	10.0	6.0	11.0	13.0	23.0	27.0	19.0	26.0	33.0	8.0	23.0	19.0	9.0	19.0	24.0	32.0	34.0	49.0	42.0	32.0	54.0	26.0	36.0	10.0
7ca30dca2a608a38a0186e09b2041457	1.0	0.0	0.0	0.0	0.0	0.0	0.0	0.0	0.0	0.0	1.0	0.0	0.0	0.0	0.0	0.0	0.0	0.0	0.0	0.0	0.0	0.0	0.0	2.0	0.0	0.0	0.0	0.0	0.0	0.0	0.0	0.0	3.0	0.0	2.0	0.0	0.0	3.0	0.0	0.0	2.0	0.0	0.0	0.0	0.0	2.0	1.0	4.0
26dc421f6d2d848a1fc30660b75d36ae	0.0	0.0	0.0	0.0	0.0	0.0	0.0	5.0	0.0	0.0	0.0	0.0	0.0	0.0	0.0	6.0	0.0	0.0	0.0	0.0	0.0	0.0	1.0	0.0	0.0	0.0	0.0	0.0	0.0	0.0	0.0	0.0	3.0	0.0	0.0	0.0	0.0	0.0	0.0	0.0	4.0	0.0	0.0	0.0	0.0	0.0	0.0	0.0
49c8cd0ca0ccf3a1d0a2dfddfc04f177	0.0	0.0	4.0	0.0	0.0	0.0	0.0	0.0	0.0	0.0	0.0	0.0	0.0	1.0	2.0	0.0	0.0	0.0	0.0	0.0	3.0	0.0	0.0	0.0	0.0	0.0	0.0	0.0	0.0	0.0	0.0	0.0	0.0	1.0	3.0	0.0	0.0	0.0	0.0	0.0	0.0	0.0	0.0	0.0	0.0	0.0	0.0	0.0
84623b1b2cba185c67e62f05f1123e39	0.0	0.0	0.0	0.0	6.0	0.0	0.0	0.0	0.0	1.0	2.0	1.0	6.0	4.0	7.0	0.0	12.0	6.0	13.0	11.0	4.0	2.0	5.0	4.0	0.0	0.0	0.0	0.0	0.0	0.0	0.0	0.0	0.0	0.0	0.0	0.0	3.0	7.0	5.0	0.0	13.0	9.0	14.0	13.0	0.0	2.0	2.0	2.0
c80b2bb7dc875d76a5871db802c6baed	0.0	0.0	0.0	0.0	8.0	0.0	0.0	0.0	0.0	0.0	3.0	1.0	0.0	0.0	0.0	0.0	0.0	0.0	8.0	0.0	0.0	3.0	0.0	1.0	0.0	1.0	0.0	0.0	3.0	8.0	0.0	0.0	0.0	0.0	0.0	1.0	1.0	4.0	0.0	0.0	2.0	12.0	0.0	0.0	0.0	0.0	0.0	0.0
9d6a2feca3b5e900149784738804997a	0.0	0.0	0.0	8.0	2.0	0.0	0.0	7.0	1.0	1.0	0.0	1.0	3.0	0.0	2.0	2.0	0.0	0.0	0.0	0.0	0.0	0.0	0.0	1.0	0.0	4.0	0.0	6.0	1.0	8.0	0.0	0.0	7.0	0.0	1.0	1.0	1.0	0.0	0.0	1.0	0.0	0.0	0.0	0.0	0.0	0.0	0.0	2.0
8b62cfbb7ca709d58a498fe338761ab4	0.0	0.0	0.0	0.0	0.0	0.0	0.0	0.0	0.0	0.0	0.0	0.0	0.0	0.0	0.0	0.0	0.0	0.0	1.0	0.0	2.0	0.0	0.0	0.0	0.0	0.0	0.0	0.0	0.0	0.0	1.0	0.0	0.0	0.0	0.0	0.0	0.0	0.0	0.0	0.0	0.0	0.0	0.0	0.0	2.0	0.0	0.0	0.0
7800c3fdf7f19576be64ab5f45e33e88	0.0	0.0	0.0	0.0	0.0	0.0	0.0	0.0	0.0	0.0	0.0	0.0	0.0	0.0	0.0	0.0	0.0	0.0	0.0	0.0	0.0	2.0	8.0	7.0	0.0	0.0	0.0	0.0	0.0	0.0	0.0	0.0	0.0	0.0	0.0	0.0	0.0	0.0	0.0	0.0	0.0	0.0	0.0	0.0	0.0	0.0	0.0	17.0
3444ab641a48fe2f1db40d566edf120d	0.0	0.0	0.0	0.0	0.0	0.0	0.0	0.0	0.0	0.0	2.0	1.0	0.0	0.0	0.0	0.0	0.0	0.0	0.0	0.0	0.0	2.0	0.0	1.0	0.0	0.0	0.0	0.0	0.0	0.0	0.0	0.0	0.0	0.0	1.0	0.0	0.0	0.0	0.0	0.0	0.0	0.0	0.0	0.0	0.0	1.0	0.0	0.0
7aa07a8f471f1d4db3d04f71906b26ec	0.0	0.0	0.0	0.0	0.0	0.0	0.0	0.0	0.0	0.0	0.0	1.0	0.0	0.0	0.0	0.0	0.0	0.0	0.0	0.0	0.0	0.0	0.0	0.0	0.0	6.0	0.0	0.0	0.0	0.0	0.0	0.0	0.0	0.0	0.0	0.0	5.0	0.0	4.0	7.0	0.0	0.0	0.0	0.0	0.0	0.0	0.0	0.0
041b0a1f0c114bc8adf6a191e587c6b1	0.0	0.0	0.0	0.0	0.0	0.0	0.0	0.0	0.0	1.0	0.0	1.0	0.0	1.0	0.0	0.0	0.0	0.0	0.0	0.0	0.0	0.0	0.0	0.0	0.0	0.0	0.0	0.0	0.0	0.0	0.0	0.0	0.0	0.0	0.0	0.0	0.0	1.0	0.0	0.0	4.0	0.0	0.0	0.0	0.0	0.0	1.0	1.0
1aac7703b511325bd27ac5af4aaadbe7	0.0	0.0	4.0	0.0	0.0	0.0	10.0	0.0	0.0	0.0	6.0	6.0	0.0	4.0	0.0	0.0	0.0	0.0	0.0	0.0	0.0	3.0	5.0	6.0	0.0	0.0	0.0	0.0	0.0	0.0	0.0	0.0	6.0	2.0	0.0	3.0	0.0	4.0	0.0	0.0	0.0	0.0	8.0	0.0	11.0	0.0	0.0	0.0
bb08be5d8a411ffde7268027478b1a40	0.0	0.0	0.0	0.0	0.0	0.0	0.0	0.0	0.0	0.0	0.0	2.0	0.0	3.0	0.0	0.0	0.0	0.0	0.0	0.0	0.0	0.0	2.0	1.0	0.0	0.0	0.0	0.0	0.0	0.0	0.0	0.0	0.0	3.0	0.0	2.0	0.0	0.0	2.0	0.0	0.0	0.0	0.0	0.0	0.0	3.0	0.0	3.0
f9fb1ecd7a52d628b54cba5a2b6056cd	0.0	0.0	0.0	0.0	0.0	0.0	0.0	0.0	0.0	0.0	0.0	0.0	0.0	0.0	0.0	0.0	0.0	0.0	0.0	0.0	0.0	0.0	0.0	1.0	0.0	0.0	0.0	0.0	0.0	0.0	0.0	0.0	0.0	0.0	1.0	0.0	0.0	0.0	0.0	8.0	0.0	0.0	0.0	0.0	0.0	2.0	4.0	1.0
d3fe220811cfd395b2a070addde8b237	6.0	0.0	4.0	9.0	13.0	12.0	0.0	7.0	0.0	0.0	0.0	0.0	0.0	0.0	0.0	0.0	0.0	0.0	0.0	0.0	0.0	1.0	0.0	1.0	7.0	7.0	8.0	0.0	10.0	0.0	0.0	0.0	0.0	5.0	3.0	3.0	3.0	0.0	0.0	0.0	0.0	0.0	10.0	0.0	0.0	4.0	1.0	1.0
5ff3ff75d8438c9d9cc647379ea6328e	0.0	0.0	0.0	0.0	0.0	0.0	0.0	0.0	0.0	1.0	2.0	0.0	0.0	0.0	0.0	0.0	0.0	0.0	0.0	0.0	0.0	0.0	0.0	0.0	0.0	0.0	0.0	0.0	0.0	0.0	0.0	0.0	0.0	2.0	0.0	0.0	0.0	0.0	0.0	0.0	0.0	0.0	0.0	0.0	0.0	0.0	0.0	1.0
2da896e4b08580997166478abc867a75	25.0	33.0	38.0	29.0	44.0	48.0	40.0	38.0	43.0	35.0	50.0	36.0	27.0	30.0	33.0	30.0	53.0	16.0	38.0	45.0	20.0	23.0	47.0	45.0	30.0	47.0	42.0	30.0	39.0	42.0	46.0	49.0	30.0	43.0	29.0	32.0	43.0	27.0	49.0	35.0	44.0	38.0	29.0	29.0	34.0	28.0	28.0	46.0
197801d2e30257f7a9e2713b75f03186	6.0	19.0	3.0	0.0	8.0	0.0	0.0	0.0	0.0	10.0	5.0	0.0	0.0	2.0	0.0	0.0	5.0	0.0	7.0	0.0	0.0	0.0	1.0	0.0	11.0	3.0	5.0	0.0	7.0	2.0	10.0	17.0	34.0	7.0	3.0	26.0	6.0	0.0	0.0	0.0	0.0	0.0	0.0	0.0	4.0	0.0	0.0	0.0
516c65cfccd223dee17564fd0d4ee97b	0.0	0.0	0.0	0.0	0.0	3.0	0.0	0.0	0.0	0.0	0.0	0.0	0.0	0.0	0.0	0.0	0.0	0.0	6.0	0.0	0.0	1.0	0.0	0.0	0.0	0.0	3.0	0.0	0.0	0.0	0.0	0.0	0.0	1.0	2.0	1.0	0.0	2.0	0.0	0.0	0.0	0.0	0.0	0.0	0.0	0.0	2.0	0.0
7b455d4d2dd3833f85c5ae0ff0208fee	12.0	6.0	19.0	28.0	19.0	0.0	0.0	23.0	19.0	3.0	4.0	3.0	6.0	4.0	12.0	0.0	0.0	0.0	20.0	17.0	0.0	5.0	7.0	5.0	16.0	0.0	0.0	0.0	23.0	9.0	17.0	15.0	14.0	10.0	9.0	8.0	0.0	0.0	10.0	20.0	0.0	0.0	0.0	0.0	20.0	8.0	5.0	0.0
8525ff4ba0739aff561c4cf3752fba74	5.0	3.0	6.0	6.0	0.0	0.0	0.0	5.0	6.0	0.0	0.0	1.0	4.0	6.0	0.0	0.0	0.0	0.0	5.0	10.0	0.0	1.0	3.0	4.0	5.0	0.0	0.0	0.0	0.0	0.0	0.0	6.0	0.0	0.0	5.0	4.0	0.0	6.0	5.0	0.0	7.0	0.0	0.0	10.0	7.0	6.0	7.0	2.0
22fd83339b37691bfbd693286ea0061a	0.0	0.0	0.0	0.0	0.0	0.0	0.0	0.0	1.0	0.0	0.0	0.0	0.0	0.0	0.0	1.0	0.0	0.0	0.0	0.0	0.0	0.0	0.0	0.0	0.0	0.0	0.0	0.0	0.0	0.0	0.0	0.0	0.0	1.0	0.0	0.0	0.0	0.0	1.0	1.0	1.0	0.0	2.0	0.0	0.0	0.0	0.0	0.0
1ade457b535f6c1eb72c52188c629b08	0.0	0.0	3.0	0.0	0.0	0.0	0.0	2.0	0.0	2.0	0.0	0.0	0.0	0.0	0.0	0.0	0.0	0.0	3.0	0.0	0.0	0.0	0.0	0.0	1.0	0.0	0.0	0.0	3.0	0.0	0.0	0.0	0.0	0.0	0.0	0.0	0.0	2.0	0.0	0.0	0.0	0.0	0.0	0.0	0.0	0.0	0.0	4.0
a7ed72187a4c1fde629bac12c0e5211a	0.0	0.0	3.0	0.0	0.0	0.0	0.0	0.0	0.0	2.0	0.0	0.0	0.0	4.0	4.0	0.0	0.0	0.0	0.0	0.0	0.0	3.0	0.0	2.0	0.0	0.0	0.0	0.0	0.0	0.0	0.0	0.0	0.0	2.0	0.0	2.0	0.0	2.0	0.0	0.0	0.0	0.0	0.0	0.0	0.0	2.0	4.0	0.0
a147c51450edd11e109659b9bce78afa	32.0	19.0	10.0	55.0	10.0	29.0	35.0	28.0	21.0	8.0	10.0	7.0	20.0	21.0	16.0	32.0	34.0	92.0	14.0	43.0	82.0	25.0	23.0	13.0	14.0	4.0	9.0	13.0	22.0	21.0	20.0	19.0	28.0	6.0	33.0	10.0	5.0	14.0	17.0	36.0	24.0	30.0	18.0	40.0	21.0	15.0	25.0	4.0
8b2d19cb9903b45ea3bc423cf45afeff	0.0	0.0	0.0	0.0	0.0	0.0	7.0	0.0	0.0	7.0	2.0	5.0	8.0	0.0	6.0	13.0	22.0	7.0	0.0	11.0	0.0	20.0	17.0	4.0	0.0	0.0	0.0	7.0	0.0	0.0	0.0	0.0	0.0	2.0	5.0	3.0	0.0	0.0	6.0	8.0	0.0	0.0	0.0	14.0	0.0	6.0	5.0	4.0
4ae5f88ea75e18811ecb887f02797d89	0.0	0.0	0.0	0.0	0.0	0.0	0.0	0.0	0.0	0.0	0.0	0.0	5.0	0.0	5.0	0.0	0.0	0.0	0.0	0.0	0.0	0.0	0.0	0.0	0.0	0.0	0.0	0.0	0.0	0.0	0.0	0.0	0.0	0.0	0.0	0.0	3.0	0.0	3.0	0.0	0.0	0.0	0.0	0.0	0.0	0.0	5.0	0.0
355f0eb033ad2f389bc0282d89443bf8	0.0	0.0	0.0	0.0	0.0	0.0	0.0	0.0	0.0	0.0	0.0	0.0	0.0	0.0	0.0	0.0	0.0	0.0	0.0	0.0	0.0	5.0	4.0	9.0	0.0	0.0	0.0	0.0	0.0	0.0	0.0	0.0	0.0	0.0	0.0	0.0	0.0	0.0	0.0	0.0	0.0	0.0	0.0	0.0	0.0	7.0	5.0	4.0
309320ede82abffc1e4666b351443573	0.0	0.0	0.0	0.0	0.0	0.0	0.0	3.0	0.0	0.0	0.0	0.0	2.0	0.0	0.0	2.0	1.0	0.0	0.0	0.0	0.0	0.0	0.0	0.0	0.0	0.0	0.0	0.0	0.0	2.0	0.0	0.0	0.0	0.0	0.0	0.0	0.0	0.0	1.0	0.0	0.0	2.0	0.0	0.0	0.0	0.0	0.0	0.0
709d2532cea39f6d68150966df8c048b	0.0	0.0	0.0	0.0	0.0	0.0	0.0	0.0	0.0	5.0	3.0	0.0	0.0	0.0	0.0	0.0	0.0	0.0	0.0	0.0	0.0	0.0	5.0	0.0	0.0	0.0	0.0	0.0	0.0	0.0	0.0	0.0	0.0	0.0	0.0	0.0	0.0	0.0	0.0	0.0	0.0	0.0	0.0	0.0	0.0	0.0	0.0	5.0
f9a372129cba560e2f6db36c2fa65902	0.0	0.0	0.0	0.0	0.0	0.0	0.0	0.0	0.0	0.0	0.0	0.0	1.0	0.0	0.0	0.0	1.0	0.0	0.0	0.0	0.0	0.0	0.0	0.0	0.0	0.0	0.0	0.0	0.0	0.0	0.0	0.0	0.0	0.0	0.0	0.0	0.0	0.0	0.0	0.0	0.0	0.0	0.0	3.0	0.0	0.0	0.0	0.0
d6557aa8343f3869ea1f7aacd6739002	0.0	0.0	0.0	0.0	0.0	0.0	0.0	0.0	0.0	2.0	0.0	0.0	0.0	0.0	0.0	0.0	0.0	0.0	0.0	0.0	0.0	0.0	1.0	0.0	0.0	0.0	0.0	0.0	0.0	0.0	0.0	0.0	0.0	1.0	0.0	0.0	0.0	3.0	0.0	8.0	0.0	0.0	0.0	0.0	0.0	0.0	1.0	0.0
f32684d643162648f519191634ddc6c3	0.0	0.0	0.0	0.0	0.0	0.0	0.0	0.0	0.0	0.0	0.0	0.0	0.0	2.0	2.0	0.0	0.0	0.0	0.0	0.0	0.0	1.0	0.0	0.0	0.0	0.0	0.0	0.0	0.0	0.0	0.0	0.0	0.0	0.0	0.0	0.0	0.0	0.0	0.0	0.0	0.0	0.0	0.0	0.0	0.0	0.0	0.0	1.0
b1a1eef85eefdcb1e7d78d3d7d519d81	8.0	0.0	7.0	10.0	0.0	0.0	0.0	0.0	0.0	3.0	2.0	0.0	3.0	5.0	0.0	13.0	0.0	0.0	0.0	14.0	0.0	5.0	5.0	4.0	6.0	0.0	0.0	0.0	7.0	0.0	0.0	6.0	5.0	4.0	6.0	3.0	0.0	0.0	0.0	0.0	0.0	0.0	17.0	19.0	14.0	5.0	7.0	0.0
2b1537282cd474bd8a8678f0c5f4db2b	0.0	0.0	0.0	0.0	0.0	0.0	0.0	0.0	0.0	0.0	0.0	0.0	3.0	0.0	0.0	0.0	0.0	0.0	0.0	0.0	0.0	0.0	0.0	0.0	0.0	0.0	0.0	0.0	0.0	0.0	0.0	0.0	0.0	0.0	0.0	0.0	0.0	4.0	3.0	0.0	0.0	0.0	0.0	5.0	0.0	0.0	0.0	1.0
b2290d27da7f55291ed9d94c9068190d	0.0	0.0	0.0	0.0	0.0	0.0	0.0	0.0	0.0	0.0	1.0	0.0	0.0	0.0	1.0	0.0	0.0	0.0	0.0	0.0	0.0	1.0	0.0	1.0	0.0	0.0	0.0	0.0	0.0	0.0	0.0	0.0	0.0	0.0	1.0	0.0	0.0	0.0	0.0	0.0	0.0	0.0	0.0	0.0	0.0	0.0	0.0	2.0
52e8e3ca6e52a9d5a33d7ac34a4e588d	0.0	1.0	0.0	0.0	0.0	0.0	0.0	0.0	0.0	2.0	0.0	0.0	0.0	0.0	0.0	0.0	0.0	0.0	0.0	0.0	0.0	1.0	0.0	0.0	0.0	0.0	0.0	0.0	0.0	0.0	0.0	2.0	0.0	0.0	1.0	0.0	0.0	0.0	0.0	0.0	0.0	0.0	0.0	0.0	2.0	0.0	0.0	0.0
4742f52a9fb7c25c9e34282dc0fc8d00	0.0	0.0	0.0	0.0	0.0	0.0	0.0	0.0	0.0	0.0	0.0	0.0	0.0	0.0	0.0	0.0	0.0	0.0	0.0	0.0	0.0	0.0	0.0	0.0	0.0	0.0	0.0	0.0	0.0	0.0	0.0	0.0	0.0	2.0	0.0	4.0	0.0	0.0	0.0	0.0	0.0	0.0	7.0	0.0	0.0	0.0	3.0	0.0
44b42479d73d926a7a1ae35f24d40e93	0.0	0.0	0.0	0.0	0.0	0.0	0.0	0.0	0.0	0.0	0.0	1.0	0.0	0.0	0.0	0.0	0.0	0.0	6.0	0.0	0.0	2.0	2.0	1.0	0.0	0.0	0.0	0.0	0.0	10.0	0.0	0.0	0.0	1.0	0.0	0.0	0.0	7.0	7.0	0.0	0.0	0.0	8.0	0.0	0.0	2.0	3.0	1.0
3db32894e55baf5cf986da0024a20fa5	0.0	0.0	0.0	0.0	0.0	0.0	0.0	0.0	0.0	0.0	0.0	0.0	0.0	0.0	0.0	1.0	0.0	0.0	1.0	0.0	0.0	0.0	0.0	0.0	0.0	0.0	0.0	0.0	0.0	1.0	0.0	0.0	0.0	0.0	0.0	0.0	0.0	0.0	0.0	0.0	0.0	0.0	0.0	0.0	0.0	0.0	0.0	0.0
aee4d536ae3e7db0f99a2d4f67183045	0.0	0.0	0.0	0.0	0.0	0.0	0.0	7.0	6.0	5.0	3.0	6.0	0.0	4.0	0.0	0.0	0.0	0.0	0.0	12.0	0.0	0.0	3.0	6.0	0.0	0.0	0.0	0.0	0.0	0.0	0.0	0.0	0.0	2.0	0.0	3.0	0.0	6.0	3.0	0.0	0.0	0.0	0.0	0.0	0.0	3.0	6.0	6.0
af01ba39c44ff4bbbd10aa6189bf1191	0.0	0.0	0.0	0.0	0.0	0.0	0.0	0.0	0.0	0.0	0.0	0.0	1.0	3.0	0.0	0.0	0.0	0.0	0.0	0.0	0.0	0.0	2.0	3.0	2.0	1.0	0.0	0.0	0.0	0.0	0.0	0.0	0.0	0.0	0.0	0.0	0.0	0.0	0.0	0.0	0.0	0.0	0.0	0.0	0.0	0.0	0.0	0.0
2f3943150363d2ecc3fdf6acfcd11cea	1.0	0.0	0.0	4.0	0.0	0.0	0.0	0.0	0.0	3.0	0.0	0.0	3.0	0.0	3.0	0.0	0.0	0.0	0.0	0.0	0.0	0.0	0.0	0.0	0.0	0.0	0.0	0.0	0.0	0.0	0.0	0.0	0.0	3.0	2.0	0.0	0.0	0.0	3.0	0.0	5.0	6.0	0.0	0.0	0.0	0.0	2.0	2.0
d20d9b3090b600d19586d0efea399e40	0.0	0.0	0.0	0.0	0.0	0.0	0.0	0.0	0.0	0.0	0.0	0.0	0.0	0.0	0.0	0.0	0.0	0.0	0.0	0.0	0.0	1.0	0.0	0.0	0.0	0.0	0.0	0.0	0.0	0.0	0.0	0.0	0.0	0.0	0.0	0.0	0.0	0.0	1.0	0.0	0.0	0.0	0.0	2.0	0.0	0.0	0.0	0.0
9f7d22be4d63fe63623ef0a5ed20c507	0.0	0.0	0.0	0.0	0.0	0.0	0.0	0.0	0.0	0.0	0.0	0.0	0.0	0.0	0.0	0.0	0.0	0.0	0.0	0.0	0.0	0.0	0.0	0.0	0.0	0.0	0.0	0.0	0.0	0.0	0.0	0.0	0.0	4.0	3.0	2.0	0.0	0.0	0.0	0.0	0.0	0.0	0.0	0.0	0.0	0.0	0.0	0.0
bb4e6559fdb1f5e2f2690cf27695f918	68.0	0.0	26.0	27.0	83.0	0.0	0.0	0.0	0.0	0.0	0.0	0.0	34.0	16.0	11.0	16.0	0.0	33.0	21.0	17.0	43.0	30.0	8.0	4.0	97.0	19.0	44.0	21.0	15.0	39.0	0.0	0.0	0.0	0.0	0.0	0.0	45.0	5.0	8.0	15.0	26.0	18.0	23.0	64.0	14.0	17.0	8.0	8.0
86b5d4556f089d6a35977493d0ad9767	0.0	0.0	0.0	0.0	7.0	0.0	0.0	0.0	0.0	0.0	2.0	0.0	0.0	0.0	0.0	8.0	0.0	0.0	0.0	0.0	0.0	0.0	0.0	2.0	0.0	0.0	0.0	0.0	0.0	0.0	0.0	0.0	0.0	0.0	4.0	0.0	0.0	4.0	0.0	6.0	0.0	0.0	0.0	0.0	0.0	0.0	2.0	0.0
3122ef20572081667b21c4cb2242ffdc	0.0	6.0	2.0	0.0	0.0	0.0	0.0	0.0	0.0	0.0	0.0	0.0	0.0	0.0	0.0	0.0	0.0	0.0	0.0	0.0	0.0	0.0	0.0	0.0	0.0	0.0	0.0	0.0	12.0	5.0	7.0	0.0	0.0	0.0	0.0	0.0	0.0	0.0	0.0	0.0	0.0	0.0	0.0	12.0	0.0	0.0	0.0	0.0
3b7d8113c70d364ef636c9d8ce7b3a34	0.0	0.0	0.0	0.0	0.0	0.0	0.0	0.0	0.0	1.0	0.0	0.0	0.0	0.0	0.0	0.0	0.0	0.0	0.0	0.0	0.0	0.0	0.0	0.0	0.0	0.0	0.0	0.0	0.0	0.0	0.0	0.0	0.0	0.0	0.0	0.0	0.0	0.0	0.0	0.0	0.0	0.0	0.0	0.0	0.0	3.0	1.0	1.0
3317af17957af566e122532ab602a422	8.0	7.0	5.0	9.0	0.0	7.0	9.0	18.0	12.0	8.0	8.0	6.0	7.0	8.0	0.0	15.0	0.0	15.0	11.0	0.0	14.0	12.0	9.0	7.0	0.0	8.0	11.0	11.0	0.0	0.0	8.0	7.0	0.0	9.0	8.0	9.0	0.0	0.0	9.0	10.0	9.0	0.0	0.0	0.0	0.0	5.0	0.0	6.0
0545358583ccefcc590a9d9494740683	0.0	0.0	0.0	0.0	0.0	0.0	0.0	0.0	0.0	2.0	0.0	0.0	0.0	0.0	0.0	0.0	0.0	0.0	0.0	0.0	0.0	0.0	0.0	0.0	0.0	4.0	0.0	0.0	0.0	5.0	0.0	0.0	0.0	0.0	0.0	4.0	0.0	0.0	0.0	0.0	0.0	0.0	0.0	0.0	0.0	0.0	1.0	0.0
9afd4446d00e136d42a0333bb7688562	0.0	0.0	0.0	4.0	0.0	0.0	7.0	7.0	0.0	0.0	3.0	2.0	0.0	0.0	0.0	0.0	0.0	0.0	5.0	7.0	0.0	1.0	4.0	5.0	2.0	0.0	0.0	0.0	0.0	0.0	4.0	0.0	0.0	2.0	4.0	2.0	0.0	3.0	0.0	0.0	5.0	0.0	0.0	5.0	8.0	7.0	5.0	2.0
cba7daf4378d86d484b1ccf2f11b7d04	0.0	0.0	0.0	0.0	0.0	0.0	0.0	0.0	0.0	0.0	0.0	0.0	0.0	0.0	0.0	0.0	0.0	0.0	0.0	0.0	0.0	0.0	0.0	2.0	5.0	0.0	6.0	0.0	0.0	0.0	0.0	0.0	0.0	2.0	2.0	0.0	0.0	10.0	0.0	6.0	0.0	0.0	0.0	0.0	0.0	1.0	1.0	0.0
fea13f69d61948fc52fbd2199fc30293	0.0	0.0	0.0	0.0	0.0	0.0	0.0	0.0	0.0	2.0	2.0	0.0	0.0	0.0	0.0	0.0	0.0	0.0	0.0	0.0	0.0	1.0	1.0	1.0	0.0	0.0	0.0	0.0	0.0	3.0	0.0	0.0	0.0	2.0	4.0	1.0	0.0	0.0	0.0	0.0	0.0	0.0	0.0	0.0	0.0	0.0	0.0	0.0
b91078a20239dd2f085c9fb2da4114b0	38.0	43.0	20.0	8.0	20.0	11.0	7.0	0.0	0.0	0.0	0.0	2.0	56.0	68.0	110.0	8.0	16.0	0.0	15.0	8.0	13.0	0.0	1.0	2.0	44.0	101.0	33.0	0.0	26.0	7.0	0.0	0.0	8.0	3.0	5.0	3.0	52.0	29.0	60.0	11.0	14.0	10.0	0.0	0.0	0.0	0.0	3.0	5.0
d5b2c5d6ee77e21238e33e6dfe0c7304	0.0	1.0	0.0	0.0	0.0	0.0	0.0	0.0	0.0	1.0	0.0	0.0	0.0	0.0	0.0	0.0	0.0	0.0	0.0	0.0	0.0	0.0	0.0	0.0	0.0	0.0	0.0	0.0	0.0	0.0	0.0	0.0	0.0	1.0	0.0	1.0	2.0	2.0	3.0	0.0	0.0	0.0	0.0	0.0	0.0	0.0	0.0	1.0
5ed53d44e1723ae81c98bee0c82b8ef7	0.0	0.0	2.0	0.0	0.0	0.0	0.0	0.0	0.0	0.0	0.0	0.0	0.0	3.0	0.0	0.0	0.0	0.0	0.0	0.0	0.0	2.0	0.0	0.0	0.0	0.0	0.0	0.0	0.0	0.0	2.0	0.0	0.0	0.0	1.0	1.0	0.0	4.0	0.0	0.0	0.0	0.0	0.0	0.0	0.0	2.0	2.0	0.0
84e891637a39989f204b84d7d7747d11	5.0	0.0	0.0	0.0	0.0	0.0	0.0	0.0	0.0	0.0	0.0	0.0	2.0	2.0	2.0	2.0	0.0	0.0	0.0	3.0	0.0	3.0	2.0	1.0	0.0	0.0	0.0	0.0	0.0	0.0	0.0	0.0	0.0	1.0	3.0	3.0	0.0	2.0	2.0	0.0	0.0	0.0	0.0	8.0	0.0	4.0	4.0	2.0
06278c76625a085710a9a1d895cf1848	0.0	3.0	0.0	0.0	0.0	0.0	0.0	0.0	0.0	1.0	0.0	2.0	0.0	0.0	0.0	0.0	0.0	0.0	0.0	0.0	0.0	0.0	0.0	0.0	4.0	0.0	5.0	0.0	0.0	0.0	0.0	0.0	8.0	2.0	0.0	3.0	0.0	0.0	0.0	0.0	0.0	0.0	0.0	0.0	0.0	0.0	0.0	0.0
63d7b7ec53b66142a057d0371c2938d2	0.0	22.0	22.0	27.0	36.0	23.0	0.0	0.0	25.0	7.0	11.0	15.0	0.0	0.0	29.0	54.0	0.0	29.0	0.0	0.0	35.0	0.0	0.0	10.0	40.0	18.0	27.0	38.0	0.0	0.0	0.0	0.0	0.0	0.0	0.0	0.0	21.0	0.0	0.0	0.0	0.0	25.0	0.0	0.0	0.0	0.0	11.0	10.0
fc058431e529b1eb25eed43e3778a7c3	0.0	2.0	4.0	0.0	5.0	0.0	3.0	5.0	14.0	0.0	2.0	0.0	2.0	4.0	4.0	7.0	0.0	3.0	10.0	5.0	5.0	1.0	0.0	1.0	5.0	4.0	7.0	4.0	4.0	7.0	0.0	19.0	4.0	2.0	1.0	2.0	3.0	1.0	4.0	0.0	9.0	3.0	9.0	0.0	0.0	0.0	0.0	0.0
491559ea4f91a03603b14e096688d886	0.0	0.0	0.0	0.0	0.0	2.0	0.0	0.0	0.0	0.0	0.0	0.0	0.0	0.0	0.0	0.0	0.0	0.0	0.0	0.0	0.0	0.0	0.0	0.0	0.0	0.0	0.0	0.0	0.0	0.0	0.0	0.0	0.0	0.0	0.0	0.0	0.0	0.0	0.0	7.0	0.0	0.0	0.0	0.0	0.0	0.0	0.0	0.0
22a7ce867c70a8a66fa3839e934e3f99	0.0	3.0	0.0	8.0	0.0	0.0	0.0	0.0	0.0	3.0	2.0	3.0	7.0	0.0	0.0	0.0	5.0	0.0	0.0	0.0	0.0	2.0	3.0	4.0	5.0	0.0	2.0	0.0	4.0	1.0	0.0	0.0	0.0	4.0	0.0	3.0	0.0	6.0	0.0	0.0	0.0	0.0	0.0	0.0	0.0	1.0	3.0	5.0
4fdff8d8c956df42f97e8fb510352a6e	10.0	0.0	10.0	4.0	0.0	7.0	0.0	0.0	5.0	9.0	0.0	13.0	0.0	0.0	9.0	5.0	16.0	0.0	0.0	0.0	0.0	8.0	11.0	4.0	0.0	8.0	0.0	8.0	0.0	5.0	11.0	0.0	0.0	8.0	5.0	7.0	10.0	3.0	11.0	0.0	0.0	16.0	0.0	13.0	14.0	5.0	0.0	5.0
a5cf82b2650d720dce7939e25a4f25eb	0.0	0.0	0.0	0.0	0.0	0.0	0.0	3.0	0.0	0.0	0.0	0.0	0.0	0.0	0.0	7.0	0.0	0.0	0.0	0.0	0.0	0.0	2.0	0.0	0.0	0.0	0.0	0.0	0.0	0.0	0.0	0.0	0.0	0.0	0.0	0.0	0.0	0.0	0.0	0.0	0.0	0.0	0.0	0.0	0.0	0.0	1.0	0.0
9ae9077c7bc10f166e15b0f4a424ef99	0.0	9.0	10.0	0.0	10.0	10.0	0.0	6.0	9.0	6.0	6.0	5.0	9.0	4.0	7.0	0.0	0.0	0.0	0.0	0.0	0.0	7.0	6.0	6.0	0.0	12.0	0.0	0.0	0.0	5.0	14.0	0.0	8.0	9.0	7.0	11.0	7.0	12.0	10.0	10.0	0.0	0.0	0.0	0.0	0.0	6.0	4.0	7.0
32cf1970196f057e3f0e89dfce5c3ef2	2.0	0.0	2.0	1.0	0.0	0.0	0.0	0.0	0.0	0.0	0.0	0.0	0.0	1.0	0.0	0.0	0.0	3.0	0.0	0.0	0.0	0.0	0.0	0.0	0.0	0.0	0.0	0.0	0.0	0.0	0.0	0.0	0.0	0.0	0.0	0.0	0.0	0.0	0.0	0.0	0.0	0.0	0.0	0.0	0.0	0.0	0.0	0.0
51790dc5494afd273943f255edc5fcae	0.0	0.0	0.0	0.0	0.0	0.0	0.0	0.0	0.0	0.0	0.0	1.0	0.0	0.0	0.0	0.0	0.0	0.0	0.0	0.0	0.0	0.0	0.0	0.0	0.0	0.0	0.0	0.0	0.0	0.0	0.0	0.0	0.0	0.0	0.0	0.0	0.0	2.0	0.0	0.0	0.0	0.0	0.0	0.0	0.0	1.0	0.0	2.0
22410080b1301cf38a94b2dc3bc8fa5f	0.0	0.0	4.0	0.0	0.0	0.0	0.0	0.0	0.0	0.0	0.0	0.0	0.0	0.0	0.0	0.0	0.0	0.0	0.0	0.0	0.0	0.0	0.0	1.0	2.0	0.0	0.0	0.0	0.0	0.0	0.0	0.0	0.0	0.0	2.0	0.0	0.0	0.0	0.0	0.0	0.0	0.0	0.0	0.0	0.0	0.0	0.0	0.0
e0fcba02bafb1d911451f39172f4ccca	39.0	45.0	42.0	51.0	50.0	69.0	78.0	50.0	81.0	17.0	31.0	14.0	37.0	27.0	40.0	70.0	42.0	77.0	45.0	69.0	84.0	50.0	24.0	21.0	40.0	33.0	47.0	78.0	83.0	52.0	53.0	70.0	45.0	20.0	20.0	13.0	21.0	27.0	18.0	36.0	71.0	77.0	57.0	41.0	61.0	15.0	18.0	12.0
70852394ac48fbb7ad2abaf8ccbf1b5d	0.0	0.0	0.0	0.0	0.0	0.0	0.0	0.0	0.0	0.0	0.0	0.0	0.0	0.0	0.0	0.0	0.0	0.0	0.0	0.0	0.0	0.0	1.0	2.0	0.0	0.0	0.0	0.0	0.0	0.0	0.0	0.0	0.0	0.0	0.0	0.0	0.0	0.0	2.0	0.0	0.0	0.0	0.0	0.0	0.0	2.0	3.0	0.0
96719598184304ce088bc5845bb9f258	0.0	0.0	0.0	0.0	0.0	0.0	0.0	0.0	0.0	2.0	0.0	1.0	0.0	0.0	0.0	0.0	0.0	0.0	0.0	0.0	0.0	1.0	0.0	0.0	0.0	0.0	0.0	0.0	0.0	0.0	0.0	0.0	3.0	4.0	0.0	4.0	0.0	0.0	0.0	0.0	0.0	0.0	0.0	0.0	0.0	1.0	0.0	0.0
0f732ba5e70926cbe0bd75a5f32327d2	0.0	0.0	0.0	0.0	0.0	0.0	0.0	5.0	0.0	2.0	0.0	3.0	0.0	0.0	0.0	0.0	0.0	0.0	0.0	0.0	0.0	0.0	0.0	1.0	0.0	0.0	0.0	0.0	0.0	0.0	0.0	0.0	0.0	0.0	0.0	4.0	0.0	0.0	0.0	0.0	0.0	0.0	0.0	0.0	0.0	0.0	0.0	0.0
d05d68c0239c78c6beb2ab46965ba812	0.0	0.0	0.0	0.0	0.0	0.0	0.0	0.0	0.0	0.0	0.0	3.0	0.0	0.0	0.0	0.0	0.0	0.0	0.0	0.0	0.0	0.0	0.0	0.0	0.0	0.0	11.0	0.0	0.0	0.0	0.0	0.0	0.0	4.0	0.0	6.0	9.0	0.0	0.0	0.0	0.0	0.0	0.0	0.0	0.0	0.0	0.0	0.0
b142fe7d373a501c5c186504bdb4b5e7	0.0	0.0	0.0	0.0	0.0	0.0	0.0	0.0	0.0	4.0	7.0	5.0	0.0	0.0	0.0	0.0	0.0	0.0	0.0	0.0	0.0	3.0	3.0	3.0	0.0	0.0	0.0	0.0	0.0	0.0	0.0	0.0	0.0	0.0	0.0	0.0	0.0	8.0	0.0	0.0	0.0	0.0	0.0	0.0	0.0	0.0	3.0	0.0
ed7ddfbbb6b39e158e6c6caf6969e0e5	0.0	2.0	0.0	6.0	0.0	0.0	0.0	3.0	0.0	2.0	0.0	1.0	2.0	0.0	0.0	8.0	0.0	0.0	0.0	5.0	7.0	2.0	0.0	0.0	0.0	0.0	0.0	0.0	0.0	0.0	0.0	0.0	0.0	0.0	1.0	0.0	0.0	3.0	0.0	0.0	0.0	0.0	0.0	6.0	0.0	0.0	0.0	2.0
70d3639ed6c21ff05a1ee793df1a5c55	0.0	0.0	0.0	0.0	0.0	0.0	0.0	0.0	0.0	0.0	0.0	0.0	0.0	0.0	1.0	0.0	0.0	0.0	0.0	0.0	2.0	0.0	0.0	0.0	0.0	0.0	0.0	0.0	0.0	0.0	0.0	0.0	0.0	0.0	0.0	0.0	0.0	0.0	0.0	0.0	0.0	0.0	0.0	0.0	0.0	0.0	0.0	0.0
9d7143702157b329dd5b401fecdcae41	0.0	0.0	0.0	0.0	0.0	5.0	0.0	0.0	2.0	0.0	0.0	0.0	0.0	0.0	0.0	0.0	0.0	0.0	0.0	0.0	0.0	0.0	0.0	0.0	0.0	3.0	0.0	0.0	0.0	0.0	0.0	0.0	2.0	0.0	0.0	1.0	0.0	3.0	4.0	0.0	0.0	0.0	0.0	6.0	0.0	0.0	0.0	0.0
7fc48b451bc59268a4028da576e6f2a8	3.0	3.0	0.0	5.0	0.0	0.0	10.0	11.0	8.0	2.0	2.0	0.0	0.0	2.0	0.0	0.0	6.0	0.0	8.0	9.0	6.0	3.0	3.0	0.0	0.0	0.0	0.0	4.0	0.0	0.0	0.0	4.0	0.0	1.0	0.0	0.0	0.0	0.0	0.0	0.0	0.0	0.0	0.0	0.0	0.0	2.0	0.0	3.0
ae3b40077ac06e36e43e3925650e9b2b	0.0	0.0	0.0	0.0	0.0	0.0	0.0	0.0	0.0	0.0	0.0	0.0	0.0	0.0	0.0	0.0	0.0	0.0	0.0	5.0	0.0	0.0	0.0	1.0	0.0	0.0	0.0	0.0	0.0	0.0	0.0	0.0	0.0	0.0	1.0	0.0	0.0	0.0	0.0	0.0	0.0	3.0	0.0	0.0	0.0	2.0	2.0	0.0
1cfc183b7070e101acd75343e54811d8	5.0	0.0	0.0	0.0	0.0	0.0	0.0	0.0	0.0	0.0	0.0	1.0	0.0	2.0	0.0	0.0	0.0	0.0	0.0	0.0	0.0	0.0	0.0	0.0	2.0	3.0	8.0	33.0	19.0	8.0	0.0	21.0	4.0	2.0	8.0	1.0	2.0	5.0	5.0	0.0	0.0	0.0	0.0	0.0	0.0	2.0	0.0	0.0
7324c471a3af1ad63647fd4896b3a98e	0.0	0.0	0.0	0.0	0.0	0.0	0.0	0.0	0.0	0.0	2.0	0.0	2.0	0.0	0.0	0.0	0.0	0.0	0.0	0.0	0.0	0.0	0.0	0.0	2.0	0.0	0.0	0.0	0.0	0.0	0.0	0.0	0.0	0.0	4.0	0.0	0.0	0.0	0.0	0.0	0.0	0.0	0.0	0.0	0.0	0.0	0.0	0.0
aa5104427dcc5ab817d351d1fe60ef63	2.0	0.0	0.0	0.0	0.0	0.0	8.0	0.0	0.0	0.0	0.0	0.0	0.0	0.0	0.0	0.0	0.0	0.0	0.0	0.0	5.0	0.0	0.0	0.0	0.0	0.0	0.0	0.0	0.0	0.0	0.0	0.0	0.0	0.0	0.0	0.0	0.0	2.0	0.0	0.0	0.0	5.0	0.0	0.0	0.0	0.0	0.0	0.0
fcef2156744d01ae51fd81818a754fbd	0.0	0.0	0.0	0.0	0.0	7.0	0.0	0.0	0.0	0.0	2.0	0.0	0.0	0.0	0.0	0.0	0.0	0.0	0.0	0.0	0.0	0.0	3.0	2.0	3.0	0.0	7.0	0.0	13.0	11.0	8.0	0.0	5.0	3.0	0.0	0.0	0.0	0.0	0.0	0.0	0.0	0.0	0.0	0.0	0.0	5.0	0.0	0.0
d1e9a53e8d45935207a235dbed0ebc7c	0.0	0.0	0.0	0.0	1.0	0.0	0.0	0.0	0.0	2.0	0.0	0.0	0.0	0.0	0.0	0.0	0.0	0.0	0.0	0.0	9.0	0.0	0.0	0.0	0.0	0.0	0.0	0.0	0.0	0.0	0.0	0.0	0.0	0.0	0.0	0.0	0.0	0.0	0.0	0.0	0.0	0.0	0.0	0.0	0.0	0.0	0.0	0.0
574591453168872bd4c83f37e0c652c2	14.0	19.0	14.0	19.0	25.0	22.0	23.0	28.0	28.0	7.0	8.0	7.0	16.0	21.0	26.0	28.0	26.0	18.0	23.0	26.0	16.0	12.0	11.0	13.0	12.0	11.0	13.0	16.0	17.0	17.0	13.0	0.0	16.0	4.0	4.0	7.0	23.0	55.0	27.0	32.0	20.0	25.0	28.0	35.0	14.0	14.0	24.0	31.0
80cc38926ab13b6fe2e424d356df85c4	0.0	0.0	0.0	0.0	0.0	0.0	7.0	0.0	0.0	0.0	0.0	0.0	0.0	0.0	0.0	0.0	0.0	4.0	0.0	0.0	0.0	2.0	0.0	2.0	0.0	0.0	3.0	0.0	0.0	0.0	0.0	8.0	0.0	0.0	0.0	1.0	0.0	4.0	0.0	0.0	0.0	0.0	0.0	7.0	0.0	0.0	2.0	0.0
91a32968ada913c64d0a6650324db752	4.0	0.0	2.0	0.0	0.0	0.0	0.0	0.0	0.0	0.0	0.0	0.0	0.0	0.0	0.0	0.0	0.0	0.0	0.0	0.0	0.0	0.0	0.0	1.0	0.0	0.0	0.0	0.0	0.0	0.0	0.0	0.0	0.0	0.0	2.0	0.0	0.0	0.0	0.0	0.0	0.0	0.0	0.0	0.0	0.0	2.0	0.0	0.0
3a50582b1ce2f6bfb195daef85e26d00	0.0	0.0	0.0	0.0	2.0	0.0	0.0	3.0	0.0	0.0	0.0	0.0	0.0	0.0	0.0	0.0	0.0	0.0	0.0	0.0	0.0	0.0	2.0	0.0	0.0	0.0	0.0	0.0	0.0	0.0	0.0	0.0	0.0	0.0	1.0	0.0	0.0	0.0	0.0	0.0	0.0	0.0	0.0	0.0	0.0	0.0	0.0	0.0
07f79d4b2ce71cfd08615ad7befa8fe8	18.0	13.0	31.0	8.0	13.0	12.0	6.0	9.0	11.0	8.0	13.0	13.0	23.0	15.0	13.0	8.0	22.0	5.0	12.0	20.0	7.0	13.0	17.0	19.0	15.0	27.0	47.0	0.0	3.0	5.0	5.0	9.0	0.0	5.0	9.0	5.0	10.0	17.0	22.0	18.0	14.0	29.0	27.0	21.0	17.0	18.0	18.0	32.0
207e7382792230ad230a1d9c97ef3751	0.0	0.0	1.0	0.0	0.0	0.0	0.0	0.0	3.0	3.0	0.0	6.0	0.0	0.0	0.0	0.0	0.0	0.0	0.0	0.0	0.0	0.0	0.0	0.0	0.0	0.0	0.0	4.0	0.0	0.0	8.0	0.0	11.0	7.0	0.0	2.0	0.0	0.0	0.0	0.0	0.0	0.0	0.0	11.0	0.0	0.0	0.0	0.0
51628c24476764c35f19edaa319aeaf4	0.0	0.0	0.0	0.0	0.0	0.0	0.0	0.0	0.0	0.0	0.0	2.0	0.0	0.0	0.0	0.0	0.0	0.0	0.0	0.0	0.0	0.0	6.0	8.0	0.0	0.0	0.0	0.0	0.0	0.0	0.0	0.0	0.0	0.0	8.0	6.0	0.0	0.0	0.0	0.0	0.0	0.0	0.0	0.0	0.0	5.0	6.0	8.0
e1a5bf2e934c2e7c583a499fac583ebc	0.0	0.0	0.0	0.0	0.0	0.0	0.0	0.0	0.0	2.0	0.0	0.0	0.0	0.0	0.0	0.0	0.0	0.0	0.0	0.0	0.0	3.0	0.0	0.0	0.0	0.0	0.0	0.0	0.0	0.0	0.0	0.0	0.0	0.0	0.0	0.0	0.0	0.0	0.0	0.0	0.0	0.0	0.0	0.0	0.0	2.0	0.0	0.0
8830b1379bc125cb63f5ce438563ba12	1.0	0.0	0.0	0.0	0.0	0.0	7.0	0.0	0.0	0.0	0.0	0.0	0.0	0.0	0.0	0.0	0.0	0.0	0.0	0.0	0.0	0.0	0.0	1.0	0.0	0.0	0.0	0.0	0.0	0.0	0.0	0.0	5.0	3.0	2.0	0.0	0.0	0.0	0.0	0.0	0.0	5.0	0.0	0.0	0.0	1.0	2.0	0.0
f9c3ab8fcf53a6d6e84c04e5180e8c9e	8.0	17.0	10.0	3.0	0.0	0.0	0.0	0.0	0.0	0.0	0.0	2.0	15.0	17.0	26.0	0.0	0.0	0.0	6.0	0.0	0.0	0.0	0.0	0.0	19.0	37.0	14.0	0.0	24.0	0.0	0.0	0.0	0.0	0.0	0.0	0.0	20.0	11.0	22.0	0.0	0.0	0.0	0.0	0.0	0.0	0.0	0.0	0.0
a9426372aacbcd08c6b4ef2d15419182	0.0	0.0	0.0	0.0	0.0	0.0	0.0	0.0	0.0	1.0	0.0	1.0	0.0	0.0	0.0	0.0	0.0	0.0	0.0	0.0	0.0	0.0	0.0	0.0	0.0	0.0	0.0	0.0	0.0	0.0	2.0	0.0	3.0	0.0	1.0	2.0	0.0	0.0	0.0	0.0	0.0	0.0	0.0	0.0	0.0	1.0	0.0	1.0
a118e8ab9580f32b5ea18f628806e151	0.0	0.0	16.0	0.0	0.0	0.0	0.0	0.0	0.0	4.0	0.0	0.0	19.0	14.0	0.0	0.0	0.0	0.0	0.0	0.0	0.0	6.0	6.0	8.0	0.0	0.0	0.0	0.0	0.0	0.0	0.0	0.0	0.0	0.0	0.0	4.0	0.0	5.0	0.0	0.0	0.0	0.0	0.0	0.0	0.0	5.0	0.0	0.0
13151021f43209442b1df9ead6322d73	4.0	0.0	0.0	0.0	13.0	0.0	0.0	0.0	0.0	0.0	7.0	2.0	5.0	8.0	5.0	0.0	0.0	0.0	5.0	0.0	0.0	0.0	3.0	3.0	0.0	6.0	7.0	13.0	0.0	11.0	3.0	0.0	7.0	2.0	1.0	0.0	6.0	5.0	4.0	0.0	14.0	0.0	0.0	0.0	0.0	0.0	2.0	5.0
4b0dacdd1707ee106b4297e5a932a56a	0.0	0.0	0.0	11.0	0.0	0.0	0.0	0.0	0.0	4.0	0.0	0.0	0.0	0.0	0.0	51.0	0.0	0.0	0.0	0.0	0.0	3.0	2.0	4.0	0.0	0.0	0.0	0.0	0.0	0.0	0.0	0.0	0.0	0.0	2.0	4.0	0.0	0.0	0.0	0.0	0.0	0.0	0.0	0.0	0.0	1.0	2.0	5.0
99b12063e7bfad5952ff92d44176999b	0.0	4.0	0.0	0.0	0.0	0.0	0.0	0.0	0.0	7.0	9.0	9.0	0.0	0.0	0.0	0.0	0.0	0.0	11.0	0.0	0.0	4.0	5.0	8.0	0.0	0.0	4.0	0.0	0.0	0.0	10.0	0.0	8.0	7.0	7.0	4.0	0.0	6.0	0.0	8.0	0.0	16.0	18.0	0.0	20.0	4.0	10.0	11.0
5846c967c9ffd8e9d2bccd4f72e59451	0.0	0.0	0.0	0.0	0.0	0.0	0.0	0.0	0.0	0.0	0.0	0.0	0.0	0.0	0.0	0.0	0.0	0.0	0.0	0.0	0.0	0.0	0.0	3.0	0.0	0.0	0.0	0.0	0.0	0.0	0.0	0.0	0.0	4.0	7.0	3.0	0.0	7.0	0.0	0.0	0.0	0.0	0.0	0.0	0.0	0.0	4.0	5.0
fe7d5ed5c48f0de0a0ea30e684510dc2	1.0	0.0	0.0	0.0	0.0	0.0	0.0	0.0	0.0	2.0	0.0	0.0	0.0	0.0	0.0	0.0	0.0	0.0	0.0	0.0	0.0	0.0	0.0	0.0	0.0	0.0	0.0	0.0	0.0	0.0	0.0	0.0	0.0	1.0	0.0	0.0	0.0	0.0	0.0	0.0	0.0	0.0	0.0	0.0	0.0	0.0	0.0	0.0
7218a80049e5586401a9aa8ff69767f2	0.0	0.0	0.0	0.0	0.0	0.0	0.0	0.0	0.0	0.0	0.0	0.0	0.0	0.0	0.0	0.0	0.0	0.0	0.0	0.0	0.0	0.0	3.0	4.0	0.0	0.0	0.0	0.0	0.0	0.0	0.0	0.0	0.0	4.0	3.0	3.0	0.0	0.0	0.0	0.0	0.0	0.0	0.0	0.0	0.0	4.0	3.0	0.0
29fe02299d351c8b50d1d19a669a0c82	0.0	4.0	10.0	5.0	6.0	0.0	0.0	0.0	0.0	0.0	0.0	0.0	0.0	6.0	0.0	0.0	0.0	0.0	0.0	0.0	0.0	0.0	0.0	0.0	0.0	0.0	0.0	0.0	0.0	0.0	0.0	0.0	0.0	4.0	0.0	2.0	2.0	0.0	0.0	0.0	0.0	7.0	0.0	0.0	0.0	2.0	2.0	0.0
986a74cf95c5647eac6826c94b9046ee	43.0	50.0	18.0	0.0	23.0	0.0	0.0	0.0	0.0	1.0	0.0	2.0	55.0	47.0	71.0	0.0	0.0	7.0	11.0	0.0	10.0	0.0	2.0	0.0	32.0	93.0	22.0	0.0	19.0	9.0	0.0	0.0	0.0	0.0	3.0	0.0	43.0	25.0	40.0	22.0	0.0	9.0	0.0	0.0	0.0	0.0	0.0	0.0
d896a78768bacc83ea652e1e962097c7	0.0	0.0	0.0	0.0	0.0	0.0	0.0	0.0	0.0	0.0	0.0	0.0	6.0	0.0	0.0	0.0	0.0	0.0	0.0	0.0	0.0	0.0	0.0	0.0	0.0	0.0	0.0	7.0	0.0	7.0	0.0	0.0	0.0	0.0	0.0	0.0	0.0	0.0	0.0	0.0	0.0	9.0	0.0	0.0	13.0	0.0	0.0	0.0
da320af912ece7a704ef7462f9a7ce8b	6.0	8.0	7.0	12.0	13.0	10.0	26.0	18.0	22.0	7.0	6.0	9.0	6.0	7.0	6.0	16.0	17.0	0.0	17.0	16.0	12.0	6.0	11.0	10.0	6.0	0.0	10.0	0.0	10.0	11.0	19.0	20.0	16.0	10.0	10.0	9.0	11.0	8.0	11.0	14.0	17.0	14.0	18.0	16.0	15.0	11.0	20.0	18.0
2ca8a5c66bb562ab42ce3be738af71d5	0.0	0.0	0.0	0.0	0.0	0.0	0.0	0.0	0.0	1.0	0.0	1.0	0.0	0.0	0.0	7.0	0.0	0.0	0.0	0.0	0.0	0.0	0.0	1.0	3.0	0.0	0.0	0.0	0.0	0.0	0.0	0.0	0.0	0.0	1.0	2.0	0.0	0.0	0.0	0.0	0.0	0.0	0.0	0.0	0.0	0.0	0.0	2.0
6dcc2d9e12782eefd4b605aa0a7144d9	0.0	0.0	0.0	0.0	0.0	0.0	0.0	0.0	0.0	5.0	0.0	6.0	20.0	16.0	22.0	34.0	31.0	0.0	0.0	0.0	0.0	5.0	9.0	13.0	0.0	0.0	7.0	0.0	0.0	0.0	0.0	28.0	0.0	5.0	6.0	11.0	20.0	24.0	19.0	23.0	20.0	31.0	0.0	0.0	27.0	11.0	12.0	17.0
39dc8c07dbeed4d0fd850bf62af2066a	0.0	0.0	0.0	0.0	0.0	0.0	4.0	0.0	0.0	2.0	1.0	1.0	0.0	2.0	0.0	0.0	0.0	0.0	0.0	0.0	0.0	0.0	0.0	0.0	0.0	0.0	0.0	0.0	0.0	0.0	0.0	7.0	12.0	5.0	4.0	13.0	0.0	0.0	0.0	0.0	0.0	0.0	0.0	0.0	0.0	0.0	1.0	1.0
5ca17d6774e74b1866859898a7acdbc8	0.0	0.0	6.0	0.0	0.0	0.0	0.0	0.0	0.0	0.0	0.0	0.0	0.0	0.0	0.0	0.0	0.0	0.0	0.0	0.0	0.0	0.0	0.0	0.0	15.0	11.0	8.0	0.0	0.0	0.0	0.0	0.0	0.0	0.0	0.0	0.0	0.0	0.0	0.0	0.0	0.0	0.0	0.0	0.0	0.0	0.0	0.0	0.0
f8370b62f7d19d005e7798fb1aec8134	8.0	0.0	0.0	0.0	0.0	0.0	0.0	0.0	0.0	5.0	7.0	6.0	0.0	0.0	0.0	7.0	0.0	0.0	12.0	0.0	0.0	16.0	8.0	4.0	0.0	0.0	0.0	0.0	0.0	0.0	4.0	0.0	8.0	6.0	6.0	10.0	0.0	0.0	0.0	0.0	0.0	0.0	0.0	0.0	0.0	8.0	6.0	4.0
c28410a79d5d70223887dfec8a894842	0.0	4.0	0.0	6.0	12.0	0.0	8.0	0.0	8.0	4.0	3.0	2.0	0.0	0.0	4.0	16.0	12.0	0.0	14.0	6.0	0.0	0.0	2.0	2.0	3.0	7.0	8.0	10.0	19.0	9.0	7.0	0.0	0.0	3.0	4.0	11.0	7.0	6.0	0.0	10.0	8.0	7.0	12.0	6.0	9.0	2.0	2.0	1.0
cce86ca1711d84264f4fbb23fb83158d	6.0	4.0	4.0	13.0	15.0	6.0	7.0	11.0	10.0	5.0	5.0	6.0	5.0	9.0	7.0	12.0	9.0	11.0	16.0	8.0	0.0	8.0	4.0	6.0	8.0	12.0	10.0	10.0	7.0	7.0	8.0	8.0	8.0	2.0	4.0	4.0	12.0	12.0	6.0	13.0	16.0	16.0	0.0	8.0	0.0	6.0	5.0	7.0
313a5bbf61de8a1e98fe24475a607a0b	0.0	0.0	4.0	0.0	0.0	0.0	0.0	7.0	0.0	4.0	0.0	0.0	0.0	0.0	0.0	0.0	0.0	0.0	0.0	0.0	0.0	0.0	0.0	2.0	0.0	0.0	0.0	0.0	0.0	0.0	11.0	0.0	0.0	5.0	0.0	9.0	0.0	0.0	0.0	0.0	3.0	0.0	0.0	0.0	0.0	0.0	0.0	0.0
de92b56193cd754dd6b4f529c58a5380	0.0	0.0	0.0	0.0	0.0	0.0	0.0	0.0	0.0	0.0	0.0	0.0	0.0	0.0	2.0	0.0	5.0	0.0	4.0	2.0	0.0	0.0	0.0	0.0	0.0	0.0	0.0	0.0	0.0	0.0	0.0	4.0	0.0	0.0	0.0	1.0	0.0	0.0	2.0	0.0	0.0	0.0	0.0	0.0	0.0	0.0	3.0	0.0
2de2b366cb5dba6bcf4f84bb1171a00e	0.0	0.0	0.0	0.0	0.0	0.0	0.0	0.0	0.0	0.0	0.0	0.0	1.0	0.0	0.0	0.0	4.0	0.0	0.0	2.0	0.0	0.0	0.0	0.0	0.0	0.0	4.0	0.0	0.0	0.0	0.0	0.0	0.0	0.0	0.0	2.0	0.0	2.0	0.0	0.0	0.0	0.0	0.0	0.0	0.0	1.0	0.0	0.0
7eedc3275cbe6108a1d83f263bea4336	0.0	0.0	0.0	0.0	0.0	0.0	0.0	0.0	0.0	0.0	1.0	0.0	0.0	0.0	0.0	0.0	0.0	0.0	0.0	0.0	0.0	5.0	0.0	2.0	5.0	0.0	0.0	0.0	0.0	0.0	0.0	0.0	0.0	3.0	6.0	7.0	0.0	0.0	0.0	0.0	0.0	0.0	0.0	0.0	0.0	0.0	0.0	0.0
06dbc9d88101f32ed6d4cc02592b4e52	0.0	0.0	0.0	0.0	0.0	9.0	10.0	7.0	0.0	0.0	0.0	1.0	0.0	4.0	0.0	9.0	0.0	2.0	6.0	0.0	3.0	0.0	0.0	0.0	0.0	0.0	0.0	0.0	0.0	0.0	3.0	0.0	4.0	0.0	0.0	0.0	0.0	4.0	0.0	0.0	0.0	4.0	0.0	0.0	0.0	0.0	1.0	1.0
9d2244634ae464bfa170d012abd3a7b2	0.0	2.0	2.0	0.0	6.0	0.0	0.0	0.0	2.0	4.0	0.0	0.0	3.0	0.0	0.0	0.0	0.0	0.0	0.0	0.0	0.0	5.0	0.0	0.0	0.0	3.0	0.0	0.0	0.0	2.0	2.0	0.0	0.0	0.0	1.0	2.0	3.0	0.0	0.0	0.0	0.0	0.0	0.0	0.0	0.0	0.0	4.0	0.0
94584f2d30ffb6fa74557fb7e1ca06fa	0.0	0.0	0.0	0.0	0.0	0.0	0.0	0.0	0.0	0.0	6.0	4.0	0.0	4.0	0.0	13.0	0.0	0.0	0.0	0.0	0.0	0.0	3.0	5.0	0.0	5.0	0.0	0.0	0.0	0.0	0.0	12.0	0.0	0.0	7.0	0.0	0.0	0.0	0.0	0.0	0.0	0.0	0.0	0.0	0.0	6.0	4.0	9.0
50e55d07c345aa8bd7edeb6a5c33a9c3	0.0	5.0	0.0	0.0	0.0	0.0	0.0	7.0	0.0	3.0	3.0	2.0	0.0	0.0	5.0	0.0	0.0	0.0	0.0	0.0	0.0	0.0	5.0	0.0	0.0	0.0	0.0	0.0	0.0	0.0	0.0	0.0	0.0	2.0	0.0	0.0	5.0	8.0	0.0	0.0	0.0	0.0	0.0	0.0	0.0	0.0	0.0	0.0
73e548ac60339ab45e2eb773d40e6175	10.0	7.0	9.0	20.0	0.0	6.0	19.0	20.0	14.0	5.0	3.0	5.0	9.0	15.0	5.0	13.0	14.0	19.0	8.0	13.0	6.0	10.0	11.0	16.0	9.0	4.0	7.0	7.0	14.0	12.0	9.0	18.0	20.0	7.0	19.0	8.0	5.0	7.0	13.0	17.0	18.0	20.0	20.0	25.0	9.0	28.0	20.0	7.0
76182ec37ac63f7253eaa6c93ca8b67d	7.0	0.0	9.0	0.0	0.0	0.0	0.0	5.0	0.0	2.0	1.0	1.0	5.0	3.0	0.0	0.0	0.0	0.0	0.0	0.0	0.0	7.0	3.0	2.0	0.0	0.0	0.0	0.0	0.0	0.0	0.0	0.0	0.0	1.0	1.0	1.0	0.0	4.0	3.0	0.0	0.0	0.0	0.0	0.0	0.0	5.0	4.0	2.0
e67941b37bd36f053658ccaaf5f4c728	5.0	4.0	6.0	6.0	7.0	14.0	16.0	7.0	5.0	4.0	7.0	5.0	9.0	9.0	8.0	10.0	12.0	6.0	13.0	11.0	7.0	6.0	6.0	6.0	8.0	10.0	8.0	7.0	7.0	10.0	5.0	14.0	12.0	9.0	5.0	4.0	19.0	7.0	9.0	14.0	15.0	0.0	14.0	11.0	10.0	6.0	5.0	8.0
e2ba543885b2af9a7c187ae66d3b8fce	0.0	0.0	0.0	0.0	0.0	0.0	0.0	0.0	0.0	3.0	0.0	3.0	0.0	0.0	0.0	0.0	0.0	0.0	0.0	0.0	0.0	0.0	3.0	3.0	0.0	0.0	0.0	0.0	0.0	0.0	0.0	0.0	0.0	4.0	4.0	5.0	0.0	6.0	0.0	0.0	0.0	7.0	0.0	0.0	0.0	3.0	4.0	4.0
56addc4f96879c3f47c6ac7a3822470d	0.0	0.0	0.0	0.0	0.0	0.0	4.0	0.0	0.0	0.0	0.0	0.0	0.0	0.0	0.0	0.0	0.0	0.0	0.0	0.0	0.0	0.0	0.0	0.0	0.0	0.0	0.0	0.0	0.0	0.0	0.0	0.0	0.0	0.0	1.0	0.0	0.0	0.0	0.0	0.0	0.0	0.0	0.0	0.0	0.0	0.0	2.0	2.0
701e9ad90a01d53f16774adfff61c6c6	0.0	0.0	0.0	0.0	0.0	0.0	0.0	0.0	0.0	0.0	0.0	0.0	5.0	3.0	4.0	0.0	0.0	0.0	0.0	0.0	0.0	0.0	0.0	0.0	0.0	0.0	0.0	0.0	0.0	0.0	0.0	0.0	8.0	0.0	1.0	3.0	0.0	3.0	4.0	0.0	0.0	0.0	0.0	0.0	0.0	4.0	4.0	1.0
844e092db29e43e2bf693ff60e848424	0.0	0.0	0.0	0.0	0.0	0.0	0.0	22.0	0.0	0.0	0.0	0.0	0.0	0.0	0.0	0.0	0.0	0.0	0.0	0.0	14.0	0.0	0.0	0.0	0.0	0.0	0.0	37.0	0.0	0.0	0.0	0.0	0.0	0.0	0.0	2.0	0.0	0.0	0.0	0.0	0.0	0.0	0.0	0.0	0.0	0.0	0.0	0.0
29e62508cd7fec8034cd3f52e9d3928b	2.0	0.0	0.0	0.0	0.0	0.0	0.0	0.0	4.0	0.0	0.0	0.0	0.0	0.0	0.0	0.0	0.0	0.0	0.0	0.0	0.0	0.0	1.0	0.0	0.0	0.0	0.0	0.0	0.0	0.0	0.0	0.0	0.0	1.0	0.0	0.0	0.0	2.0	0.0	0.0	0.0	5.0	0.0	0.0	0.0	0.0	1.0	2.0
762ce94a5f5caa4e8b338d6cbdea803f	6.0	9.0	7.0	0.0	13.0	16.0	0.0	0.0	12.0	0.0	0.0	0.0	14.0	20.0	45.0	0.0	14.0	0.0	0.0	0.0	0.0	0.0	0.0	0.0	29.0	68.0	22.0	0.0	27.0	20.0	0.0	0.0	0.0	0.0	0.0	0.0	20.0	10.0	20.0	0.0	0.0	13.0	16.0	0.0	0.0	0.0	0.0	5.0
883f23bf83b9efdbbd3556f009e5fc5e	5.0	0.0	0.0	0.0	0.0	0.0	15.0	0.0	1.0	0.0	0.0	0.0	0.0	0.0	0.0	1.0	0.0	0.0	0.0	0.0	0.0	0.0	0.0	0.0	0.0	0.0	0.0	0.0	0.0	0.0	0.0	0.0	0.0	0.0	0.0	0.0	0.0	0.0	1.0	4.0	0.0	0.0	0.0	0.0	0.0	0.0	0.0	0.0
8ff94e6e99b2fc1d2221411024d0fea2	0.0	6.0	4.0	0.0	0.0	0.0	0.0	0.0	4.0	4.0	0.0	0.0	0.0	0.0	0.0	0.0	0.0	4.0	0.0	0.0	0.0	0.0	5.0	4.0	0.0	13.0	8.0	0.0	0.0	9.0	0.0	12.0	8.0	0.0	5.0	9.0	7.0	9.0	0.0	4.0	0.0	9.0	0.0	9.0	0.0	2.0	5.0	8.0
7aed3591371c5f16cc95fcd666956756	0.0	6.0	4.0	0.0	10.0	0.0	9.0	0.0	0.0	4.0	4.0	5.0	9.0	10.0	10.0	0.0	0.0	6.0	0.0	0.0	0.0	5.0	5.0	6.0	0.0	4.0	8.0	0.0	0.0	0.0	0.0	0.0	0.0	0.0	7.0	5.0	17.0	8.0	11.0	0.0	0.0	12.0	16.0	13.0	0.0	8.0	6.0	13.0
abe41bae0616b2c497ae96c664f6fee3	0.0	0.0	0.0	0.0	0.0	0.0	0.0	0.0	0.0	0.0	1.0	0.0	1.0	0.0	0.0	0.0	0.0	0.0	0.0	2.0	0.0	0.0	1.0	0.0	0.0	0.0	0.0	0.0	0.0	0.0	0.0	0.0	0.0	0.0	0.0	1.0	0.0	0.0	0.0	0.0	0.0	0.0	0.0	0.0	0.0	0.0	0.0	1.0
4a554922852e4bb7f8ebcca490efaf1d	0.0	0.0	0.0	5.0	0.0	0.0	0.0	7.0	0.0	6.0	4.0	5.0	4.0	4.0	0.0	8.0	0.0	0.0	9.0	7.0	4.0	6.0	4.0	7.0	5.0	5.0	5.0	12.0	0.0	5.0	5.0	6.0	0.0	6.0	12.0	4.0	6.0	4.0	2.0	10.0	0.0	7.0	11.0	0.0	10.0	8.0	9.0	10.0
745581f490ac597890c7a165cc6cd442	2.0	0.0	0.0	0.0	0.0	0.0	0.0	3.0	0.0	1.0	0.0	0.0	0.0	0.0	0.0	0.0	0.0	0.0	4.0	0.0	0.0	0.0	1.0	0.0	0.0	0.0	0.0	0.0	0.0	0.0	0.0	0.0	0.0	0.0	0.0	0.0	0.0	0.0	0.0	0.0	0.0	0.0	0.0	0.0	0.0	0.0	1.0	0.0
85cbde1e25be7c944729021b68c296e4	0.0	3.0	0.0	0.0	0.0	0.0	0.0	0.0	0.0	5.0	3.0	4.0	4.0	4.0	7.0	7.0	0.0	0.0	6.0	8.0	0.0	4.0	4.0	4.0	0.0	0.0	0.0	0.0	0.0	0.0	0.0	0.0	0.0	2.0	3.0	3.0	0.0	6.0	4.0	0.0	0.0	0.0	0.0	0.0	0.0	2.0	4.0	3.0
734bd798e2e406a7dd512163a893f413	0.0	22.0	0.0	0.0	0.0	0.0	0.0	14.0	0.0	9.0	0.0	4.0	0.0	0.0	0.0	0.0	0.0	0.0	0.0	0.0	0.0	0.0	0.0	0.0	0.0	0.0	0.0	0.0	0.0	0.0	0.0	0.0	0.0	0.0	3.0	4.0	0.0	0.0	0.0	0.0	0.0	0.0	0.0	0.0	0.0	0.0	0.0	0.0
c3a091466646762da017f8649c6251f7	3.0	0.0	0.0	6.0	0.0	0.0	0.0	0.0	0.0	2.0	1.0	1.0	0.0	2.0	4.0	0.0	0.0	0.0	0.0	4.0	0.0	2.0	2.0	2.0	0.0	0.0	0.0	0.0	0.0	0.0	0.0	0.0	3.0	0.0	3.0	3.0	0.0	5.0	4.0	0.0	3.0	0.0	0.0	5.0	4.0	5.0	3.0	2.0
b4f59730d98e1e3e23f55011f32c3f01	13.0	0.0	16.0	11.0	13.0	0.0	0.0	0.0	0.0	4.0	3.0	5.0	12.0	10.0	9.0	11.0	36.0	14.0	0.0	0.0	17.0	8.0	10.0	8.0	8.0	0.0	0.0	0.0	18.0	10.0	26.0	0.0	15.0	6.0	0.0	4.0	0.0	0.0	8.0	15.0	28.0	22.0	26.0	27.0	0.0	13.0	6.0	0.0
a99dcbe159960f1ce4b7a5e7a1731522	0.0	0.0	0.0	0.0	0.0	0.0	0.0	11.0	0.0	2.0	0.0	5.0	0.0	0.0	0.0	0.0	0.0	0.0	0.0	0.0	0.0	0.0	0.0	2.0	10.0	13.0	0.0	0.0	0.0	0.0	19.0	14.0	0.0	3.0	7.0	3.0	12.0	11.0	9.0	0.0	0.0	21.0	0.0	0.0	0.0	0.0	5.0	5.0
e059c6f0cac20591669ea5be0de9d2fc	47.0	0.0	92.0	0.0	0.0	0.0	0.0	30.0	0.0	3.0	0.0	5.0	0.0	0.0	0.0	10.0	0.0	28.0	11.0	0.0	41.0	0.0	0.0	0.0	0.0	0.0	0.0	0.0	0.0	0.0	0.0	0.0	0.0	0.0	0.0	0.0	0.0	0.0	0.0	0.0	0.0	0.0	0.0	0.0	0.0	0.0	0.0	0.0
67cd731ce1d9e7159ff8900b4d86f7bd	0.0	0.0	0.0	0.0	0.0	0.0	0.0	0.0	0.0	0.0	0.0	0.0	0.0	1.0	0.0	0.0	0.0	0.0	0.0	0.0	0.0	2.0	1.0	1.0	0.0	0.0	0.0	0.0	0.0	0.0	0.0	0.0	0.0	1.0	0.0	1.0	0.0	0.0	0.0	0.0	0.0	0.0	0.0	0.0	0.0	0.0	0.0	0.0
b9240d87507c5ebd6c1d15604e8b4eb9	2.0	0.0	0.0	0.0	0.0	0.0	3.0	0.0	0.0	0.0	0.0	0.0	2.0	3.0	0.0	3.0	0.0	0.0	0.0	0.0	0.0	0.0	0.0	0.0	0.0	0.0	0.0	0.0	0.0	0.0	0.0	0.0	0.0	2.0	0.0	0.0	0.0	0.0	0.0	0.0	0.0	0.0	0.0	0.0	0.0	2.0	3.0	3.0
a3026d355ef04cdb5c2cdbf7ea904288	0.0	14.0	0.0	0.0	0.0	0.0	0.0	0.0	0.0	0.0	0.0	0.0	7.0	0.0	0.0	0.0	0.0	17.0	0.0	0.0	19.0	5.0	0.0	0.0	0.0	0.0	0.0	18.0	0.0	0.0	0.0	0.0	0.0	0.0	0.0	0.0	0.0	0.0	0.0	0.0	0.0	0.0	0.0	0.0	0.0	0.0	9.0	6.0
82e0e9b34cc8940b8267b9b298c36ff0	14.0	12.0	15.0	0.0	0.0	0.0	22.0	0.0	0.0	12.0	10.0	17.0	11.0	8.0	8.0	11.0	22.0	14.0	0.0	21.0	0.0	8.0	13.0	12.0	0.0	0.0	0.0	0.0	0.0	9.0	13.0	19.0	14.0	5.0	13.0	12.0	5.0	0.0	15.0	11.0	11.0	0.0	0.0	31.0	16.0	46.0	14.0	8.0
3424f5844e44c24c1d21c768c0cecc8b	0.0	15.0	0.0	33.0	23.0	21.0	0.0	38.0	39.0	10.0	9.0	0.0	0.0	16.0	0.0	41.0	0.0	32.0	43.0	57.0	0.0	0.0	14.0	8.0	0.0	14.0	17.0	0.0	41.0	33.0	38.0	0.0	0.0	13.0	16.0	10.0	12.0	0.0	18.0	41.0	20.0	0.0	0.0	32.0	0.0	11.0	16.0	14.0
8616805216243d98082d3842cee7842d	0.0	0.0	0.0	0.0	0.0	0.0	0.0	0.0	0.0	0.0	0.0	0.0	0.0	0.0	0.0	0.0	0.0	4.0	0.0	0.0	0.0	1.0	0.0	2.0	0.0	0.0	0.0	0.0	0.0	0.0	0.0	0.0	0.0	1.0	0.0	0.0	1.0	0.0	0.0	0.0	4.0	0.0	0.0	0.0	0.0	1.0	0.0	1.0
9085b0e6dd42a2c2bb01662a0714e9c8	15.0	5.0	0.0	13.0	0.0	0.0	0.0	0.0	0.0	0.0	0.0	0.0	6.0	0.0	0.0	0.0	0.0	34.0	13.0	0.0	26.0	13.0	4.0	0.0	7.0	0.0	0.0	9.0	0.0	0.0	0.0	0.0	0.0	0.0	0.0	0.0	10.0	0.0	0.0	0.0	0.0	0.0	0.0	21.0	22.0	10.0	11.0	3.0
5ac7e45b415af3ef36c26b7b63b20e6f	0.0	0.0	0.0	0.0	0.0	0.0	0.0	0.0	9.0	2.0	0.0	0.0	0.0	0.0	0.0	0.0	0.0	0.0	0.0	0.0	0.0	0.0	3.0	2.0	0.0	0.0	0.0	0.0	0.0	4.0	0.0	0.0	0.0	0.0	0.0	0.0	0.0	0.0	0.0	0.0	0.0	0.0	12.0	0.0	0.0	0.0	0.0	0.0
2672c176bb47df81295ea625423a5c30	0.0	0.0	0.0	0.0	0.0	0.0	0.0	0.0	0.0	3.0	0.0	1.0	0.0	0.0	0.0	0.0	0.0	0.0	0.0	0.0	0.0	0.0	0.0	0.0	0.0	0.0	0.0	0.0	0.0	0.0	0.0	0.0	0.0	1.0	0.0	3.0	0.0	0.0	0.0	0.0	0.0	0.0	0.0	0.0	0.0	0.0	0.0	0.0
9a202003194e09d9c550788999a9f36f	0.0	0.0	0.0	0.0	0.0	0.0	0.0	0.0	0.0	0.0	2.0	2.0	0.0	4.0	0.0	0.0	0.0	0.0	0.0	0.0	0.0	2.0	0.0	0.0	0.0	0.0	0.0	0.0	0.0	0.0	0.0	0.0	0.0	0.0	0.0	2.0	0.0	0.0	0.0	0.0	0.0	0.0	0.0	0.0	0.0	2.0	2.0	3.0
786e26915da957dc88cd5a6221ddeef1	5.0	0.0	10.0	0.0	0.0	0.0	14.0	11.0	12.0	2.0	7.0	11.0	0.0	11.0	10.0	0.0	0.0	0.0	0.0	9.0	0.0	0.0	0.0	6.0	17.0	34.0	21.0	0.0	27.0	0.0	23.0	18.0	16.0	6.0	0.0	7.0	17.0	0.0	7.0	0.0	0.0	9.0	0.0	19.0	0.0	6.0	0.0	7.0
b7d4818d81921ed4e76a823b650c2e16	0.0	0.0	0.0	0.0	0.0	0.0	0.0	0.0	0.0	0.0	0.0	0.0	0.0	0.0	0.0	0.0	0.0	0.0	0.0	0.0	0.0	0.0	0.0	1.0	0.0	0.0	0.0	0.0	0.0	0.0	0.0	0.0	0.0	0.0	0.0	0.0	0.0	1.0	0.0	0.0	0.0	0.0	0.0	0.0	0.0	1.0	0.0	0.0
bf3cd739bac64b6ab15849f9d0b6fc8d	17.0	34.0	7.0	0.0	15.0	10.0	13.0	5.0	26.0	6.0	5.0	9.0	113.0	12.0	3.0	20.0	12.0	0.0	18.0	0.0	0.0	7.0	12.0	21.0	19.0	40.0	36.0	9.0	19.0	0.0	23.0	33.0	31.0	12.0	8.0	7.0	4.0	0.0	0.0	0.0	0.0	8.0	0.0	0.0	0.0	2.0	4.0	0.0
ec187f8399c9548c8047936178a29abf	0.0	0.0	0.0	0.0	0.0	0.0	0.0	0.0	0.0	1.0	0.0	0.0	0.0	0.0	0.0	0.0	3.0	0.0	0.0	0.0	0.0	0.0	0.0	2.0	0.0	0.0	0.0	0.0	0.0	0.0	0.0	0.0	0.0	0.0	1.0	0.0	0.0	0.0	0.0	0.0	0.0	2.0	0.0	0.0	0.0	0.0	0.0	0.0
c63c4b483be51e159540e01d057af88b	2.0	4.0	3.0	0.0	0.0	0.0	4.0	3.0	0.0	3.0	3.0	2.0	3.0	2.0	1.0	0.0	0.0	0.0	0.0	0.0	0.0	8.0	2.0	2.0	2.0	0.0	0.0	0.0	4.0	0.0	0.0	0.0	0.0	1.0	1.0	3.0	2.0	2.0	2.0	0.0	0.0	0.0	0.0	0.0	0.0	2.0	4.0	1.0
9b6ae90771956cb5f5904624dc88f447	0.0	0.0	0.0	0.0	20.0	18.0	7.0	5.0	16.0	6.0	51.0	28.0	0.0	0.0	0.0	0.0	0.0	0.0	0.0	0.0	0.0	7.0	7.0	10.0	0.0	0.0	0.0	0.0	0.0	0.0	3.0	0.0	0.0	1.0	1.0	0.0	0.0	2.0	0.0	11.0	4.0	0.0	7.0	7.0	11.0	8.0	10.0	5.0
d088435740481085885ad27a1bd2feb9	0.0	0.0	0.0	0.0	0.0	0.0	0.0	0.0	0.0	0.0	1.0	0.0	0.0	0.0	0.0	8.0	0.0	0.0	0.0	0.0	0.0	0.0	3.0	3.0	5.0	0.0	0.0	0.0	0.0	0.0	0.0	0.0	0.0	5.0	3.0	0.0	0.0	0.0	0.0	0.0	0.0	0.0	0.0	0.0	0.0	0.0	3.0	0.0
4136573958d5101fe25377c762e5005e	0.0	7.0	0.0	0.0	0.0	0.0	20.0	0.0	0.0	0.0	2.0	3.0	0.0	0.0	0.0	3.0	0.0	0.0	0.0	0.0	0.0	0.0	4.0	0.0	0.0	0.0	0.0	0.0	0.0	0.0	0.0	0.0	0.0	3.0	4.0	6.0	0.0	0.0	0.0	0.0	0.0	0.0	0.0	4.0	0.0	3.0	2.0	0.0
5b47eccfc5626cfecc5ede5a35cea63c	0.0	0.0	0.0	0.0	0.0	0.0	0.0	0.0	0.0	5.0	0.0	0.0	0.0	0.0	0.0	0.0	0.0	0.0	0.0	0.0	0.0	0.0	3.0	0.0	0.0	0.0	0.0	0.0	0.0	0.0	0.0	0.0	0.0	4.0	0.0	3.0	0.0	0.0	0.0	0.0	0.0	0.0	0.0	0.0	0.0	0.0	0.0	0.0
751568b0054c7105ef1ec044defb54e1	0.0	0.0	0.0	0.0	0.0	0.0	0.0	0.0	0.0	1.0	0.0	0.0	0.0	0.0	0.0	2.0	0.0	0.0	0.0	0.0	0.0	0.0	0.0	0.0	0.0	0.0	0.0	0.0	0.0	0.0	0.0	0.0	0.0	1.0	0.0	0.0	0.0	1.0	0.0	0.0	0.0	0.0	0.0	0.0	0.0	0.0	0.0	0.0
13153f4cc47a7eb6b2d272f5d820fc30	0.0	16.0	7.0	0.0	0.0	0.0	0.0	8.0	0.0	0.0	0.0	0.0	0.0	0.0	0.0	0.0	0.0	0.0	0.0	0.0	0.0	0.0	0.0	0.0	0.0	0.0	0.0	6.0	0.0	0.0	0.0	0.0	0.0	6.0	0.0	0.0	0.0	0.0	0.0	0.0	0.0	0.0	0.0	0.0	0.0	0.0	0.0	0.0
f5a956a0e3dc408247cece2af7942f3c	15.0	19.0	15.0	32.0	43.0	42.0	49.0	40.0	38.0	24.0	28.0	21.0	15.0	19.0	21.0	25.0	43.0	33.0	37.0	43.0	34.0	30.0	20.0	28.0	24.0	12.0	19.0	16.0	32.0	29.0	43.0	27.0	34.0	21.0	18.0	26.0	22.0	30.0	12.0	32.0	36.0	25.0	38.0	32.0	37.0	20.0	18.0	34.0
5815683cd552a5eb9a8d9c9bce27b705	0.0	0.0	0.0	0.0	0.0	0.0	0.0	0.0	0.0	0.0	0.0	0.0	0.0	0.0	0.0	0.0	0.0	0.0	0.0	1.0	0.0	0.0	0.0	0.0	0.0	0.0	0.0	0.0	0.0	0.0	0.0	0.0	0.0	0.0	0.0	1.0	0.0	0.0	0.0	3.0	0.0	0.0	0.0	0.0	0.0	0.0	2.0	0.0
e8c80feea8cfdf7eb2ef40d2e4235d0b	0.0	0.0	0.0	0.0	0.0	0.0	0.0	0.0	0.0	0.0	1.0	0.0	0.0	0.0	0.0	0.0	0.0	0.0	4.0	0.0	0.0	2.0	1.0	0.0	0.0	0.0	0.0	5.0	0.0	0.0	0.0	0.0	0.0	0.0	0.0	1.0	4.0	0.0	0.0	0.0	0.0	0.0	0.0	0.0	0.0	2.0	2.0	2.0
5830f5b8d0a9103116167d10394cfc75	0.0	0.0	0.0	0.0	27.0	0.0	0.0	0.0	0.0	0.0	0.0	0.0	0.0	0.0	0.0	37.0	0.0	0.0	0.0	0.0	0.0	0.0	0.0	0.0	0.0	0.0	0.0	0.0	0.0	0.0	0.0	0.0	0.0	0.0	0.0	0.0	0.0	0.0	0.0	0.0	0.0	0.0	0.0	0.0	0.0	6.0	5.0	0.0
3760cb7a0839af4528e3f40ba81b0e22	0.0	0.0	0.0	0.0	0.0	0.0	0.0	0.0	0.0	0.0	0.0	0.0	0.0	0.0	0.0	22.0	35.0	16.0	0.0	0.0	0.0	0.0	7.0	4.0	0.0	0.0	0.0	0.0	0.0	0.0	0.0	0.0	0.0	0.0	0.0	0.0	0.0	0.0	0.0	0.0	0.0	0.0	0.0	0.0	0.0	6.0	7.0	7.0
0a09619773e44eb0672e4adffc9c8354	7.0	3.0	3.0	0.0	0.0	4.0	0.0	5.0	8.0	5.0	3.0	4.0	5.0	3.0	4.0	0.0	0.0	0.0	0.0	0.0	0.0	1.0	3.0	0.0	2.0	0.0	0.0	0.0	0.0	3.0	5.0	0.0	0.0	4.0	3.0	8.0	4.0	4.0	0.0	6.0	9.0	6.0	0.0	0.0	5.0	3.0	2.0	4.0
e2982528b343198033e40d3bd44c036c	24.0	27.0	26.0	38.0	53.0	62.0	45.0	36.0	37.0	41.0	56.0	39.0	33.0	32.0	34.0	42.0	63.0	25.0	44.0	45.0	32.0	47.0	46.0	37.0	25.0	40.0	33.0	42.0	39.0	28.0	29.0	38.0	23.0	24.0	30.0	13.0	32.0	44.0	35.0	46.0	53.0	49.0	67.0	63.0	55.0	27.0	39.0	51.0
0edf82fdde2f3fc62193fc0db7b5eecf	9.0	0.0	10.0	0.0	11.0	11.0	0.0	0.0	7.0	4.0	6.0	1.0	4.0	0.0	2.0	0.0	0.0	9.0	0.0	7.0	10.0	7.0	3.0	0.0	2.0	14.0	6.0	13.0	0.0	0.0	0.0	0.0	0.0	1.0	3.0	0.0	5.0	0.0	10.0	0.0	0.0	11.0	0.0	0.0	0.0	0.0	4.0	3.0
1a5cdcf1eced95cb9087903c428db056	2.0	2.0	4.0	8.0	8.0	0.0	0.0	6.0	5.0	2.0	1.0	2.0	3.0	4.0	7.0	8.0	0.0	9.0	4.0	0.0	0.0	3.0	3.0	3.0	2.0	4.0	3.0	5.0	0.0	0.0	0.0	0.0	7.0	3.0	4.0	4.0	4.0	4.0	5.0	0.0	0.0	0.0	13.0	0.0	0.0	5.0	5.0	5.0
8b330dc520045b834f8e756761402dec	0.0	0.0	0.0	0.0	2.0	0.0	0.0	0.0	0.0	1.0	3.0	1.0	0.0	0.0	0.0	0.0	0.0	0.0	0.0	0.0	0.0	1.0	1.0	1.0	0.0	0.0	0.0	0.0	0.0	0.0	0.0	0.0	0.0	0.0	1.0	0.0	0.0	1.0	0.0	2.0	0.0	0.0	0.0	0.0	0.0	2.0	4.0	1.0
9c750a754ab5157de241ff4c9f17993c	0.0	0.0	0.0	0.0	0.0	0.0	0.0	0.0	0.0	0.0	4.0	0.0	0.0	0.0	0.0	0.0	0.0	0.0	0.0	0.0	0.0	0.0	0.0	0.0	0.0	0.0	0.0	0.0	0.0	0.0	0.0	0.0	0.0	0.0	8.0	0.0	0.0	0.0	0.0	32.0	0.0	0.0	0.0	0.0	0.0	2.0	0.0	5.0
1ad46be667af259d9f853be1f961a427	0.0	0.0	0.0	0.0	5.0	0.0	0.0	3.0	5.0	0.0	1.0	1.0	0.0	0.0	0.0	2.0	4.0	0.0	0.0	0.0	0.0	0.0	0.0	0.0	3.0	0.0	0.0	0.0	0.0	0.0	3.0	0.0	0.0	1.0	0.0	1.0	1.0	4.0	0.0	0.0	0.0	0.0	4.0	0.0	7.0	1.0	1.0	2.0
301a493ad586eada5e1022725f70710c	0.0	5.0	0.0	0.0	0.0	0.0	0.0	0.0	0.0	2.0	3.0	0.0	0.0	3.0	0.0	0.0	0.0	6.0	0.0	0.0	0.0	0.0	0.0	0.0	0.0	0.0	0.0	0.0	0.0	0.0	0.0	0.0	0.0	0.0	0.0	0.0	0.0	0.0	0.0	0.0	0.0	0.0	0.0	0.0	0.0	0.0	0.0	0.0
346754f72896cb9326118f58a594dbbe	3.0	4.0	0.0	0.0	11.0	7.0	7.0	7.0	3.0	0.0	0.0	0.0	3.0	4.0	3.0	7.0	9.0	6.0	6.0	11.0	3.0	0.0	0.0	0.0	0.0	6.0	2.0	6.0	6.0	4.0	0.0	4.0	4.0	0.0	0.0	5.0	5.0	5.0	6.0	0.0	0.0	7.0	18.0	7.0	11.0	0.0	0.0	0.0
25cdfd9439f7fd559566b7a4a9cb3349	0.0	0.0	0.0	0.0	0.0	0.0	0.0	0.0	0.0	1.0	0.0	3.0	0.0	0.0	0.0	0.0	0.0	0.0	6.0	0.0	0.0	0.0	1.0	1.0	6.0	0.0	0.0	0.0	0.0	7.0	0.0	0.0	0.0	2.0	3.0	0.0	0.0	0.0	0.0	0.0	9.0	0.0	0.0	0.0	0.0	1.0	2.0	0.0
13ead0530ea9d01a07bd19aa46abc026	0.0	0.0	2.0	0.0	0.0	0.0	0.0	7.0	0.0	0.0	0.0	0.0	0.0	0.0	0.0	0.0	0.0	0.0	0.0	0.0	0.0	0.0	2.0	2.0	0.0	2.0	0.0	0.0	0.0	0.0	6.0	0.0	7.0	0.0	0.0	2.0	0.0	0.0	0.0	0.0	0.0	0.0	0.0	0.0	0.0	0.0	2.0	2.0
58202628ddfe314c9c8a5dc3a0729332	0.0	2.0	0.0	0.0	0.0	0.0	0.0	0.0	0.0	5.0	2.0	2.0	0.0	0.0	0.0	0.0	0.0	0.0	0.0	0.0	0.0	0.0	0.0	0.0	0.0	0.0	0.0	2.0	0.0	0.0	0.0	5.0	0.0	0.0	4.0	3.0	0.0	0.0	0.0	0.0	0.0	0.0	0.0	0.0	0.0	0.0	0.0	0.0
961dcc5d4e1a6bda1a32db25db51fbef	0.0	6.0	0.0	0.0	0.0	0.0	12.0	13.0	0.0	2.0	1.0	6.0	0.0	9.0	0.0	0.0	0.0	0.0	13.0	0.0	0.0	4.0	2.0	2.0	10.0	15.0	14.0	0.0	0.0	0.0	0.0	0.0	0.0	7.0	7.0	1.0	5.0	10.0	7.0	0.0	0.0	0.0	0.0	0.0	0.0	1.0	2.0	2.0
8353b400f9be933ff6906fac86ce5cbc	0.0	0.0	0.0	0.0	0.0	3.0	0.0	0.0	0.0	0.0	0.0	0.0	0.0	0.0	0.0	0.0	5.0	6.0	2.0	0.0	0.0	0.0	0.0	0.0	0.0	0.0	0.0	0.0	0.0	0.0	0.0	0.0	0.0	0.0	0.0	0.0	0.0	0.0	0.0	0.0	0.0	0.0	0.0	0.0	0.0	0.0	0.0	0.0
ecba8338c9afb800fcbe2817ab6a7cb0	0.0	0.0	0.0	0.0	0.0	0.0	0.0	0.0	0.0	0.0	0.0	0.0	0.0	0.0	0.0	0.0	0.0	0.0	0.0	0.0	0.0	0.0	0.0	0.0	0.0	7.0	6.0	0.0	0.0	0.0	0.0	0.0	0.0	0.0	0.0	0.0	8.0	6.0	0.0	0.0	0.0	0.0	0.0	0.0	0.0	0.0	0.0	6.0
e1ef169cd87af6273049c6a4c7e86417	0.0	0.0	0.0	0.0	0.0	0.0	0.0	0.0	0.0	0.0	0.0	0.0	0.0	0.0	0.0	0.0	0.0	0.0	0.0	0.0	0.0	0.0	0.0	0.0	0.0	29.0	0.0	0.0	0.0	0.0	0.0	0.0	0.0	12.0	0.0	0.0	19.0	0.0	0.0	0.0	0.0	0.0	56.0	0.0	0.0	0.0	8.0	0.0
c6036b48c2ca678761d5e0bc23a1894c	0.0	0.0	0.0	0.0	0.0	0.0	0.0	9.0	0.0	0.0	4.0	8.0	0.0	6.0	0.0	0.0	0.0	0.0	0.0	0.0	0.0	3.0	3.0	0.0	0.0	0.0	0.0	0.0	9.0	0.0	0.0	0.0	0.0	4.0	0.0	0.0	0.0	0.0	7.0	0.0	0.0	0.0	0.0	0.0	0.0	9.0	0.0	0.0
d8e26ea90b81e2ba251256346eb4648e	5.0	3.0	0.0	0.0	0.0	0.0	0.0	0.0	0.0	5.0	0.0	2.0	0.0	0.0	0.0	0.0	0.0	0.0	0.0	0.0	0.0	3.0	3.0	3.0	0.0	0.0	0.0	0.0	0.0	0.0	0.0	0.0	0.0	2.0	6.0	4.0	0.0	0.0	0.0	0.0	0.0	0.0	0.0	0.0	0.0	3.0	4.0	0.0
782c1f950ccd17a50df13e0efeb4b2ec	3.0	3.0	0.0	0.0	0.0	6.0	7.0	0.0	0.0	1.0	0.0	1.0	5.0	6.0	2.0	7.0	7.0	0.0	0.0	5.0	0.0	1.0	2.0	2.0	3.0	5.0	0.0	0.0	6.0	4.0	0.0	7.0	0.0	2.0	2.0	1.0	5.0	7.0	3.0	3.0	13.0	0.0	0.0	11.0	10.0	1.0	2.0	4.0
2d60d03c93dd7906b2520ed6a0f4a358	0.0	0.0	0.0	0.0	0.0	0.0	0.0	0.0	0.0	0.0	4.0	2.0	0.0	0.0	0.0	0.0	0.0	0.0	0.0	0.0	0.0	4.0	0.0	0.0	0.0	0.0	0.0	0.0	0.0	0.0	0.0	0.0	0.0	0.0	0.0	2.0	0.0	0.0	0.0	0.0	0.0	0.0	0.0	0.0	0.0	0.0	0.0	0.0
b5b1db8780b39b4546b73e4992b6ec14	0.0	0.0	0.0	0.0	0.0	0.0	0.0	0.0	0.0	0.0	0.0	0.0	3.0	3.0	0.0	0.0	0.0	0.0	7.0	0.0	0.0	0.0	0.0	0.0	0.0	0.0	4.0	0.0	0.0	5.0	0.0	0.0	0.0	0.0	0.0	0.0	0.0	0.0	0.0	0.0	0.0	0.0	6.0	0.0	0.0	0.0	0.0	2.0
3644d01f20706b6fd32a73aee4a46799	0.0	0.0	0.0	0.0	0.0	0.0	0.0	0.0	0.0	0.0	0.0	0.0	0.0	0.0	0.0	0.0	0.0	0.0	0.0	0.0	0.0	0.0	0.0	0.0	2.0	0.0	4.0	0.0	0.0	0.0	0.0	0.0	0.0	3.0	0.0	2.0	5.0	1.0	4.0	0.0	0.0	0.0	0.0	0.0	0.0	0.0	0.0	0.0
5182fab08c5a47af1aede6cb797a1d13	11.0	15.0	11.0	0.0	0.0	0.0	0.0	0.0	0.0	9.0	12.0	9.0	0.0	21.0	0.0	0.0	0.0	0.0	0.0	0.0	0.0	10.0	7.0	9.0	0.0	0.0	0.0	0.0	0.0	0.0	0.0	0.0	0.0	4.0	5.0	5.0	15.0	7.0	0.0	23.0	27.0	0.0	0.0	0.0	0.0	7.0	6.0	11.0
808c13542cc2155b2ff411873fa0db94	0.0	0.0	0.0	0.0	0.0	0.0	0.0	0.0	0.0	0.0	0.0	0.0	0.0	0.0	0.0	0.0	0.0	0.0	0.0	0.0	0.0	0.0	0.0	0.0	0.0	0.0	0.0	0.0	0.0	0.0	1.0	0.0	0.0	0.0	0.0	0.0	0.0	0.0	0.0	0.0	0.0	5.0	0.0	0.0	0.0	1.0	0.0	0.0
09ba7a14a3019106418dcf06b750a134	0.0	0.0	0.0	0.0	0.0	0.0	0.0	3.0	0.0	0.0	0.0	0.0	0.0	0.0	0.0	0.0	0.0	0.0	0.0	0.0	0.0	0.0	0.0	0.0	0.0	0.0	0.0	2.0	0.0	2.0	3.0	5.0	0.0	0.0	0.0	0.0	0.0	0.0	0.0	3.0	0.0	4.0	0.0	0.0	0.0	0.0	1.0	0.0
44c21a8bfca64ae14832bcc63f475ac0	0.0	0.0	7.0	0.0	0.0	8.0	0.0	8.0	0.0	0.0	3.0	6.0	0.0	0.0	7.0	0.0	23.0	0.0	0.0	0.0	11.0	6.0	4.0	4.0	0.0	0.0	8.0	0.0	0.0	0.0	0.0	0.0	0.0	0.0	0.0	0.0	0.0	0.0	0.0	0.0	0.0	0.0	0.0	0.0	16.0	6.0	0.0	0.0
fe6d9e1d12544ae45cac1ed4f428b958	0.0	0.0	0.0	0.0	0.0	0.0	0.0	0.0	0.0	6.0	0.0	5.0	0.0	0.0	0.0	0.0	0.0	0.0	0.0	0.0	0.0	4.0	5.0	6.0	0.0	0.0	0.0	9.0	0.0	0.0	0.0	0.0	0.0	6.0	11.0	0.0	0.0	10.0	0.0	0.0	0.0	0.0	0.0	0.0	0.0	5.0	8.0	7.0
59bf1591f5f543e806902cad7398bf75	138.0	102.0	111.0	90.0	132.0	202.0	96.0	117.0	182.0	203.0	387.0	196.0	141.0	83.0	122.0	67.0	123.0	59.0	116.0	104.0	51.0	125.0	217.0	181.0	140.0	157.0	155.0	127.0	104.0	119.0	165.0	136.0	136.0	124.0	176.0	129.0	76.0	97.0	114.0	76.0	113.0	75.0	114.0	129.0	132.0	96.0	106.0	133.0
d16e54069a0ab0b5149128825527af79	0.0	0.0	12.0	0.0	0.0	0.0	0.0	0.0	0.0	0.0	0.0	0.0	0.0	0.0	0.0	0.0	0.0	0.0	0.0	0.0	0.0	0.0	11.0	0.0	0.0	0.0	0.0	0.0	0.0	0.0	0.0	0.0	0.0	0.0	0.0	0.0	0.0	0.0	0.0	0.0	0.0	0.0	0.0	0.0	0.0	0.0	6.0	6.0
3cca29d39a2498f079c0a1450e0d1a56	0.0	0.0	0.0	0.0	0.0	0.0	0.0	0.0	0.0	1.0	0.0	0.0	0.0	1.0	0.0	0.0	0.0	0.0	0.0	0.0	0.0	1.0	0.0	0.0	0.0	0.0	0.0	0.0	0.0	0.0	0.0	0.0	0.0	1.0	0.0	0.0	0.0	0.0	0.0	0.0	0.0	0.0	0.0	0.0	0.0	0.0	0.0	0.0
6133a994412dea31ef326b01cbc5f51b	0.0	0.0	12.0	0.0	0.0	0.0	0.0	0.0	0.0	0.0	0.0	0.0	5.0	0.0	0.0	0.0	0.0	0.0	0.0	0.0	0.0	8.0	4.0	2.0	4.0	0.0	0.0	0.0	0.0	0.0	0.0	0.0	0.0	2.0	0.0	0.0	0.0	0.0	0.0	5.0	0.0	0.0	0.0	0.0	0.0	4.0	2.0	3.0
0c5aad8357bf8807e6e250de90b0b7d8	10.0	15.0	54.0	0.0	0.0	8.0	7.0	5.0	6.0	5.0	5.0	10.0	19.0	6.0	9.0	0.0	11.0	12.0	6.0	11.0	30.0	14.0	7.0	4.0	13.0	9.0	0.0	0.0	9.0	14.0	11.0	0.0	7.0	5.0	7.0	3.0	16.0	4.0	8.0	10.0	7.0	10.0	0.0	14.0	0.0	11.0	10.0	7.0
5025c7edf32f809e41e52b46d0a46ced	3.0	2.0	0.0	0.0	0.0	0.0	0.0	0.0	0.0	2.0	0.0	0.0	0.0	0.0	0.0	0.0	0.0	0.0	0.0	0.0	0.0	0.0	0.0	0.0	0.0	0.0	0.0	0.0	0.0	0.0	0.0	0.0	0.0	0.0	0.0	0.0	0.0	0.0	0.0	0.0	0.0	0.0	0.0	0.0	0.0	1.0	0.0	0.0
47729f920c136732617a321af1759adb	0.0	0.0	8.0	0.0	0.0	0.0	12.0	0.0	0.0	5.0	9.0	11.0	0.0	0.0	0.0	0.0	0.0	0.0	0.0	17.0	0.0	6.0	0.0	0.0	0.0	6.0	10.0	0.0	0.0	0.0	0.0	0.0	0.0	0.0	5.0	4.0	8.0	0.0	0.0	0.0	0.0	0.0	0.0	0.0	0.0	6.0	3.0	4.0
b8e90a593ec3fcd45ed275ef83a1ac71	4.0	0.0	0.0	0.0	0.0	0.0	0.0	0.0	0.0	5.0	0.0	4.0	0.0	0.0	0.0	0.0	0.0	0.0	0.0	0.0	0.0	5.0	7.0	4.0	0.0	0.0	0.0	0.0	0.0	0.0	0.0	0.0	0.0	5.0	3.0	0.0	0.0	0.0	0.0	0.0	0.0	0.0	0.0	0.0	6.0	0.0	0.0	0.0
a26917b85ccb4bf8bb79a27a69727be0	0.0	0.0	0.0	0.0	0.0	5.0	0.0	0.0	0.0	3.0	3.0	2.0	2.0	0.0	0.0	0.0	5.0	0.0	0.0	0.0	0.0	3.0	3.0	4.0	0.0	0.0	0.0	0.0	0.0	0.0	0.0	0.0	0.0	4.0	4.0	4.0	0.0	4.0	0.0	0.0	7.0	0.0	0.0	0.0	0.0	5.0	5.0	4.0
bbc5c9282707f7b1daf4fd8af0c96832	4.0	3.0	0.0	4.0	0.0	0.0	0.0	0.0	0.0	1.0	0.0	0.0	3.0	7.0	3.0	0.0	0.0	0.0	0.0	0.0	0.0	2.0	1.0	5.0	2.0	0.0	0.0	0.0	0.0	0.0	0.0	0.0	0.0	2.0	0.0	0.0	0.0	4.0	0.0	0.0	0.0	0.0	0.0	10.0	0.0	6.0	4.0	1.0
731a116234e6fef5ca344175906db8ec	0.0	0.0	0.0	0.0	0.0	0.0	0.0	0.0	0.0	0.0	0.0	0.0	0.0	0.0	0.0	0.0	5.0	0.0	0.0	1.0	0.0	0.0	0.0	0.0	0.0	0.0	2.0	0.0	0.0	0.0	0.0	0.0	0.0	0.0	0.0	0.0	0.0	0.0	0.0	0.0	0.0	0.0	2.0	0.0	0.0	0.0	0.0	0.0
e37505cac680f327635f4baab66a4afa	0.0	0.0	0.0	0.0	0.0	0.0	0.0	0.0	0.0	2.0	0.0	2.0	0.0	0.0	0.0	0.0	0.0	0.0	0.0	0.0	0.0	0.0	0.0	0.0	4.0	0.0	0.0	0.0	4.0	0.0	0.0	0.0	0.0	3.0	3.0	2.0	5.0	0.0	0.0	0.0	0.0	0.0	0.0	0.0	0.0	2.0	3.0	2.0
51dd483a584440b656ee98b83eef4eef	0.0	0.0	0.0	0.0	0.0	0.0	0.0	0.0	0.0	2.0	0.0	0.0	0.0	0.0	0.0	0.0	0.0	0.0	0.0	5.0	0.0	3.0	1.0	1.0	0.0	0.0	0.0	0.0	0.0	0.0	0.0	0.0	0.0	0.0	0.0	0.0	0.0	0.0	0.0	0.0	0.0	0.0	0.0	0.0	0.0	3.0	0.0	0.0
8d20dd273f168a31bc2547898e20aedb	0.0	0.0	0.0	13.0	0.0	0.0	0.0	0.0	0.0	3.0	4.0	0.0	0.0	0.0	0.0	0.0	0.0	0.0	0.0	0.0	0.0	0.0	0.0	0.0	0.0	0.0	0.0	0.0	0.0	0.0	0.0	0.0	0.0	0.0	2.0	0.0	0.0	0.0	0.0	0.0	0.0	0.0	0.0	0.0	0.0	0.0	0.0	0.0
ad8eaff3db4ba044f0718e81c234c82e	31.0	18.0	30.0	24.0	36.0	35.0	23.0	18.0	24.0	14.0	14.0	12.0	32.0	24.0	16.0	20.0	41.0	27.0	25.0	18.0	21.0	20.0	14.0	9.0	11.0	35.0	18.0	28.0	19.0	32.0	20.0	0.0	17.0	9.0	21.0	5.0	12.0	10.0	28.0	37.0	35.0	28.0	21.0	46.0	41.0	12.0	17.0	14.0
75848ff7330db00562109bdf00cec95b	0.0	0.0	0.0	0.0	0.0	0.0	0.0	0.0	0.0	0.0	0.0	0.0	0.0	0.0	0.0	16.0	0.0	0.0	0.0	0.0	0.0	0.0	0.0	0.0	0.0	7.0	0.0	11.0	0.0	0.0	0.0	9.0	0.0	4.0	0.0	0.0	0.0	0.0	0.0	0.0	0.0	0.0	0.0	0.0	0.0	0.0	0.0	3.0
5fea9f5c20f9cbfd40b7e87bca6a9732	0.0	5.0	0.0	0.0	0.0	0.0	0.0	0.0	0.0	9.0	4.0	4.0	6.0	6.0	6.0	0.0	8.0	0.0	0.0	0.0	0.0	6.0	4.0	5.0	8.0	6.0	5.0	0.0	0.0	0.0	10.0	0.0	0.0	11.0	6.0	6.0	7.0	6.0	5.0	8.0	12.0	0.0	11.0	0.0	0.0	5.0	11.0	10.0
13a3aa70649dcd4ce3471ac53b7d1d8e	0.0	7.0	8.0	8.0	0.0	10.0	8.0	9.0	8.0	3.0	2.0	3.0	5.0	5.0	8.0	15.0	16.0	12.0	11.0	0.0	8.0	6.0	4.0	4.0	5.0	4.0	5.0	15.0	10.0	9.0	0.0	0.0	16.0	3.0	5.0	3.0	5.0	7.0	7.0	11.0	8.0	18.0	0.0	0.0	0.0	5.0	7.0	6.0
6cb63d904817e937a7396ebfb96f114f	0.0	0.0	20.0	0.0	0.0	0.0	10.0	0.0	0.0	0.0	0.0	3.0	0.0	0.0	0.0	0.0	0.0	6.0	0.0	0.0	0.0	0.0	0.0	0.0	0.0	0.0	0.0	0.0	0.0	0.0	0.0	0.0	0.0	0.0	0.0	0.0	11.0	8.0	0.0	0.0	10.0	0.0	0.0	0.0	0.0	6.0	5.0	0.0
7dea931939036a119da0e9ae11760f4e	8.0	0.0	0.0	0.0	0.0	0.0	0.0	0.0	0.0	3.0	3.0	3.0	4.0	0.0	4.0	0.0	0.0	0.0	0.0	0.0	0.0	3.0	5.0	4.0	8.0	0.0	0.0	0.0	0.0	0.0	0.0	21.0	0.0	4.0	4.0	4.0	0.0	7.0	9.0	0.0	0.0	0.0	11.0	0.0	0.0	5.0	6.0	4.0
77c4d336a296017c28805dc0e4272581	0.0	0.0	16.0	0.0	0.0	0.0	0.0	0.0	0.0	0.0	0.0	6.0	0.0	0.0	0.0	0.0	0.0	0.0	0.0	0.0	0.0	0.0	0.0	0.0	0.0	0.0	0.0	0.0	0.0	0.0	0.0	0.0	0.0	0.0	5.0	0.0	0.0	0.0	0.0	0.0	0.0	0.0	0.0	0.0	0.0	0.0	5.0	9.0
d9ac5f97eddec2859cc1e9b319f6f7b7	0.0	0.0	9.0	0.0	0.0	0.0	0.0	0.0	0.0	8.0	0.0	10.0	0.0	0.0	0.0	0.0	0.0	0.0	0.0	0.0	0.0	0.0	0.0	0.0	6.0	13.0	0.0	0.0	0.0	0.0	0.0	0.0	0.0	0.0	0.0	6.0	0.0	16.0	0.0	11.0	0.0	0.0	0.0	0.0	0.0	0.0	0.0	0.0
552a9cabb938a9e0a770444561ab7a0f	0.0	0.0	0.0	0.0	0.0	0.0	0.0	0.0	0.0	0.0	0.0	0.0	0.0	0.0	4.0	0.0	0.0	0.0	0.0	0.0	0.0	0.0	2.0	0.0	0.0	0.0	0.0	0.0	0.0	0.0	0.0	0.0	0.0	0.0	3.0	2.0	0.0	0.0	3.0	0.0	0.0	0.0	0.0	0.0	0.0	4.0	4.0	4.0
56ea5c9213d47145e94e52226ee977aa	5.0	0.0	6.0	0.0	0.0	0.0	0.0	0.0	0.0	5.0	8.0	3.0	10.0	0.0	0.0	0.0	0.0	22.0	0.0	0.0	0.0	3.0	4.0	3.0	0.0	0.0	0.0	0.0	0.0	0.0	0.0	0.0	0.0	4.0	0.0	0.0	0.0	0.0	0.0	0.0	0.0	0.0	0.0	0.0	0.0	7.0	2.0	3.0
fe5a5e8c1d8744cf707fe0083c035010	0.0	0.0	0.0	0.0	0.0	0.0	0.0	0.0	0.0	4.0	2.0	0.0	4.0	4.0	0.0	12.0	0.0	0.0	0.0	0.0	13.0	4.0	0.0	0.0	0.0	0.0	0.0	0.0	0.0	0.0	0.0	0.0	0.0	4.0	3.0	0.0	0.0	4.0	0.0	0.0	0.0	0.0	0.0	0.0	0.0	4.0	3.0	0.0
8848cfc8c4803efc4e3511d20f74ed86	0.0	0.0	0.0	0.0	0.0	0.0	0.0	0.0	0.0	8.0	3.0	0.0	0.0	0.0	0.0	0.0	0.0	0.0	0.0	0.0	0.0	0.0	0.0	0.0	6.0	0.0	0.0	0.0	0.0	5.0	0.0	0.0	8.0	12.0	4.0	4.0	4.0	0.0	0.0	0.0	0.0	0.0	0.0	0.0	0.0	0.0	0.0	3.0
4763709f5a79ccfa102177c3727598f9	0.0	0.0	0.0	0.0	0.0	0.0	0.0	0.0	0.0	0.0	0.0	0.0	9.0	12.0	11.0	0.0	0.0	0.0	0.0	7.0	0.0	0.0	0.0	0.0	0.0	17.0	0.0	0.0	0.0	0.0	0.0	0.0	0.0	0.0	0.0	0.0	0.0	0.0	18.0	0.0	0.0	0.0	0.0	0.0	0.0	0.0	0.0	0.0
3eb8d767225d83d4673a6a3254257c8a	6.0	10.0	4.0	9.0	0.0	6.0	6.0	5.0	6.0	15.0	7.0	5.0	11.0	5.0	4.0	7.0	8.0	17.0	4.0	21.0	12.0	12.0	10.0	14.0	3.0	2.0	0.0	0.0	6.0	5.0	6.0	0.0	7.0	7.0	5.0	6.0	2.0	4.0	10.0	8.0	6.0	3.0	3.0	16.0	11.0	14.0	8.0	4.0
642853810bcd6599123200566d3b73ad	41.0	12.0	0.0	0.0	0.0	0.0	0.0	10.0	0.0	0.0	0.0	5.0	0.0	0.0	0.0	0.0	0.0	11.0	0.0	0.0	17.0	8.0	0.0	0.0	0.0	0.0	18.0	22.0	0.0	0.0	0.0	0.0	0.0	0.0	0.0	0.0	0.0	0.0	0.0	0.0	0.0	0.0	0.0	0.0	0.0	0.0	0.0	1.0
741af4127927018b982e231cdaa800b6	0.0	0.0	0.0	6.0	9.0	0.0	0.0	0.0	4.0	0.0	2.0	2.0	0.0	0.0	0.0	0.0	0.0	0.0	0.0	0.0	0.0	2.0	3.0	2.0	3.0	0.0	0.0	0.0	0.0	0.0	0.0	0.0	5.0	0.0	4.0	1.0	0.0	0.0	0.0	0.0	0.0	0.0	0.0	0.0	0.0	0.0	5.0	4.0
bc44ddebb844f9a2119230a6855223c1	0.0	0.0	0.0	0.0	0.0	0.0	0.0	2.0	0.0	5.0	1.0	1.0	0.0	0.0	0.0	0.0	0.0	0.0	0.0	0.0	0.0	1.0	1.0	1.0	0.0	0.0	0.0	0.0	0.0	0.0	0.0	0.0	0.0	1.0	3.0	1.0	0.0	0.0	0.0	0.0	0.0	0.0	0.0	0.0	0.0	0.0	1.0	0.0
9a049b614244c442f6f0cdb45ca2d2ed	2.0	0.0	0.0	0.0	0.0	0.0	7.0	0.0	0.0	6.0	0.0	3.0	3.0	5.0	4.0	0.0	8.0	0.0	0.0	7.0	0.0	19.0	9.0	5.0	0.0	0.0	2.0	0.0	0.0	0.0	0.0	0.0	0.0	3.0	4.0	3.0	0.0	2.0	2.0	0.0	0.0	0.0	0.0	0.0	0.0	2.0	2.0	3.0
f2cf2482f952dac2f267fe235ef37476	0.0	6.0	0.0	0.0	0.0	0.0	0.0	0.0	0.0	7.0	2.0	3.0	0.0	0.0	0.0	0.0	0.0	0.0	0.0	0.0	0.0	5.0	4.0	0.0	0.0	0.0	0.0	0.0	0.0	0.0	7.0	0.0	0.0	2.0	0.0	0.0	0.0	0.0	0.0	4.0	0.0	0.0	0.0	0.0	6.0	3.0	2.0	1.0
6959e27283b1800fcb6d10fe613770e2	0.0	0.0	0.0	0.0	0.0	7.0	7.0	0.0	8.0	8.0	0.0	0.0	0.0	0.0	0.0	0.0	0.0	0.0	0.0	0.0	0.0	0.0	4.0	8.0	0.0	0.0	0.0	0.0	0.0	0.0	0.0	0.0	0.0	6.0	0.0	0.0	0.0	0.0	0.0	0.0	0.0	0.0	0.0	0.0	71.0	0.0	0.0	0.0
e909c3f6125a8086b3edd139151cef4e	1.0	0.0	0.0	0.0	0.0	0.0	0.0	0.0	0.0	0.0	0.0	1.0	0.0	0.0	0.0	0.0	0.0	0.0	0.0	0.0	0.0	0.0	0.0	0.0	2.0	0.0	0.0	0.0	0.0	0.0	0.0	0.0	0.0	0.0	0.0	0.0	0.0	0.0	9.0	0.0	0.0	0.0	0.0	0.0	0.0	0.0	0.0	0.0
20583dc25afb192247c3ffe75ea734d9	6.0	11.0	6.0	11.0	0.0	12.0	0.0	20.0	9.0	10.0	10.0	5.0	0.0	4.0	4.0	13.0	15.0	17.0	17.0	12.0	19.0	6.0	5.0	5.0	5.0	7.0	8.0	13.0	10.0	12.0	19.0	20.0	16.0	8.0	9.0	5.0	9.0	0.0	8.0	16.0	15.0	0.0	0.0	17.0	20.0	4.0	5.0	5.0
eba59f0a653fb1c6d45a05e3cf002f74	0.0	0.0	0.0	0.0	0.0	0.0	0.0	8.0	0.0	2.0	0.0	0.0	0.0	3.0	0.0	0.0	0.0	0.0	0.0	0.0	3.0	0.0	3.0	2.0	0.0	0.0	0.0	0.0	4.0	0.0	0.0	0.0	0.0	0.0	0.0	0.0	0.0	0.0	0.0	0.0	0.0	0.0	0.0	0.0	0.0	0.0	4.0	0.0
207e41bc5ed44b7fbc1a0327d529cdf5	0.0	0.0	5.0	8.0	5.0	10.0	13.0	10.0	11.0	5.0	8.0	4.0	8.0	4.0	8.0	11.0	13.0	9.0	18.0	0.0	12.0	5.0	7.0	5.0	5.0	6.0	5.0	7.0	0.0	0.0	0.0	0.0	9.0	4.0	6.0	4.0	6.0	14.0	4.0	10.0	7.0	9.0	0.0	0.0	10.0	3.0	6.0	6.0
02978de01da547fce274b54da019549d	0.0	0.0	0.0	0.0	23.0	0.0	0.0	0.0	0.0	5.0	19.0	0.0	0.0	0.0	0.0	0.0	0.0	0.0	0.0	0.0	0.0	0.0	0.0	4.0	0.0	0.0	0.0	0.0	0.0	0.0	0.0	0.0	0.0	0.0	0.0	0.0	0.0	0.0	0.0	0.0	0.0	0.0	0.0	0.0	0.0	0.0	0.0	0.0
7f5c70dabf8cb52ddefb56a713f15294	0.0	0.0	0.0	0.0	0.0	0.0	0.0	0.0	0.0	0.0	4.0	0.0	0.0	0.0	0.0	0.0	0.0	0.0	0.0	0.0	0.0	0.0	4.0	2.0	0.0	0.0	0.0	0.0	0.0	0.0	0.0	0.0	0.0	0.0	0.0	0.0	0.0	0.0	0.0	0.0	0.0	0.0	0.0	0.0	0.0	0.0	4.0	0.0
636fa567305fd926ea4036a33d703d26	0.0	0.0	0.0	0.0	0.0	0.0	0.0	0.0	0.0	0.0	1.0	1.0	0.0	0.0	0.0	0.0	0.0	0.0	0.0	0.0	0.0	0.0	0.0	2.0	0.0	0.0	0.0	0.0	0.0	0.0	0.0	0.0	0.0	2.0	2.0	2.0	0.0	0.0	0.0	0.0	0.0	0.0	0.0	0.0	0.0	0.0	0.0	1.0
b6b3e65e9641a0384d4c341c3c246202	2.0	3.0	5.0	4.0	7.0	11.0	9.0	7.0	6.0	1.0	2.0	2.0	3.0	5.0	6.0	2.0	20.0	0.0	8.0	7.0	6.0	2.0	3.0	3.0	10.0	0.0	6.0	7.0	8.0	2.0	11.0	12.0	4.0	0.0	1.0	1.0	3.0	7.0	5.0	6.0	12.0	2.0	7.0	13.0	4.0	0.0	0.0	1.0
6de3f1a5bc97f0d8768126f7512efb7c	3.0	0.0	3.0	0.0	0.0	0.0	0.0	0.0	0.0	6.0	0.0	0.0	1.0	0.0	2.0	0.0	0.0	0.0	4.0	0.0	0.0	2.0	2.0	1.0	0.0	0.0	0.0	0.0	3.0	0.0	0.0	0.0	5.0	7.0	21.0	9.0	0.0	3.0	0.0	0.0	0.0	0.0	0.0	0.0	0.0	3.0	2.0	1.0
9c2d068667230a21a3050043d06e02ca	0.0	0.0	0.0	0.0	0.0	0.0	0.0	0.0	0.0	2.0	0.0	2.0	0.0	0.0	0.0	7.0	0.0	0.0	4.0	0.0	0.0	0.0	0.0	0.0	0.0	0.0	0.0	0.0	0.0	0.0	0.0	0.0	0.0	0.0	0.0	0.0	0.0	0.0	0.0	0.0	0.0	0.0	0.0	0.0	5.0	0.0	0.0	2.0
a871b5e69349307fc15a9442e1a06c41	2.0	1.0	0.0	0.0	0.0	0.0	0.0	4.0	0.0	1.0	0.0	1.0	0.0	0.0	0.0	0.0	0.0	0.0	0.0	0.0	3.0	0.0	2.0	2.0	2.0	0.0	0.0	0.0	0.0	0.0	0.0	0.0	0.0	2.0	3.0	2.0	0.0	5.0	2.0	0.0	0.0	0.0	0.0	3.0	0.0	2.0	3.0	1.0
27698c71d6f902ddcc4d82fd6fbe0bea	0.0	0.0	0.0	0.0	0.0	0.0	0.0	0.0	0.0	1.0	0.0	0.0	0.0	0.0	0.0	0.0	0.0	0.0	3.0	0.0	0.0	0.0	1.0	0.0	0.0	0.0	0.0	0.0	0.0	0.0	0.0	0.0	0.0	2.0	0.0	0.0	0.0	0.0	0.0	0.0	0.0	0.0	0.0	0.0	0.0	0.0	0.0	0.0
cf2a13de6d0313e60fed3de3dee74900	23.0	25.0	29.0	17.0	32.0	27.0	0.0	0.0	30.0	11.0	17.0	13.0	32.0	0.0	47.0	21.0	0.0	20.0	43.0	18.0	10.0	11.0	13.0	11.0	20.0	29.0	37.0	40.0	31.0	37.0	27.0	0.0	22.0	12.0	11.0	9.0	33.0	26.0	29.0	32.0	17.0	0.0	31.0	0.0	29.0	9.0	11.0	10.0
d2941175f6768452f37f9bad74b9aab2	0.0	0.0	0.0	5.0	0.0	0.0	0.0	0.0	0.0	1.0	3.0	2.0	0.0	0.0	0.0	0.0	0.0	7.0	0.0	0.0	0.0	0.0	1.0	3.0	0.0	0.0	0.0	0.0	0.0	0.0	0.0	0.0	0.0	1.0	2.0	0.0	0.0	4.0	0.0	0.0	0.0	0.0	0.0	0.0	0.0	0.0	2.0	1.0
14f45bda073cbe85330c1d29b5d70932	0.0	0.0	0.0	0.0	0.0	0.0	0.0	0.0	0.0	0.0	0.0	0.0	0.0	0.0	0.0	0.0	0.0	0.0	0.0	0.0	0.0	0.0	0.0	0.0	1.0	0.0	0.0	0.0	2.0	0.0	0.0	1.0	1.0	0.0	0.0	0.0	0.0	0.0	0.0	0.0	0.0	1.0	0.0	0.0	0.0	0.0	0.0	0.0
fef3b94aa4460b146ce9689cdc5e062b	0.0	0.0	0.0	0.0	0.0	0.0	0.0	0.0	0.0	0.0	0.0	0.0	0.0	0.0	0.0	0.0	0.0	0.0	0.0	0.0	0.0	0.0	1.0	0.0	0.0	0.0	0.0	0.0	0.0	0.0	0.0	0.0	0.0	0.0	0.0	2.0	0.0	3.0	2.0	0.0	0.0	0.0	0.0	0.0	0.0	0.0	2.0	2.0
11c5e5fb5c52cfee6530408329737c20	0.0	0.0	0.0	0.0	0.0	0.0	0.0	0.0	0.0	0.0	0.0	0.0	0.0	0.0	0.0	0.0	0.0	0.0	0.0	0.0	0.0	0.0	0.0	0.0	0.0	0.0	0.0	0.0	0.0	0.0	0.0	0.0	0.0	0.0	1.0	0.0	4.0	0.0	0.0	0.0	7.0	0.0	0.0	0.0	0.0	0.0	0.0	0.0
23544e8bba74dcb137d55fc001326a1a	0.0	0.0	0.0	0.0	0.0	0.0	0.0	0.0	0.0	1.0	0.0	0.0	0.0	0.0	4.0	0.0	0.0	0.0	0.0	0.0	0.0	0.0	0.0	0.0	0.0	0.0	0.0	0.0	0.0	0.0	0.0	0.0	0.0	0.0	0.0	2.0	0.0	0.0	0.0	0.0	0.0	0.0	0.0	0.0	0.0	0.0	2.0	0.0
9b34f904e51360f17f8540e78e4371c6	0.0	1.0	0.0	0.0	0.0	0.0	0.0	0.0	0.0	0.0	0.0	1.0	0.0	2.0	0.0	0.0	0.0	0.0	0.0	6.0	0.0	0.0	0.0	0.0	0.0	0.0	0.0	0.0	0.0	0.0	0.0	0.0	0.0	0.0	0.0	0.0	1.0	0.0	0.0	0.0	0.0	0.0	0.0	0.0	0.0	0.0	0.0	1.0
a02cfd075ad78229f13e19816f4e4b62	44.0	0.0	6.0	5.0	0.0	3.0	0.0	0.0	0.0	5.0	1.0	0.0	9.0	0.0	7.0	10.0	0.0	6.0	9.0	0.0	5.0	13.0	4.0	1.0	0.0	0.0	0.0	5.0	0.0	0.0	0.0	0.0	0.0	2.0	6.0	0.0	0.0	24.0	5.0	11.0	0.0	0.0	6.0	0.0	5.0	0.0	8.0	2.0
546831c1ac38d2f08007d75ca9d6479a	0.0	0.0	0.0	0.0	0.0	0.0	0.0	0.0	0.0	0.0	0.0	0.0	0.0	1.0	0.0	0.0	7.0	0.0	1.0	0.0	0.0	0.0	0.0	0.0	0.0	0.0	0.0	5.0	0.0	0.0	1.0	0.0	0.0	0.0	0.0	0.0	0.0	0.0	0.0	0.0	0.0	6.0	0.0	0.0	0.0	0.0	0.0	0.0
e2d2a34e5c9e4d776d963cb53bcb94d5	0.0	0.0	0.0	0.0	0.0	0.0	7.0	0.0	0.0	0.0	0.0	1.0	0.0	0.0	3.0	0.0	0.0	0.0	0.0	0.0	0.0	2.0	0.0	0.0	0.0	3.0	0.0	5.0	0.0	0.0	0.0	0.0	0.0	0.0	0.0	0.0	0.0	0.0	0.0	0.0	0.0	0.0	0.0	0.0	0.0	0.0	0.0	2.0
82c75ccc8f927f8fa4f9fd15708edc13	0.0	2.0	0.0	0.0	0.0	0.0	0.0	5.0	0.0	0.0	1.0	0.0	0.0	0.0	1.0	0.0	0.0	0.0	0.0	5.0	0.0	2.0	0.0	1.0	0.0	0.0	0.0	0.0	0.0	0.0	0.0	0.0	5.0	0.0	3.0	1.0	0.0	0.0	0.0	0.0	0.0	0.0	0.0	0.0	0.0	2.0	1.0	0.0
d4214200bde60b9f06cb2126c94ad229	0.0	0.0	0.0	0.0	0.0	0.0	0.0	0.0	0.0	4.0	0.0	0.0	4.0	0.0	0.0	21.0	42.0	0.0	0.0	0.0	0.0	0.0	4.0	3.0	0.0	0.0	0.0	0.0	0.0	0.0	0.0	0.0	0.0	6.0	0.0	0.0	0.0	0.0	0.0	0.0	17.0	0.0	0.0	0.0	15.0	7.0	7.0	0.0
15624472a5fda885a6de3717c38671e1	0.0	5.0	0.0	7.0	0.0	0.0	0.0	9.0	10.0	3.0	0.0	4.0	6.0	0.0	0.0	12.0	0.0	14.0	0.0	13.0	13.0	5.0	5.0	6.0	5.0	0.0	0.0	0.0	0.0	0.0	0.0	0.0	0.0	5.0	7.0	6.0	0.0	4.0	0.0	11.0	0.0	0.0	0.0	0.0	0.0	5.0	6.0	4.0
6866f3047e1998f53c04ff8e4fa9cffa	0.0	0.0	0.0	0.0	0.0	0.0	8.0	0.0	0.0	4.0	4.0	0.0	0.0	0.0	0.0	0.0	0.0	0.0	0.0	0.0	0.0	0.0	0.0	0.0	0.0	0.0	0.0	0.0	0.0	0.0	9.0	0.0	17.0	59.0	6.0	47.0	0.0	0.0	0.0	0.0	0.0	0.0	0.0	0.0	0.0	0.0	0.0	0.0
0383c4ddb9f2ff0e2d4a9bb0ae58d143	0.0	0.0	0.0	0.0	0.0	0.0	0.0	0.0	0.0	0.0	0.0	0.0	0.0	0.0	0.0	0.0	0.0	0.0	0.0	0.0	0.0	1.0	0.0	0.0	0.0	0.0	0.0	0.0	0.0	0.0	0.0	0.0	4.0	0.0	0.0	0.0	0.0	0.0	0.0	0.0	0.0	0.0	5.0	0.0	0.0	0.0	0.0	0.0
edab9c2cbe477f1b281a2f39cdf3eb4a	0.0	0.0	0.0	0.0	3.0	3.0	0.0	0.0	0.0	0.0	1.0	1.0	0.0	0.0	0.0	0.0	0.0	0.0	0.0	0.0	0.0	0.0	0.0	0.0	0.0	1.0	1.0	2.0	0.0	2.0	0.0	0.0	0.0	1.0	4.0	2.0	0.0	0.0	0.0	0.0	0.0	0.0	0.0	0.0	0.0	0.0	0.0	0.0
5b9fd28464d8ff7fc4bd53a055c84069	0.0	0.0	2.0	3.0	3.0	3.0	5.0	0.0	4.0	1.0	1.0	2.0	2.0	2.0	2.0	0.0	0.0	0.0	5.0	0.0	0.0	1.0	0.0	1.0	3.0	0.0	0.0	0.0	4.0	0.0	0.0	0.0	0.0	2.0	1.0	0.0	4.0	3.0	3.0	0.0	0.0	2.0	0.0	0.0	4.0	2.0	2.0	3.0
ef289d460d88b8bf99288c9ccafa3de4	0.0	3.0	0.0	0.0	0.0	0.0	0.0	0.0	0.0	0.0	0.0	0.0	0.0	0.0	0.0	0.0	0.0	0.0	0.0	0.0	0.0	2.0	0.0	0.0	0.0	0.0	0.0	0.0	0.0	0.0	0.0	0.0	0.0	0.0	0.0	0.0	0.0	0.0	0.0	0.0	0.0	0.0	0.0	0.0	0.0	1.0	2.0	0.0
590d63591606c92c3b459cc5722e7772	0.0	0.0	0.0	0.0	0.0	0.0	0.0	5.0	0.0	3.0	5.0	2.0	0.0	0.0	0.0	0.0	0.0	0.0	0.0	0.0	0.0	6.0	4.0	4.0	0.0	4.0	3.0	0.0	0.0	0.0	0.0	0.0	0.0	4.0	8.0	2.0	0.0	0.0	3.0	0.0	0.0	0.0	8.0	0.0	7.0	2.0	4.0	4.0
9a68f662ca90662c043898ba0e801215	0.0	2.0	0.0	0.0	0.0	4.0	0.0	0.0	0.0	3.0	3.0	2.0	0.0	0.0	3.0	0.0	0.0	0.0	6.0	0.0	0.0	2.0	2.0	3.0	0.0	2.0	3.0	0.0	0.0	0.0	0.0	0.0	0.0	5.0	3.0	2.0	0.0	4.0	0.0	0.0	0.0	0.0	7.0	0.0	0.0	4.0	3.0	3.0
975f70a1d793ee2958c184777b6ad1e4	10.0	6.0	4.0	14.0	0.0	6.0	12.0	9.0	14.0	2.0	6.0	4.0	9.0	7.0	3.0	0.0	6.0	17.0	0.0	18.0	8.0	8.0	8.0	8.0	4.0	0.0	2.0	0.0	0.0	7.0	5.0	0.0	10.0	2.0	10.0	3.0	2.0	4.0	7.0	15.0	7.0	24.0	10.0	21.0	11.0	18.0	10.0	3.0
4663eacd04a6f546ff05ebc4e7f1e151	8.0	0.0	0.0	19.0	13.0	16.0	0.0	0.0	18.0	3.0	5.0	4.0	0.0	0.0	0.0	0.0	0.0	25.0	10.0	0.0	0.0	2.0	9.0	5.0	0.0	8.0	0.0	0.0	10.0	0.0	22.0	0.0	0.0	5.0	6.0	6.0	6.0	8.0	0.0	0.0	0.0	0.0	20.0	0.0	0.0	4.0	5.0	2.0
b4e98d3df5195702c0fbe4e3c5b49c09	0.0	1.0	20.0	0.0	8.0	0.0	0.0	2.0	2.0	2.0	0.0	3.0	0.0	0.0	3.0	0.0	0.0	0.0	0.0	0.0	0.0	0.0	0.0	1.0	0.0	0.0	0.0	0.0	6.0	0.0	0.0	0.0	0.0	0.0	3.0	0.0	0.0	0.0	0.0	8.0	0.0	0.0	0.0	0.0	0.0	1.0	0.0	2.0
2ea935f2f7a084ea562ce2c870aa1eaa	0.0	0.0	0.0	0.0	0.0	0.0	13.0	0.0	0.0	7.0	2.0	0.0	0.0	0.0	0.0	0.0	7.0	0.0	0.0	0.0	0.0	5.0	0.0	6.0	0.0	0.0	0.0	0.0	6.0	0.0	0.0	0.0	0.0	4.0	4.0	0.0	0.0	10.0	0.0	0.0	0.0	0.0	0.0	0.0	0.0	4.0	3.0	5.0
0da7c5387736dce7e3fe1a6c261f635b	7.0	8.0	7.0	0.0	13.0	14.0	0.0	7.0	0.0	0.0	0.0	5.0	6.0	0.0	0.0	8.0	55.0	0.0	0.0	0.0	8.0	0.0	0.0	0.0	10.0	13.0	10.0	8.0	8.0	0.0	0.0	0.0	12.0	6.0	4.0	9.0	4.0	0.0	0.0	0.0	0.0	0.0	0.0	0.0	0.0	3.0	0.0	6.0
ac6346b65e1ffc00cf0e470706f6b717	5.0	7.0	7.0	0.0	4.0	0.0	0.0	0.0	0.0	3.0	1.0	1.0	0.0	0.0	0.0	0.0	0.0	0.0	0.0	0.0	0.0	0.0	1.0	0.0	0.0	0.0	2.0	4.0	0.0	3.0	6.0	10.0	9.0	11.0	7.0	4.0	0.0	0.0	0.0	0.0	0.0	0.0	0.0	0.0	0.0	0.0	0.0	0.0
17ff413c7857ea276795b927e390cf0a	0.0	0.0	0.0	2.0	3.0	0.0	0.0	0.0	0.0	1.0	0.0	0.0	0.0	0.0	1.0	3.0	2.0	1.0	4.0	1.0	0.0	3.0	1.0	1.0	0.0	2.0	2.0	5.0	0.0	3.0	3.0	0.0	0.0	0.0	2.0	0.0	2.0	0.0	0.0	1.0	0.0	0.0	0.0	0.0	0.0	0.0	0.0	1.0
bd3190d4a5b893304210c0b331824986	0.0	0.0	0.0	0.0	0.0	0.0	0.0	0.0	0.0	0.0	0.0	0.0	0.0	0.0	0.0	0.0	0.0	0.0	0.0	0.0	0.0	0.0	0.0	0.0	0.0	0.0	0.0	0.0	0.0	0.0	0.0	0.0	0.0	0.0	0.0	1.0	0.0	0.0	1.0	0.0	0.0	0.0	3.0	0.0	0.0	0.0	0.0	1.0
507e55425ff9893a9bbf27223a44b4d5	0.0	0.0	0.0	0.0	0.0	0.0	0.0	0.0	0.0	0.0	0.0	1.0	0.0	0.0	0.0	0.0	10.0	0.0	0.0	8.0	0.0	4.0	53.0	70.0	2.0	0.0	0.0	0.0	0.0	0.0	0.0	0.0	0.0	0.0	0.0	0.0	0.0	0.0	14.0	0.0	10.0	11.0	54.0	68.0	86.0	61.0	19.0	55.0
3f6c992719e090f6623277159bbdb709	2.0	0.0	0.0	6.0	12.0	7.0	15.0	7.0	12.0	5.0	4.0	5.0	4.0	4.0	5.0	14.0	8.0	0.0	9.0	6.0	3.0	3.0	5.0	5.0	4.0	4.0	0.0	7.0	6.0	0.0	9.0	7.0	4.0	4.0	2.0	4.0	0.0	10.0	6.0	13.0	8.0	9.0	10.0	0.0	10.0	5.0	6.0	6.0
2c063b6862e30d138b218d6060790f7a	0.0	0.0	0.0	0.0	6.0	0.0	0.0	9.0	0.0	0.0	0.0	2.0	0.0	0.0	0.0	0.0	0.0	0.0	6.0	4.0	0.0	0.0	3.0	2.0	0.0	0.0	0.0	0.0	7.0	0.0	8.0	0.0	0.0	0.0	0.0	3.0	0.0	0.0	0.0	0.0	0.0	0.0	0.0	0.0	0.0	0.0	2.0	2.0
8ae7361b1d7949d919a240db46e116aa	0.0	2.0	1.0	0.0	0.0	0.0	0.0	0.0	0.0	0.0	0.0	0.0	2.0	0.0	5.0	0.0	0.0	0.0	5.0	8.0	0.0	0.0	1.0	0.0	0.0	0.0	0.0	0.0	0.0	0.0	0.0	0.0	0.0	0.0	0.0	2.0	5.0	2.0	1.0	0.0	0.0	0.0	0.0	0.0	0.0	1.0	1.0	0.0
efb101adf4508ee8cf8c39bf1b971cdb	0.0	0.0	0.0	0.0	0.0	0.0	0.0	0.0	0.0	0.0	0.0	0.0	0.0	0.0	0.0	0.0	0.0	0.0	0.0	5.0	0.0	0.0	0.0	0.0	0.0	0.0	0.0	0.0	0.0	0.0	3.0	0.0	0.0	1.0	1.0	0.0	0.0	0.0	0.0	0.0	0.0	0.0	0.0	0.0	0.0	2.0	0.0	0.0
c02a2c0b705d48aba8ea19ce3935adc0	4.0	0.0	0.0	0.0	0.0	0.0	0.0	0.0	0.0	0.0	4.0	0.0	0.0	0.0	0.0	0.0	0.0	0.0	0.0	0.0	0.0	0.0	0.0	7.0	0.0	0.0	0.0	8.0	0.0	0.0	0.0	0.0	4.0	0.0	0.0	0.0	0.0	0.0	0.0	0.0	0.0	0.0	0.0	0.0	0.0	0.0	0.0	0.0
ef54a825201a484b7bdbff4ce0176acb	0.0	0.0	0.0	1.0	0.0	0.0	0.0	0.0	0.0	0.0	0.0	0.0	0.0	0.0	0.0	0.0	7.0	1.0	0.0	0.0	0.0	0.0	0.0	0.0	0.0	0.0	0.0	0.0	0.0	0.0	3.0	0.0	0.0	0.0	0.0	0.0	0.0	0.0	0.0	2.0	1.0	0.0	10.0	0.0	0.0	0.0	0.0	0.0
9255ad8fa4b75c21d30961e317893610	2.0	0.0	0.0	0.0	5.0	0.0	0.0	0.0	3.0	9.0	7.0	5.0	0.0	0.0	0.0	0.0	0.0	0.0	0.0	0.0	0.0	5.0	4.0	4.0	0.0	0.0	0.0	5.0	0.0	0.0	0.0	4.0	6.0	5.0	8.0	15.0	0.0	2.0	0.0	0.0	0.0	0.0	0.0	0.0	0.0	3.0	4.0	5.0
f6412665e04133d4c7f5c03b109ac495	0.0	0.0	0.0	0.0	0.0	0.0	0.0	0.0	0.0	0.0	0.0	0.0	0.0	0.0	13.0	0.0	0.0	0.0	0.0	0.0	0.0	0.0	6.0	0.0	0.0	0.0	0.0	0.0	0.0	0.0	0.0	0.0	0.0	0.0	0.0	0.0	10.0	0.0	0.0	0.0	0.0	16.0	0.0	0.0	0.0	0.0	0.0	3.0
05034666cdd709a84b0f360bdbfd503a	0.0	0.0	0.0	7.0	0.0	0.0	0.0	0.0	0.0	0.0	0.0	0.0	0.0	0.0	0.0	0.0	0.0	0.0	8.0	0.0	0.0	0.0	0.0	0.0	0.0	0.0	0.0	0.0	5.0	1.0	0.0	0.0	0.0	1.0	1.0	1.0	0.0	0.0	0.0	0.0	0.0	0.0	0.0	0.0	0.0	0.0	0.0	0.0
39a5b34034917abbab9f5fb9dc4d6e09	3.0	5.0	0.0	0.0	6.0	6.0	0.0	0.0	8.0	5.0	5.0	6.0	5.0	0.0	0.0	4.0	0.0	6.0	0.0	0.0	5.0	14.0	19.0	17.0	5.0	3.0	4.0	0.0	0.0	0.0	0.0	0.0	0.0	5.0	0.0	6.0	3.0	9.0	0.0	0.0	7.0	12.0	12.0	10.0	9.0	12.0	12.0	7.0
03602b9efd53a74968db30fefcc2b6ee	18.0	15.0	0.0	6.0	17.0	16.0	12.0	9.0	20.0	30.0	43.0	34.0	5.0	2.0	5.0	0.0	10.0	12.0	0.0	0.0	6.0	11.0	13.0	7.0	7.0	3.0	0.0	0.0	0.0	5.0	0.0	5.0	12.0	17.0	14.0	16.0	4.0	0.0	6.0	6.0	0.0	8.0	0.0	0.0	0.0	5.0	4.0	3.0
2091549c9581de16fe29541edee65d88	0.0	0.0	0.0	0.0	0.0	0.0	0.0	0.0	0.0	0.0	0.0	0.0	0.0	0.0	0.0	0.0	0.0	0.0	10.0	10.0	0.0	0.0	0.0	0.0	0.0	0.0	0.0	0.0	6.0	0.0	0.0	0.0	0.0	0.0	0.0	0.0	0.0	0.0	0.0	0.0	0.0	0.0	0.0	0.0	0.0	0.0	0.0	2.0
5db0de85d7b2477f97b8766327fd2ab1	3.0	0.0	0.0	0.0	0.0	0.0	0.0	0.0	0.0	0.0	0.0	0.0	0.0	4.0	0.0	0.0	0.0	0.0	0.0	4.0	0.0	0.0	1.0	1.0	0.0	0.0	0.0	0.0	0.0	4.0	0.0	0.0	0.0	0.0	1.0	0.0	0.0	2.0	0.0	0.0	0.0	0.0	0.0	0.0	0.0	0.0	5.0	0.0
68beef5a03550b72250f94a341d7fe9c	0.0	0.0	0.0	0.0	0.0	0.0	0.0	0.0	0.0	0.0	0.0	0.0	0.0	0.0	0.0	0.0	0.0	0.0	0.0	0.0	0.0	0.0	2.0	1.0	0.0	0.0	0.0	0.0	0.0	0.0	0.0	0.0	0.0	2.0	0.0	1.0	0.0	2.0	0.0	0.0	0.0	3.0	0.0	0.0	0.0	0.0	1.0	2.0
24494842e5080212de0fcced569d5fde	0.0	0.0	3.0	0.0	0.0	3.0	2.0	4.0	0.0	1.0	0.0	0.0	0.0	3.0	0.0	0.0	0.0	0.0	0.0	0.0	3.0	2.0	0.0	2.0	2.0	0.0	3.0	0.0	0.0	0.0	7.0	0.0	5.0	2.0	0.0	0.0	5.0	0.0	0.0	0.0	0.0	0.0	0.0	3.0	0.0	2.0	3.0	2.0
a989b3ed117dfb424392eab346398163	0.0	0.0	0.0	0.0	0.0	0.0	0.0	0.0	0.0	0.0	0.0	0.0	0.0	0.0	0.0	0.0	0.0	0.0	0.0	0.0	0.0	0.0	0.0	1.0	0.0	0.0	0.0	0.0	0.0	0.0	0.0	0.0	0.0	1.0	3.0	1.0	9.0	0.0	0.0	0.0	0.0	0.0	0.0	0.0	0.0	1.0	2.0	4.0
cae094434e281001cceb796a1276e22f	0.0	3.0	0.0	0.0	0.0	0.0	0.0	0.0	0.0	0.0	0.0	0.0	0.0	0.0	0.0	0.0	0.0	0.0	0.0	0.0	0.0	0.0	2.0	0.0	4.0	0.0	4.0	0.0	0.0	0.0	0.0	0.0	0.0	0.0	0.0	0.0	0.0	0.0	0.0	0.0	0.0	0.0	0.0	0.0	0.0	0.0	0.0	0.0
0ed2561084fb55e70d0bb56d6cc738d1	0.0	0.0	0.0	0.0	0.0	0.0	4.0	14.0	0.0	0.0	0.0	5.0	0.0	4.0	0.0	0.0	0.0	0.0	0.0	0.0	0.0	4.0	0.0	0.0	0.0	0.0	0.0	0.0	0.0	0.0	0.0	0.0	0.0	4.0	0.0	0.0	2.0	0.0	3.0	0.0	0.0	0.0	0.0	0.0	0.0	0.0	0.0	1.0
9db88319b758070176b29827cab1c62f	10.0	4.0	12.0	13.0	13.0	13.0	0.0	9.0	23.0	12.0	19.0	8.0	9.0	9.0	8.0	14.0	12.0	13.0	0.0	11.0	8.0	14.0	11.0	12.0	9.0	6.0	0.0	0.0	21.0	10.0	12.0	12.0	8.0	10.0	10.0	7.0	0.0	8.0	5.0	18.0	13.0	12.0	0.0	14.0	14.0	9.0	12.0	7.0
8f6bd08752eb3bbec3d5e26d1f3edc29	7.0	7.0	6.0	11.0	0.0	0.0	11.0	11.0	15.0	7.0	9.0	8.0	4.0	6.0	8.0	11.0	10.0	5.0	8.0	0.0	7.0	5.0	4.0	7.0	3.0	0.0	7.0	0.0	0.0	9.0	6.0	0.0	0.0	5.0	9.0	7.0	14.0	16.0	10.0	11.0	7.0	13.0	13.0	11.0	7.0	8.0	8.0	11.0
8fafe0f302e44549a5be736be641936c	2.0	0.0	5.0	4.0	0.0	0.0	0.0	0.0	0.0	0.0	0.0	0.0	4.0	0.0	0.0	0.0	0.0	0.0	0.0	0.0	0.0	0.0	0.0	4.0	0.0	0.0	0.0	0.0	0.0	0.0	0.0	0.0	0.0	0.0	0.0	0.0	0.0	5.0	4.0	0.0	0.0	0.0	0.0	0.0	0.0	0.0	4.0	0.0
c888cf5424410ca115e0afd64a8b2b9a	0.0	0.0	0.0	0.0	0.0	0.0	0.0	0.0	0.0	0.0	0.0	3.0	0.0	0.0	0.0	12.0	0.0	0.0	0.0	0.0	0.0	0.0	1.0	2.0	0.0	0.0	0.0	0.0	0.0	0.0	0.0	0.0	0.0	0.0	5.0	5.0	0.0	11.0	0.0	0.0	0.0	13.0	0.0	20.0	0.0	0.0	0.0	0.0
dc2ac3219361e4953d22b4081e6aa99a	0.0	0.0	0.0	0.0	0.0	0.0	0.0	0.0	0.0	0.0	0.0	1.0	0.0	0.0	0.0	0.0	0.0	0.0	0.0	0.0	0.0	0.0	0.0	0.0	0.0	0.0	0.0	0.0	0.0	0.0	0.0	0.0	0.0	1.0	0.0	0.0	0.0	7.0	0.0	0.0	0.0	0.0	0.0	0.0	0.0	0.0	0.0	0.0
fcc72d39631eab53f53d65b7d6ef3448	0.0	1.0	0.0	0.0	0.0	0.0	0.0	0.0	0.0	0.0	0.0	0.0	0.0	0.0	2.0	0.0	3.0	0.0	0.0	0.0	0.0	0.0	0.0	0.0	0.0	0.0	1.0	0.0	0.0	0.0	0.0	0.0	1.0	0.0	0.0	0.0	0.0	1.0	1.0	0.0	0.0	0.0	0.0	0.0	0.0	0.0	0.0	0.0
5705e4ff3003e36507460be63d5ff83f	0.0	0.0	0.0	0.0	0.0	0.0	0.0	0.0	0.0	8.0	5.0	6.0	6.0	0.0	8.0	0.0	0.0	0.0	0.0	0.0	0.0	6.0	8.0	7.0	0.0	0.0	0.0	0.0	0.0	0.0	0.0	0.0	0.0	9.0	9.0	6.0	6.0	12.0	5.0	0.0	0.0	0.0	0.0	0.0	0.0	7.0	7.0	12.0
677d0a7265b751f59d36f293aba60f4f	0.0	0.0	0.0	0.0	0.0	1.0	1.0	2.0	0.0	0.0	0.0	0.0	1.0	0.0	2.0	0.0	0.0	0.0	1.0	0.0	0.0	0.0	0.0	0.0	0.0	0.0	0.0	0.0	0.0	0.0	1.0	0.0	0.0	0.0	0.0	0.0	0.0	0.0	0.0	1.0	0.0	0.0	0.0	0.0	0.0	0.0	0.0	0.0
5d69919fa538540345fe594b15030ba4	0.0	0.0	0.0	0.0	0.0	0.0	0.0	0.0	5.0	3.0	0.0	2.0	0.0	0.0	5.0	0.0	0.0	6.0	8.0	0.0	0.0	4.0	4.0	3.0	0.0	0.0	0.0	0.0	0.0	0.0	0.0	0.0	0.0	2.0	0.0	0.0	0.0	5.0	0.0	0.0	0.0	0.0	0.0	0.0	0.0	0.0	3.0	2.0
71117b33539a36dd47938e23230f4a19	0.0	0.0	0.0	0.0	0.0	0.0	0.0	0.0	0.0	0.0	0.0	1.0	0.0	0.0	0.0	0.0	0.0	0.0	0.0	0.0	0.0	0.0	0.0	0.0	0.0	0.0	0.0	0.0	0.0	0.0	0.0	0.0	0.0	2.0	0.0	0.0	0.0	0.0	0.0	0.0	0.0	0.0	0.0	0.0	0.0	2.0	0.0	2.0
6f9ee02db8ce7161fb60406b23cdd6d8	0.0	0.0	0.0	0.0	21.0	0.0	0.0	0.0	23.0	65.0	1651.0	1530.0	0.0	0.0	0.0	0.0	0.0	0.0	0.0	0.0	12.0	135.0	2.0	131.0	3.0	0.0	0.0	0.0	0.0	0.0	0.0	0.0	0.0	0.0	0.0	0.0	0.0	2.0	0.0	285.0	0.0	0.0	151.0	95.0	373.0	506.0	275.0	63.0
07bc6143551e38126cbac2eb9c5f5a51	54.0	70.0	61.0	100.0	102.0	65.0	101.0	94.0	102.0	63.0	62.0	128.0	68.0	57.0	69.0	105.0	210.0	98.0	168.0	85.0	81.0	65.0	94.0	61.0	44.0	55.0	31.0	120.0	75.0	87.0	65.0	53.0	66.0	46.0	71.0	66.0	109.0	51.0	70.0	100.0	107.0	121.0	54.0	90.0	127.0	60.0	74.0	116.0
bd153ef95acc0a8c8e2512e9d6552056	0.0	0.0	0.0	12.0	0.0	0.0	0.0	0.0	4.0	0.0	0.0	0.0	0.0	2.0	1.0	0.0	7.0	0.0	6.0	0.0	10.0	0.0	1.0	1.0	2.0	0.0	2.0	2.0	0.0	0.0	0.0	0.0	0.0	1.0	0.0	1.0	0.0	1.0	2.0	0.0	10.0	0.0	0.0	0.0	12.0	1.0	0.0	1.0
f7f3519600a7438ddb7c41b4c0df1dbc	7.0	0.0	0.0	0.0	0.0	0.0	0.0	11.0	0.0	0.0	5.0	0.0	0.0	0.0	0.0	0.0	0.0	0.0	0.0	0.0	0.0	0.0	0.0	0.0	0.0	0.0	0.0	0.0	0.0	0.0	0.0	0.0	0.0	0.0	0.0	0.0	0.0	0.0	0.0	0.0	0.0	0.0	0.0	0.0	11.0	0.0	0.0	0.0
02e66a0b1484c65faf4e1220fff78c50	0.0	0.0	0.0	0.0	0.0	0.0	0.0	0.0	0.0	0.0	0.0	0.0	0.0	0.0	0.0	0.0	0.0	0.0	0.0	0.0	0.0	0.0	0.0	0.0	0.0	0.0	0.0	0.0	0.0	0.0	0.0	0.0	0.0	0.0	0.0	3.0	0.0	0.0	0.0	0.0	0.0	0.0	0.0	0.0	0.0	0.0	0.0	0.0
9375445360775045532c58ea9c118c82	19.0	6.0	0.0	0.0	0.0	0.0	0.0	19.0	0.0	5.0	4.0	8.0	0.0	28.0	0.0	0.0	0.0	0.0	34.0	17.0	24.0	0.0	9.0	13.0	9.0	15.0	12.0	23.0	40.0	27.0	21.0	0.0	0.0	7.0	8.0	10.0	17.0	14.0	12.0	0.0	37.0	45.0	0.0	0.0	0.0	10.0	9.0	19.0
89dc8a67ae0850d1aa7cde5cbc9df435	6.0	0.0	0.0	0.0	0.0	0.0	0.0	0.0	13.0	3.0	6.0	0.0	6.0	1.0	0.0	0.0	0.0	0.0	0.0	0.0	9.0	5.0	0.0	0.0	0.0	0.0	0.0	13.0	0.0	0.0	8.0	0.0	8.0	4.0	4.0	5.0	0.0	0.0	3.0	0.0	0.0	11.0	0.0	8.0	12.0	4.0	5.0	4.0
b3b08f596e58010d664e0954e82ca675	0.0	0.0	0.0	0.0	0.0	0.0	0.0	0.0	0.0	0.0	0.0	0.0	0.0	4.0	0.0	0.0	0.0	0.0	0.0	0.0	5.0	0.0	0.0	0.0	0.0	0.0	0.0	0.0	0.0	0.0	0.0	0.0	0.0	0.0	0.0	0.0	0.0	0.0	0.0	0.0	0.0	0.0	0.0	0.0	0.0	3.0	0.0	2.0
264ff887ac7e293084ef4275f9b07499	0.0	0.0	0.0	0.0	0.0	0.0	8.0	0.0	7.0	3.0	0.0	0.0	0.0	0.0	0.0	0.0	0.0	0.0	0.0	0.0	0.0	0.0	0.0	0.0	0.0	6.0	5.0	0.0	0.0	0.0	0.0	10.0	0.0	4.0	6.0	5.0	3.0	4.0	0.0	6.0	0.0	10.0	0.0	0.0	0.0	4.0	0.0	6.0
f2c05be71e45ef9f12e7b37a2e588c90	0.0	2.0	2.0	0.0	0.0	2.0	0.0	0.0	0.0	1.0	0.0	0.0	0.0	0.0	0.0	0.0	0.0	0.0	0.0	4.0	0.0	0.0	0.0	0.0	0.0	0.0	0.0	0.0	0.0	0.0	0.0	0.0	0.0	2.0	0.0	0.0	0.0	0.0	0.0	0.0	0.0	2.0	0.0	8.0	0.0	2.0	0.0	1.0
725aedd232ebeb0070617982dca58b40	0.0	3.0	0.0	5.0	0.0	0.0	0.0	0.0	0.0	0.0	0.0	0.0	0.0	0.0	0.0	0.0	0.0	0.0	0.0	0.0	0.0	0.0	0.0	0.0	1.0	0.0	0.0	0.0	0.0	0.0	0.0	6.0	0.0	0.0	2.0	0.0	0.0	0.0	0.0	0.0	0.0	0.0	0.0	0.0	0.0	0.0	0.0	2.0
42c23a5f0111dfcae6ad9bb90c4caf71	0.0	0.0	0.0	0.0	0.0	0.0	0.0	0.0	0.0	0.0	0.0	0.0	0.0	0.0	0.0	0.0	0.0	0.0	0.0	0.0	0.0	4.0	0.0	0.0	0.0	0.0	0.0	0.0	0.0	0.0	0.0	0.0	0.0	0.0	1.0	4.0	2.0	0.0	0.0	0.0	0.0	0.0	7.0	0.0	0.0	0.0	0.0	0.0
a64fd729aeec1df84f7ef94aae6753b2	0.0	0.0	0.0	0.0	0.0	0.0	3.0	5.0	0.0	4.0	6.0	3.0	3.0	0.0	0.0	0.0	0.0	0.0	0.0	0.0	6.0	5.0	2.0	3.0	0.0	2.0	3.0	0.0	0.0	0.0	6.0	0.0	0.0	2.0	3.0	2.0	2.0	0.0	3.0	0.0	0.0	0.0	0.0	0.0	4.0	2.0	5.0	2.0
ccc1fc0c16c6faa300666eec790d8abe	0.0	0.0	0.0	0.0	0.0	0.0	0.0	0.0	0.0	0.0	0.0	0.0	0.0	0.0	0.0	0.0	0.0	0.0	0.0	0.0	0.0	2.0	0.0	3.0	8.0	0.0	0.0	0.0	0.0	0.0	0.0	0.0	0.0	0.0	5.0	0.0	0.0	0.0	0.0	0.0	0.0	0.0	0.0	0.0	0.0	0.0	0.0	0.0
89e4605365df48b33ca6eb9a0a154cc6	0.0	0.0	0.0	0.0	0.0	0.0	0.0	0.0	0.0	1.0	0.0	0.0	0.0	0.0	0.0	0.0	0.0	0.0	0.0	0.0	1.0	0.0	0.0	0.0	0.0	0.0	0.0	0.0	0.0	0.0	0.0	3.0	0.0	0.0	0.0	0.0	0.0	1.0	0.0	0.0	0.0	0.0	0.0	0.0	0.0	1.0	1.0	1.0
06383c9b5b444a54287f8674eecf8046	0.0	0.0	0.0	0.0	0.0	0.0	0.0	0.0	0.0	0.0	0.0	0.0	0.0	0.0	0.0	0.0	0.0	0.0	0.0	0.0	0.0	4.0	5.0	4.0	0.0	0.0	0.0	0.0	0.0	0.0	0.0	0.0	0.0	0.0	0.0	0.0	5.0	0.0	0.0	0.0	0.0	0.0	0.0	0.0	0.0	3.0	3.0	7.0
ae0d506ac10ba19bcae228e642bd98fb	3.0	6.0	0.0	7.0	0.0	0.0	0.0	6.0	0.0	5.0	2.0	7.0	0.0	6.0	8.0	0.0	9.0	0.0	0.0	13.0	8.0	7.0	6.0	5.0	6.0	0.0	0.0	9.0	6.0	8.0	0.0	0.0	0.0	6.0	7.0	5.0	7.0	4.0	6.0	5.0	0.0	0.0	5.0	0.0	7.0	6.0	7.0	6.0
2a1031bfe6d37c6e1a479121141e443e	0.0	0.0	8.0	17.0	13.0	0.0	16.0	11.0	14.0	5.0	3.0	4.0	0.0	0.0	0.0	22.0	21.0	0.0	0.0	0.0	12.0	7.0	7.0	11.0	0.0	0.0	0.0	0.0	13.0	18.0	13.0	14.0	11.0	7.0	8.0	12.0	0.0	0.0	0.0	14.0	0.0	0.0	0.0	18.0	16.0	9.0	7.0	3.0
d9b01940bf40e2ddeb87d97cb6d5e4a3	0.0	0.0	0.0	0.0	0.0	0.0	0.0	0.0	0.0	0.0	4.0	0.0	0.0	0.0	0.0	0.0	0.0	0.0	0.0	0.0	0.0	0.0	0.0	0.0	12.0	0.0	0.0	0.0	0.0	0.0	0.0	0.0	0.0	9.0	0.0	11.0	0.0	0.0	0.0	0.0	0.0	0.0	0.0	0.0	0.0	0.0	0.0	0.0
25991e080bbd172f66d521e4f40d5d88	0.0	0.0	0.0	0.0	0.0	0.0	0.0	0.0	0.0	0.0	0.0	0.0	0.0	0.0	0.0	0.0	0.0	0.0	4.0	0.0	0.0	2.0	0.0	0.0	0.0	0.0	0.0	0.0	0.0	0.0	0.0	0.0	0.0	0.0	3.0	1.0	0.0	0.0	0.0	0.0	0.0	0.0	0.0	0.0	0.0	0.0	0.0	0.0
25655adf7b2210b0556d84ade8789fc8	7.0	4.0	0.0	0.0	0.0	0.0	0.0	0.0	0.0	0.0	0.0	2.0	6.0	6.0	4.0	0.0	16.0	0.0	11.0	0.0	0.0	6.0	6.0	5.0	3.0	0.0	0.0	0.0	0.0	0.0	0.0	12.0	0.0	0.0	5.0	3.0	0.0	6.0	0.0	0.0	13.0	0.0	0.0	13.0	0.0	9.0	4.0	0.0
746bfac204afbe75ef36fc9b79fcf85c	0.0	2.0	0.0	0.0	0.0	0.0	0.0	0.0	0.0	3.0	0.0	0.0	0.0	0.0	0.0	0.0	0.0	0.0	0.0	0.0	0.0	0.0	0.0	0.0	0.0	0.0	0.0	0.0	0.0	0.0	0.0	0.0	0.0	3.0	0.0	3.0	0.0	0.0	0.0	0.0	0.0	0.0	0.0	0.0	0.0	0.0	0.0	1.0
e4aa4cd4acf5eb558e19b89e78c7fa75	5.0	0.0	0.0	0.0	0.0	0.0	0.0	0.0	0.0	0.0	0.0	0.0	0.0	0.0	8.0	0.0	0.0	0.0	0.0	0.0	0.0	0.0	5.0	5.0	0.0	0.0	0.0	13.0	0.0	0.0	5.0	12.0	0.0	6.0	0.0	0.0	5.0	0.0	0.0	4.0	0.0	0.0	0.0	0.0	0.0	0.0	5.0	0.0
590e87c3962a90ed9bd4573711d341ed	0.0	0.0	0.0	0.0	6.0	0.0	14.0	0.0	17.0	4.0	4.0	4.0	0.0	0.0	0.0	0.0	0.0	0.0	0.0	0.0	0.0	6.0	3.0	6.0	0.0	0.0	0.0	0.0	0.0	0.0	13.0	16.0	10.0	5.0	5.0	5.0	5.0	8.0	5.0	0.0	0.0	0.0	0.0	0.0	0.0	5.0	6.0	9.0
bf5de2720d0299f2fb089c2464ec9fed	3.0	0.0	0.0	0.0	0.0	0.0	0.0	0.0	0.0	0.0	0.0	0.0	3.0	0.0	0.0	0.0	0.0	0.0	0.0	0.0	0.0	4.0	0.0	2.0	0.0	0.0	0.0	0.0	0.0	0.0	0.0	0.0	0.0	0.0	0.0	0.0	0.0	0.0	5.0	6.0	0.0	0.0	0.0	0.0	0.0	5.0	3.0	3.0
503cdfdd8b2f3ce9c357ce2bfa0fe8cc	0.0	4.0	6.0	0.0	12.0	12.0	0.0	14.0	11.0	3.0	0.0	0.0	0.0	0.0	0.0	23.0	0.0	0.0	11.0	8.0	10.0	6.0	5.0	4.0	6.0	0.0	13.0	17.0	0.0	0.0	0.0	0.0	0.0	0.0	0.0	0.0	0.0	3.0	4.0	0.0	10.0	8.0	0.0	14.0	19.0	4.0	4.0	9.0
46e51383339b44f2f6862b6b419b19b1	0.0	0.0	2.0	0.0	0.0	0.0	0.0	2.0	0.0	0.0	1.0	1.0	0.0	0.0	3.0	0.0	0.0	0.0	0.0	0.0	0.0	0.0	0.0	1.0	0.0	0.0	0.0	0.0	0.0	0.0	0.0	0.0	0.0	0.0	0.0	0.0	0.0	1.0	0.0	0.0	0.0	0.0	0.0	0.0	0.0	0.0	0.0	0.0
e8d4df1e31cd3f4b9f3483ec97517e26	0.0	0.0	0.0	0.0	0.0	0.0	0.0	0.0	0.0	0.0	0.0	0.0	0.0	0.0	0.0	0.0	0.0	0.0	0.0	0.0	0.0	0.0	0.0	0.0	3.0	0.0	0.0	0.0	0.0	5.0	0.0	10.0	0.0	1.0	3.0	3.0	0.0	0.0	0.0	0.0	0.0	0.0	0.0	0.0	0.0	0.0	0.0	0.0
9754c81a22419aa5770b0b2f350f8884	15.0	10.0	36.0	0.0	4.0	0.0	0.0	0.0	0.0	6.0	0.0	2.0	0.0	5.0	0.0	0.0	0.0	0.0	0.0	0.0	0.0	2.0	0.0	0.0	3.0	4.0	4.0	0.0	0.0	0.0	0.0	4.0	0.0	8.0	4.0	10.0	0.0	0.0	5.0	0.0	0.0	0.0	0.0	0.0	0.0	1.0	0.0	0.0
69bb3b67672057f8720cb96f2783cb01	0.0	0.0	0.0	0.0	0.0	0.0	0.0	0.0	0.0	5.0	4.0	4.0	6.0	0.0	5.0	0.0	0.0	0.0	0.0	0.0	0.0	3.0	5.0	2.0	8.0	10.0	8.0	12.0	7.0	0.0	8.0	12.0	14.0	7.0	10.0	9.0	0.0	0.0	0.0	0.0	0.0	0.0	0.0	0.0	0.0	0.0	5.0	6.0
fab5a191eb8109c4bcc76565c5a2256b	0.0	0.0	0.0	0.0	0.0	0.0	0.0	0.0	0.0	3.0	0.0	0.0	0.0	2.0	0.0	0.0	0.0	0.0	0.0	0.0	0.0	2.0	1.0	0.0	0.0	0.0	0.0	0.0	0.0	0.0	0.0	0.0	0.0	0.0	0.0	3.0	0.0	0.0	3.0	0.0	0.0	0.0	0.0	0.0	0.0	5.0	0.0	0.0
0c6a6cca40cfc16b671b021a6f532b21	0.0	0.0	3.0	0.0	0.0	0.0	0.0	0.0	0.0	11.0	0.0	2.0	0.0	0.0	0.0	0.0	0.0	0.0	0.0	0.0	0.0	1.0	1.0	0.0	0.0	0.0	0.0	0.0	0.0	0.0	0.0	0.0	0.0	0.0	0.0	0.0	0.0	0.0	0.0	0.0	0.0	0.0	0.0	0.0	0.0	0.0	0.0	0.0
a23e712da5cc062330e2bfe4f1573f85	3.0	0.0	0.0	0.0	0.0	0.0	0.0	0.0	0.0	0.0	1.0	0.0	3.0	4.0	2.0	0.0	0.0	0.0	0.0	6.0	0.0	4.0	2.0	3.0	0.0	0.0	0.0	0.0	0.0	0.0	0.0	0.0	0.0	0.0	3.0	2.0	0.0	0.0	2.0	0.0	0.0	8.0	0.0	9.0	7.0	5.0	5.0	2.0
d78deb45d5aaa601b1e8f81b20a79906	0.0	0.0	0.0	0.0	0.0	0.0	0.0	0.0	8.0	0.0	0.0	0.0	2.0	0.0	2.0	0.0	0.0	0.0	0.0	0.0	0.0	0.0	0.0	0.0	0.0	0.0	0.0	0.0	0.0	0.0	4.0	0.0	0.0	0.0	0.0	0.0	3.0	0.0	0.0	0.0	0.0	8.0	0.0	0.0	0.0	0.0	0.0	0.0
7c3eec82112adaa152e0c97b3e8648fa	0.0	0.0	0.0	0.0	0.0	0.0	0.0	0.0	0.0	0.0	1.0	1.0	0.0	0.0	0.0	0.0	7.0	0.0	0.0	0.0	0.0	0.0	0.0	0.0	0.0	0.0	0.0	0.0	0.0	0.0	0.0	6.0	0.0	3.0	0.0	0.0	0.0	0.0	0.0	0.0	0.0	0.0	0.0	0.0	0.0	0.0	0.0	3.0
a375a2605e2fc59c274d5cb0d80b66ef	0.0	0.0	0.0	0.0	0.0	0.0	0.0	0.0	0.0	0.0	0.0	1.0	4.0	4.0	0.0	0.0	0.0	0.0	0.0	0.0	0.0	0.0	0.0	0.0	0.0	0.0	3.0	0.0	0.0	0.0	0.0	0.0	6.0	0.0	0.0	0.0	10.0	1.0	0.0	0.0	0.0	0.0	0.0	0.0	0.0	1.0	0.0	1.0
3da822d20b552e6be82e03e661a814f6	2.0	0.0	0.0	0.0	0.0	0.0	0.0	0.0	0.0	2.0	1.0	1.0	0.0	0.0	1.0	0.0	0.0	5.0	0.0	0.0	0.0	2.0	0.0	0.0	0.0	3.0	0.0	0.0	0.0	0.0	0.0	4.0	0.0	2.0	1.0	4.0	0.0	0.0	2.0	5.0	7.0	0.0	0.0	0.0	0.0	3.0	2.0	1.0
70db8700a092e5475b54cf3803efb3ae	0.0	2.0	11.0	0.0	0.0	0.0	0.0	11.0	0.0	5.0	2.0	11.0	5.0	0.0	0.0	0.0	0.0	6.0	0.0	5.0	3.0	0.0	2.0	1.0	8.0	11.0	0.0	6.0	0.0	7.0	0.0	0.0	13.0	20.0	7.0	7.0	0.0	0.0	0.0	0.0	0.0	0.0	11.0	0.0	0.0	7.0	2.0	0.0
5aa270eae3b482b3ab2c76a48fe06cc5	0.0	0.0	0.0	0.0	0.0	0.0	0.0	0.0	0.0	2.0	0.0	3.0	0.0	0.0	0.0	0.0	0.0	0.0	0.0	0.0	0.0	0.0	0.0	0.0	0.0	0.0	0.0	0.0	0.0	0.0	0.0	0.0	8.0	3.0	2.0	3.0	0.0	0.0	0.0	0.0	0.0	0.0	0.0	0.0	0.0	0.0	0.0	0.0
6d43b10068ddd39ba83056c5cba256ec	0.0	0.0	0.0	0.0	0.0	3.0	0.0	0.0	0.0	0.0	1.0	1.0	1.0	2.0	0.0	0.0	0.0	0.0	0.0	0.0	0.0	0.0	0.0	0.0	0.0	0.0	2.0	0.0	0.0	0.0	0.0	0.0	0.0	0.0	0.0	0.0	0.0	0.0	0.0	0.0	4.0	0.0	0.0	0.0	8.0	1.0	2.0	0.0
b1c4d9084cba3ee7129098d842e8f62a	0.0	0.0	0.0	7.0	0.0	0.0	0.0	0.0	0.0	0.0	0.0	0.0	0.0	0.0	0.0	0.0	0.0	0.0	0.0	11.0	0.0	0.0	3.0	2.0	2.0	0.0	0.0	0.0	0.0	0.0	0.0	0.0	0.0	0.0	3.0	2.0	0.0	5.0	5.0	0.0	0.0	0.0	0.0	0.0	0.0	0.0	2.0	3.0
7234f5910a2c19441242b5ad95834102	5.0	9.0	7.0	17.0	0.0	17.0	11.0	10.0	11.0	4.0	4.0	4.0	9.0	12.0	9.0	13.0	31.0	11.0	13.0	11.0	7.0	4.0	7.0	5.0	10.0	4.0	6.0	13.0	7.0	9.0	19.0	15.0	13.0	5.0	5.0	5.0	0.0	6.0	11.0	12.0	19.0	9.0	21.0	15.0	22.0	7.0	6.0	3.0
7c672058d1a57cd7b846fa25844a1eaa	0.0	0.0	0.0	0.0	0.0	0.0	0.0	0.0	0.0	0.0	0.0	0.0	0.0	0.0	0.0	0.0	0.0	0.0	0.0	0.0	0.0	0.0	0.0	0.0	6.0	0.0	6.0	0.0	0.0	0.0	0.0	0.0	26.0	0.0	4.0	0.0	0.0	0.0	0.0	0.0	0.0	0.0	0.0	0.0	0.0	0.0	0.0	0.0
8f494ee1a7c6943604f638dfedba73f1	0.0	0.0	0.0	0.0	0.0	0.0	0.0	0.0	0.0	0.0	0.0	0.0	0.0	0.0	0.0	0.0	0.0	0.0	11.0	0.0	0.0	0.0	2.0	0.0	0.0	5.0	0.0	0.0	0.0	0.0	0.0	7.0	0.0	0.0	0.0	0.0	0.0	0.0	0.0	6.0	0.0	0.0	0.0	0.0	0.0	0.0	0.0	0.0
9604e83d549caa9e3d55d5364b44ea7f	0.0	0.0	0.0	0.0	0.0	0.0	0.0	0.0	0.0	0.0	0.0	1.0	0.0	0.0	0.0	0.0	0.0	0.0	0.0	0.0	0.0	0.0	0.0	0.0	0.0	0.0	0.0	0.0	0.0	0.0	0.0	6.0	0.0	3.0	0.0	3.0	0.0	0.0	0.0	0.0	0.0	0.0	0.0	0.0	0.0	0.0	0.0	0.0
5afb216a6d1bff8b5bbeb383e233449a	0.0	0.0	0.0	0.0	0.0	0.0	0.0	0.0	2.0	0.0	0.0	0.0	0.0	0.0	0.0	0.0	0.0	0.0	0.0	0.0	0.0	0.0	0.0	0.0	1.0	0.0	2.0	0.0	0.0	0.0	0.0	0.0	0.0	0.0	0.0	0.0	0.0	0.0	0.0	0.0	0.0	0.0	0.0	0.0	0.0	0.0	0.0	0.0
24b80109e24875ba590429fed2c0c9cc	0.0	0.0	0.0	0.0	0.0	0.0	0.0	0.0	0.0	0.0	0.0	0.0	0.0	3.0	0.0	0.0	0.0	0.0	0.0	0.0	0.0	0.0	0.0	2.0	0.0	0.0	0.0	0.0	0.0	0.0	0.0	0.0	0.0	0.0	0.0	0.0	0.0	0.0	2.0	0.0	0.0	0.0	0.0	0.0	0.0	2.0	0.0	0.0
519b19b82c1c9410ade0a53d2f37c72b	6.0	0.0	0.0	0.0	0.0	0.0	0.0	0.0	0.0	0.0	0.0	0.0	0.0	0.0	0.0	0.0	0.0	0.0	0.0	0.0	0.0	3.0	0.0	2.0	5.0	0.0	0.0	0.0	0.0	0.0	0.0	0.0	0.0	0.0	0.0	0.0	0.0	0.0	7.0	0.0	0.0	0.0	0.0	0.0	0.0	0.0	0.0	0.0
80053cbd7fe55f3885fe7ca9d41a5b78	0.0	0.0	0.0	0.0	0.0	5.0	0.0	0.0	0.0	3.0	3.0	5.0	6.0	0.0	0.0	0.0	0.0	0.0	4.0	7.0	0.0	0.0	3.0	6.0	7.0	7.0	8.0	0.0	8.0	0.0	6.0	0.0	8.0	5.0	0.0	3.0	5.0	11.0	0.0	13.0	13.0	13.0	0.0	0.0	10.0	4.0	5.0	5.0
43fec0d9387ae6b0806e124c368765f6	22.0	4.0	2.0	2.0	3.0	0.0	0.0	0.0	12.0	0.0	3.0	14.0	0.0	0.0	4.0	0.0	0.0	0.0	0.0	0.0	0.0	0.0	0.0	1.0	6.0	9.0	12.0	0.0	0.0	0.0	20.0	12.0	8.0	17.0	3.0	11.0	2.0	0.0	0.0	0.0	0.0	0.0	0.0	0.0	0.0	0.0	0.0	0.0
564ddd39360952f4c38ea32f57159e8a	0.0	0.0	0.0	3.0	0.0	0.0	0.0	0.0	0.0	0.0	0.0	0.0	0.0	0.0	0.0	5.0	0.0	0.0	0.0	0.0	0.0	0.0	0.0	0.0	0.0	0.0	0.0	0.0	0.0	0.0	0.0	0.0	0.0	0.0	0.0	0.0	0.0	0.0	0.0	0.0	0.0	0.0	6.0	0.0	0.0	1.0	0.0	0.0
15c02a79ff9be5f77b979d07f877cf78	0.0	0.0	0.0	0.0	0.0	0.0	0.0	0.0	0.0	0.0	0.0	0.0	0.0	0.0	0.0	0.0	0.0	0.0	0.0	0.0	0.0	0.0	0.0	0.0	0.0	0.0	0.0	0.0	0.0	0.0	0.0	0.0	0.0	2.0	0.0	0.0	0.0	2.0	0.0	0.0	0.0	0.0	0.0	0.0	0.0	1.0	1.0	0.0
1e4fd2058be8357cf93a5c0327b25a3c	0.0	17.0	0.0	0.0	0.0	14.0	0.0	9.0	0.0	10.0	0.0	6.0	0.0	0.0	10.0	0.0	0.0	0.0	0.0	0.0	0.0	0.0	0.0	0.0	9.0	0.0	0.0	13.0	15.0	0.0	0.0	30.0	0.0	15.0	6.0	15.0	12.0	0.0	0.0	0.0	0.0	0.0	0.0	0.0	0.0	0.0	3.0	11.0
cf5f5b0e1d7cfe35e8104c0931097019	0.0	0.0	0.0	0.0	0.0	0.0	0.0	0.0	0.0	0.0	0.0	0.0	0.0	0.0	0.0	0.0	0.0	12.0	0.0	0.0	9.0	0.0	0.0	0.0	0.0	0.0	0.0	0.0	0.0	0.0	0.0	0.0	0.0	0.0	0.0	0.0	0.0	0.0	0.0	0.0	0.0	12.0	0.0	0.0	0.0	0.0	0.0	0.0
6e9bc6385a02eeae5796bbf1e5d08552	21.0	22.0	10.0	21.0	49.0	22.0	0.0	29.0	22.0	16.0	10.0	17.0	45.0	25.0	36.0	25.0	36.0	19.0	18.0	26.0	10.0	12.0	26.0	12.0	20.0	27.0	22.0	39.0	32.0	32.0	17.0	21.0	17.0	21.0	14.0	48.0	18.0	25.0	46.0	41.0	36.0	52.0	18.0	15.0	21.0	14.0	18.0	18.0
ebbb008bfd27ff4d52423796a2938f88	0.0	8.0	0.0	0.0	0.0	0.0	0.0	0.0	0.0	0.0	0.0	0.0	0.0	0.0	7.0	0.0	19.0	0.0	0.0	0.0	0.0	0.0	0.0	0.0	0.0	0.0	9.0	0.0	0.0	0.0	0.0	0.0	0.0	0.0	0.0	0.0	0.0	9.0	0.0	0.0	0.0	0.0	0.0	0.0	0.0	0.0	0.0	13.0
205432e327a11b243a7692cb220cd329	0.0	0.0	0.0	0.0	0.0	0.0	0.0	0.0	0.0	0.0	0.0	0.0	0.0	0.0	0.0	0.0	0.0	0.0	0.0	0.0	0.0	1.0	0.0	0.0	0.0	0.0	0.0	0.0	0.0	5.0	0.0	0.0	4.0	3.0	0.0	0.0	0.0	0.0	0.0	0.0	0.0	0.0	0.0	0.0	0.0	0.0	1.0	0.0
64188aa5e9dca78600ce43e2e1ca8bac	0.0	0.0	0.0	0.0	0.0	0.0	0.0	0.0	0.0	0.0	0.0	0.0	0.0	0.0	0.0	0.0	0.0	0.0	0.0	0.0	0.0	0.0	1.0	1.0	0.0	0.0	0.0	0.0	0.0	0.0	0.0	0.0	0.0	0.0	0.0	0.0	0.0	0.0	0.0	0.0	0.0	0.0	0.0	0.0	0.0	1.0	1.0	0.0
550f50526407d07e73d1d3425b575a59	0.0	0.0	0.0	0.0	0.0	0.0	0.0	0.0	0.0	0.0	0.0	0.0	0.0	0.0	0.0	0.0	0.0	0.0	0.0	0.0	0.0	0.0	0.0	0.0	0.0	0.0	0.0	0.0	3.0	0.0	0.0	0.0	0.0	0.0	0.0	0.0	0.0	0.0	0.0	0.0	0.0	0.0	0.0	0.0	0.0	0.0	0.0	0.0
4233660c5fd47ae91340a1823f4a3d1d	0.0	0.0	0.0	0.0	0.0	0.0	0.0	0.0	3.0	0.0	0.0	0.0	0.0	0.0	0.0	0.0	0.0	0.0	0.0	0.0	0.0	2.0	0.0	2.0	0.0	0.0	0.0	0.0	0.0	0.0	0.0	0.0	0.0	0.0	0.0	0.0	0.0	0.0	0.0	0.0	0.0	7.0	0.0	0.0	0.0	0.0	2.0	5.0
2275c1981cd86c7b13054ba3e3667052	0.0	0.0	0.0	0.0	0.0	0.0	0.0	0.0	0.0	0.0	0.0	0.0	0.0	0.0	0.0	0.0	0.0	0.0	0.0	0.0	0.0	0.0	0.0	1.0	0.0	0.0	0.0	0.0	0.0	0.0	0.0	0.0	0.0	2.0	0.0	0.0	0.0	4.0	0.0	0.0	0.0	0.0	0.0	0.0	0.0	0.0	3.0	0.0
e97235f959e64bc3501aea91dcf1ca1e	5.0	5.0	7.0	5.0	0.0	5.0	2.0	11.0	8.0	1.0	4.0	1.0	9.0	0.0	4.0	8.0	6.0	7.0	0.0	11.0	10.0	1.0	1.0	1.0	4.0	0.0	0.0	0.0	0.0	6.0	6.0	10.0	9.0	7.0	6.0	1.0	5.0	8.0	10.0	0.0	5.0	8.0	0.0	2.0	13.0	0.0	1.0	4.0
a53eb4f37b399a9df9660eab1a89c15c	0.0	0.0	0.0	0.0	0.0	0.0	0.0	0.0	0.0	0.0	0.0	0.0	0.0	0.0	0.0	0.0	0.0	0.0	0.0	0.0	0.0	1.0	1.0	0.0	0.0	0.0	0.0	0.0	0.0	0.0	0.0	0.0	0.0	0.0	0.0	0.0	0.0	0.0	3.0	0.0	0.0	0.0	0.0	0.0	0.0	2.0	2.0	0.0
573bfaaaf8f132f6c89c65adbb5c3611	0.0	0.0	0.0	1.0	0.0	0.0	0.0	2.0	0.0	0.0	0.0	0.0	0.0	0.0	4.0	10.0	0.0	0.0	6.0	8.0	0.0	0.0	0.0	0.0	0.0	0.0	0.0	0.0	0.0	0.0	0.0	0.0	0.0	1.0	0.0	0.0	0.0	0.0	3.0	0.0	0.0	0.0	0.0	0.0	0.0	0.0	0.0	0.0
0e8aa3962105b7fb9f127093ff451a68	0.0	0.0	0.0	0.0	0.0	0.0	0.0	0.0	0.0	0.0	0.0	1.0	0.0	0.0	0.0	0.0	0.0	0.0	0.0	0.0	0.0	0.0	2.0	1.0	0.0	0.0	0.0	0.0	0.0	0.0	0.0	0.0	0.0	2.0	0.0	1.0	0.0	0.0	0.0	0.0	0.0	0.0	0.0	0.0	0.0	1.0	0.0	1.0
2f293e0b200bf764363f95ed47285e46	7.0	0.0	0.0	10.0	0.0	0.0	0.0	0.0	0.0	5.0	3.0	0.0	0.0	0.0	0.0	0.0	0.0	0.0	0.0	0.0	0.0	0.0	3.0	0.0	0.0	5.0	0.0	0.0	10.0	0.0	0.0	0.0	0.0	5.0	5.0	7.0	0.0	0.0	0.0	0.0	0.0	0.0	0.0	0.0	0.0	2.0	0.0	1.0
d020c97560fcca65c4921d49d32d3954	0.0	0.0	0.0	0.0	0.0	0.0	4.0	0.0	0.0	2.0	1.0	1.0	0.0	4.0	0.0	0.0	0.0	0.0	0.0	0.0	0.0	2.0	2.0	2.0	0.0	0.0	0.0	0.0	0.0	0.0	0.0	0.0	0.0	0.0	2.0	0.0	0.0	0.0	0.0	0.0	0.0	0.0	0.0	0.0	0.0	0.0	2.0	0.0
787a7aea269509054c1fb6e6711bfe60	0.0	5.0	0.0	0.0	0.0	0.0	0.0	8.0	0.0	4.0	0.0	2.0	5.0	5.0	7.0	0.0	0.0	0.0	14.0	0.0	7.0	2.0	0.0	2.0	3.0	0.0	0.0	16.0	0.0	0.0	0.0	13.0	4.0	4.0	7.0	0.0	13.0	0.0	4.0	0.0	13.0	0.0	0.0	0.0	0.0	4.0	5.0	5.0
26d902339bbdc7401175603ff96213e3	0.0	0.0	0.0	0.0	0.0	0.0	0.0	0.0	0.0	0.0	0.0	0.0	4.0	0.0	0.0	0.0	0.0	0.0	0.0	0.0	0.0	0.0	0.0	3.0	0.0	0.0	0.0	0.0	0.0	0.0	0.0	0.0	0.0	3.0	0.0	1.0	6.0	3.0	0.0	0.0	0.0	0.0	0.0	0.0	0.0	3.0	0.0	4.0
8d2f7aba95d9264a93a9a3b1ca20926d	9.0	9.0	8.0	10.0	13.0	12.0	0.0	14.0	9.0	33.0	16.0	13.0	5.0	5.0	6.0	15.0	0.0	6.0	11.0	0.0	10.0	10.0	14.0	11.0	6.0	7.0	4.0	9.0	0.0	5.0	4.0	10.0	0.0	14.0	19.0	8.0	5.0	3.0	4.0	11.0	12.0	11.0	0.0	0.0	0.0	8.0	8.0	8.0
5193422069e63ed89d1992ad1acf6c0e	0.0	0.0	0.0	0.0	0.0	0.0	0.0	0.0	0.0	3.0	3.0	0.0	0.0	0.0	0.0	0.0	0.0	0.0	0.0	0.0	0.0	5.0	3.0	4.0	0.0	0.0	0.0	0.0	0.0	0.0	0.0	0.0	0.0	3.0	5.0	0.0	0.0	6.0	0.0	0.0	0.0	0.0	0.0	0.0	0.0	4.0	2.0	3.0
8092f04df8cab333cf0d538094ccc4c3	0.0	0.0	0.0	0.0	0.0	0.0	0.0	0.0	0.0	0.0	2.0	4.0	0.0	0.0	0.0	0.0	0.0	0.0	0.0	10.0	0.0	0.0	0.0	0.0	0.0	5.0	0.0	6.0	0.0	0.0	0.0	0.0	0.0	5.0	9.0	8.0	0.0	0.0	0.0	0.0	0.0	0.0	0.0	0.0	0.0	6.0	0.0	7.0
c766fe7c7100ceb8e6c84751ef595fc1	0.0	2.0	4.0	0.0	0.0	5.0	0.0	0.0	0.0	2.0	1.0	0.0	2.0	0.0	0.0	0.0	0.0	0.0	0.0	0.0	0.0	0.0	0.0	0.0	2.0	0.0	0.0	3.0	0.0	0.0	0.0	0.0	0.0	0.0	0.0	0.0	0.0	0.0	0.0	4.0	0.0	0.0	0.0	0.0	0.0	0.0	0.0	0.0
d5f9f961952e6f72027b837c94b64f82	1.0	0.0	0.0	0.0	0.0	0.0	0.0	0.0	0.0	0.0	0.0	0.0	0.0	0.0	0.0	0.0	0.0	0.0	0.0	0.0	0.0	0.0	0.0	0.0	0.0	0.0	0.0	0.0	0.0	0.0	0.0	0.0	0.0	0.0	0.0	0.0	0.0	0.0	0.0	0.0	0.0	0.0	0.0	0.0	0.0	0.0	0.0	0.0
514d7c0ca96ad41cb26ca2a935ee1110	24.0	20.0	58.0	10.0	0.0	16.0	13.0	6.0	13.0	15.0	11.0	7.0	27.0	48.0	34.0	10.0	5.0	37.0	13.0	15.0	36.0	36.0	15.0	10.0	42.0	19.0	37.0	14.0	49.0	16.0	43.0	12.0	0.0	33.0	10.0	13.0	31.0	15.0	22.0	20.0	21.0	31.0	11.0	30.0	12.0	14.0	13.0	5.0
11a6dd43100cd7b79f2627b789aa4075	16.0	15.0	13.0	29.0	41.0	49.0	24.0	19.0	29.0	15.0	32.0	16.0	24.0	12.0	13.0	16.0	24.0	20.0	19.0	21.0	23.0	18.0	18.0	10.0	17.0	19.0	27.0	24.0	20.0	0.0	23.0	22.0	15.0	9.0	15.0	6.0	18.0	23.0	15.0	30.0	27.0	29.0	21.0	30.0	16.0	9.0	12.0	10.0
3652f4d16e21dfff24f27dd58f414775	0.0	0.0	0.0	0.0	0.0	0.0	0.0	11.0	0.0	3.0	0.0	2.0	0.0	0.0	0.0	0.0	0.0	0.0	0.0	0.0	0.0	0.0	0.0	0.0	0.0	0.0	0.0	0.0	0.0	0.0	0.0	0.0	0.0	0.0	0.0	3.0	0.0	0.0	0.0	0.0	0.0	0.0	0.0	0.0	0.0	0.0	0.0	0.0
5552f5c1b4d73a795c47ecab5cf46c7e	0.0	0.0	0.0	0.0	0.0	0.0	0.0	0.0	0.0	3.0	4.0	2.0	0.0	3.0	0.0	0.0	0.0	0.0	0.0	0.0	0.0	3.0	0.0	2.0	3.0	0.0	3.0	0.0	0.0	2.0	0.0	0.0	8.0	1.0	3.0	2.0	0.0	0.0	0.0	6.0	0.0	0.0	0.0	0.0	4.0	2.0	0.0	1.0
1a5000a4a0e5be69482416b3d8a93131	0.0	0.0	0.0	0.0	0.0	0.0	0.0	0.0	0.0	0.0	0.0	0.0	0.0	0.0	2.0	0.0	0.0	0.0	3.0	0.0	0.0	2.0	0.0	1.0	0.0	0.0	0.0	0.0	0.0	0.0	0.0	0.0	0.0	0.0	0.0	1.0	1.0	2.0	0.0	0.0	4.0	0.0	3.0	0.0	0.0	2.0	2.0	2.0
e747fc1e7c118ee628469e99fa6f4305	11.0	8.0	5.0	11.0	0.0	0.0	7.0	0.0	9.0	2.0	4.0	2.0	0.0	4.0	0.0	3.0	0.0	0.0	0.0	0.0	8.0	4.0	3.0	4.0	6.0	0.0	5.0	0.0	9.0	6.0	0.0	0.0	9.0	0.0	4.0	4.0	2.0	0.0	0.0	0.0	0.0	7.0	0.0	10.0	0.0	7.0	3.0	2.0
9f89cd0fdc70b2f2c5f3252b8c8487fd	0.0	0.0	0.0	0.0	0.0	0.0	0.0	0.0	0.0	0.0	0.0	1.0	0.0	0.0	0.0	0.0	0.0	0.0	0.0	0.0	0.0	0.0	0.0	0.0	5.0	0.0	0.0	0.0	0.0	0.0	0.0	0.0	0.0	0.0	0.0	0.0	0.0	0.0	0.0	0.0	0.0	0.0	0.0	0.0	0.0	0.0	0.0	0.0
addb1782522a19b3d8e0860f225b7e11	0.0	0.0	0.0	0.0	0.0	0.0	0.0	0.0	0.0	2.0	0.0	0.0	0.0	0.0	0.0	0.0	0.0	0.0	0.0	0.0	0.0	0.0	0.0	0.0	0.0	0.0	0.0	0.0	0.0	0.0	0.0	0.0	0.0	3.0	3.0	0.0	0.0	0.0	0.0	0.0	0.0	0.0	0.0	0.0	0.0	0.0	0.0	4.0
c4c6887b2ab51170e0cb3021cf83a924	0.0	3.0	4.0	0.0	0.0	0.0	0.0	0.0	0.0	4.0	1.0	3.0	3.0	0.0	6.0	0.0	0.0	0.0	0.0	0.0	0.0	3.0	0.0	0.0	0.0	0.0	0.0	0.0	0.0	3.0	0.0	0.0	0.0	3.0	3.0	0.0	0.0	4.0	0.0	0.0	0.0	0.0	0.0	0.0	0.0	0.0	0.0	4.0
3bfb90edce1c2ea007700c466f92c9f6	0.0	0.0	0.0	0.0	0.0	3.0	0.0	0.0	0.0	0.0	0.0	0.0	0.0	0.0	0.0	0.0	5.0	0.0	0.0	0.0	0.0	1.0	2.0	1.0	0.0	0.0	0.0	0.0	0.0	0.0	0.0	0.0	0.0	0.0	0.0	1.0	0.0	0.0	0.0	0.0	0.0	0.0	0.0	0.0	0.0	0.0	1.0	2.0
addea3408299843e962ab1c39e7b3ce1	14.0	15.0	19.0	58.0	73.0	67.0	49.0	55.0	59.0	19.0	32.0	37.0	20.0	22.0	18.0	33.0	56.0	64.0	31.0	39.0	30.0	33.0	28.0	32.0	28.0	44.0	45.0	53.0	48.0	55.0	45.0	56.0	51.0	29.0	39.0	30.0	51.0	21.0	19.0	43.0	57.0	71.0	48.0	27.0	50.0	34.0	30.0	50.0
05f7aedb843ca4ee29397b65a7047b90	0.0	0.0	0.0	0.0	0.0	0.0	0.0	0.0	0.0	3.0	0.0	0.0	0.0	0.0	0.0	0.0	0.0	0.0	0.0	0.0	0.0	0.0	0.0	0.0	0.0	0.0	0.0	0.0	0.0	0.0	0.0	0.0	1.0	1.0	0.0	2.0	0.0	0.0	0.0	0.0	0.0	0.0	0.0	0.0	0.0	0.0	0.0	0.0
556066cd423a0d01917196dfacaebdcd	0.0	0.0	0.0	0.0	0.0	0.0	0.0	0.0	0.0	0.0	0.0	0.0	6.0	0.0	0.0	0.0	0.0	0.0	0.0	0.0	0.0	4.0	0.0	5.0	0.0	0.0	0.0	0.0	0.0	0.0	0.0	0.0	0.0	0.0	0.0	0.0	0.0	12.0	11.0	14.0	14.0	10.0	0.0	0.0	0.0	0.0	2.0	0.0
17ace4540f555219405d0914b34ba4ba	2.0	0.0	4.0	0.0	0.0	2.0	0.0	0.0	0.0	2.0	0.0	0.0	4.0	2.0	0.0	0.0	5.0	4.0	0.0	0.0	0.0	1.0	3.0	4.0	0.0	0.0	0.0	0.0	0.0	0.0	0.0	0.0	0.0	0.0	0.0	2.0	0.0	4.0	0.0	0.0	0.0	0.0	0.0	0.0	0.0	2.0	0.0	0.0
80e47daa8ec4220affeec9503f0a173c	0.0	0.0	0.0	0.0	0.0	0.0	0.0	0.0	0.0	6.0	0.0	3.0	3.0	0.0	0.0	0.0	0.0	0.0	0.0	0.0	0.0	0.0	0.0	0.0	4.0	0.0	0.0	0.0	0.0	0.0	0.0	0.0	0.0	0.0	0.0	0.0	0.0	0.0	0.0	0.0	0.0	0.0	0.0	0.0	0.0	0.0	0.0	0.0
da2a4afa403a2c0db793bf40f0a75741	0.0	0.0	0.0	0.0	17.0	0.0	14.0	19.0	12.0	3.0	4.0	2.0	0.0	0.0	3.0	19.0	0.0	0.0	12.0	0.0	0.0	3.0	2.0	0.0	0.0	0.0	0.0	10.0	0.0	19.0	6.0	0.0	8.0	9.0	7.0	9.0	0.0	4.0	6.0	0.0	0.0	0.0	0.0	0.0	11.0	4.0	6.0	7.0
12201f3c945f14ededbf5d220e78565f	0.0	0.0	0.0	0.0	0.0	14.0	0.0	0.0	0.0	0.0	4.0	0.0	0.0	0.0	0.0	0.0	0.0	11.0	0.0	0.0	0.0	4.0	0.0	0.0	0.0	0.0	0.0	0.0	0.0	0.0	0.0	0.0	0.0	0.0	2.0	0.0	0.0	0.0	0.0	0.0	0.0	0.0	0.0	0.0	0.0	0.0	0.0	0.0
48cfe01a6f3604fec5e0927bcf46e5c3	0.0	2.0	0.0	3.0	0.0	7.0	0.0	5.0	0.0	0.0	0.0	0.0	0.0	2.0	0.0	5.0	10.0	3.0	0.0	0.0	0.0	0.0	1.0	0.0	0.0	0.0	0.0	0.0	8.0	0.0	0.0	0.0	0.0	0.0	1.0	0.0	3.0	2.0	0.0	0.0	0.0	0.0	0.0	0.0	0.0	1.0	0.0	1.0
5ffdb6665e62aff7f38633bd8b204db4	0.0	0.0	0.0	0.0	0.0	0.0	0.0	0.0	0.0	0.0	0.0	1.0	0.0	0.0	0.0	4.0	0.0	0.0	6.0	5.0	0.0	0.0	0.0	0.0	0.0	0.0	0.0	0.0	0.0	0.0	0.0	0.0	0.0	0.0	0.0	0.0	0.0	0.0	0.0	0.0	0.0	0.0	7.0	0.0	0.0	0.0	0.0	0.0
de7747e877a6e5dfa10e6bdbeab91725	0.0	5.0	5.0	0.0	0.0	0.0	0.0	0.0	0.0	0.0	0.0	0.0	0.0	0.0	0.0	0.0	0.0	0.0	12.0	9.0	12.0	0.0	0.0	0.0	5.0	0.0	0.0	0.0	0.0	0.0	0.0	0.0	0.0	0.0	0.0	0.0	0.0	0.0	0.0	0.0	12.0	0.0	0.0	0.0	0.0	0.0	0.0	0.0
838f34b1d0cb2ae97f8e54de5e1ab1c2	0.0	4.0	0.0	0.0	0.0	0.0	0.0	0.0	0.0	3.0	0.0	0.0	0.0	0.0	0.0	0.0	0.0	0.0	0.0	0.0	0.0	0.0	0.0	0.0	2.0	0.0	0.0	0.0	0.0	0.0	0.0	0.0	0.0	0.0	0.0	3.0	0.0	0.0	0.0	0.0	0.0	0.0	0.0	0.0	0.0	0.0	0.0	0.0
80ffe9f717bcf341685bee61f7f2c273	0.0	0.0	0.0	0.0	0.0	0.0	0.0	0.0	0.0	0.0	0.0	0.0	0.0	0.0	0.0	0.0	0.0	0.0	0.0	0.0	0.0	0.0	0.0	2.0	0.0	0.0	0.0	0.0	0.0	0.0	0.0	0.0	0.0	0.0	5.0	0.0	0.0	0.0	0.0	0.0	0.0	0.0	0.0	0.0	0.0	0.0	1.0	1.0
3a9f5c663132addf1ec8d12581017198	0.0	3.0	7.0	5.0	0.0	0.0	0.0	6.0	5.0	2.0	0.0	3.0	0.0	4.0	2.0	11.0	5.0	0.0	0.0	0.0	0.0	2.0	0.0	2.0	4.0	2.0	0.0	0.0	3.0	0.0	0.0	10.0	7.0	1.0	4.0	0.0	5.0	0.0	5.0	8.0	5.0	3.0	15.0	0.0	7.0	2.0	2.0	3.0
1b8e197b4ea201afff570344875d5db0	7.0	0.0	4.0	0.0	0.0	0.0	0.0	0.0	10.0	0.0	0.0	0.0	3.0	6.0	0.0	16.0	0.0	0.0	0.0	0.0	0.0	0.0	0.0	2.0	2.0	0.0	0.0	0.0	0.0	11.0	0.0	0.0	0.0	0.0	0.0	0.0	0.0	0.0	0.0	0.0	4.0	0.0	0.0	0.0	0.0	2.0	0.0	3.0
8240ef40643f076670e3ea0f53e45bc3	0.0	0.0	0.0	0.0	0.0	0.0	0.0	0.0	0.0	0.0	1.0	0.0	0.0	0.0	0.0	0.0	0.0	0.0	0.0	0.0	0.0	0.0	0.0	0.0	0.0	0.0	0.0	0.0	0.0	0.0	0.0	0.0	0.0	6.0	0.0	0.0	2.0	0.0	0.0	0.0	0.0	5.0	0.0	0.0	0.0	0.0	0.0	1.0
647c79b740aa68ec7d9f51c30b5b71b3	0.0	2.0	2.0	0.0	0.0	0.0	0.0	0.0	0.0	0.0	0.0	0.0	0.0	6.0	2.0	0.0	57.0	0.0	0.0	42.0	5.0	3.0	33.0	55.0	1.0	0.0	0.0	0.0	0.0	0.0	0.0	0.0	0.0	0.0	0.0	0.0	2.0	0.0	35.0	8.0	29.0	40.0	132.0	35.0	98.0	18.0	16.0	40.0
5c6a42c5104eb715d0ce39a5982da261	6.0	0.0	0.0	0.0	0.0	0.0	0.0	0.0	5.0	3.0	0.0	0.0	5.0	4.0	3.0	0.0	0.0	9.0	0.0	0.0	0.0	3.0	3.0	5.0	0.0	0.0	0.0	0.0	0.0	0.0	0.0	0.0	0.0	4.0	6.0	4.0	0.0	0.0	5.0	6.0	0.0	0.0	0.0	19.0	0.0	8.0	8.0	2.0
de8cdba73e5ea22c5e58d9b06e916d2e	0.0	0.0	0.0	0.0	0.0	0.0	0.0	0.0	0.0	0.0	0.0	0.0	0.0	0.0	0.0	0.0	0.0	0.0	0.0	0.0	0.0	0.0	0.0	2.0	0.0	0.0	5.0	0.0	0.0	0.0	0.0	0.0	0.0	0.0	0.0	3.0	0.0	0.0	0.0	9.0	0.0	0.0	0.0	0.0	0.0	0.0	0.0	2.0
ef7cd7d6efd49509ca9202ce2412fe08	0.0	0.0	0.0	10.0	0.0	0.0	0.0	0.0	0.0	0.0	0.0	3.0	0.0	0.0	0.0	0.0	0.0	0.0	0.0	2.0	0.0	0.0	2.0	2.0	0.0	0.0	0.0	0.0	0.0	0.0	0.0	0.0	0.0	0.0	4.0	0.0	0.0	6.0	0.0	0.0	0.0	0.0	0.0	0.0	0.0	2.0	1.0	0.0
f1110decf3cb5c14e08737d78c0d98d6	0.0	1.0	0.0	0.0	0.0	0.0	0.0	0.0	0.0	0.0	0.0	0.0	0.0	0.0	1.0	0.0	0.0	0.0	0.0	0.0	0.0	0.0	0.0	1.0	0.0	0.0	0.0	0.0	0.0	0.0	0.0	0.0	0.0	0.0	0.0	0.0	0.0	0.0	0.0	0.0	0.0	0.0	0.0	0.0	0.0	0.0	0.0	0.0
37a867664f7de49c9b84414b85616ac4	0.0	0.0	0.0	0.0	0.0	0.0	0.0	0.0	0.0	0.0	0.0	0.0	0.0	0.0	0.0	0.0	0.0	12.0	0.0	0.0	9.0	4.0	0.0	0.0	0.0	0.0	0.0	0.0	0.0	0.0	0.0	0.0	0.0	0.0	0.0	0.0	0.0	0.0	0.0	0.0	0.0	0.0	0.0	0.0	0.0	1.0	0.0	0.0
d2e23101a087f9ec0ff120eddc703d2b	0.0	0.0	0.0	0.0	0.0	0.0	0.0	0.0	0.0	4.0	0.0	0.0	0.0	0.0	0.0	0.0	0.0	0.0	0.0	0.0	0.0	3.0	0.0	3.0	0.0	0.0	0.0	0.0	0.0	0.0	0.0	0.0	0.0	0.0	0.0	0.0	0.0	6.0	0.0	0.0	0.0	0.0	0.0	0.0	0.0	0.0	0.0	3.0
ccf7a6b859b45caeb83abbbbfa32c8f9	0.0	0.0	6.0	0.0	0.0	0.0	0.0	0.0	0.0	0.0	0.0	0.0	0.0	0.0	0.0	0.0	0.0	0.0	0.0	0.0	0.0	0.0	0.0	0.0	0.0	0.0	0.0	0.0	0.0	0.0	0.0	0.0	12.0	11.0	0.0	9.0	0.0	0.0	0.0	0.0	0.0	0.0	0.0	0.0	0.0	0.0	0.0	0.0
16c53014519c751ae3eb0a774bfa2764	1.0	1.0	1.0	0.0	0.0	0.0	0.0	0.0	0.0	1.0	1.0	1.0	2.0	2.0	1.0	5.0	0.0	0.0	0.0	2.0	2.0	0.0	0.0	2.0	1.0	0.0	1.0	0.0	0.0	4.0	0.0	0.0	0.0	2.0	2.0	0.0	4.0	2.0	2.0	0.0	0.0	0.0	0.0	0.0	0.0	1.0	1.0	0.0
18604be25b5271b88e6f9267f4d05490	0.0	0.0	0.0	0.0	0.0	0.0	0.0	0.0	0.0	0.0	0.0	0.0	0.0	0.0	0.0	0.0	0.0	0.0	0.0	0.0	0.0	0.0	0.0	0.0	0.0	0.0	0.0	0.0	0.0	0.0	0.0	0.0	0.0	1.0	1.0	1.0	0.0	0.0	0.0	0.0	0.0	0.0	0.0	0.0	0.0	0.0	1.0	0.0
1420901879bcc6f1f30d38a1a69c3fa9	0.0	0.0	0.0	0.0	0.0	0.0	0.0	0.0	0.0	3.0	0.0	3.0	0.0	0.0	0.0	0.0	0.0	0.0	0.0	0.0	0.0	0.0	0.0	2.0	0.0	0.0	0.0	0.0	0.0	0.0	0.0	0.0	0.0	3.0	0.0	3.0	0.0	0.0	0.0	0.0	0.0	0.0	0.0	0.0	0.0	0.0	0.0	2.0
25b7c05bc15f976a8b1e43ea7ef12c3d	0.0	0.0	0.0	1.0	0.0	0.0	0.0	0.0	0.0	0.0	0.0	0.0	3.0	0.0	2.0	0.0	0.0	0.0	3.0	5.0	0.0	0.0	2.0	1.0	0.0	0.0	0.0	0.0	0.0	0.0	0.0	0.0	0.0	0.0	0.0	0.0	0.0	0.0	0.0	0.0	0.0	0.0	0.0	0.0	0.0	0.0	1.0	0.0
75779713e37ebb6d913f6eea67f015c4	0.0	0.0	0.0	0.0	0.0	0.0	0.0	0.0	0.0	0.0	0.0	0.0	0.0	0.0	0.0	0.0	0.0	0.0	0.0	0.0	0.0	0.0	0.0	0.0	0.0	0.0	0.0	0.0	0.0	0.0	0.0	0.0	0.0	1.0	2.0	0.0	0.0	0.0	0.0	0.0	0.0	0.0	0.0	0.0	0.0	0.0	2.0	1.0
5461b17540481c3ae5253bab6c94bacb	0.0	0.0	0.0	0.0	0.0	0.0	0.0	12.0	0.0	8.0	9.0	7.0	0.0	0.0	0.0	0.0	0.0	0.0	0.0	0.0	0.0	6.0	8.0	6.0	0.0	0.0	0.0	0.0	0.0	0.0	0.0	0.0	0.0	4.0	5.0	3.0	5.0	0.0	0.0	0.0	0.0	0.0	0.0	0.0	0.0	0.0	4.0	8.0
2e224ee08a1cb6fdcb4908af461dc1b2	0.0	0.0	0.0	0.0	0.0	0.0	0.0	0.0	0.0	9.0	21.0	0.0	0.0	0.0	0.0	0.0	0.0	0.0	0.0	0.0	0.0	11.0	7.0	0.0	0.0	0.0	0.0	0.0	0.0	0.0	0.0	0.0	0.0	0.0	10.0	0.0	0.0	0.0	0.0	0.0	0.0	0.0	0.0	0.0	0.0	0.0	0.0	0.0
f5e213611a4057fa6ba5b2d53e721d30	6.0	10.0	0.0	0.0	14.0	18.0	0.0	18.0	19.0	9.0	32.0	13.0	0.0	0.0	0.0	0.0	0.0	0.0	0.0	0.0	19.0	16.0	17.0	7.0	4.0	9.0	0.0	7.0	0.0	0.0	11.0	0.0	10.0	5.0	6.0	0.0	6.0	5.0	9.0	0.0	0.0	11.0	17.0	22.0	26.0	8.0	10.0	0.0
cb0909302fdd65fe992ec9fdc5afdec2	0.0	0.0	7.0	0.0	0.0	0.0	0.0	0.0	0.0	7.0	6.0	13.0	0.0	0.0	0.0	0.0	0.0	0.0	0.0	0.0	0.0	5.0	8.0	2.0	3.0	5.0	7.0	0.0	16.0	9.0	30.0	23.0	19.0	20.0	12.0	32.0	0.0	0.0	0.0	0.0	0.0	0.0	0.0	0.0	0.0	0.0	0.0	0.0
91603083c39f72b45ffb980793069586	8.0	5.0	5.0	0.0	7.0	0.0	10.0	9.0	13.0	5.0	7.0	5.0	9.0	5.0	9.0	8.0	0.0	10.0	11.0	9.0	0.0	8.0	7.0	6.0	3.0	5.0	5.0	0.0	0.0	0.0	0.0	5.0	8.0	4.0	7.0	3.0	6.0	10.0	5.0	6.0	0.0	0.0	9.0	5.0	7.0	4.0	5.0	5.0
9287e9c3ec480933c87dc7e7da8d3af5	0.0	0.0	0.0	0.0	0.0	0.0	0.0	5.0	0.0	4.0	0.0	3.0	0.0	0.0	0.0	0.0	0.0	0.0	0.0	0.0	0.0	0.0	2.0	2.0	0.0	0.0	0.0	0.0	0.0	0.0	0.0	0.0	0.0	0.0	0.0	0.0	0.0	0.0	0.0	0.0	0.0	0.0	0.0	0.0	0.0	0.0	0.0	0.0
5bfd5f318b8c4d416016144fee682416	0.0	0.0	0.0	0.0	0.0	0.0	0.0	0.0	0.0	3.0	0.0	0.0	0.0	0.0	0.0	0.0	0.0	0.0	0.0	0.0	0.0	0.0	4.0	2.0	0.0	0.0	0.0	0.0	0.0	0.0	0.0	0.0	0.0	0.0	0.0	2.0	0.0	0.0	0.0	0.0	0.0	0.0	0.0	0.0	0.0	0.0	3.0	0.0
eb2a6f290f9640aa35652863ce0c2684	26.0	28.0	19.0	19.0	40.0	31.0	26.0	22.0	37.0	32.0	22.0	37.0	21.0	12.0	12.0	0.0	0.0	0.0	25.0	14.0	19.0	19.0	23.0	17.0	50.0	38.0	41.0	28.0	37.0	35.0	50.0	56.0	47.0	56.0	48.0	46.0	15.0	12.0	15.0	24.0	12.0	24.0	17.0	23.0	0.0	8.0	8.0	12.0
9c3c1e2597f7bb1c8fa97b61f753ec08	0.0	0.0	0.0	0.0	0.0	0.0	0.0	0.0	0.0	0.0	0.0	0.0	0.0	0.0	0.0	0.0	0.0	0.0	0.0	0.0	0.0	2.0	0.0	0.0	0.0	0.0	0.0	0.0	0.0	0.0	0.0	0.0	0.0	0.0	0.0	0.0	0.0	0.0	0.0	0.0	0.0	12.0	0.0	13.0	0.0	0.0	0.0	0.0
667594f6dd4d51853206d941552d21ba	5.0	4.0	4.0	10.0	0.0	0.0	11.0	5.0	10.0	4.0	0.0	4.0	9.0	7.0	0.0	0.0	0.0	0.0	8.0	8.0	7.0	3.0	9.0	9.0	7.0	0.0	0.0	0.0	0.0	4.0	0.0	0.0	8.0	4.0	4.0	4.0	0.0	8.0	9.0	0.0	0.0	21.0	16.0	0.0	0.0	13.0	7.0	2.0
e3c0acc4be39a186d1069ed0fd527a28	0.0	0.0	0.0	0.0	0.0	0.0	0.0	0.0	0.0	0.0	0.0	0.0	0.0	0.0	0.0	0.0	0.0	0.0	0.0	0.0	0.0	0.0	2.0	0.0	0.0	0.0	0.0	0.0	0.0	0.0	0.0	0.0	0.0	2.0	0.0	1.0	0.0	0.0	0.0	0.0	0.0	0.0	0.0	0.0	0.0	0.0	0.0	2.0
200663eb46c925464577f2cc715a1fa6	5.0	11.0	0.0	3.0	6.0	0.0	18.0	10.0	0.0	10.0	5.0	5.0	4.0	7.0	0.0	0.0	5.0	5.0	0.0	9.0	0.0	9.0	12.0	2.0	2.0	4.0	0.0	0.0	0.0	0.0	8.0	0.0	10.0	6.0	5.0	13.0	0.0	0.0	5.0	0.0	0.0	0.0	0.0	10.0	0.0	4.0	9.0	2.0
9dcecab801b2e92ec8c0298a62a955a7	3.0	0.0	0.0	0.0	0.0	0.0	0.0	0.0	0.0	0.0	0.0	0.0	0.0	0.0	0.0	0.0	0.0	0.0	0.0	0.0	0.0	0.0	0.0	0.0	0.0	0.0	0.0	0.0	0.0	0.0	0.0	0.0	0.0	0.0	0.0	0.0	4.0	0.0	0.0	0.0	7.0	0.0	0.0	0.0	0.0	0.0	2.0	0.0
e04b30dc6ddcdc6a9a3a62d21bfd4a03	0.0	0.0	0.0	0.0	0.0	0.0	0.0	0.0	0.0	1.0	0.0	0.0	0.0	0.0	0.0	0.0	0.0	0.0	0.0	0.0	0.0	1.0	0.0	1.0	0.0	0.0	0.0	0.0	0.0	0.0	0.0	0.0	0.0	1.0	0.0	0.0	0.0	0.0	0.0	0.0	0.0	0.0	0.0	0.0	0.0	0.0	0.0	0.0
22f91c790e30977cef37d007bcd0c520	0.0	0.0	0.0	0.0	0.0	0.0	0.0	0.0	1.0	0.0	0.0	0.0	0.0	0.0	0.0	0.0	0.0	4.0	0.0	3.0	0.0	0.0	0.0	0.0	0.0	0.0	0.0	6.0	0.0	0.0	1.0	0.0	1.0	0.0	0.0	0.0	0.0	0.0	0.0	1.0	0.0	0.0	0.0	6.0	0.0	0.0	0.0	0.0
86503ba5b3a85ad3ccba6bb005953479	0.0	0.0	0.0	0.0	0.0	0.0	0.0	0.0	0.0	0.0	0.0	0.0	0.0	0.0	0.0	0.0	0.0	0.0	0.0	0.0	0.0	0.0	0.0	0.0	2.0	0.0	0.0	0.0	0.0	0.0	0.0	0.0	5.0	0.0	1.0	0.0	2.0	0.0	0.0	0.0	0.0	0.0	0.0	0.0	0.0	0.0	0.0	0.0
2d99d527ab40617879bede6f958b176e	0.0	0.0	0.0	0.0	0.0	0.0	0.0	0.0	0.0	3.0	0.0	0.0	0.0	7.0	0.0	0.0	0.0	0.0	0.0	0.0	0.0	0.0	0.0	0.0	0.0	0.0	17.0	0.0	0.0	0.0	0.0	0.0	0.0	0.0	4.0	0.0	0.0	0.0	0.0	0.0	0.0	0.0	0.0	0.0	0.0	0.0	6.0	5.0
1ea21181e2695eaf2c2809e853794e47	8.0	6.0	6.0	16.0	0.0	0.0	0.0	9.0	9.0	3.0	3.0	3.0	4.0	7.0	0.0	11.0	0.0	0.0	0.0	9.0	0.0	3.0	2.0	3.0	5.0	0.0	0.0	0.0	0.0	0.0	10.0	0.0	8.0	2.0	5.0	2.0	0.0	8.0	3.0	15.0	12.0	19.0	0.0	15.0	23.0	4.0	1.0	2.0
35abe320dff7a2cf394505b375e17387	0.0	0.0	0.0	0.0	0.0	0.0	0.0	0.0	0.0	3.0	8.0	5.0	0.0	0.0	0.0	0.0	0.0	0.0	13.0	0.0	0.0	0.0	3.0	2.0	0.0	4.0	0.0	0.0	9.0	0.0	9.0	0.0	0.0	3.0	5.0	5.0	0.0	8.0	0.0	0.0	0.0	0.0	0.0	0.0	0.0	3.0	3.0	4.0
5e45dee46dd28bd2b02ddbea16aaaa06	0.0	0.0	0.0	0.0	0.0	0.0	0.0	0.0	0.0	0.0	1.0	0.0	0.0	0.0	0.0	7.0	0.0	0.0	0.0	0.0	0.0	0.0	0.0	0.0	0.0	0.0	0.0	0.0	0.0	0.0	0.0	0.0	0.0	1.0	0.0	0.0	0.0	1.0	3.0	0.0	4.0	0.0	0.0	0.0	0.0	0.0	1.0	0.0
a57ae2dffe248209d43f2260dc62469f	0.0	0.0	7.0	0.0	0.0	0.0	0.0	0.0	0.0	0.0	0.0	0.0	0.0	0.0	0.0	0.0	0.0	0.0	0.0	0.0	0.0	0.0	3.0	0.0	0.0	0.0	0.0	0.0	0.0	0.0	0.0	0.0	0.0	7.0	0.0	7.0	0.0	0.0	0.0	0.0	0.0	0.0	0.0	0.0	0.0	0.0	0.0	4.0
a9895d36948eeaa495707c4d5ac85a48	0.0	0.0	0.0	4.0	0.0	0.0	0.0	0.0	0.0	0.0	2.0	0.0	0.0	0.0	0.0	0.0	0.0	1.0	0.0	0.0	2.0	0.0	0.0	0.0	0.0	0.0	0.0	0.0	0.0	0.0	0.0	0.0	0.0	0.0	0.0	0.0	0.0	0.0	0.0	0.0	0.0	0.0	0.0	0.0	0.0	0.0	0.0	0.0
8ed81c9e155c2c787abbfc406597a474	0.0	0.0	0.0	0.0	0.0	0.0	0.0	0.0	0.0	2.0	2.0	0.0	0.0	0.0	0.0	0.0	0.0	0.0	0.0	0.0	0.0	0.0	0.0	1.0	0.0	0.0	0.0	0.0	0.0	0.0	0.0	0.0	0.0	3.0	3.0	0.0	0.0	0.0	0.0	0.0	0.0	0.0	0.0	0.0	0.0	0.0	2.0	2.0
e6b9fa525b7253609ac3c842f1d91800	0.0	11.0	12.0	0.0	0.0	0.0	0.0	10.0	13.0	7.0	3.0	5.0	6.0	0.0	7.0	18.0	0.0	0.0	0.0	20.0	0.0	6.0	7.0	7.0	0.0	12.0	0.0	0.0	0.0	0.0	0.0	0.0	0.0	4.0	0.0	6.0	21.0	11.0	8.0	0.0	0.0	0.0	23.0	0.0	34.0	9.0	9.0	13.0
49c96a37a1ef4da9be3596816fa8d9e5	0.0	0.0	0.0	0.0	5.0	0.0	0.0	0.0	0.0	2.0	0.0	1.0	0.0	4.0	5.0	0.0	0.0	0.0	6.0	5.0	0.0	1.0	1.0	1.0	6.0	4.0	5.0	3.0	0.0	0.0	6.0	8.0	6.0	3.0	2.0	2.0	4.0	4.0	5.0	4.0	0.0	0.0	6.0	0.0	0.0	1.0	3.0	3.0
fe124cf43b81b76f46ba1e777017da36	0.0	0.0	9.0	0.0	13.0	0.0	0.0	0.0	0.0	10.0	7.0	4.0	7.0	0.0	14.0	0.0	0.0	0.0	0.0	0.0	0.0	7.0	10.0	7.0	6.0	17.0	17.0	0.0	0.0	0.0	0.0	14.0	11.0	7.0	11.0	8.0	0.0	0.0	0.0	12.0	0.0	17.0	16.0	0.0	0.0	7.0	11.0	9.0
31dfed45c7b9e8187daf74e544a53808	0.0	0.0	0.0	0.0	0.0	0.0	0.0	0.0	0.0	1.0	2.0	0.0	0.0	0.0	0.0	0.0	0.0	0.0	0.0	0.0	0.0	3.0	0.0	3.0	0.0	0.0	0.0	0.0	0.0	0.0	0.0	0.0	0.0	0.0	0.0	0.0	0.0	0.0	0.0	0.0	0.0	0.0	0.0	0.0	0.0	2.0	0.0	0.0
52df29d5ab46cabf3d0fbed31c8ee324	0.0	0.0	0.0	0.0	0.0	0.0	0.0	0.0	0.0	0.0	0.0	0.0	3.0	1.0	0.0	0.0	0.0	0.0	0.0	0.0	0.0	0.0	0.0	0.0	0.0	0.0	0.0	0.0	0.0	0.0	0.0	0.0	0.0	0.0	0.0	0.0	0.0	0.0	0.0	0.0	0.0	0.0	27.0	0.0	0.0	0.0	0.0	3.0
2f1bf1b7eb13d514068d5b85f618a6a5	0.0	0.0	0.0	0.0	0.0	0.0	0.0	0.0	0.0	0.0	0.0	0.0	0.0	0.0	0.0	0.0	0.0	0.0	0.0	0.0	0.0	0.0	0.0	4.0	0.0	0.0	0.0	0.0	0.0	0.0	0.0	0.0	0.0	0.0	0.0	0.0	0.0	10.0	0.0	0.0	0.0	0.0	0.0	0.0	0.0	0.0	7.0	8.0
bc679e3b0b64c58816e1c28e9b21465f	25.0	14.0	30.0	4.0	0.0	8.0	7.0	12.0	7.0	5.0	2.0	2.0	17.0	19.0	8.0	7.0	0.0	6.0	7.0	13.0	15.0	9.0	11.0	7.0	15.0	0.0	13.0	4.0	8.0	12.0	8.0	14.0	8.0	5.0	8.0	6.0	7.0	5.0	13.0	8.0	5.0	7.0	0.0	21.0	9.0	8.0	11.0	3.0
ca8131311e9e75998fda5c592256ee55	0.0	3.0	3.0	4.0	0.0	0.0	0.0	5.0	0.0	0.0	0.0	0.0	0.0	0.0	0.0	4.0	0.0	0.0	0.0	0.0	0.0	0.0	1.0	0.0	2.0	0.0	0.0	0.0	0.0	0.0	4.0	4.0	0.0	0.0	2.0	0.0	0.0	3.0	0.0	5.0	0.0	0.0	0.0	0.0	7.0	2.0	6.0	0.0
86ca09c22b3ddc20699eb03e5b200bdb	7.0	14.0	7.0	21.0	27.0	3.0	0.0	70.0	0.0	9.0	3.0	8.0	26.0	11.0	11.0	16.0	18.0	25.0	25.0	11.0	19.0	8.0	7.0	3.0	21.0	27.0	8.0	78.0	7.0	8.0	8.0	7.0	9.0	4.0	2.0	3.0	14.0	4.0	9.0	12.0	14.0	16.0	5.0	25.0	7.0	15.0	4.0	7.0
f7beec8f9e32813920ed3104ac096d8b	0.0	0.0	2.0	0.0	0.0	0.0	0.0	0.0	0.0	9.0	0.0	2.0	0.0	0.0	0.0	0.0	0.0	0.0	0.0	0.0	0.0	4.0	0.0	0.0	0.0	0.0	0.0	0.0	0.0	0.0	0.0	0.0	0.0	0.0	0.0	0.0	0.0	0.0	0.0	0.0	0.0	0.0	0.0	0.0	0.0	0.0	2.0	0.0
5a23d649a2e15d767694fd75f9ab54ac	0.0	7.0	0.0	0.0	0.0	0.0	0.0	0.0	5.0	3.0	0.0	2.0	6.0	9.0	5.0	0.0	0.0	0.0	0.0	0.0	6.0	7.0	3.0	4.0	3.0	0.0	0.0	5.0	0.0	0.0	0.0	0.0	7.0	3.0	5.0	3.0	15.0	13.0	8.0	0.0	10.0	0.0	10.0	0.0	0.0	9.0	9.0	3.0
f5efaab4944dca6092be8006004d7397	0.0	0.0	0.0	4.0	13.0	0.0	0.0	0.0	10.0	10.0	0.0	10.0	12.0	0.0	5.0	0.0	0.0	0.0	8.0	0.0	0.0	0.0	1.0	0.0	0.0	0.0	0.0	0.0	0.0	0.0	6.0	8.0	0.0	14.0	0.0	0.0	6.0	0.0	0.0	0.0	0.0	0.0	0.0	0.0	0.0	0.0	0.0	0.0
4482d52273fb265a11b3da0bf714c4ec	0.0	0.0	0.0	0.0	0.0	9.0	0.0	0.0	7.0	5.0	3.0	4.0	6.0	8.0	0.0	0.0	16.0	0.0	9.0	0.0	0.0	4.0	0.0	4.0	0.0	5.0	0.0	0.0	0.0	0.0	0.0	0.0	8.0	2.0	0.0	0.0	7.0	9.0	8.0	9.0	0.0	15.0	0.0	0.0	9.0	3.0	6.0	3.0
7daa85a04b14ad8a15b5ea68239879e7	7.0	8.0	10.0	13.0	8.0	11.0	8.0	5.0	11.0	6.0	10.0	7.0	9.0	12.0	7.0	12.0	13.0	9.0	8.0	12.0	10.0	7.0	5.0	7.0	8.0	13.0	13.0	5.0	15.0	8.0	0.0	0.0	8.0	3.0	5.0	3.0	9.0	12.0	7.0	10.0	10.0	10.0	12.0	15.0	8.0	6.0	8.0	11.0
139580ef8ae3783df37e0dffcabd758b	3.0	4.0	4.0	6.0	0.0	0.0	0.0	0.0	0.0	0.0	0.0	0.0	0.0	0.0	0.0	0.0	0.0	0.0	0.0	0.0	0.0	0.0	2.0	0.0	5.0	0.0	4.0	7.0	0.0	0.0	8.0	13.0	0.0	3.0	4.0	3.0	5.0	3.0	0.0	7.0	0.0	0.0	0.0	0.0	0.0	0.0	0.0	2.0
0c6d711674209017b9a2a7b396f852f5	0.0	0.0	0.0	0.0	0.0	0.0	0.0	0.0	0.0	0.0	0.0	1.0	0.0	0.0	0.0	0.0	0.0	0.0	0.0	0.0	0.0	0.0	3.0	0.0	0.0	0.0	0.0	0.0	0.0	0.0	0.0	0.0	0.0	0.0	0.0	0.0	0.0	0.0	0.0	0.0	0.0	0.0	0.0	0.0	0.0	0.0	1.0	0.0
02631161a7232c067793459777eaa7ed	0.0	0.0	0.0	0.0	0.0	0.0	0.0	0.0	0.0	0.0	0.0	0.0	0.0	0.0	0.0	0.0	5.0	0.0	0.0	0.0	0.0	0.0	0.0	0.0	0.0	0.0	0.0	0.0	0.0	0.0	0.0	0.0	0.0	0.0	1.0	1.0	0.0	0.0	0.0	0.0	0.0	0.0	0.0	0.0	0.0	0.0	0.0	1.0
1182305783bbda5213e84ebed1a311b8	0.0	0.0	5.0	9.0	0.0	0.0	0.0	0.0	0.0	0.0	0.0	0.0	0.0	0.0	0.0	0.0	0.0	0.0	0.0	8.0	0.0	0.0	0.0	0.0	0.0	0.0	0.0	0.0	0.0	0.0	0.0	0.0	6.0	0.0	3.0	0.0	0.0	0.0	0.0	0.0	0.0	0.0	0.0	0.0	0.0	4.0	3.0	0.0
26298a5700a2f30da104d52f9ba63a77	0.0	9.0	10.0	18.0	25.0	19.0	26.0	22.0	19.0	2.0	4.0	11.0	11.0	10.0	11.0	26.0	52.0	16.0	21.0	0.0	12.0	6.0	8.0	6.0	6.0	0.0	0.0	25.0	21.0	20.0	21.0	0.0	0.0	5.0	5.0	5.0	15.0	10.0	13.0	24.0	15.0	35.0	0.0	0.0	19.0	7.0	10.0	20.0
c49533488a4efae23ae02b3175b28012	0.0	0.0	0.0	0.0	0.0	0.0	0.0	0.0	0.0	0.0	0.0	0.0	0.0	0.0	0.0	0.0	0.0	7.0	0.0	0.0	4.0	5.0	2.0	1.0	0.0	0.0	0.0	0.0	0.0	0.0	0.0	0.0	0.0	0.0	0.0	0.0	0.0	0.0	0.0	0.0	0.0	0.0	0.0	0.0	0.0	0.0	0.0	0.0
9a9e9dede0f3c35c76a5af85a95a3c3c	0.0	0.0	0.0	4.0	3.0	0.0	3.0	0.0	0.0	7.0	3.0	0.0	0.0	0.0	0.0	0.0	0.0	0.0	0.0	0.0	6.0	2.0	0.0	1.0	0.0	0.0	0.0	0.0	0.0	0.0	0.0	0.0	0.0	2.0	2.0	0.0	0.0	0.0	0.0	0.0	0.0	0.0	0.0	0.0	0.0	0.0	0.0	0.0
2928cb02e4a12b11cde0c1ad9fec67a0	0.0	0.0	0.0	6.0	0.0	0.0	0.0	0.0	0.0	2.0	0.0	0.0	0.0	2.0	0.0	0.0	0.0	0.0	0.0	0.0	0.0	0.0	0.0	2.0	0.0	1.0	0.0	0.0	0.0	0.0	0.0	0.0	0.0	0.0	0.0	2.0	6.0	7.0	3.0	0.0	0.0	0.0	6.0	4.0	0.0	4.0	0.0	0.0
cc51b6be0851f1a7cca42c34daf9988f	0.0	0.0	0.0	0.0	0.0	0.0	10.0	0.0	0.0	2.0	0.0	0.0	0.0	0.0	0.0	0.0	0.0	0.0	0.0	0.0	0.0	0.0	5.0	6.0	0.0	0.0	0.0	0.0	0.0	0.0	0.0	0.0	0.0	0.0	0.0	3.0	0.0	4.0	0.0	0.0	0.0	0.0	0.0	0.0	0.0	8.0	5.0	2.0
e482f85f0e655f282c38bad0963637b8	0.0	0.0	0.0	0.0	0.0	0.0	0.0	0.0	0.0	0.0	0.0	0.0	0.0	2.0	0.0	0.0	0.0	0.0	0.0	0.0	0.0	0.0	0.0	0.0	3.0	0.0	0.0	0.0	0.0	0.0	0.0	0.0	0.0	0.0	0.0	0.0	0.0	0.0	0.0	0.0	0.0	0.0	0.0	0.0	0.0	0.0	0.0	0.0
7ce8c06a88d2cedeb7a9e3ab93ee3917	0.0	17.0	22.0	0.0	0.0	0.0	26.0	26.0	0.0	0.0	11.0	11.0	23.0	18.0	25.0	14.0	0.0	11.0	0.0	22.0	18.0	15.0	8.0	9.0	15.0	32.0	18.0	0.0	13.0	0.0	31.0	0.0	0.0	10.0	8.0	9.0	19.0	15.0	21.0	28.0	0.0	24.0	0.0	23.0	0.0	9.0	11.0	13.0
44db15d933acd84b6776da22a5534179	2.0	4.0	0.0	0.0	0.0	0.0	0.0	0.0	0.0	1.0	0.0	2.0	2.0	4.0	3.0	6.0	0.0	0.0	0.0	5.0	0.0	2.0	4.0	2.0	2.0	0.0	3.0	0.0	0.0	0.0	0.0	0.0	0.0	2.0	0.0	2.0	7.0	4.0	6.0	6.0	7.0	5.0	0.0	0.0	0.0	4.0	3.0	4.0
f30bf7d9daac5d4f28ad6c7b8e3c4257	8.0	0.0	19.0	23.0	0.0	14.0	0.0	12.0	0.0	0.0	0.0	0.0	0.0	0.0	0.0	0.0	0.0	0.0	0.0	0.0	0.0	0.0	0.0	0.0	0.0	0.0	0.0	24.0	0.0	0.0	0.0	4.0	0.0	0.0	0.0	1.0	10.0	0.0	0.0	0.0	0.0	0.0	0.0	0.0	0.0	0.0	0.0	0.0
e38907f57926a9beb60b3ed827ede2cf	67.0	24.0	13.0	24.0	13.0	12.0	11.0	18.0	7.0	3.0	3.0	3.0	28.0	10.0	29.0	59.0	14.0	9.0	64.0	20.0	17.0	5.0	5.0	4.0	0.0	0.0	0.0	15.0	10.0	0.0	8.0	14.0	19.0	14.0	3.0	7.0	0.0	87.0	27.0	64.0	33.0	13.0	12.0	10.0	30.0	0.0	5.0	0.0
bd34429b1366962710f99fb15fb4f78e	4.0	8.0	6.0	0.0	19.0	10.0	0.0	11.0	14.0	3.0	4.0	5.0	3.0	11.0	0.0	0.0	14.0	0.0	0.0	0.0	0.0	4.0	3.0	7.0	18.0	24.0	25.0	20.0	23.0	24.0	17.0	12.0	12.0	11.0	10.0	7.0	23.0	5.0	10.0	13.0	13.0	28.0	18.0	0.0	0.0	10.0	8.0	20.0
549a7394549f8c50319af5518eeb27d9	0.0	0.0	0.0	0.0	0.0	0.0	0.0	0.0	0.0	0.0	1.0	2.0	0.0	0.0	0.0	0.0	0.0	0.0	0.0	0.0	0.0	0.0	0.0	0.0	0.0	0.0	3.0	0.0	0.0	3.0	0.0	0.0	0.0	0.0	0.0	0.0	0.0	0.0	0.0	0.0	0.0	0.0	0.0	0.0	0.0	0.0	0.0	0.0
8b5a1e8372e163a99df10365361866e5	0.0	0.0	0.0	4.0	0.0	0.0	0.0	8.0	0.0	0.0	4.0	1.0	0.0	0.0	4.0	7.0	0.0	6.0	0.0	0.0	0.0	0.0	1.0	0.0	0.0	4.0	0.0	0.0	0.0	0.0	8.0	0.0	0.0	3.0	3.0	0.0	3.0	0.0	0.0	0.0	0.0	0.0	0.0	0.0	0.0	4.0	3.0	5.0
5b672629f16a74e5ac99fb66c618d355	0.0	0.0	0.0	0.0	0.0	0.0	0.0	0.0	0.0	0.0	0.0	0.0	0.0	0.0	0.0	0.0	0.0	0.0	0.0	0.0	0.0	0.0	0.0	1.0	0.0	0.0	0.0	0.0	5.0	0.0	0.0	0.0	0.0	0.0	0.0	3.0	0.0	0.0	0.0	0.0	0.0	0.0	0.0	0.0	0.0	0.0	0.0	4.0
36fd6f8c84ce019dc8316063af93c2a3	10.0	0.0	0.0	0.0	8.0	0.0	0.0	0.0	0.0	8.0	5.0	0.0	10.0	0.0	0.0	0.0	0.0	0.0	0.0	0.0	0.0	6.0	9.0	7.0	8.0	0.0	0.0	0.0	21.0	0.0	0.0	0.0	0.0	0.0	6.0	6.0	8.0	10.0	0.0	0.0	0.0	0.0	0.0	0.0	0.0	8.0	10.0	5.0
5fe2a0425b598e0c00cf443d83d67ab5	0.0	0.0	0.0	0.0	0.0	0.0	0.0	0.0	0.0	1.0	1.0	0.0	2.0	0.0	0.0	0.0	26.0	2.0	0.0	17.0	0.0	7.0	45.0	79.0	2.0	0.0	0.0	0.0	0.0	0.0	0.0	0.0	0.0	0.0	0.0	0.0	2.0	0.0	23.0	7.0	17.0	14.0	63.0	38.0	85.0	50.0	24.0	64.0
f6e5c8f070e62708ed47d100aa830e10	0.0	0.0	0.0	0.0	0.0	0.0	9.0	0.0	0.0	0.0	0.0	0.0	0.0	1.0	0.0	0.0	0.0	0.0	7.0	15.0	0.0	0.0	0.0	0.0	0.0	0.0	0.0	0.0	10.0	0.0	0.0	0.0	0.0	0.0	0.0	0.0	1.0	0.0	1.0	2.0	0.0	0.0	0.0	0.0	0.0	0.0	0.0	0.0
0efbc649b783fc9502eba41f28890c20	0.0	0.0	2.0	0.0	0.0	0.0	0.0	3.0	0.0	2.0	0.0	0.0	1.0	0.0	0.0	4.0	0.0	0.0	0.0	0.0	0.0	1.0	1.0	0.0	0.0	0.0	0.0	0.0	0.0	0.0	3.0	0.0	0.0	0.0	1.0	0.0	0.0	0.0	0.0	0.0	0.0	0.0	0.0	0.0	0.0	0.0	1.0	0.0
acbd57fa94417a2c1c77b1fd6acafd2d	0.0	0.0	4.0	0.0	0.0	12.0	13.0	10.0	0.0	6.0	24.0	12.0	0.0	0.0	0.0	0.0	0.0	32.0	0.0	0.0	34.0	7.0	7.0	8.0	0.0	0.0	0.0	0.0	6.0	0.0	7.0	12.0	0.0	0.0	7.0	4.0	0.0	0.0	2.0	18.0	0.0	0.0	14.0	0.0	0.0	4.0	5.0	0.0
483959f487e922821c457673b364883d	0.0	0.0	0.0	0.0	0.0	0.0	0.0	0.0	0.0	0.0	1.0	2.0	0.0	0.0	0.0	0.0	0.0	0.0	0.0	0.0	0.0	1.0	0.0	0.0	0.0	0.0	0.0	0.0	0.0	0.0	0.0	0.0	0.0	0.0	0.0	0.0	0.0	0.0	0.0	0.0	0.0	0.0	0.0	0.0	0.0	1.0	0.0	0.0
75d603bf16099e38b71bc00fff7262c0	0.0	0.0	0.0	0.0	0.0	0.0	0.0	0.0	0.0	3.0	0.0	0.0	0.0	0.0	0.0	0.0	0.0	0.0	6.0	0.0	0.0	0.0	0.0	0.0	0.0	3.0	0.0	0.0	0.0	0.0	0.0	0.0	0.0	0.0	0.0	0.0	0.0	0.0	0.0	0.0	0.0	0.0	0.0	0.0	0.0	1.0	1.0	0.0
275b6f5a4fd0b1933153849bc8f032f2	0.0	0.0	0.0	0.0	0.0	0.0	0.0	0.0	0.0	0.0	0.0	0.0	2.0	0.0	1.0	0.0	0.0	0.0	0.0	0.0	0.0	0.0	0.0	0.0	0.0	0.0	0.0	0.0	0.0	0.0	0.0	0.0	0.0	0.0	0.0	0.0	0.0	0.0	0.0	0.0	0.0	0.0	0.0	0.0	0.0	0.0	0.0	0.0
120998f392db06d7a3ac6c318706732a	0.0	14.0	0.0	0.0	0.0	0.0	20.0	11.0	11.0	8.0	4.0	5.0	0.0	0.0	0.0	0.0	0.0	0.0	0.0	0.0	0.0	0.0	0.0	0.0	14.0	0.0	7.0	0.0	0.0	14.0	0.0	33.0	63.0	10.0	8.0	28.0	0.0	0.0	0.0	0.0	0.0	0.0	0.0	0.0	0.0	0.0	0.0	0.0
91dbc8b3f81f964589534013bd15ca8e	18.0	19.0	0.0	24.0	33.0	0.0	0.0	43.0	0.0	16.0	6.0	14.0	40.0	19.0	30.0	25.0	33.0	31.0	34.0	26.0	34.0	15.0	15.0	8.0	20.0	0.0	37.0	130.0	0.0	0.0	0.0	0.0	19.0	0.0	9.0	14.0	13.0	14.0	0.0	27.0	33.0	0.0	0.0	0.0	28.0	13.0	17.0	12.0
a9f4aba0a9604cefa1a8e1e210fb055b	0.0	0.0	0.0	18.0	0.0	0.0	0.0	0.0	0.0	0.0	0.0	0.0	9.0	10.0	0.0	0.0	0.0	14.0	0.0	0.0	0.0	0.0	6.0	9.0	0.0	0.0	0.0	0.0	0.0	12.0	0.0	0.0	0.0	0.0	5.0	6.0	0.0	0.0	0.0	0.0	0.0	0.0	0.0	0.0	0.0	8.0	7.0	0.0
98b34cf7d242aa09198a0a324a3e37e5	0.0	0.0	0.0	0.0	0.0	0.0	0.0	0.0	0.0	0.0	0.0	0.0	0.0	4.0	7.0	0.0	0.0	0.0	0.0	0.0	0.0	0.0	2.0	0.0	3.0	0.0	5.0	0.0	0.0	0.0	0.0	0.0	0.0	0.0	0.0	4.0	0.0	0.0	6.0	0.0	0.0	0.0	0.0	0.0	16.0	2.0	0.0	0.0
b49f25f355753f989c3bd1b3b2cd6844	0.0	0.0	0.0	0.0	7.0	0.0	13.0	18.0	10.0	0.0	0.0	0.0	0.0	11.0	0.0	0.0	0.0	0.0	0.0	0.0	0.0	5.0	3.0	4.0	4.0	0.0	13.0	0.0	0.0	18.0	0.0	0.0	0.0	0.0	0.0	0.0	9.0	0.0	16.0	0.0	0.0	0.0	17.0	0.0	0.0	7.0	7.0	5.0
26f864fc58b68eda959c3aedbf2c16ec	0.0	9.0	0.0	0.0	0.0	0.0	0.0	12.0	0.0	0.0	0.0	0.0	0.0	11.0	0.0	0.0	0.0	7.0	16.0	0.0	6.0	0.0	0.0	0.0	0.0	4.0	0.0	0.0	8.0	0.0	0.0	0.0	0.0	0.0	0.0	0.0	0.0	0.0	0.0	0.0	0.0	0.0	0.0	0.0	0.0	9.0	0.0	10.0
079302af3099635d8b54cf186fc7771e	7.0	3.0	11.0	0.0	0.0	0.0	0.0	5.0	12.0	0.0	0.0	4.0	0.0	0.0	0.0	0.0	0.0	0.0	0.0	0.0	0.0	0.0	8.0	5.0	9.0	0.0	0.0	0.0	0.0	0.0	0.0	0.0	7.0	3.0	2.0	4.0	0.0	0.0	0.0	0.0	0.0	0.0	0.0	0.0	0.0	5.0	3.0	2.0
75701babbdab3388796353ae4529e171	0.0	9.0	1.0	0.0	0.0	11.0	12.0	4.0	7.0	3.0	1.0	2.0	2.0	9.0	0.0	0.0	0.0	0.0	0.0	10.0	0.0	1.0	0.0	1.0	0.0	0.0	9.0	4.0	0.0	8.0	0.0	12.0	0.0	0.0	1.0	1.0	2.0	6.0	1.0	13.0	0.0	15.0	11.0	0.0	13.0	0.0	1.0	0.0
b7a457d50a45131bff1b4efbad29ddf4	0.0	0.0	0.0	0.0	0.0	0.0	0.0	0.0	0.0	0.0	0.0	0.0	0.0	0.0	0.0	0.0	0.0	0.0	0.0	0.0	0.0	0.0	0.0	1.0	0.0	0.0	0.0	0.0	0.0	0.0	0.0	0.0	0.0	0.0	0.0	0.0	0.0	0.0	0.0	0.0	0.0	0.0	0.0	0.0	0.0	2.0	2.0	1.0
e017a6b7c7b2f10331240fa81a7cceeb	40.0	50.0	49.0	91.0	136.0	105.0	118.0	119.0	132.0	99.0	165.0	144.0	40.0	55.0	65.0	86.0	85.0	48.0	95.0	76.0	55.0	94.0	86.0	95.0	92.0	90.0	101.0	128.0	112.0	114.0	140.0	157.0	125.0	147.0	167.0	120.0	116.0	72.0	69.0	101.0	108.0	100.0	165.0	105.0	99.0	105.0	104.0	176.0
21e18a72e85882b9f3e418de143024ff	5.0	0.0	0.0	0.0	10.0	0.0	0.0	0.0	0.0	0.0	6.0	4.0	0.0	0.0	6.0	0.0	0.0	0.0	13.0	0.0	0.0	6.0	6.0	5.0	0.0	0.0	0.0	0.0	0.0	0.0	0.0	0.0	0.0	3.0	5.0	4.0	0.0	0.0	0.0	0.0	0.0	0.0	0.0	0.0	0.0	0.0	3.0	3.0
c008e7aa2d86ce87c681d65c14ecf7e1	4.0	0.0	4.0	0.0	0.0	0.0	8.0	6.0	0.0	2.0	2.0	5.0	5.0	6.0	0.0	5.0	6.0	0.0	0.0	0.0	0.0	2.0	0.0	2.0	0.0	0.0	0.0	0.0	0.0	3.0	4.0	0.0	0.0	2.0	2.0	2.0	12.0	0.0	5.0	9.0	7.0	6.0	0.0	0.0	0.0	3.0	2.0	6.0
30659150a841e81e9a420b9fe075916c	9.0	9.0	14.0	12.0	15.0	11.0	16.0	21.0	12.0	9.0	14.0	12.0	7.0	12.0	5.0	14.0	21.0	24.0	8.0	16.0	21.0	10.0	11.0	17.0	24.0	43.0	29.0	18.0	15.0	17.0	30.0	15.0	17.0	19.0	17.0	18.0	52.0	13.0	19.0	7.0	24.0	37.0	15.0	16.0	8.0	17.0	16.0	28.0
efd211457ed7771857653a5f7605cef7	3.0	0.0	0.0	0.0	0.0	0.0	0.0	4.0	0.0	0.0	0.0	0.0	0.0	0.0	0.0	0.0	0.0	0.0	0.0	0.0	0.0	0.0	0.0	0.0	4.0	0.0	0.0	0.0	0.0	0.0	0.0	0.0	0.0	0.0	0.0	0.0	0.0	0.0	0.0	0.0	0.0	0.0	0.0	0.0	0.0	0.0	0.0	0.0
23d099bf6cfbb4f3c02e6aed5361fda4	0.0	2.0	4.0	0.0	0.0	0.0	0.0	0.0	0.0	0.0	0.0	0.0	2.0	6.0	0.0	6.0	0.0	6.0	0.0	0.0	0.0	0.0	2.0	1.0	2.0	0.0	0.0	0.0	0.0	0.0	0.0	0.0	0.0	0.0	1.0	0.0	3.0	7.0	3.0	0.0	5.0	0.0	0.0	7.0	0.0	4.0	3.0	1.0
c3112645a90103edeb0e684ad7027bb4	0.0	0.0	0.0	0.0	0.0	0.0	0.0	0.0	0.0	0.0	0.0	0.0	0.0	0.0	0.0	0.0	0.0	0.0	0.0	3.0	0.0	0.0	0.0	0.0	0.0	0.0	0.0	0.0	0.0	0.0	0.0	0.0	0.0	0.0	0.0	1.0	0.0	0.0	0.0	0.0	0.0	0.0	0.0	0.0	0.0	2.0	0.0	2.0
c7eedf0677d8a7d54b4c0874df236d19	2.0	0.0	2.0	2.0	0.0	0.0	0.0	0.0	0.0	1.0	0.0	0.0	0.0	0.0	0.0	3.0	0.0	0.0	0.0	0.0	0.0	0.0	0.0	0.0	0.0	0.0	0.0	0.0	0.0	0.0	0.0	4.0	0.0	0.0	0.0	0.0	0.0	0.0	2.0	0.0	0.0	2.0	0.0	0.0	0.0	0.0	1.0	1.0
bf8b23230c52fc280b4513233954835d	0.0	0.0	0.0	0.0	0.0	0.0	0.0	6.0	0.0	0.0	0.0	0.0	0.0	0.0	0.0	0.0	0.0	0.0	0.0	0.0	3.0	0.0	0.0	0.0	7.0	0.0	0.0	0.0	0.0	0.0	0.0	0.0	0.0	0.0	0.0	0.0	0.0	0.0	0.0	0.0	0.0	0.0	0.0	0.0	0.0	0.0	0.0	0.0
0f368fe8a4322ceff22b8c3bec4e11b4	0.0	0.0	0.0	0.0	0.0	0.0	0.0	5.0	0.0	1.0	0.0	0.0	3.0	0.0	0.0	0.0	0.0	0.0	0.0	0.0	0.0	1.0	1.0	1.0	0.0	0.0	0.0	0.0	0.0	0.0	0.0	0.0	0.0	0.0	0.0	0.0	0.0	0.0	0.0	0.0	0.0	0.0	0.0	0.0	5.0	0.0	0.0	0.0
8ddfd65b930c4f65a4e0257d3bccb14d	0.0	0.0	0.0	0.0	0.0	0.0	0.0	0.0	0.0	2.0	0.0	0.0	0.0	0.0	0.0	0.0	0.0	0.0	0.0	0.0	0.0	0.0	0.0	0.0	0.0	0.0	0.0	0.0	0.0	0.0	0.0	0.0	0.0	2.0	0.0	5.0	0.0	0.0	4.0	0.0	0.0	0.0	0.0	0.0	7.0	0.0	0.0	0.0
ca09054a44aa082fc297c672a59e78e6	0.0	0.0	0.0	0.0	0.0	0.0	0.0	0.0	0.0	0.0	8.0	5.0	0.0	0.0	0.0	0.0	0.0	0.0	0.0	0.0	0.0	0.0	0.0	0.0	0.0	17.0	0.0	0.0	0.0	0.0	0.0	0.0	0.0	0.0	4.0	3.0	0.0	0.0	0.0	0.0	0.0	0.0	0.0	0.0	0.0	0.0	0.0	0.0
581f2de460d8f0e675bedf0512f57ee2	0.0	0.0	0.0	0.0	0.0	0.0	0.0	0.0	0.0	0.0	3.0	3.0	0.0	0.0	0.0	0.0	0.0	0.0	0.0	0.0	0.0	2.0	0.0	0.0	2.0	0.0	0.0	0.0	0.0	0.0	0.0	0.0	0.0	0.0	0.0	0.0	0.0	0.0	3.0	0.0	0.0	0.0	0.0	0.0	0.0	2.0	1.0	0.0
27ff25cd0af7a42296355aca985867b8	0.0	0.0	0.0	0.0	0.0	0.0	0.0	0.0	0.0	2.0	0.0	2.0	0.0	0.0	0.0	0.0	0.0	6.0	0.0	0.0	0.0	0.0	0.0	0.0	0.0	0.0	0.0	0.0	0.0	0.0	0.0	0.0	0.0	0.0	0.0	0.0	0.0	0.0	0.0	0.0	0.0	0.0	0.0	0.0	0.0	0.0	0.0	1.0
aaf36d6df57130c323bb0553166c66bf	0.0	0.0	0.0	0.0	0.0	0.0	0.0	8.0	0.0	3.0	0.0	3.0	0.0	0.0	0.0	0.0	0.0	0.0	0.0	0.0	0.0	0.0	3.0	5.0	0.0	0.0	0.0	0.0	0.0	0.0	0.0	0.0	0.0	0.0	5.0	0.0	0.0	0.0	0.0	0.0	0.0	0.0	0.0	0.0	0.0	6.0	3.0	0.0
1d64244c7e107ca56005e42779fa167a	0.0	6.0	7.0	0.0	0.0	0.0	0.0	0.0	0.0	4.0	0.0	5.0	0.0	0.0	4.0	0.0	17.0	0.0	0.0	0.0	0.0	0.0	6.0	7.0	11.0	11.0	8.0	0.0	13.0	12.0	0.0	10.0	12.0	7.0	7.0	5.0	14.0	0.0	8.0	0.0	0.0	16.0	11.0	0.0	0.0	6.0	3.0	8.0
83e6e956d7e967e8b48d7b53770bd3b8	0.0	0.0	0.0	0.0	0.0	0.0	0.0	0.0	0.0	2.0	0.0	4.0	0.0	5.0	0.0	0.0	0.0	0.0	0.0	0.0	0.0	3.0	0.0	0.0	0.0	7.0	0.0	3.0	0.0	0.0	0.0	6.0	0.0	4.0	4.0	4.0	0.0	0.0	0.0	0.0	0.0	0.0	6.0	0.0	0.0	4.0	0.0	0.0
a1ca516fa7850c771758eaff1a6ff776	0.0	0.0	0.0	0.0	0.0	0.0	18.0	0.0	0.0	3.0	0.0	0.0	0.0	0.0	0.0	0.0	0.0	0.0	0.0	0.0	0.0	7.0	0.0	5.0	7.0	12.0	0.0	0.0	0.0	9.0	0.0	0.0	0.0	7.0	7.0	4.0	9.0	0.0	0.0	0.0	0.0	0.0	0.0	0.0	0.0	0.0	3.0	7.0
edb359d46894c71cf997356b70024142	0.0	0.0	0.0	6.0	0.0	0.0	0.0	0.0	0.0	0.0	0.0	0.0	0.0	0.0	0.0	0.0	0.0	0.0	0.0	0.0	0.0	0.0	0.0	0.0	0.0	0.0	0.0	0.0	0.0	0.0	0.0	0.0	0.0	0.0	0.0	0.0	0.0	0.0	0.0	0.0	0.0	0.0	0.0	0.0	13.0	0.0	0.0	0.0
f9e298d8164b525453f1ff46eca8ab04	7.0	12.0	6.0	0.0	0.0	6.0	13.0	12.0	9.0	3.0	2.0	3.0	2.0	0.0	0.0	0.0	0.0	0.0	0.0	5.0	8.0	7.0	5.0	3.0	3.0	10.0	0.0	5.0	8.0	11.0	8.0	0.0	7.0	3.0	0.0	2.0	2.0	6.0	7.0	0.0	0.0	0.0	0.0	0.0	0.0	3.0	0.0	2.0
eb6a596263a9016d8e0d9ce9ad2974a8	0.0	0.0	0.0	0.0	0.0	0.0	0.0	0.0	0.0	0.0	0.0	0.0	0.0	0.0	0.0	0.0	0.0	0.0	0.0	0.0	0.0	0.0	0.0	1.0	0.0	0.0	0.0	0.0	0.0	0.0	0.0	0.0	0.0	0.0	0.0	0.0	0.0	0.0	0.0	0.0	3.0	0.0	1.0	0.0	0.0	0.0	0.0	0.0
0f5344d9a0e229c927e1664f4f4b8c25	12.0	0.0	0.0	0.0	0.0	18.0	19.0	14.0	13.0	7.0	0.0	6.0	12.0	14.0	0.0	0.0	27.0	0.0	0.0	0.0	0.0	8.0	0.0	11.0	0.0	0.0	0.0	0.0	0.0	0.0	10.0	0.0	17.0	0.0	12.0	10.0	0.0	11.0	17.0	5.0	0.0	9.0	0.0	0.0	23.0	16.0	9.0	7.0
318a917cf32f1535e30b9b483005819e	2.0	0.0	5.0	4.0	0.0	0.0	0.0	0.0	0.0	0.0	0.0	0.0	5.0	6.0	0.0	0.0	0.0	0.0	6.0	0.0	6.0	2.0	5.0	5.0	5.0	0.0	5.0	0.0	0.0	4.0	0.0	0.0	0.0	2.0	4.0	3.0	3.0	7.0	4.0	0.0	0.0	7.0	0.0	0.0	10.0	3.0	6.0	2.0
a256493f5053fd8da7c8cc2b1c3c7cd4	0.0	0.0	0.0	0.0	0.0	0.0	0.0	0.0	0.0	0.0	0.0	0.0	9.0	0.0	7.0	0.0	0.0	0.0	0.0	0.0	0.0	0.0	3.0	0.0	0.0	0.0	0.0	0.0	0.0	0.0	0.0	0.0	0.0	0.0	15.0	0.0	0.0	0.0	0.0	0.0	0.0	0.0	0.0	0.0	0.0	0.0	0.0	0.0
c8f7551d556ae73275fc3bf6172d26cd	0.0	0.0	0.0	3.0	0.0	0.0	6.0	0.0	0.0	1.0	0.0	1.0	0.0	0.0	1.0	0.0	0.0	4.0	0.0	0.0	0.0	0.0	0.0	0.0	0.0	0.0	0.0	0.0	0.0	0.0	0.0	0.0	0.0	0.0	1.0	2.0	0.0	0.0	0.0	0.0	0.0	0.0	0.0	0.0	5.0	1.0	2.0	2.0
901ba04ff28544632bc7289b736e6f2a	0.0	0.0	0.0	0.0	0.0	3.0	0.0	0.0	0.0	0.0	0.0	0.0	0.0	0.0	0.0	0.0	0.0	0.0	0.0	0.0	0.0	0.0	0.0	0.0	0.0	1.0	0.0	0.0	0.0	0.0	0.0	0.0	0.0	0.0	0.0	0.0	0.0	0.0	1.0	0.0	0.0	0.0	0.0	0.0	0.0	0.0	0.0	0.0
7d48c74b3583d4b2b14bd5d2a45f7092	0.0	0.0	0.0	0.0	0.0	0.0	12.0	0.0	0.0	0.0	0.0	0.0	0.0	0.0	0.0	0.0	0.0	0.0	8.0	0.0	0.0	5.0	0.0	0.0	5.0	0.0	0.0	0.0	0.0	0.0	0.0	0.0	8.0	0.0	2.0	2.0	0.0	0.0	0.0	7.0	4.0	0.0	11.0	14.0	0.0	0.0	8.0	10.0
c09be340962157e59e41de41ca10861a	0.0	4.0	0.0	8.0	6.0	0.0	8.0	8.0	0.0	2.0	4.0	2.0	4.0	0.0	0.0	0.0	9.0	9.0	13.0	7.0	12.0	8.0	4.0	3.0	6.0	0.0	0.0	0.0	6.0	7.0	6.0	13.0	0.0	3.0	0.0	2.0	0.0	0.0	5.0	8.0	5.0	0.0	10.0	9.0	17.0	3.0	4.0	5.0
3c904be0e1ddeb7429b49a69ca897bf0	0.0	0.0	0.0	0.0	0.0	0.0	0.0	0.0	0.0	0.0	0.0	0.0	0.0	0.0	0.0	0.0	0.0	0.0	0.0	14.0	0.0	0.0	0.0	3.0	0.0	0.0	0.0	9.0	0.0	0.0	0.0	0.0	0.0	0.0	0.0	0.0	6.0	3.0	0.0	0.0	0.0	0.0	0.0	0.0	8.0	0.0	3.0	4.0
3a3e40a45d7886bb42a9a3324ff6ca9d	8.0	10.0	0.0	14.0	0.0	11.0	0.0	0.0	0.0	6.0	8.0	0.0	0.0	0.0	0.0	19.0	19.0	0.0	12.0	0.0	0.0	0.0	5.0	0.0	0.0	0.0	0.0	0.0	0.0	11.0	0.0	0.0	0.0	0.0	0.0	6.0	0.0	0.0	0.0	0.0	0.0	11.0	16.0	0.0	12.0	0.0	0.0	0.0
43fe2634fd8da94e5ededc63c3d0f450	10.0	11.0	10.0	10.0	0.0	7.0	0.0	5.0	8.0	5.0	9.0	3.0	11.0	0.0	12.0	7.0	0.0	6.0	0.0	10.0	20.0	9.0	5.0	3.0	0.0	6.0	0.0	0.0	0.0	0.0	6.0	0.0	0.0	0.0	0.0	0.0	9.0	0.0	0.0	12.0	13.0	10.0	0.0	0.0	10.0	6.0	4.0	4.0
6b760d2d7477e91acb08596301dd8f14	0.0	0.0	0.0	0.0	0.0	0.0	0.0	3.0	0.0	1.0	0.0	0.0	0.0	0.0	0.0	0.0	0.0	0.0	0.0	0.0	0.0	0.0	0.0	0.0	0.0	0.0	0.0	0.0	0.0	0.0	0.0	0.0	0.0	0.0	0.0	1.0	0.0	1.0	0.0	0.0	0.0	0.0	0.0	0.0	0.0	0.0	1.0	0.0
87615e7af0a03787f2e3933a9db32436	0.0	0.0	0.0	0.0	0.0	0.0	0.0	0.0	0.0	1.0	1.0	2.0	0.0	3.0	0.0	0.0	0.0	0.0	0.0	8.0	0.0	0.0	1.0	0.0	0.0	0.0	0.0	0.0	0.0	0.0	3.0	0.0	0.0	2.0	3.0	2.0	0.0	0.0	0.0	0.0	0.0	0.0	0.0	0.0	0.0	3.0	0.0	3.0
5bee306f10d0ab2b9936b5331be8a7ba	0.0	0.0	0.0	0.0	0.0	0.0	0.0	0.0	0.0	0.0	0.0	0.0	0.0	0.0	0.0	0.0	0.0	0.0	0.0	0.0	0.0	0.0	0.0	0.0	0.0	0.0	0.0	0.0	0.0	0.0	0.0	0.0	0.0	0.0	0.0	0.0	3.0	0.0	0.0	0.0	10.0	0.0	0.0	0.0	0.0	0.0	3.0	3.0
8e6c9c84c89805e7b8267f422494124d	4.0	4.0	0.0	0.0	0.0	0.0	8.0	4.0	0.0	0.0	8.0	5.0	0.0	5.0	0.0	7.0	0.0	8.0	0.0	5.0	0.0	5.0	0.0	5.0	0.0	0.0	4.0	0.0	0.0	0.0	10.0	16.0	5.0	0.0	0.0	0.0	0.0	0.0	0.0	0.0	0.0	0.0	0.0	0.0	0.0	0.0	0.0	6.0
5f5fa44727dd2e848155e453d7076c7b	0.0	0.0	0.0	0.0	0.0	5.0	7.0	0.0	7.0	2.0	0.0	3.0	3.0	0.0	8.0	12.0	0.0	0.0	0.0	0.0	0.0	0.0	3.0	2.0	0.0	0.0	0.0	4.0	0.0	0.0	0.0	0.0	0.0	0.0	0.0	0.0	0.0	7.0	0.0	0.0	0.0	0.0	0.0	0.0	0.0	0.0	4.0	0.0
9e8836d539b9419e473d31d26c87b4a1	43.0	16.0	0.0	8.0	17.0	31.0	0.0	0.0	0.0	6.0	0.0	10.0	46.0	39.0	29.0	28.0	32.0	47.0	43.0	24.0	46.0	67.0	15.0	15.0	30.0	18.0	39.0	68.0	0.0	18.0	25.0	0.0	13.0	9.0	9.0	11.0	45.0	9.0	18.0	32.0	33.0	15.0	25.0	19.0	25.0	27.0	37.0	22.0
ad9a987ad5b5f2da73daa4d0de567854	0.0	0.0	0.0	0.0	0.0	0.0	0.0	0.0	0.0	0.0	0.0	0.0	5.0	0.0	0.0	0.0	4.0	5.0	0.0	0.0	0.0	0.0	5.0	5.0	0.0	0.0	0.0	0.0	0.0	0.0	0.0	0.0	0.0	0.0	0.0	0.0	0.0	0.0	0.0	0.0	0.0	0.0	7.0	6.0	0.0	2.0	4.0	5.0
b88491c7bd6adb509d1daad4b5a5a8c4	0.0	0.0	0.0	0.0	0.0	0.0	0.0	0.0	0.0	6.0	7.0	0.0	0.0	8.0	0.0	0.0	0.0	0.0	0.0	0.0	0.0	7.0	0.0	4.0	0.0	0.0	0.0	5.0	0.0	0.0	0.0	0.0	0.0	0.0	0.0	0.0	0.0	0.0	0.0	0.0	0.0	0.0	0.0	0.0	20.0	5.0	4.0	0.0
400cd4160f3db5fb7472e234710aec61	4.0	3.0	0.0	0.0	0.0	0.0	3.0	0.0	0.0	2.0	1.0	0.0	0.0	0.0	1.0	0.0	0.0	3.0	0.0	0.0	3.0	0.0	0.0	0.0	0.0	0.0	1.0	0.0	0.0	0.0	0.0	0.0	0.0	2.0	0.0	0.0	0.0	0.0	0.0	4.0	4.0	0.0	4.0	0.0	0.0	2.0	1.0	0.0
faaf233452f15e225f83b0c90ba0017e	0.0	0.0	0.0	0.0	0.0	0.0	0.0	0.0	0.0	0.0	0.0	0.0	0.0	1.0	0.0	0.0	0.0	0.0	0.0	0.0	0.0	1.0	1.0	1.0	0.0	0.0	0.0	0.0	0.0	0.0	0.0	0.0	0.0	0.0	0.0	0.0	0.0	0.0	0.0	0.0	0.0	0.0	0.0	2.0	0.0	0.0	1.0	0.0
01e3b2be9ab929549e5e7241d3748bd0	0.0	0.0	0.0	0.0	7.0	0.0	0.0	0.0	0.0	0.0	0.0	0.0	5.0	4.0	4.0	0.0	0.0	0.0	0.0	0.0	0.0	2.0	4.0	8.0	0.0	0.0	0.0	0.0	0.0	0.0	0.0	0.0	0.0	3.0	9.0	4.0	0.0	0.0	0.0	0.0	0.0	0.0	15.0	0.0	0.0	0.0	0.0	8.0
9b921dea3eba72fac7713e233e3f1a15	0.0	0.0	0.0	0.0	0.0	0.0	0.0	0.0	0.0	0.0	0.0	0.0	2.0	0.0	0.0	0.0	0.0	1.0	0.0	0.0	0.0	3.0	0.0	1.0	0.0	0.0	0.0	0.0	0.0	0.0	0.0	0.0	0.0	0.0	0.0	0.0	0.0	1.0	0.0	0.0	0.0	0.0	0.0	0.0	0.0	2.0	0.0	1.0
8ea5f55f5433d17cec68731a961faf49	0.0	0.0	0.0	0.0	0.0	0.0	0.0	0.0	0.0	0.0	0.0	0.0	0.0	0.0	0.0	0.0	0.0	24.0	0.0	0.0	47.0	17.0	0.0	0.0	0.0	0.0	0.0	0.0	0.0	0.0	0.0	0.0	0.0	0.0	0.0	0.0	0.0	0.0	0.0	0.0	0.0	0.0	0.0	12.0	0.0	0.0	0.0	0.0
8d296038a1b6e238146fe3aaa47f1f46	0.0	0.0	0.0	7.0	0.0	0.0	12.0	7.0	6.0	0.0	0.0	1.0	4.0	5.0	5.0	16.0	9.0	9.0	0.0	18.0	6.0	2.0	3.0	6.0	3.0	0.0	0.0	0.0	0.0	0.0	0.0	8.0	6.0	2.0	3.0	2.0	3.0	5.0	2.0	8.0	11.0	12.0	16.0	9.0	12.0	7.0	6.0	3.0
c22a477ea3524049257d59209a8c30c8	0.0	0.0	0.0	0.0	0.0	0.0	0.0	0.0	0.0	0.0	0.0	0.0	0.0	0.0	10.0	0.0	0.0	5.0	0.0	0.0	0.0	0.0	0.0	0.0	0.0	0.0	9.0	0.0	7.0	0.0	0.0	0.0	0.0	0.0	0.0	0.0	0.0	0.0	0.0	0.0	0.0	0.0	0.0	0.0	0.0	0.0	0.0	0.0
c38abc2b1df5ca908cb029a33e04ac48	0.0	0.0	0.0	3.0	0.0	0.0	0.0	0.0	0.0	0.0	0.0	1.0	0.0	0.0	0.0	3.0	0.0	3.0	0.0	0.0	1.0	0.0	0.0	0.0	0.0	0.0	0.0	0.0	0.0	0.0	0.0	0.0	0.0	0.0	0.0	0.0	0.0	0.0	0.0	0.0	0.0	0.0	0.0	0.0	0.0	0.0	0.0	0.0
de45c81dbe924339d1d98634bbbeef0d	0.0	0.0	0.0	0.0	0.0	0.0	0.0	0.0	0.0	0.0	2.0	2.0	0.0	0.0	0.0	0.0	0.0	0.0	0.0	0.0	0.0	0.0	0.0	2.0	0.0	0.0	4.0	0.0	0.0	0.0	0.0	0.0	0.0	2.0	0.0	0.0	3.0	9.0	3.0	0.0	0.0	0.0	0.0	0.0	0.0	2.0	2.0	2.0
e9aff9d59b4c83e47a8f36fbd5560061	137.0	30.0	49.0	20.0	12.0	24.0	47.0	20.0	24.0	14.0	12.0	13.0	42.0	59.0	12.0	31.0	11.0	34.0	11.0	31.0	33.0	49.0	49.0	17.0	35.0	0.0	21.0	12.0	38.0	36.0	29.0	38.0	32.0	18.0	22.0	26.0	0.0	8.0	39.0	20.0	11.0	14.0	12.0	35.0	16.0	22.0	22.0	3.0
f22d4c0c74c860338a493d26805ecbaf	0.0	7.0	7.0	8.0	0.0	28.0	28.0	23.0	26.0	13.0	14.0	18.0	8.0	5.0	26.0	14.0	24.0	9.0	6.0	17.0	10.0	8.0	10.0	15.0	0.0	0.0	12.0	0.0	0.0	11.0	31.0	19.0	23.0	12.0	7.0	12.0	7.0	19.0	12.0	18.0	18.0	26.0	28.0	18.0	14.0	13.0	14.0	5.0
fb09654bb793e8834baf8403bf0b0ded	0.0	0.0	0.0	0.0	0.0	0.0	0.0	0.0	0.0	1.0	0.0	0.0	0.0	0.0	1.0	0.0	0.0	0.0	0.0	0.0	0.0	0.0	0.0	0.0	0.0	3.0	0.0	0.0	0.0	0.0	0.0	7.0	0.0	2.0	0.0	2.0	0.0	0.0	0.0	0.0	0.0	0.0	0.0	4.0	0.0	0.0	1.0	0.0
ba35d895d42d8539787043cf5fb766b2	5.0	0.0	7.0	6.0	0.0	4.0	0.0	10.0	6.0	7.0	4.0	5.0	7.0	6.0	11.0	5.0	8.0	8.0	11.0	5.0	9.0	7.0	8.0	8.0	6.0	5.0	0.0	0.0	0.0	0.0	0.0	13.0	0.0	5.0	4.0	6.0	7.0	12.0	10.0	0.0	0.0	0.0	0.0	11.0	13.0	4.0	7.0	8.0
ce65aa97015803ba3ae60a0e2a94d3a5	0.0	3.0	6.0	12.0	0.0	0.0	0.0	10.0	0.0	5.0	4.0	5.0	0.0	0.0	3.0	0.0	0.0	9.0	0.0	0.0	12.0	10.0	12.0	8.0	0.0	0.0	0.0	0.0	0.0	0.0	11.0	0.0	9.0	3.0	12.0	4.0	0.0	0.0	0.0	0.0	0.0	0.0	0.0	0.0	0.0	8.0	4.0	3.0
2c85dd122507704b9ae20d3553d55993	19.0	23.0	23.0	28.0	25.0	50.0	39.0	45.0	35.0	14.0	8.0	16.0	26.0	25.0	22.0	48.0	53.0	33.0	47.0	42.0	26.0	12.0	28.0	38.0	19.0	11.0	23.0	31.0	35.0	40.0	49.0	35.0	40.0	24.0	33.0	29.0	9.0	16.0	26.0	48.0	19.0	31.0	73.0	64.0	79.0	40.0	40.0	15.0
6cf2792bc75a1752f5cc2f7ad088688b	0.0	0.0	0.0	0.0	0.0	0.0	0.0	0.0	0.0	0.0	1.0	0.0	0.0	0.0	3.0	0.0	0.0	0.0	0.0	0.0	0.0	0.0	0.0	2.0	0.0	0.0	0.0	0.0	0.0	0.0	0.0	0.0	0.0	0.0	0.0	0.0	0.0	0.0	0.0	0.0	0.0	0.0	0.0	0.0	0.0	0.0	3.0	0.0
1a0dee910fd7fd5fc4019c192e63413a	0.0	14.0	16.0	17.0	6.0	11.0	12.0	14.0	17.0	8.0	0.0	0.0	9.0	0.0	11.0	30.0	22.0	13.0	18.0	0.0	0.0	9.0	0.0	9.0	7.0	11.0	0.0	16.0	17.0	15.0	11.0	24.0	21.0	10.0	4.0	5.0	21.0	10.0	14.0	14.0	29.0	10.0	22.0	21.0	23.0	6.0	12.0	9.0
e7cc7d3854e0bebb28550246c9edd1d2	0.0	0.0	0.0	0.0	0.0	0.0	0.0	0.0	0.0	0.0	0.0	0.0	0.0	0.0	0.0	0.0	0.0	0.0	0.0	0.0	0.0	0.0	0.0	0.0	0.0	0.0	0.0	0.0	0.0	0.0	0.0	0.0	0.0	0.0	7.0	3.0	0.0	0.0	0.0	0.0	0.0	0.0	0.0	0.0	0.0	0.0	2.0	3.0
9890436bf77fa595de3c0c447cd26d89	0.0	0.0	0.0	0.0	24.0	0.0	31.0	0.0	0.0	0.0	3.0	0.0	11.0	0.0	0.0	0.0	0.0	20.0	0.0	0.0	0.0	0.0	0.0	5.0	5.0	0.0	0.0	0.0	0.0	0.0	0.0	0.0	0.0	0.0	0.0	0.0	0.0	0.0	7.0	10.0	0.0	0.0	0.0	0.0	29.0	6.0	0.0	12.0
011d9977a0c52e41471d16b3389235de	0.0	0.0	0.0	0.0	0.0	0.0	0.0	0.0	0.0	0.0	0.0	1.0	0.0	0.0	0.0	0.0	0.0	0.0	0.0	0.0	0.0	0.0	0.0	0.0	0.0	0.0	0.0	0.0	0.0	0.0	0.0	0.0	0.0	1.0	1.0	0.0	0.0	0.0	0.0	0.0	0.0	0.0	0.0	0.0	0.0	0.0	1.0	1.0
7cd6cdcce01cd5fa99e08e7a28de3f45	0.0	3.0	2.0	0.0	0.0	0.0	0.0	0.0	0.0	0.0	0.0	0.0	0.0	0.0	0.0	0.0	0.0	0.0	0.0	0.0	0.0	0.0	0.0	0.0	0.0	0.0	0.0	0.0	0.0	0.0	0.0	0.0	0.0	0.0	0.0	1.0	0.0	0.0	0.0	0.0	0.0	0.0	0.0	0.0	0.0	0.0	1.0	0.0
8b9154f0abfdceaa88b61048cd61552a	0.0	0.0	0.0	24.0	0.0	0.0	0.0	0.0	0.0	5.0	3.0	8.0	0.0	0.0	0.0	0.0	0.0	0.0	0.0	0.0	0.0	3.0	4.0	3.0	0.0	0.0	0.0	0.0	26.0	7.0	0.0	0.0	0.0	10.0	9.0	12.0	0.0	0.0	16.0	20.0	0.0	6.0	0.0	0.0	0.0	2.0	7.0	0.0
5d1058a723e817c969c5b397f97bfbf6	0.0	0.0	0.0	0.0	0.0	0.0	0.0	0.0	0.0	0.0	0.0	0.0	0.0	0.0	0.0	0.0	0.0	0.0	0.0	1.0	0.0	1.0	3.0	0.0	0.0	0.0	0.0	0.0	0.0	0.0	0.0	0.0	0.0	0.0	0.0	0.0	0.0	1.0	0.0	3.0	0.0	0.0	8.0	0.0	0.0	3.0	3.0	4.0
6497822976d63b0d357f0b8f1e9bf9bb	0.0	0.0	0.0	0.0	0.0	0.0	0.0	0.0	0.0	2.0	0.0	2.0	1.0	4.0	0.0	0.0	0.0	0.0	0.0	0.0	0.0	1.0	0.0	2.0	0.0	0.0	3.0	0.0	0.0	0.0	0.0	0.0	0.0	3.0	2.0	2.0	0.0	3.0	0.0	0.0	0.0	0.0	0.0	0.0	0.0	1.0	2.0	2.0
9225533eac629a622374692633f70585	0.0	0.0	0.0	0.0	0.0	0.0	0.0	0.0	0.0	1.0	0.0	0.0	0.0	0.0	0.0	0.0	0.0	0.0	0.0	0.0	0.0	0.0	0.0	0.0	0.0	0.0	0.0	0.0	0.0	0.0	0.0	0.0	0.0	1.0	0.0	1.0	0.0	2.0	0.0	0.0	0.0	0.0	0.0	2.0	0.0	0.0	0.0	1.0
fa15bd42397a784b89270dfb3ad71c05	0.0	0.0	1.0	0.0	0.0	0.0	0.0	0.0	2.0	0.0	0.0	0.0	0.0	0.0	0.0	0.0	0.0	0.0	0.0	0.0	0.0	0.0	0.0	0.0	0.0	0.0	0.0	0.0	0.0	0.0	0.0	0.0	0.0	0.0	0.0	0.0	0.0	0.0	0.0	0.0	0.0	0.0	0.0	0.0	0.0	0.0	0.0	0.0
4d96da8bfed4409cd44e5ac7743da89f	0.0	0.0	0.0	0.0	0.0	10.0	0.0	0.0	0.0	3.0	3.0	3.0	0.0	0.0	0.0	0.0	0.0	0.0	0.0	0.0	0.0	0.0	0.0	0.0	3.0	0.0	0.0	0.0	0.0	0.0	0.0	0.0	0.0	3.0	0.0	4.0	0.0	0.0	0.0	0.0	0.0	0.0	0.0	0.0	0.0	0.0	0.0	0.0
c496a24722bf9494a8f351439754007b	27.0	16.0	30.0	21.0	36.0	33.0	24.0	27.0	30.0	14.0	20.0	19.0	21.0	11.0	20.0	21.0	13.0	20.0	21.0	14.0	18.0	11.0	16.0	15.0	42.0	32.0	35.0	31.0	24.0	22.0	28.0	35.0	17.0	15.0	14.0	10.0	10.0	16.0	14.0	13.0	0.0	11.0	0.0	0.0	15.0	6.0	7.0	10.0
21624dc6dabe385ab91de9cf77dafb09	0.0	0.0	0.0	0.0	0.0	3.0	0.0	0.0	0.0	0.0	2.0	0.0	0.0	0.0	4.0	5.0	0.0	12.0	0.0	0.0	16.0	0.0	2.0	1.0	0.0	0.0	0.0	6.0	0.0	0.0	0.0	0.0	0.0	0.0	0.0	0.0	0.0	0.0	0.0	4.0	0.0	0.0	0.0	0.0	0.0	0.0	3.0	0.0
9a5539cd47b230092a35140a577e4a0e	1.0	0.0	0.0	0.0	0.0	0.0	0.0	0.0	0.0	0.0	0.0	0.0	0.0	0.0	0.0	0.0	0.0	0.0	0.0	0.0	0.0	1.0	1.0	0.0	0.0	0.0	0.0	0.0	0.0	0.0	0.0	0.0	0.0	0.0	0.0	0.0	0.0	0.0	0.0	0.0	0.0	0.0	0.0	0.0	0.0	0.0	0.0	0.0
f54ad9a60ef2918a95cf03a038e2e22f	0.0	0.0	0.0	0.0	0.0	0.0	0.0	0.0	0.0	2.0	1.0	4.0	0.0	0.0	0.0	0.0	0.0	0.0	0.0	0.0	0.0	2.0	1.0	1.0	0.0	1.0	0.0	0.0	3.0	0.0	0.0	0.0	0.0	0.0	0.0	0.0	0.0	0.0	0.0	0.0	0.0	0.0	0.0	0.0	0.0	3.0	1.0	2.0
1b6bf422c60a5e4178b369bbfdbcb408	0.0	0.0	9.0	0.0	0.0	0.0	0.0	0.0	0.0	0.0	0.0	0.0	0.0	0.0	0.0	0.0	0.0	0.0	0.0	0.0	0.0	5.0	0.0	0.0	0.0	0.0	0.0	0.0	0.0	0.0	0.0	0.0	0.0	5.0	6.0	6.0	0.0	0.0	0.0	0.0	0.0	0.0	0.0	0.0	0.0	0.0	0.0	0.0
32af640261423622c8ad2bccf2796ac5	24.0	6.0	14.0	8.0	0.0	0.0	0.0	0.0	0.0	0.0	0.0	0.0	7.0	0.0	0.0	0.0	0.0	0.0	0.0	0.0	0.0	3.0	3.0	0.0	0.0	0.0	0.0	0.0	0.0	0.0	0.0	0.0	0.0	0.0	0.0	0.0	0.0	0.0	0.0	0.0	0.0	0.0	0.0	0.0	0.0	4.0	4.0	0.0
a182597a042e925339f8221016db122e	0.0	0.0	0.0	4.0	0.0	2.0	11.0	0.0	0.0	0.0	12.0	0.0	0.0	0.0	0.0	0.0	0.0	3.0	0.0	0.0	3.0	0.0	0.0	0.0	0.0	2.0	0.0	0.0	0.0	0.0	0.0	4.0	0.0	0.0	11.0	0.0	0.0	0.0	0.0	0.0	0.0	0.0	0.0	0.0	0.0	5.0	0.0	0.0
744941ab9c419d08c75fa791861e261e	0.0	0.0	0.0	0.0	0.0	0.0	0.0	0.0	0.0	6.0	0.0	4.0	0.0	0.0	0.0	0.0	0.0	0.0	0.0	0.0	0.0	0.0	1.0	2.0	0.0	0.0	0.0	0.0	0.0	0.0	3.0	0.0	0.0	0.0	0.0	0.0	0.0	0.0	0.0	0.0	0.0	0.0	6.0	0.0	0.0	0.0	0.0	0.0
497b96212306f4d3501a4c0e5396102a	0.0	0.0	0.0	0.0	4.0	0.0	0.0	0.0	0.0	3.0	2.0	1.0	0.0	0.0	2.0	0.0	0.0	0.0	0.0	4.0	0.0	3.0	4.0	1.0	0.0	0.0	0.0	2.0	1.0	2.0	3.0	6.0	0.0	1.0	2.0	2.0	0.0	2.0	0.0	0.0	0.0	0.0	0.0	0.0	3.0	0.0	2.0	1.0
7557e30b44635f332187b84c167276d7	0.0	4.0	0.0	6.0	6.0	0.0	0.0	0.0	6.0	4.0	3.0	4.0	4.0	0.0	6.0	0.0	0.0	0.0	0.0	0.0	0.0	5.0	5.0	7.0	2.0	4.0	4.0	0.0	0.0	0.0	0.0	0.0	3.0	8.0	8.0	6.0	5.0	10.0	0.0	6.0	5.0	0.0	17.0	10.0	9.0	6.0	8.0	9.0
d95762a40f1fa8e6c9a050c3b82a41ac	0.0	0.0	0.0	0.0	0.0	0.0	0.0	0.0	0.0	0.0	0.0	0.0	0.0	0.0	0.0	0.0	0.0	0.0	0.0	0.0	4.0	1.0	0.0	0.0	0.0	0.0	0.0	0.0	0.0	0.0	0.0	0.0	8.0	0.0	0.0	0.0	0.0	0.0	0.0	0.0	0.0	0.0	0.0	3.0	0.0	0.0	0.0	0.0
834660fa48c048c706d6c48cc304c3e4	0.0	0.0	0.0	0.0	0.0	0.0	0.0	0.0	0.0	3.0	0.0	0.0	0.0	0.0	0.0	0.0	0.0	0.0	0.0	0.0	0.0	4.0	2.0	2.0	0.0	0.0	0.0	0.0	0.0	0.0	0.0	0.0	0.0	0.0	0.0	0.0	0.0	0.0	0.0	0.0	0.0	0.0	0.0	0.0	0.0	4.0	3.0	0.0
5f2e4aebc558e6bcec3fb8fdac5161bd	0.0	0.0	0.0	0.0	0.0	0.0	0.0	0.0	0.0	0.0	0.0	0.0	0.0	0.0	0.0	0.0	0.0	0.0	0.0	0.0	0.0	0.0	0.0	1.0	0.0	0.0	0.0	0.0	7.0	0.0	0.0	0.0	0.0	0.0	0.0	2.0	0.0	0.0	0.0	0.0	0.0	0.0	0.0	0.0	0.0	1.0	2.0	0.0
e024643fdfcd758feb9d9882818b8976	0.0	0.0	0.0	0.0	0.0	1.0	0.0	0.0	3.0	0.0	0.0	0.0	0.0	0.0	0.0	0.0	0.0	0.0	0.0	0.0	0.0	0.0	0.0	0.0	0.0	0.0	0.0	0.0	0.0	0.0	0.0	0.0	0.0	0.0	0.0	0.0	0.0	4.0	0.0	0.0	2.0	0.0	0.0	0.0	0.0	0.0	0.0	0.0
2ccac0c6e2a321baadd345726cc713ed	0.0	0.0	0.0	0.0	0.0	0.0	0.0	0.0	0.0	0.0	0.0	0.0	0.0	0.0	0.0	0.0	0.0	0.0	0.0	0.0	0.0	1.0	0.0	0.0	0.0	0.0	0.0	0.0	0.0	0.0	0.0	0.0	0.0	0.0	0.0	0.0	0.0	0.0	0.0	0.0	0.0	0.0	0.0	0.0	0.0	3.0	0.0	3.0
617a6dc1e9ec74e2c15c96491c04d263	0.0	0.0	0.0	0.0	0.0	0.0	0.0	0.0	0.0	2.0	10.0	4.0	0.0	0.0	0.0	0.0	0.0	10.0	0.0	0.0	0.0	2.0	2.0	0.0	0.0	0.0	0.0	0.0	0.0	0.0	56.0	0.0	0.0	2.0	2.0	0.0	0.0	0.0	0.0	0.0	0.0	0.0	0.0	0.0	0.0	0.0	0.0	0.0
697a6353a5b0620951176e5f0ba88c1d	0.0	0.0	0.0	0.0	0.0	0.0	0.0	0.0	0.0	1.0	2.0	1.0	0.0	0.0	0.0	0.0	0.0	0.0	0.0	0.0	0.0	2.0	2.0	1.0	0.0	0.0	0.0	0.0	0.0	0.0	0.0	0.0	0.0	0.0	0.0	0.0	0.0	0.0	0.0	0.0	0.0	0.0	0.0	0.0	0.0	0.0	3.0	4.0
a14dd140176c8aa6f9aa09acb078483f	8.0	8.0	13.0	3.0	9.0	3.0	8.0	0.0	0.0	0.0	0.0	3.0	3.0	5.0	8.0	4.0	5.0	0.0	13.0	5.0	8.0	0.0	2.0	2.0	4.0	25.0	6.0	0.0	11.0	5.0	0.0	0.0	4.0	3.0	3.0	2.0	5.0	2.0	6.0	5.0	5.0	8.0	0.0	21.0	0.0	0.0	3.0	4.0
57330581bc6cff56ad1d1f9292e7e216	3.0	0.0	0.0	4.0	0.0	0.0	0.0	4.0	0.0	2.0	0.0	2.0	0.0	0.0	0.0	0.0	0.0	0.0	6.0	0.0	0.0	3.0	0.0	3.0	0.0	0.0	0.0	0.0	0.0	0.0	0.0	5.0	0.0	2.0	1.0	2.0	0.0	2.0	0.0	0.0	0.0	0.0	8.0	0.0	5.0	6.0	6.0	5.0
7b6d1cad532126498eaa747e475bd67e	1.0	0.0	0.0	1.0	0.0	0.0	1.0	0.0	0.0	0.0	0.0	0.0	0.0	0.0	0.0	0.0	0.0	0.0	1.0	0.0	0.0	0.0	0.0	0.0	0.0	0.0	0.0	1.0	0.0	0.0	0.0	3.0	0.0	0.0	0.0	0.0	0.0	0.0	0.0	0.0	0.0	0.0	0.0	0.0	0.0	0.0	0.0	0.0
c989d9b9a77e3c1a366eb98c1ae2fc21	0.0	0.0	0.0	0.0	0.0	13.0	0.0	0.0	0.0	0.0	0.0	0.0	0.0	0.0	0.0	0.0	0.0	0.0	0.0	0.0	0.0	0.0	0.0	0.0	6.0	0.0	12.0	0.0	0.0	0.0	16.0	0.0	0.0	0.0	0.0	4.0	0.0	0.0	0.0	0.0	0.0	0.0	0.0	0.0	0.0	0.0	0.0	0.0
f1c3d76547c5a86295a67a9fdb2659b7	0.0	0.0	0.0	0.0	0.0	0.0	0.0	0.0	0.0	2.0	0.0	0.0	0.0	0.0	0.0	0.0	0.0	0.0	0.0	0.0	0.0	3.0	0.0	2.0	0.0	0.0	0.0	0.0	0.0	0.0	0.0	0.0	0.0	0.0	0.0	0.0	0.0	0.0	0.0	0.0	0.0	0.0	0.0	0.0	0.0	0.0	2.0	3.0
d70aea939295438541c0950e7e9ac930	0.0	0.0	0.0	6.0	0.0	0.0	0.0	0.0	0.0	0.0	0.0	0.0	0.0	0.0	0.0	0.0	0.0	0.0	0.0	0.0	5.0	3.0	0.0	2.0	0.0	16.0	91.0	17.0	10.0	8.0	11.0	0.0	0.0	0.0	0.0	0.0	0.0	0.0	0.0	4.0	0.0	0.0	0.0	0.0	0.0	0.0	0.0	0.0
6105c35369f9295afe99470f87764c5e	0.0	0.0	2.0	0.0	0.0	0.0	0.0	0.0	0.0	0.0	0.0	0.0	0.0	0.0	0.0	0.0	0.0	0.0	0.0	0.0	0.0	0.0	0.0	0.0	0.0	0.0	0.0	0.0	0.0	0.0	0.0	0.0	2.0	0.0	0.0	0.0	0.0	3.0	0.0	0.0	0.0	16.0	0.0	0.0	0.0	0.0	0.0	0.0
75e7930c619a3e15e0ef3468ec4483ac	0.0	0.0	7.0	0.0	10.0	0.0	0.0	0.0	0.0	4.0	3.0	4.0	0.0	0.0	0.0	0.0	0.0	0.0	0.0	0.0	0.0	0.0	0.0	3.0	0.0	0.0	0.0	0.0	0.0	0.0	0.0	0.0	0.0	4.0	3.0	4.0	0.0	7.0	0.0	0.0	9.0	0.0	0.0	0.0	0.0	6.0	5.0	2.0
31ccc288f9fd196728dc240cd528ed38	0.0	0.0	0.0	0.0	0.0	18.0	0.0	0.0	0.0	12.0	8.0	8.0	0.0	0.0	0.0	0.0	0.0	0.0	0.0	0.0	0.0	0.0	0.0	0.0	0.0	0.0	0.0	0.0	0.0	0.0	11.0	16.0	17.0	20.0	6.0	6.0	0.0	0.0	0.0	0.0	0.0	0.0	0.0	0.0	0.0	0.0	0.0	0.0
5044e688a0b01f0217bb73948ab9cc21	11.0	9.0	7.0	0.0	0.0	0.0	0.0	0.0	0.0	0.0	0.0	0.0	7.0	16.0	0.0	0.0	0.0	0.0	0.0	14.0	0.0	4.0	6.0	9.0	6.0	0.0	0.0	0.0	0.0	0.0	0.0	0.0	0.0	4.0	0.0	5.0	0.0	9.0	11.0	0.0	0.0	0.0	0.0	16.0	0.0	14.0	11.0	0.0
959ed4a9d76224fe7b7ae68c92d691af	0.0	0.0	2.0	0.0	0.0	2.0	0.0	0.0	0.0	0.0	1.0	0.0	0.0	0.0	0.0	0.0	0.0	0.0	0.0	0.0	0.0	0.0	0.0	0.0	0.0	0.0	5.0	0.0	0.0	0.0	6.0	0.0	0.0	2.0	3.0	0.0	0.0	0.0	0.0	9.0	13.0	12.0	0.0	0.0	0.0	1.0	0.0	0.0
df855db7398211fd3eea191f1affc7c6	2.0	0.0	0.0	0.0	0.0	0.0	0.0	0.0	0.0	0.0	0.0	0.0	0.0	1.0	0.0	0.0	0.0	0.0	0.0	0.0	0.0	0.0	0.0	0.0	0.0	0.0	0.0	0.0	0.0	0.0	0.0	0.0	0.0	0.0	1.0	0.0	0.0	1.0	0.0	0.0	0.0	0.0	0.0	0.0	0.0	0.0	1.0	0.0
26318749836982c008eb318f104d824b	0.0	0.0	0.0	0.0	0.0	0.0	0.0	0.0	0.0	0.0	0.0	0.0	0.0	0.0	0.0	0.0	0.0	0.0	0.0	0.0	0.0	0.0	2.0	0.0	0.0	0.0	2.0	0.0	0.0	0.0	0.0	0.0	0.0	2.0	0.0	0.0	2.0	0.0	0.0	2.0	0.0	0.0	0.0	0.0	0.0	0.0	0.0	2.0
28cf7378f7c39986729d343eff032b86	0.0	0.0	0.0	0.0	0.0	0.0	0.0	3.0	0.0	0.0	0.0	0.0	0.0	0.0	0.0	0.0	0.0	0.0	0.0	0.0	0.0	0.0	0.0	0.0	0.0	0.0	0.0	0.0	0.0	0.0	0.0	0.0	0.0	1.0	0.0	0.0	3.0	0.0	2.0	0.0	0.0	0.0	0.0	0.0	0.0	0.0	0.0	0.0
93bdfac2b65f22286a57e9229f41a6c5	5.0	6.0	4.0	9.0	9.0	10.0	11.0	17.0	16.0	13.0	6.0	14.0	7.0	7.0	8.0	21.0	16.0	0.0	12.0	15.0	0.0	2.0	8.0	11.0	0.0	5.0	4.0	5.0	4.0	8.0	14.0	9.0	10.0	10.0	5.0	12.0	7.0	15.0	9.0	15.0	11.0	19.0	18.0	12.0	16.0	8.0	10.0	14.0
744abc455b90262162d073bcc099e06f	0.0	0.0	0.0	0.0	0.0	0.0	0.0	0.0	0.0	0.0	0.0	0.0	0.0	1.0	0.0	0.0	0.0	0.0	0.0	0.0	0.0	1.0	0.0	0.0	0.0	0.0	0.0	0.0	0.0	0.0	0.0	0.0	0.0	1.0	0.0	0.0	0.0	0.0	0.0	0.0	0.0	0.0	0.0	0.0	0.0	1.0	0.0	0.0
e8bb8344f38c09583e36a668a04dfaad	0.0	0.0	0.0	0.0	0.0	0.0	0.0	0.0	0.0	0.0	3.0	5.0	0.0	0.0	0.0	0.0	0.0	0.0	0.0	0.0	0.0	0.0	0.0	0.0	0.0	0.0	0.0	0.0	0.0	0.0	0.0	0.0	0.0	5.0	0.0	2.0	0.0	0.0	0.0	0.0	0.0	0.0	0.0	0.0	0.0	0.0	0.0	0.0
f9b7be213fc737687e7cb74fd65eba6a	0.0	12.0	0.0	0.0	0.0	0.0	37.0	0.0	0.0	0.0	11.0	7.0	0.0	0.0	0.0	0.0	0.0	0.0	0.0	26.0	27.0	0.0	0.0	4.0	0.0	0.0	0.0	0.0	0.0	0.0	0.0	0.0	0.0	0.0	0.0	0.0	0.0	0.0	0.0	0.0	0.0	0.0	0.0	0.0	0.0	0.0	0.0	0.0
1014528c418d488b1bf90c60a13c5f3d	3.0	0.0	0.0	0.0	0.0	2.0	2.0	7.0	0.0	2.0	1.0	2.0	2.0	2.0	1.0	0.0	3.0	0.0	0.0	0.0	3.0	2.0	2.0	2.0	2.0	0.0	1.0	0.0	0.0	1.0	4.0	0.0	4.0	3.0	5.0	4.0	2.0	4.0	3.0	3.0	0.0	3.0	0.0	0.0	3.0	4.0	5.0	3.0
269a087897de27923e14943e15ca408e	0.0	0.0	0.0	0.0	0.0	0.0	0.0	0.0	0.0	1.0	0.0	1.0	0.0	0.0	0.0	0.0	0.0	0.0	0.0	0.0	0.0	0.0	0.0	0.0	0.0	0.0	0.0	0.0	0.0	0.0	0.0	0.0	0.0	0.0	0.0	1.0	0.0	0.0	0.0	0.0	0.0	0.0	0.0	0.0	0.0	0.0	1.0	0.0
9a5c47ab8adfbd3c40f459436b9294dc	0.0	0.0	5.0	0.0	0.0	0.0	0.0	0.0	0.0	0.0	0.0	0.0	0.0	0.0	0.0	0.0	0.0	0.0	0.0	0.0	0.0	0.0	0.0	0.0	0.0	0.0	0.0	0.0	0.0	0.0	4.0	0.0	0.0	0.0	3.0	2.0	0.0	0.0	0.0	0.0	0.0	0.0	0.0	9.0	0.0	0.0	2.0	0.0
ec9987eab1103746344b39ab2ce0cb01	0.0	0.0	0.0	0.0	0.0	0.0	0.0	0.0	0.0	0.0	0.0	1.0	0.0	0.0	0.0	0.0	0.0	0.0	0.0	0.0	0.0	1.0	0.0	1.0	0.0	0.0	0.0	0.0	0.0	0.0	0.0	0.0	0.0	0.0	0.0	0.0	0.0	0.0	0.0	0.0	0.0	0.0	0.0	0.0	0.0	0.0	1.0	1.0
d42891e0165d5c173a8d0d8a17b0b9a7	1.0	0.0	0.0	4.0	2.0	1.0	0.0	0.0	0.0	0.0	0.0	1.0	0.0	1.0	0.0	3.0	0.0	1.0	4.0	1.0	0.0	0.0	0.0	0.0	1.0	0.0	0.0	0.0	2.0	1.0	4.0	5.0	0.0	0.0	1.0	0.0	0.0	0.0	1.0	1.0	1.0	2.0	0.0	0.0	0.0	0.0	0.0	0.0
78d658b4033d0994156a37c0f13d1a03	0.0	0.0	0.0	0.0	0.0	0.0	0.0	0.0	0.0	0.0	0.0	0.0	1.0	0.0	0.0	0.0	0.0	0.0	0.0	0.0	0.0	0.0	1.0	0.0	1.0	0.0	0.0	0.0	0.0	0.0	0.0	0.0	0.0	1.0	0.0	0.0	0.0	2.0	0.0	2.0	0.0	0.0	0.0	0.0	0.0	1.0	2.0	0.0
87ced9575d416542b1d1594449782b54	2.0	0.0	0.0	0.0	0.0	5.0	0.0	3.0	0.0	0.0	0.0	0.0	0.0	0.0	4.0	0.0	0.0	5.0	0.0	1.0	1.0	0.0	0.0	0.0	2.0	0.0	0.0	0.0	0.0	0.0	2.0	0.0	0.0	0.0	0.0	0.0	0.0	4.0	0.0	0.0	0.0	0.0	9.0	0.0	0.0	0.0	0.0	0.0
dbbdde87b6b4bfb03a95be20f84843d6	2.0	0.0	0.0	0.0	0.0	0.0	6.0	6.0	8.0	5.0	2.0	4.0	5.0	3.0	14.0	0.0	6.0	0.0	4.0	0.0	6.0	2.0	2.0	3.0	0.0	0.0	3.0	0.0	0.0	0.0	7.0	0.0	4.0	6.0	0.0	4.0	0.0	9.0	5.0	8.0	5.0	0.0	9.0	0.0	0.0	3.0	4.0	2.0
913258c23d64dd02eedf29eac9dc3b52	0.0	3.0	2.0	0.0	0.0	0.0	0.0	0.0	0.0	2.0	0.0	3.0	2.0	0.0	5.0	0.0	7.0	7.0	0.0	6.0	4.0	2.0	2.0	0.0	0.0	0.0	0.0	8.0	4.0	0.0	0.0	0.0	0.0	2.0	0.0	2.0	0.0	0.0	0.0	0.0	0.0	0.0	12.0	0.0	0.0	0.0	4.0	3.0
d10b5691634b56bb934ad9e5ad50fc5e	0.0	0.0	0.0	0.0	0.0	0.0	0.0	0.0	0.0	0.0	0.0	0.0	0.0	0.0	0.0	0.0	0.0	0.0	0.0	0.0	0.0	0.0	3.0	3.0	0.0	0.0	0.0	0.0	0.0	0.0	0.0	0.0	0.0	0.0	0.0	0.0	0.0	0.0	0.0	0.0	0.0	0.0	0.0	0.0	0.0	3.0	3.0	0.0
2b635d9bbe56b78ba9d195ef81eae3a0	0.0	7.0	13.0	0.0	0.0	0.0	0.0	0.0	0.0	0.0	0.0	0.0	22.0	23.0	28.0	0.0	31.0	18.0	26.0	30.0	21.0	0.0	4.0	0.0	15.0	0.0	23.0	0.0	0.0	0.0	0.0	0.0	0.0	0.0	0.0	0.0	17.0	19.0	27.0	36.0	0.0	0.0	0.0	30.0	0.0	8.0	0.0	6.0
1d991e4fde6967ad15828f4278b6bab7	15.0	26.0	19.0	25.0	27.0	18.0	45.0	42.0	34.0	29.0	14.0	16.0	19.0	17.0	30.0	39.0	26.0	34.0	55.0	17.0	29.0	34.0	23.0	22.0	6.0	11.0	14.0	28.0	8.0	18.0	19.0	29.0	26.0	25.0	15.0	25.0	52.0	35.0	35.0	24.0	30.0	26.0	69.0	31.0	53.0	25.0	45.0	33.0
6164b1f4737bf816aa54b24d3c9e4f37	0.0	0.0	0.0	0.0	0.0	0.0	0.0	0.0	0.0	3.0	3.0	4.0	0.0	0.0	0.0	0.0	0.0	0.0	0.0	0.0	0.0	2.0	0.0	2.0	0.0	0.0	0.0	0.0	0.0	0.0	0.0	0.0	0.0	4.0	4.0	4.0	0.0	0.0	0.0	0.0	0.0	0.0	0.0	0.0	0.0	0.0	0.0	2.0
7cf0fd6620fd79e0e3e5ae9a29abe677	0.0	0.0	0.0	0.0	0.0	0.0	1.0	0.0	0.0	0.0	0.0	2.0	3.0	0.0	6.0	0.0	13.0	0.0	0.0	11.0	0.0	1.0	0.0	0.0	0.0	0.0	0.0	0.0	0.0	0.0	0.0	0.0	0.0	2.0	0.0	0.0	0.0	2.0	2.0	8.0	0.0	12.0	0.0	0.0	0.0	0.0	0.0	0.0
8fadc639318868609c786451813ec848	0.0	0.0	0.0	0.0	0.0	0.0	0.0	0.0	0.0	0.0	0.0	0.0	0.0	0.0	0.0	0.0	0.0	0.0	0.0	0.0	0.0	0.0	0.0	0.0	0.0	0.0	0.0	0.0	0.0	0.0	0.0	3.0	7.0	5.0	3.0	5.0	0.0	0.0	0.0	0.0	0.0	0.0	0.0	0.0	0.0	0.0	0.0	0.0
fc8ca16ebc605cc844d16ec11e5d6cc1	3.0	2.0	2.0	0.0	0.0	0.0	0.0	0.0	0.0	0.0	0.0	0.0	0.0	0.0	0.0	0.0	0.0	6.0	0.0	0.0	0.0	7.0	0.0	0.0	0.0	0.0	0.0	0.0	0.0	0.0	0.0	0.0	0.0	0.0	0.0	0.0	0.0	0.0	0.0	0.0	0.0	0.0	0.0	0.0	0.0	0.0	0.0	0.0
60ef976d04fab209bf207a49356e1d5c	41.0	30.0	48.0	68.0	78.0	153.0	79.0	82.0	127.0	75.0	88.0	69.0	8.0	9.0	16.0	19.0	37.0	17.0	27.0	33.0	18.0	48.0	58.0	62.0	97.0	153.0	88.0	171.0	180.0	193.0	250.0	224.0	211.0	108.0	88.0	109.0	0.0	0.0	0.0	0.0	0.0	0.0	0.0	0.0	0.0	0.0	0.0	0.0
cbf820eaf28ac570f5d41a100790a2bd	4.0	4.0	4.0	8.0	0.0	0.0	0.0	7.0	9.0	4.0	2.0	0.0	0.0	11.0	9.0	11.0	0.0	0.0	0.0	6.0	3.0	6.0	3.0	5.0	5.0	7.0	5.0	0.0	0.0	0.0	0.0	0.0	0.0	6.0	4.0	0.0	8.0	13.0	8.0	0.0	0.0	6.0	0.0	6.0	0.0	5.0	6.0	8.0
6d9e1c497c35216fd5dd5b252657cb2e	16.0	0.0	15.0	9.0	0.0	0.0	0.0	0.0	0.0	0.0	0.0	1.0	0.0	7.0	0.0	0.0	0.0	0.0	0.0	0.0	0.0	0.0	0.0	0.0	0.0	0.0	0.0	0.0	0.0	0.0	0.0	0.0	0.0	0.0	2.0	0.0	0.0	0.0	0.0	0.0	0.0	0.0	0.0	0.0	0.0	0.0	0.0	0.0
45a7ce3f955fe490f4ccb92a5b8e0623	0.0	0.0	0.0	0.0	10.0	5.0	0.0	0.0	0.0	0.0	0.0	2.0	0.0	0.0	7.0	0.0	0.0	0.0	0.0	0.0	0.0	0.0	0.0	0.0	0.0	0.0	0.0	5.0	0.0	0.0	0.0	0.0	0.0	2.0	0.0	0.0	0.0	0.0	0.0	0.0	0.0	0.0	0.0	0.0	0.0	0.0	0.0	5.0
8d6ae8cd2c140f601bfd004ebb978bee	0.0	8.0	9.0	0.0	0.0	0.0	0.0	0.0	0.0	2.0	0.0	0.0	0.0	6.0	0.0	0.0	0.0	0.0	0.0	0.0	6.0	4.0	0.0	0.0	8.0	0.0	0.0	0.0	0.0	0.0	0.0	14.0	0.0	0.0	0.0	6.0	8.0	4.0	4.0	10.0	13.0	11.0	0.0	0.0	8.0	4.0	0.0	9.0
83556f2f559321ffb807423b4941a11a	0.0	0.0	0.0	0.0	0.0	0.0	0.0	0.0	0.0	0.0	0.0	0.0	0.0	0.0	0.0	0.0	0.0	0.0	0.0	8.0	0.0	0.0	0.0	0.0	4.0	6.0	6.0	0.0	0.0	0.0	0.0	0.0	0.0	1.0	1.0	2.0	0.0	2.0	6.0	0.0	4.0	0.0	0.0	0.0	0.0	0.0	0.0	1.0
44aeb9ebc97e38c5d04c36659388a19c	0.0	0.0	0.0	0.0	0.0	0.0	0.0	0.0	0.0	0.0	0.0	0.0	0.0	0.0	0.0	0.0	0.0	0.0	0.0	0.0	2.0	0.0	0.0	0.0	0.0	0.0	2.0	0.0	0.0	0.0	0.0	0.0	0.0	0.0	0.0	2.0	0.0	0.0	0.0	0.0	0.0	0.0	5.0	0.0	0.0	0.0	2.0	1.0
5fc45d9bb93effd2a407f9d722560dc5	8.0	2.0	0.0	0.0	0.0	13.0	0.0	3.0	3.0	0.0	3.0	4.0	6.0	8.0	0.0	11.0	10.0	25.0	6.0	2.0	13.0	6.0	4.0	0.0	9.0	29.0	11.0	23.0	0.0	8.0	5.0	0.0	2.0	39.0	7.0	5.0	6.0	2.0	0.0	0.0	7.0	0.0	3.0	0.0	0.0	0.0	2.0	1.0
81dcf75954853a081c5cfdeb9a0f1480	0.0	0.0	0.0	0.0	0.0	0.0	0.0	0.0	0.0	4.0	0.0	6.0	5.0	0.0	0.0	0.0	0.0	0.0	0.0	0.0	0.0	0.0	7.0	8.0	6.0	0.0	0.0	0.0	0.0	0.0	0.0	0.0	0.0	5.0	0.0	7.0	13.0	21.0	0.0	0.0	0.0	0.0	0.0	0.0	0.0	6.0	6.0	5.0
2406aec915942141afeb2b22e46cb90f	5.0	0.0	0.0	0.0	0.0	0.0	0.0	0.0	0.0	0.0	0.0	5.0	0.0	4.0	0.0	0.0	0.0	0.0	0.0	15.0	0.0	0.0	0.0	0.0	0.0	0.0	6.0	0.0	0.0	0.0	0.0	0.0	0.0	0.0	0.0	0.0	0.0	0.0	0.0	0.0	0.0	0.0	0.0	0.0	0.0	0.0	0.0	0.0
9dcca90d5265f50368a28df0c660c4b9	0.0	0.0	0.0	0.0	0.0	0.0	0.0	0.0	0.0	0.0	0.0	2.0	0.0	0.0	0.0	0.0	0.0	0.0	0.0	0.0	0.0	0.0	0.0	0.0	0.0	0.0	0.0	0.0	0.0	0.0	0.0	0.0	0.0	0.0	0.0	3.0	5.0	0.0	0.0	0.0	7.0	0.0	0.0	0.0	0.0	3.0	0.0	3.0
7a432daf392337dd68ea6a6a60d9707e	6.0	8.0	9.0	0.0	10.0	14.0	7.0	7.0	7.0	3.0	4.0	7.0	9.0	8.0	9.0	13.0	16.0	0.0	11.0	8.0	0.0	4.0	9.0	7.0	17.0	16.0	14.0	9.0	8.0	9.0	22.0	16.0	18.0	20.0	4.0	14.0	6.0	5.0	14.0	0.0	7.0	15.0	13.0	0.0	11.0	6.0	9.0	9.0
654a43d62abcec59112dbb5751eb6c1e	0.0	0.0	0.0	0.0	10.0	0.0	0.0	0.0	0.0	4.0	3.0	6.0	0.0	0.0	0.0	0.0	0.0	0.0	0.0	0.0	0.0	0.0	3.0	0.0	0.0	0.0	0.0	18.0	0.0	10.0	0.0	0.0	0.0	5.0	5.0	4.0	6.0	0.0	0.0	0.0	0.0	0.0	0.0	0.0	0.0	0.0	3.0	6.0
af5377e51a2afab91d122ccdeef7e70e	2.0	0.0	2.0	2.0	0.0	1.0	2.0	1.0	1.0	0.0	0.0	0.0	3.0	0.0	1.0	0.0	0.0	0.0	1.0	2.0	2.0	0.0	1.0	1.0	1.0	0.0	1.0	0.0	0.0	1.0	4.0	4.0	0.0	1.0	1.0	1.0	0.0	1.0	0.0	0.0	4.0	0.0	2.0	0.0	0.0	0.0	0.0	0.0
4558878287f975c9d7e865cbc3807983	4.0	0.0	0.0	5.0	0.0	0.0	0.0	0.0	0.0	0.0	2.0	0.0	0.0	0.0	4.0	0.0	0.0	0.0	10.0	0.0	0.0	0.0	0.0	3.0	0.0	0.0	0.0	6.0	0.0	5.0	0.0	0.0	0.0	4.0	0.0	3.0	6.0	9.0	4.0	8.0	7.0	0.0	0.0	8.0	0.0	3.0	5.0	5.0
d64164342fa0eca7345e9b8312729348	0.0	0.0	0.0	0.0	0.0	0.0	0.0	0.0	0.0	0.0	0.0	0.0	0.0	0.0	0.0	0.0	0.0	0.0	4.0	0.0	8.0	0.0	0.0	2.0	0.0	0.0	0.0	0.0	0.0	0.0	0.0	0.0	5.0	0.0	0.0	0.0	0.0	0.0	0.0	0.0	0.0	0.0	0.0	0.0	0.0	0.0	0.0	0.0
e5d1153c149e129573811b7591d7b1b2	15.0	13.0	24.0	15.0	38.0	12.0	14.0	16.0	8.0	49.0	11.0	16.0	7.0	12.0	4.0	0.0	14.0	14.0	17.0	0.0	12.0	6.0	17.0	3.0	6.0	9.0	8.0	13.0	27.0	13.0	14.0	26.0	25.0	66.0	16.0	61.0	7.0	0.0	12.0	5.0	0.0	9.0	0.0	0.0	0.0	3.0	6.0	2.0
a513d7d15ac7bc4c7684c7cc5137daa2	3.0	0.0	4.0	4.0	0.0	0.0	0.0	0.0	0.0	3.0	4.0	4.0	0.0	0.0	3.0	0.0	0.0	0.0	0.0	0.0	0.0	0.0	0.0	4.0	3.0	4.0	0.0	7.0	0.0	4.0	0.0	7.0	0.0	4.0	6.0	6.0	5.0	4.0	4.0	0.0	6.0	0.0	10.0	0.0	0.0	3.0	4.0	5.0
0511248dba4e60e39e374eede5e8b607	1.0	1.0	0.0	0.0	0.0	0.0	0.0	9.0	0.0	0.0	0.0	4.0	1.0	0.0	0.0	0.0	0.0	0.0	0.0	0.0	0.0	1.0	0.0	0.0	0.0	0.0	0.0	0.0	0.0	0.0	0.0	0.0	8.0	1.0	1.0	4.0	0.0	1.0	0.0	0.0	0.0	0.0	0.0	0.0	0.0	0.0	0.0	0.0
69e317783299f43b7ae08aa45ae350f2	4.0	0.0	0.0	0.0	0.0	0.0	0.0	0.0	0.0	3.0	0.0	0.0	3.0	0.0	0.0	0.0	0.0	0.0	0.0	0.0	0.0	0.0	4.0	3.0	0.0	0.0	0.0	0.0	0.0	0.0	0.0	0.0	0.0	3.0	0.0	2.0	0.0	5.0	4.0	0.0	0.0	0.0	0.0	0.0	0.0	2.0	0.0	0.0
3752aa01fcb06112e64e5e1d2d8164f6	0.0	0.0	0.0	0.0	0.0	0.0	0.0	0.0	0.0	3.0	3.0	3.0	0.0	0.0	0.0	0.0	10.0	0.0	0.0	0.0	0.0	3.0	0.0	3.0	0.0	0.0	0.0	0.0	4.0	0.0	0.0	0.0	0.0	0.0	3.0	3.0	0.0	0.0	0.0	0.0	0.0	0.0	0.0	0.0	0.0	2.0	2.0	0.0
0c0e58776e8565a47448e768b2ceed05	3.0	0.0	0.0	6.0	6.0	4.0	0.0	15.0	14.0	1.0	1.0	1.0	8.0	4.0	7.0	0.0	13.0	0.0	0.0	0.0	0.0	1.0	2.0	2.0	6.0	6.0	0.0	0.0	0.0	7.0	0.0	0.0	8.0	1.0	0.0	4.0	3.0	5.0	0.0	6.0	13.0	8.0	0.0	0.0	10.0	2.0	3.0	2.0
49f678f261ae3c732127677bf1d04cc6	0.0	3.0	0.0	0.0	0.0	0.0	0.0	0.0	0.0	2.0	0.0	1.0	0.0	0.0	0.0	0.0	0.0	0.0	0.0	0.0	0.0	0.0	0.0	0.0	0.0	0.0	0.0	0.0	0.0	0.0	0.0	0.0	0.0	2.0	0.0	2.0	0.0	0.0	0.0	0.0	0.0	0.0	0.0	0.0	0.0	0.0	0.0	0.0
6a6dee5ba7c4943162a131fd046079ec	0.0	0.0	0.0	0.0	0.0	0.0	0.0	0.0	0.0	0.0	0.0	0.0	0.0	0.0	0.0	0.0	0.0	0.0	0.0	0.0	0.0	0.0	0.0	0.0	0.0	0.0	4.0	0.0	0.0	0.0	0.0	0.0	0.0	2.0	3.0	2.0	0.0	0.0	0.0	0.0	0.0	0.0	0.0	0.0	0.0	2.0	3.0	2.0
d36928a37aefb7e93f39de6c6b160d94	0.0	0.0	0.0	2.0	0.0	0.0	0.0	0.0	0.0	0.0	0.0	0.0	0.0	0.0	0.0	0.0	0.0	0.0	0.0	0.0	0.0	0.0	0.0	0.0	0.0	0.0	0.0	0.0	3.0	0.0	3.0	0.0	0.0	1.0	0.0	0.0	0.0	0.0	0.0	0.0	0.0	0.0	0.0	0.0	0.0	0.0	2.0	1.0
5dd5c6161c62758dda78622edbb8b203	0.0	2.0	1.0	0.0	0.0	0.0	4.0	0.0	0.0	1.0	0.0	0.0	0.0	0.0	3.0	0.0	0.0	0.0	0.0	7.0	0.0	0.0	0.0	0.0	0.0	0.0	0.0	0.0	0.0	0.0	0.0	0.0	0.0	0.0	1.0	0.0	0.0	0.0	1.0	0.0	0.0	0.0	0.0	0.0	0.0	0.0	0.0	0.0
91d69611161cda9aecbfea093b382992	0.0	0.0	0.0	0.0	0.0	0.0	0.0	0.0	0.0	0.0	0.0	1.0	0.0	0.0	0.0	0.0	0.0	0.0	0.0	0.0	0.0	0.0	0.0	1.0	0.0	0.0	0.0	0.0	0.0	0.0	0.0	0.0	0.0	2.0	0.0	1.0	0.0	0.0	0.0	0.0	0.0	0.0	0.0	0.0	0.0	0.0	1.0	2.0
d201553cc5b58afdc60e62e2bfcdfbf1	6.0	3.0	4.0	0.0	0.0	3.0	5.0	6.0	4.0	3.0	2.0	3.0	4.0	2.0	5.0	6.0	4.0	3.0	0.0	0.0	4.0	5.0	2.0	4.0	4.0	0.0	3.0	0.0	0.0	4.0	6.0	5.0	0.0	3.0	5.0	6.0	2.0	12.0	8.0	3.0	0.0	7.0	7.0	15.0	14.0	9.0	12.0	4.0
16f19d81107c89a2906dcfb62e3d46ba	0.0	0.0	0.0	0.0	0.0	0.0	0.0	0.0	0.0	0.0	0.0	0.0	0.0	0.0	0.0	0.0	0.0	0.0	0.0	0.0	0.0	0.0	0.0	0.0	0.0	0.0	0.0	0.0	0.0	0.0	0.0	0.0	0.0	1.0	3.0	1.0	0.0	0.0	0.0	0.0	0.0	0.0	0.0	0.0	0.0	0.0	0.0	2.0
24d60b51ff35e6aefbd733aec4f92fa7	0.0	0.0	0.0	0.0	0.0	0.0	0.0	0.0	0.0	0.0	0.0	1.0	0.0	0.0	0.0	0.0	0.0	0.0	0.0	0.0	0.0	0.0	0.0	1.0	0.0	0.0	0.0	0.0	0.0	0.0	0.0	0.0	0.0	0.0	1.0	0.0	0.0	0.0	0.0	0.0	4.0	0.0	0.0	0.0	0.0	0.0	0.0	1.0
ce014f07c79dff279c431769507ce6b4	0.0	0.0	0.0	3.0	0.0	0.0	0.0	0.0	0.0	0.0	0.0	0.0	0.0	2.0	0.0	0.0	0.0	0.0	3.0	0.0	0.0	1.0	0.0	0.0	0.0	0.0	0.0	0.0	0.0	0.0	0.0	0.0	0.0	0.0	3.0	0.0	0.0	0.0	0.0	0.0	0.0	0.0	0.0	0.0	0.0	0.0	0.0	0.0
e4d6b78fb672b0fc4fcd8d9b8d1563d5	8.0	0.0	0.0	0.0	0.0	0.0	0.0	0.0	0.0	0.0	0.0	0.0	0.0	0.0	0.0	0.0	0.0	0.0	0.0	0.0	0.0	4.0	0.0	5.0	0.0	0.0	0.0	6.0	0.0	0.0	0.0	0.0	0.0	0.0	0.0	0.0	0.0	0.0	0.0	0.0	0.0	13.0	0.0	0.0	0.0	4.0	5.0	3.0
54d585d08133aa8ef49869eba39776ac	11.0	12.0	9.0	24.0	21.0	29.0	25.0	26.0	29.0	34.0	28.0	38.0	12.0	13.0	12.0	19.0	20.0	0.0	22.0	21.0	0.0	19.0	21.0	26.0	19.0	26.0	28.0	19.0	18.0	18.0	31.0	37.0	28.0	30.0	29.0	28.0	22.0	22.0	14.0	18.0	16.0	21.0	29.0	26.0	20.0	24.0	21.0	32.0
0e24a2d3366bc20144d9b6dc678cf75e	0.0	13.0	14.0	31.0	18.0	0.0	17.0	0.0	0.0	6.0	0.0	0.0	16.0	19.0	22.0	26.0	29.0	30.0	35.0	22.0	18.0	12.0	9.0	6.0	0.0	19.0	0.0	21.0	0.0	0.0	0.0	26.0	0.0	6.0	0.0	0.0	34.0	29.0	17.0	28.0	38.0	0.0	0.0	41.0	48.0	5.0	18.0	13.0
2595a7db9e25c70e993201134013ac49	0.0	0.0	5.0	6.0	10.0	0.0	0.0	0.0	5.0	5.0	4.0	10.0	5.0	0.0	0.0	0.0	9.0	0.0	0.0	4.0	0.0	2.0	4.0	9.0	4.0	0.0	0.0	0.0	10.0	13.0	0.0	0.0	0.0	5.0	6.0	6.0	7.0	5.0	0.0	7.0	0.0	7.0	11.0	0.0	0.0	6.0	7.0	7.0
010b3b1e707684948b5cb40f31802068	3.0	0.0	0.0	6.0	0.0	0.0	0.0	7.0	0.0	0.0	1.0	0.0	0.0	2.0	0.0	0.0	7.0	0.0	0.0	0.0	0.0	3.0	0.0	2.0	0.0	0.0	0.0	0.0	0.0	0.0	0.0	0.0	0.0	0.0	3.0	2.0	0.0	0.0	0.0	4.0	0.0	0.0	0.0	10.0	0.0	5.0	3.0	0.0
546dd4692efb016e4279d717ac6a6aa5	4.0	7.0	0.0	0.0	0.0	0.0	8.0	0.0	9.0	6.0	21.0	13.0	0.0	0.0	0.0	0.0	0.0	0.0	0.0	0.0	0.0	4.0	6.0	11.0	0.0	0.0	21.0	0.0	0.0	0.0	8.0	0.0	6.0	13.0	9.0	8.0	0.0	0.0	0.0	0.0	0.0	0.0	0.0	0.0	0.0	0.0	0.0	0.0
1d511ce42926ae988579d3b1ce4304c6	5.0	3.0	0.0	0.0	0.0	5.0	6.0	0.0	0.0	3.0	0.0	3.0	5.0	7.0	7.0	0.0	0.0	0.0	10.0	0.0	0.0	0.0	0.0	0.0	7.0	7.0	6.0	0.0	6.0	9.0	7.0	0.0	0.0	2.0	3.0	3.0	9.0	7.0	7.0	0.0	0.0	0.0	0.0	0.0	8.0	3.0	3.0	6.0
f94fe05fb5d5ee4176e60645f30cf6d5	0.0	0.0	0.0	4.0	0.0	0.0	0.0	0.0	0.0	0.0	0.0	0.0	0.0	0.0	0.0	0.0	0.0	0.0	0.0	0.0	0.0	1.0	1.0	0.0	0.0	0.0	0.0	0.0	0.0	0.0	0.0	0.0	0.0	0.0	0.0	0.0	0.0	0.0	0.0	0.0	0.0	0.0	0.0	0.0	0.0	2.0	0.0	0.0
13dab45ab69eaa8d3158733fe99d3c37	0.0	0.0	0.0	0.0	0.0	0.0	0.0	0.0	0.0	0.0	0.0	0.0	0.0	1.0	0.0	0.0	0.0	0.0	0.0	0.0	0.0	0.0	0.0	0.0	0.0	0.0	0.0	0.0	0.0	0.0	0.0	0.0	0.0	0.0	0.0	0.0	0.0	0.0	0.0	0.0	0.0	0.0	0.0	0.0	0.0	0.0	0.0	0.0
82ed3794c5db8d32848ae5ac125356aa	0.0	5.0	0.0	0.0	0.0	0.0	0.0	0.0	17.0	0.0	0.0	4.0	0.0	0.0	7.0	18.0	0.0	0.0	0.0	20.0	0.0	0.0	0.0	6.0	0.0	0.0	0.0	0.0	0.0	0.0	0.0	0.0	0.0	6.0	0.0	6.0	0.0	0.0	6.0	0.0	0.0	0.0	0.0	0.0	0.0	7.0	6.0	0.0
57d3ef9dbe2f4229b497cef3980d4f7c	0.0	0.0	0.0	0.0	0.0	0.0	0.0	0.0	0.0	2.0	2.0	0.0	0.0	0.0	0.0	0.0	0.0	2.0	0.0	0.0	0.0	0.0	0.0	0.0	0.0	0.0	0.0	0.0	0.0	0.0	0.0	0.0	0.0	0.0	0.0	2.0	0.0	4.0	0.0	4.0	0.0	0.0	0.0	3.0	0.0	0.0	0.0	0.0
ea004923213cffa738c5259fa72260c1	3.0	5.0	0.0	0.0	0.0	0.0	0.0	6.0	0.0	0.0	0.0	1.0	4.0	0.0	0.0	0.0	0.0	0.0	0.0	0.0	0.0	3.0	2.0	0.0	5.0	0.0	0.0	0.0	0.0	0.0	0.0	0.0	0.0	3.0	0.0	3.0	0.0	0.0	4.0	0.0	0.0	0.0	0.0	0.0	0.0	5.0	0.0	0.0
60e26e95d12b091f22dfcce64f3a21e4	0.0	0.0	0.0	0.0	0.0	0.0	0.0	0.0	0.0	1.0	0.0	0.0	0.0	0.0	0.0	2.0	0.0	0.0	0.0	0.0	0.0	1.0	0.0	0.0	0.0	0.0	0.0	0.0	0.0	0.0	0.0	0.0	0.0	0.0	2.0	0.0	0.0	1.0	0.0	0.0	0.0	0.0	0.0	3.0	0.0	0.0	0.0	0.0
c2011d34bf6aaf97f95929baddabb00a	0.0	0.0	0.0	0.0	14.0	0.0	0.0	9.0	0.0	0.0	0.0	3.0	0.0	0.0	3.0	0.0	0.0	0.0	0.0	0.0	1.0	4.0	0.0	0.0	4.0	0.0	0.0	0.0	0.0	0.0	0.0	0.0	0.0	0.0	0.0	0.0	0.0	0.0	0.0	0.0	0.0	0.0	0.0	0.0	0.0	0.0	2.0	0.0
543abecf5940c90e344859ce986a0e75	0.0	0.0	0.0	0.0	0.0	0.0	0.0	0.0	0.0	1.0	0.0	0.0	0.0	0.0	0.0	0.0	0.0	5.0	0.0	0.0	9.0	0.0	0.0	0.0	0.0	0.0	0.0	0.0	0.0	0.0	0.0	0.0	0.0	0.0	0.0	0.0	0.0	0.0	2.0	0.0	0.0	0.0	0.0	0.0	0.0	0.0	0.0	0.0
500b002359cdca91894a979574d7765e	0.0	0.0	0.0	0.0	0.0	0.0	0.0	0.0	0.0	0.0	0.0	0.0	0.0	0.0	0.0	0.0	0.0	0.0	0.0	0.0	0.0	0.0	0.0	0.0	0.0	0.0	0.0	0.0	0.0	0.0	0.0	5.0	0.0	3.0	2.0	2.0	0.0	0.0	0.0	0.0	0.0	0.0	0.0	0.0	0.0	0.0	0.0	0.0
d3d2e75bd79810a34ed1cba27036997e	0.0	0.0	0.0	0.0	0.0	0.0	0.0	0.0	0.0	1.0	0.0	0.0	0.0	0.0	0.0	0.0	0.0	0.0	0.0	0.0	0.0	0.0	0.0	0.0	0.0	0.0	2.0	0.0	0.0	0.0	0.0	0.0	0.0	2.0	0.0	1.0	0.0	0.0	0.0	0.0	0.0	0.0	0.0	0.0	0.0	0.0	1.0	1.0
e53dcfe219c1a610771062cb2056a3e1	0.0	0.0	0.0	0.0	0.0	0.0	0.0	3.0	0.0	0.0	0.0	0.0	0.0	0.0	0.0	0.0	0.0	0.0	0.0	0.0	0.0	0.0	1.0	1.0	0.0	0.0	0.0	0.0	0.0	0.0	0.0	0.0	0.0	0.0	1.0	0.0	0.0	0.0	0.0	0.0	0.0	0.0	0.0	0.0	0.0	1.0	0.0	0.0
59a1a93014f0e647096829eb02f61d11	0.0	0.0	0.0	0.0	0.0	0.0	0.0	0.0	0.0	3.0	2.0	1.0	0.0	0.0	0.0	3.0	0.0	0.0	0.0	0.0	0.0	2.0	2.0	0.0	0.0	0.0	3.0	0.0	0.0	0.0	0.0	5.0	0.0	0.0	2.0	0.0	0.0	0.0	0.0	3.0	11.0	0.0	0.0	0.0	0.0	0.0	0.0	0.0
bd89879a66262871f53cef388d28e53a	0.0	0.0	0.0	0.0	0.0	0.0	0.0	0.0	0.0	8.0	12.0	7.0	0.0	8.0	0.0	0.0	0.0	0.0	0.0	0.0	7.0	13.0	8.0	7.0	0.0	0.0	0.0	0.0	0.0	0.0	0.0	0.0	0.0	0.0	0.0	0.0	0.0	0.0	0.0	0.0	0.0	0.0	0.0	0.0	0.0	0.0	7.0	7.0
e6489f11c26bb1e7887a4df92cc2f5fc	12.0	17.0	18.0	31.0	29.0	29.0	23.0	25.0	21.0	10.0	9.0	14.0	13.0	20.0	22.0	18.0	36.0	12.0	27.0	26.0	0.0	10.0	13.0	19.0	19.0	25.0	27.0	13.0	31.0	24.0	23.0	28.0	19.0	16.0	14.0	15.0	45.0	31.0	22.0	27.0	36.0	37.0	35.0	21.0	19.0	18.0	19.0	28.0
5d2ceca1267488024ed14d6856404a64	1.0	0.0	0.0	0.0	0.0	0.0	0.0	0.0	0.0	1.0	0.0	0.0	0.0	1.0	0.0	0.0	0.0	0.0	0.0	0.0	0.0	0.0	2.0	0.0	0.0	0.0	0.0	0.0	0.0	0.0	0.0	0.0	0.0	0.0	0.0	3.0	0.0	0.0	0.0	0.0	0.0	0.0	0.0	0.0	0.0	0.0	1.0	0.0
48f9c1558dc324cff32f43599eafad1f	0.0	0.0	0.0	0.0	0.0	0.0	0.0	0.0	0.0	0.0	1.0	0.0	0.0	0.0	0.0	0.0	0.0	0.0	5.0	0.0	0.0	3.0	5.0	4.0	0.0	0.0	0.0	0.0	0.0	0.0	0.0	0.0	0.0	0.0	0.0	0.0	0.0	5.0	0.0	0.0	0.0	0.0	12.0	9.0	0.0	0.0	4.0	5.0
2d2c6ef9f9bae7a4e8085b4775a34672	7.0	5.0	3.0	21.0	33.0	18.0	15.0	15.0	15.0	7.0	9.0	9.0	8.0	8.0	9.0	21.0	16.0	21.0	13.0	0.0	13.0	16.0	12.0	15.0	10.0	16.0	14.0	50.0	19.0	19.0	11.0	19.0	14.0	8.0	13.0	10.0	9.0	7.0	6.0	26.0	28.0	14.0	0.0	17.0	11.0	11.0	18.0	16.0
28f795ec0481c75d739e2f1b61d2299a	0.0	0.0	3.0	0.0	0.0	0.0	0.0	0.0	0.0	2.0	0.0	0.0	0.0	0.0	0.0	0.0	0.0	0.0	0.0	0.0	0.0	2.0	4.0	3.0	0.0	0.0	0.0	0.0	0.0	0.0	0.0	0.0	0.0	0.0	5.0	0.0	0.0	6.0	0.0	0.0	0.0	0.0	0.0	0.0	0.0	3.0	4.0	3.0
fdf479b83e6685bda455c4aa66415422	0.0	0.0	0.0	0.0	0.0	0.0	0.0	0.0	0.0	0.0	0.0	4.0	0.0	9.0	0.0	16.0	17.0	0.0	0.0	0.0	17.0	0.0	4.0	4.0	9.0	0.0	0.0	0.0	0.0	0.0	0.0	0.0	0.0	0.0	6.0	6.0	0.0	11.0	9.0	0.0	0.0	0.0	0.0	0.0	23.0	6.0	5.0	2.0
03f6488c61e5e4d50f906e63eb37b646	0.0	0.0	0.0	0.0	0.0	0.0	0.0	0.0	0.0	0.0	0.0	0.0	0.0	3.0	0.0	0.0	0.0	0.0	0.0	0.0	0.0	0.0	0.0	0.0	0.0	0.0	0.0	0.0	0.0	0.0	2.0	0.0	0.0	0.0	0.0	2.0	0.0	3.0	0.0	0.0	0.0	0.0	0.0	3.0	0.0	0.0	0.0	0.0
012f13a0ed2aa350d22ad39904d98f59	0.0	0.0	0.0	0.0	0.0	0.0	0.0	0.0	0.0	6.0	3.0	5.0	0.0	0.0	0.0	0.0	0.0	0.0	0.0	0.0	0.0	0.0	5.0	5.0	4.0	7.0	0.0	0.0	0.0	0.0	0.0	0.0	0.0	9.0	5.0	11.0	0.0	0.0	0.0	0.0	0.0	0.0	0.0	0.0	0.0	5.0	4.0	5.0
5eece66c61bd415adf1105467f80db63	0.0	0.0	0.0	0.0	0.0	0.0	0.0	0.0	0.0	6.0	36.0	4.0	0.0	0.0	0.0	0.0	0.0	0.0	0.0	0.0	0.0	0.0	2.0	0.0	0.0	0.0	0.0	0.0	0.0	0.0	0.0	0.0	0.0	0.0	0.0	0.0	0.0	0.0	0.0	0.0	0.0	0.0	0.0	0.0	0.0	4.0	16.0	0.0
86481ac38f09087462aaf3488ab20aca	0.0	0.0	0.0	0.0	0.0	0.0	0.0	0.0	0.0	0.0	0.0	0.0	0.0	0.0	0.0	0.0	0.0	0.0	0.0	0.0	0.0	5.0	2.0	0.0	0.0	0.0	0.0	0.0	0.0	0.0	0.0	0.0	0.0	3.0	3.0	3.0	0.0	0.0	0.0	0.0	0.0	0.0	0.0	0.0	0.0	2.0	0.0	2.0
3a7012b018418fa9c64ead1c6b25c0c4	0.0	0.0	6.0	8.0	9.0	0.0	12.0	10.0	13.0	9.0	15.0	11.0	6.0	6.0	6.0	7.0	9.0	0.0	0.0	5.0	3.0	9.0	8.0	7.0	0.0	10.0	3.0	0.0	0.0	0.0	6.0	10.0	0.0	5.0	8.0	7.0	6.0	0.0	9.0	7.0	6.0	6.0	18.0	15.0	8.0	9.0	11.0	16.0
76a4a8a3a948b3b2e33b58ca454d079c	0.0	0.0	0.0	0.0	0.0	0.0	0.0	0.0	0.0	0.0	0.0	0.0	0.0	0.0	0.0	0.0	0.0	0.0	0.0	0.0	0.0	0.0	1.0	1.0	0.0	0.0	0.0	0.0	0.0	0.0	0.0	0.0	0.0	0.0	0.0	0.0	0.0	0.0	0.0	0.0	0.0	0.0	0.0	0.0	0.0	2.0	1.0	0.0
d0d426b893cfded88868209723a2de39	2.0	2.0	2.0	3.0	0.0	1.0	2.0	0.0	0.0	0.0	1.0	1.0	0.0	0.0	0.0	0.0	0.0	2.0	3.0	6.0	4.0	1.0	1.0	1.0	2.0	0.0	1.0	0.0	0.0	3.0	1.0	3.0	3.0	0.0	1.0	1.0	0.0	1.0	1.0	2.0	3.0	0.0	0.0	0.0	0.0	0.0	1.0	0.0
ce3fa8a65258579d442222d39dd53e1f	0.0	2.0	3.0	0.0	8.0	0.0	6.0	0.0	0.0	4.0	5.0	3.0	0.0	0.0	0.0	0.0	7.0	0.0	0.0	6.0	0.0	5.0	3.0	3.0	0.0	0.0	0.0	0.0	4.0	0.0	0.0	9.0	0.0	3.0	7.0	4.0	0.0	5.0	0.0	0.0	0.0	0.0	0.0	0.0	9.0	4.0	3.0	2.0
7fed0ecac8ad1347404cb441cfe30406	0.0	0.0	0.0	0.0	0.0	0.0	0.0	0.0	0.0	0.0	0.0	0.0	0.0	0.0	0.0	0.0	0.0	0.0	0.0	0.0	0.0	0.0	0.0	1.0	0.0	0.0	0.0	0.0	0.0	0.0	0.0	0.0	0.0	0.0	0.0	0.0	0.0	0.0	0.0	0.0	0.0	0.0	0.0	0.0	0.0	1.0	0.0	0.0
df7dd2a28f2f686f1339ac8361b00045	0.0	0.0	0.0	0.0	0.0	0.0	0.0	0.0	0.0	1.0	0.0	0.0	0.0	2.0	0.0	0.0	0.0	4.0	0.0	0.0	6.0	0.0	0.0	0.0	0.0	0.0	0.0	0.0	0.0	0.0	0.0	0.0	0.0	3.0	0.0	0.0	0.0	0.0	0.0	0.0	5.0	0.0	0.0	0.0	0.0	0.0	0.0	8.0
c1148a2394a604bd1eee836ed5539ae3	0.0	6.0	10.0	18.0	0.0	0.0	0.0	11.0	22.0	0.0	3.0	3.0	0.0	17.0	0.0	0.0	0.0	0.0	0.0	11.0	0.0	6.0	0.0	8.0	14.0	15.0	16.0	12.0	20.0	17.0	16.0	15.0	18.0	6.0	5.0	5.0	40.0	9.0	13.0	0.0	19.0	27.0	30.0	18.0	0.0	14.0	7.0	28.0
a439623bd60a75074a8c6a0080b48729	0.0	0.0	0.0	0.0	0.0	0.0	0.0	0.0	0.0	3.0	0.0	0.0	0.0	0.0	0.0	0.0	0.0	0.0	0.0	0.0	0.0	0.0	2.0	3.0	0.0	0.0	0.0	0.0	0.0	0.0	0.0	0.0	0.0	4.0	3.0	6.0	0.0	0.0	0.0	0.0	0.0	0.0	0.0	0.0	0.0	0.0	0.0	0.0
31ceb6b4b38edfd57712ea71d3f88734	0.0	0.0	0.0	0.0	0.0	0.0	0.0	0.0	10.0	0.0	5.0	0.0	17.0	0.0	0.0	0.0	0.0	28.0	0.0	0.0	0.0	0.0	4.0	0.0	0.0	0.0	0.0	0.0	0.0	0.0	0.0	0.0	0.0	0.0	0.0	0.0	0.0	0.0	0.0	0.0	12.0	0.0	0.0	0.0	23.0	0.0	0.0	0.0
530a97d87309c96598b6556083c1c0bc	0.0	0.0	0.0	0.0	0.0	0.0	0.0	0.0	4.0	0.0	0.0	2.0	0.0	0.0	0.0	0.0	0.0	0.0	0.0	0.0	0.0	0.0	2.0	0.0	0.0	0.0	0.0	0.0	3.0	0.0	0.0	0.0	0.0	0.0	0.0	1.0	0.0	3.0	5.0	0.0	0.0	0.0	0.0	0.0	0.0	0.0	0.0	0.0
d1eb5e8c345fe67bdbf321138fa68a14	0.0	3.0	0.0	6.0	0.0	0.0	4.0	0.0	0.0	1.0	1.0	2.0	2.0	0.0	0.0	0.0	11.0	3.0	0.0	0.0	0.0	3.0	2.0	2.0	4.0	3.0	0.0	0.0	0.0	0.0	0.0	11.0	0.0	3.0	4.0	2.0	4.0	2.0	4.0	0.0	0.0	0.0	0.0	0.0	0.0	2.0	4.0	5.0
91bf8f105f8dde2b76f5d063f55f9970	0.0	0.0	0.0	0.0	15.0	21.0	0.0	0.0	17.0	20.0	52.0	9.0	0.0	0.0	0.0	12.0	0.0	0.0	0.0	0.0	0.0	5.0	7.0	0.0	0.0	0.0	0.0	0.0	0.0	0.0	0.0	0.0	0.0	0.0	0.0	0.0	0.0	0.0	0.0	0.0	0.0	0.0	0.0	0.0	0.0	4.0	0.0	0.0
af74fcd07904c5a4a39b2e97702b672a	0.0	0.0	0.0	0.0	0.0	7.0	0.0	0.0	0.0	4.0	0.0	0.0	0.0	0.0	0.0	0.0	0.0	0.0	0.0	0.0	0.0	5.0	3.0	0.0	0.0	0.0	5.0	0.0	0.0	0.0	0.0	0.0	0.0	0.0	0.0	0.0	0.0	0.0	0.0	0.0	0.0	0.0	0.0	0.0	0.0	0.0	1.0	0.0
4edaf9d47e4ba020c125b4da6845bd2e	78.0	32.0	12.0	13.0	17.0	22.0	0.0	4.0	0.0	0.0	0.0	0.0	26.0	0.0	11.0	0.0	0.0	9.0	4.0	20.0	8.0	1.0	3.0	0.0	25.0	0.0	17.0	20.0	7.0	12.0	0.0	0.0	0.0	0.0	0.0	0.0	8.0	0.0	0.0	0.0	4.0	0.0	0.0	0.0	0.0	6.0	0.0	0.0
9f8c05c86188f28b2a6f71b0f45e48fa	0.0	0.0	0.0	0.0	0.0	0.0	0.0	3.0	0.0	0.0	0.0	1.0	0.0	0.0	0.0	3.0	0.0	0.0	0.0	0.0	0.0	0.0	0.0	0.0	0.0	0.0	0.0	0.0	0.0	0.0	0.0	0.0	0.0	0.0	0.0	2.0	0.0	0.0	0.0	0.0	0.0	2.0	0.0	0.0	0.0	0.0	0.0	0.0
077e4aee76b21cb8a9b40c70fac551a4	6.0	0.0	21.0	12.0	48.0	0.0	12.0	0.0	7.0	6.0	4.0	1.0	3.0	0.0	0.0	0.0	17.0	38.0	0.0	0.0	52.0	68.0	10.0	9.0	0.0	17.0	35.0	0.0	10.0	0.0	5.0	10.0	0.0	2.0	7.0	3.0	0.0	0.0	0.0	0.0	0.0	0.0	0.0	0.0	0.0	0.0	1.0	0.0
fde980f06219e2e818932ae9f257ae52	0.0	0.0	0.0	0.0	0.0	0.0	0.0	0.0	0.0	0.0	0.0	0.0	0.0	4.0	0.0	0.0	0.0	0.0	0.0	0.0	0.0	2.0	0.0	0.0	2.0	0.0	0.0	0.0	0.0	0.0	0.0	0.0	0.0	0.0	0.0	3.0	0.0	0.0	0.0	0.0	0.0	0.0	0.0	0.0	0.0	2.0	0.0	0.0
f8e3fa403ac2672257f9fd0145eac1de	0.0	0.0	0.0	0.0	0.0	0.0	0.0	0.0	0.0	1.0	0.0	0.0	0.0	0.0	0.0	0.0	0.0	0.0	0.0	0.0	0.0	0.0	1.0	1.0	0.0	0.0	0.0	0.0	0.0	0.0	0.0	0.0	0.0	0.0	0.0	0.0	0.0	0.0	0.0	0.0	0.0	0.0	0.0	0.0	0.0	0.0	0.0	1.0
508c45236916fc07c7b352cec04812f6	0.0	0.0	0.0	0.0	0.0	0.0	0.0	0.0	0.0	4.0	3.0	2.0	0.0	0.0	0.0	12.0	0.0	0.0	0.0	0.0	3.0	4.0	1.0	0.0	0.0	0.0	0.0	0.0	0.0	0.0	3.0	0.0	0.0	0.0	2.0	0.0	0.0	0.0	0.0	0.0	0.0	0.0	0.0	0.0	0.0	0.0	0.0	0.0
fc4283fbbd6f9792371294457537f790	0.0	0.0	0.0	6.0	0.0	0.0	0.0	0.0	0.0	0.0	0.0	0.0	3.0	0.0	0.0	0.0	0.0	0.0	0.0	0.0	5.0	0.0	2.0	0.0	0.0	0.0	0.0	0.0	0.0	0.0	0.0	0.0	0.0	0.0	0.0	0.0	0.0	0.0	0.0	0.0	0.0	0.0	0.0	0.0	0.0	0.0	2.0	0.0
4b77b8eb30c5c1884ab4bb4c1b1cc869	1.0	0.0	0.0	0.0	3.0	0.0	0.0	0.0	0.0	2.0	2.0	0.0	3.0	2.0	0.0	0.0	0.0	0.0	0.0	0.0	0.0	2.0	1.0	1.0	0.0	2.0	0.0	0.0	0.0	0.0	0.0	0.0	0.0	0.0	1.0	0.0	0.0	0.0	0.0	5.0	3.0	0.0	0.0	0.0	0.0	2.0	1.0	1.0
7448044f1479b7f934baae15b066fd6c	0.0	0.0	0.0	0.0	0.0	0.0	0.0	0.0	0.0	0.0	0.0	0.0	0.0	0.0	0.0	0.0	20.0	11.0	0.0	0.0	0.0	12.0	13.0	8.0	0.0	0.0	0.0	0.0	0.0	0.0	0.0	0.0	0.0	0.0	0.0	0.0	0.0	0.0	8.0	0.0	0.0	0.0	0.0	0.0	0.0	4.0	6.0	7.0
1631232e050ea713da33840c3ada5254	3.0	2.0	0.0	7.0	5.0	0.0	8.0	0.0	6.0	3.0	1.0	3.0	0.0	3.0	4.0	0.0	8.0	0.0	9.0	0.0	0.0	1.0	2.0	6.0	2.0	3.0	3.0	0.0	5.0	0.0	15.0	7.0	6.0	10.0	3.0	6.0	4.0	6.0	3.0	6.0	5.0	0.0	6.0	0.0	4.0	5.0	5.0	7.0
a8518555f3a2e22cca8c28da975344f2	4.0	0.0	0.0	10.0	13.0	0.0	0.0	0.0	0.0	1.0	2.0	3.0	0.0	3.0	0.0	0.0	20.0	0.0	0.0	0.0	0.0	2.0	2.0	0.0	3.0	0.0	0.0	0.0	3.0	0.0	0.0	0.0	0.0	0.0	0.0	2.0	2.0	7.0	8.0	0.0	0.0	0.0	0.0	0.0	0.0	2.0	4.0	3.0
fe1b0b31bd47f8409bdd9b4f5d859f0b	0.0	0.0	0.0	0.0	0.0	0.0	0.0	0.0	0.0	0.0	0.0	0.0	0.0	3.0	0.0	0.0	0.0	0.0	0.0	0.0	0.0	0.0	0.0	0.0	0.0	0.0	0.0	0.0	6.0	0.0	0.0	0.0	10.0	2.0	4.0	5.0	0.0	0.0	0.0	0.0	0.0	0.0	0.0	0.0	0.0	0.0	0.0	0.0
9a8d81b4b4356983aa356103c6a69749	0.0	12.0	0.0	0.0	0.0	0.0	0.0	0.0	0.0	3.0	5.0	5.0	0.0	0.0	0.0	0.0	0.0	0.0	0.0	0.0	19.0	4.0	4.0	0.0	0.0	0.0	7.0	14.0	0.0	8.0	0.0	0.0	0.0	0.0	5.0	0.0	0.0	0.0	0.0	0.0	0.0	11.0	0.0	0.0	0.0	3.0	3.0	6.0
8026e48a8ce34a360040d189744c8a14	0.0	0.0	0.0	0.0	0.0	0.0	0.0	0.0	0.0	0.0	0.0	0.0	0.0	0.0	0.0	0.0	0.0	0.0	0.0	0.0	0.0	2.0	0.0	0.0	0.0	0.0	0.0	0.0	0.0	0.0	0.0	0.0	0.0	0.0	0.0	0.0	0.0	3.0	0.0	0.0	0.0	0.0	0.0	0.0	0.0	0.0	2.0	1.0
7b08d76ad5637ee5b934192ab46d8b0c	3.0	0.0	0.0	0.0	0.0	0.0	0.0	0.0	0.0	2.0	0.0	2.0	2.0	6.0	0.0	0.0	0.0	0.0	0.0	0.0	0.0	0.0	2.0	0.0	1.0	0.0	0.0	0.0	0.0	0.0	0.0	0.0	0.0	3.0	2.0	2.0	0.0	0.0	6.0	11.0	0.0	10.0	0.0	0.0	0.0	0.0	0.0	0.0
6cf82269a7d89650c8b28694d451da06	0.0	0.0	0.0	0.0	0.0	0.0	0.0	0.0	0.0	0.0	0.0	0.0	0.0	0.0	0.0	0.0	0.0	0.0	0.0	0.0	0.0	0.0	0.0	0.0	0.0	3.0	0.0	0.0	0.0	0.0	0.0	0.0	0.0	2.0	2.0	2.0	0.0	0.0	0.0	0.0	0.0	0.0	0.0	0.0	0.0	1.0	2.0	1.0
1ddf00251a1bf37f3e536df8767a3e5d	2.0	1.0	0.0	0.0	0.0	0.0	0.0	0.0	0.0	26.0	0.0	6.0	0.0	0.0	0.0	0.0	0.0	0.0	0.0	0.0	0.0	1.0	1.0	1.0	0.0	0.0	0.0	0.0	0.0	0.0	0.0	0.0	0.0	4.0	4.0	6.0	1.0	0.0	0.0	0.0	0.0	0.0	0.0	0.0	0.0	2.0	2.0	2.0
b40568079afa1918b20c9debd07f50ae	0.0	0.0	0.0	0.0	0.0	0.0	0.0	3.0	0.0	0.0	1.0	0.0	0.0	0.0	0.0	0.0	0.0	0.0	0.0	0.0	5.0	0.0	0.0	1.0	0.0	2.0	0.0	2.0	0.0	0.0	0.0	0.0	0.0	0.0	0.0	0.0	0.0	0.0	0.0	0.0	7.0	0.0	0.0	0.0	0.0	0.0	2.0	0.0
b639435fb62ef414284951d33fc2e672	0.0	0.0	0.0	0.0	0.0	0.0	0.0	2.0	0.0	0.0	0.0	0.0	0.0	0.0	0.0	0.0	0.0	0.0	0.0	0.0	2.0	1.0	1.0	0.0	0.0	0.0	0.0	0.0	0.0	0.0	0.0	0.0	0.0	0.0	0.0	0.0	0.0	0.0	0.0	0.0	0.0	0.0	3.0	0.0	0.0	1.0	1.0	0.0
97bca7cc607e6080b9632ccbe80f75e7	0.0	6.0	0.0	0.0	0.0	0.0	0.0	0.0	0.0	3.0	0.0	3.0	0.0	0.0	0.0	0.0	0.0	0.0	0.0	0.0	0.0	0.0	0.0	2.0	0.0	0.0	0.0	0.0	0.0	0.0	0.0	0.0	0.0	2.0	0.0	0.0	0.0	0.0	0.0	0.0	0.0	0.0	0.0	0.0	0.0	0.0	0.0	0.0
327602a40e5f3427e222e6980b67e164	0.0	0.0	0.0	0.0	0.0	0.0	0.0	0.0	0.0	0.0	3.0	3.0	0.0	0.0	0.0	0.0	0.0	0.0	0.0	0.0	0.0	0.0	1.0	0.0	0.0	0.0	0.0	0.0	0.0	0.0	0.0	0.0	0.0	0.0	0.0	0.0	0.0	0.0	0.0	0.0	0.0	0.0	0.0	0.0	0.0	1.0	1.0	0.0
30ae4247796d613b701ef806a84a91f9	4.0	0.0	2.0	3.0	0.0	0.0	4.0	0.0	0.0	0.0	0.0	0.0	0.0	0.0	0.0	0.0	0.0	0.0	0.0	0.0	6.0	0.0	0.0	0.0	1.0	0.0	4.0	0.0	0.0	0.0	0.0	0.0	0.0	0.0	1.0	0.0	4.0	0.0	0.0	8.0	3.0	0.0	0.0	13.0	0.0	0.0	3.0	0.0
93da68a695db4239c04eec6c3337926b	0.0	0.0	0.0	0.0	0.0	0.0	0.0	0.0	0.0	0.0	0.0	2.0	0.0	0.0	0.0	0.0	0.0	0.0	0.0	0.0	0.0	0.0	0.0	0.0	0.0	0.0	0.0	0.0	0.0	0.0	0.0	0.0	0.0	2.0	0.0	0.0	0.0	6.0	0.0	0.0	0.0	0.0	0.0	0.0	0.0	0.0	0.0	2.0
2ce2611fd7b068d59e0c61b201ff13c3	0.0	0.0	0.0	0.0	0.0	0.0	0.0	0.0	3.0	0.0	3.0	0.0	0.0	0.0	0.0	0.0	0.0	21.0	0.0	0.0	10.0	0.0	0.0	0.0	0.0	0.0	0.0	0.0	0.0	0.0	0.0	0.0	0.0	0.0	0.0	0.0	0.0	0.0	0.0	0.0	0.0	0.0	0.0	0.0	0.0	0.0	0.0	0.0
8a1b2c06c94f441dd2e0b45aa78f5715	5.0	0.0	0.0	0.0	0.0	0.0	0.0	0.0	3.0	2.0	0.0	0.0	0.0	4.0	3.0	10.0	0.0	0.0	0.0	4.0	0.0	0.0	0.0	1.0	0.0	0.0	0.0	0.0	3.0	0.0	0.0	6.0	0.0	3.0	3.0	2.0	0.0	0.0	0.0	0.0	5.0	0.0	0.0	0.0	0.0	3.0	3.0	2.0
1dea68099718d90f11985ee488aded20	3.0	14.0	8.0	5.0	0.0	0.0	7.0	0.0	3.0	4.0	3.0	4.0	5.0	12.0	8.0	8.0	14.0	8.0	4.0	0.0	16.0	10.0	5.0	6.0	8.0	0.0	3.0	0.0	6.0	4.0	3.0	4.0	8.0	4.0	6.0	5.0	10.0	15.0	12.0	7.0	7.0	9.0	0.0	17.0	5.0	8.0	10.0	6.0
df23168d546ecf51cdbd74fb8d8a1e13	0.0	0.0	0.0	0.0	0.0	0.0	0.0	0.0	0.0	1.0	0.0	1.0	0.0	0.0	0.0	0.0	0.0	0.0	0.0	0.0	0.0	0.0	0.0	0.0	0.0	0.0	0.0	0.0	0.0	0.0	0.0	0.0	0.0	0.0	2.0	1.0	0.0	0.0	0.0	0.0	0.0	0.0	0.0	0.0	0.0	0.0	2.0	0.0
0381730cf884cc76ae77a744193c207c	8.0	12.0	16.0	25.0	15.0	10.0	30.0	25.0	17.0	5.0	6.0	7.0	13.0	12.0	13.0	35.0	26.0	17.0	6.0	26.0	23.0	9.0	13.0	21.0	12.0	0.0	5.0	9.0	13.0	11.0	16.0	18.0	14.0	11.0	14.0	11.0	10.0	17.0	18.0	34.0	18.0	23.0	29.0	33.0	38.0	27.0	29.0	10.0
93cced019c97f650a62d6ee2a5e4f85f	0.0	0.0	0.0	0.0	0.0	0.0	0.0	0.0	0.0	0.0	0.0	0.0	0.0	0.0	0.0	0.0	0.0	0.0	0.0	0.0	0.0	0.0	0.0	0.0	0.0	0.0	0.0	0.0	0.0	0.0	0.0	0.0	0.0	2.0	0.0	2.0	0.0	0.0	0.0	0.0	0.0	0.0	0.0	0.0	0.0	0.0	1.0	1.0
9867b6c2cbccd750a30ef9e9bf1a92a4	4.0	6.0	0.0	0.0	12.0	5.0	12.0	0.0	14.0	10.0	3.0	4.0	7.0	8.0	7.0	5.0	12.0	0.0	16.0	12.0	10.0	6.0	26.0	11.0	5.0	6.0	10.0	5.0	7.0	4.0	10.0	0.0	4.0	5.0	9.0	7.0	5.0	15.0	9.0	6.0	5.0	0.0	6.0	5.0	7.0	5.0	7.0	14.0
98bdc2a7cfb5be2975d78fb5c08e3b1d	0.0	0.0	0.0	0.0	0.0	0.0	0.0	0.0	0.0	0.0	0.0	0.0	0.0	0.0	0.0	0.0	0.0	0.0	0.0	0.0	0.0	0.0	0.0	0.0	0.0	0.0	0.0	11.0	0.0	4.0	0.0	0.0	0.0	0.0	1.0	6.0	0.0	0.0	0.0	0.0	0.0	0.0	0.0	0.0	0.0	0.0	0.0	0.0
6159a5ecb8e7b4783dd9743f7d70bccf	0.0	0.0	0.0	1.0	0.0	0.0	0.0	3.0	0.0	0.0	0.0	0.0	0.0	0.0	0.0	0.0	0.0	0.0	0.0	0.0	0.0	0.0	0.0	0.0	0.0	0.0	0.0	0.0	0.0	0.0	0.0	0.0	0.0	0.0	0.0	0.0	0.0	0.0	0.0	1.0	0.0	0.0	0.0	0.0	0.0	0.0	0.0	0.0
a0d51c7ac4f503934dd48b7093bdb243	0.0	0.0	0.0	0.0	0.0	0.0	0.0	0.0	0.0	5.0	0.0	1.0	2.0	4.0	5.0	0.0	7.0	6.0	7.0	5.0	0.0	6.0	15.0	7.0	0.0	0.0	0.0	0.0	0.0	0.0	0.0	0.0	0.0	0.0	1.0	0.0	0.0	0.0	0.0	0.0	0.0	0.0	0.0	0.0	0.0	3.0	2.0	3.0
ba890fb6e858c97962653655362fa753	0.0	0.0	0.0	0.0	0.0	0.0	0.0	0.0	0.0	0.0	3.0	2.0	0.0	0.0	0.0	0.0	0.0	0.0	0.0	0.0	0.0	1.0	0.0	1.0	0.0	0.0	0.0	0.0	0.0	0.0	0.0	0.0	0.0	0.0	2.0	0.0	0.0	0.0	0.0	0.0	0.0	0.0	0.0	0.0	0.0	2.0	0.0	0.0
c28dc110c2f66043898349d01c983eb8	0.0	0.0	0.0	0.0	0.0	0.0	0.0	0.0	0.0	2.0	0.0	0.0	0.0	0.0	0.0	0.0	0.0	0.0	0.0	0.0	0.0	0.0	0.0	0.0	0.0	0.0	0.0	0.0	0.0	0.0	0.0	0.0	9.0	11.0	2.0	11.0	0.0	0.0	0.0	0.0	0.0	0.0	0.0	0.0	0.0	0.0	0.0	0.0
a1665e977226fcbff85d92491cf5705e	3.0	0.0	0.0	0.0	0.0	0.0	0.0	0.0	0.0	0.0	0.0	0.0	9.0	0.0	7.0	0.0	0.0	0.0	0.0	0.0	0.0	0.0	5.0	0.0	0.0	0.0	0.0	0.0	0.0	0.0	0.0	0.0	0.0	0.0	0.0	0.0	0.0	7.0	0.0	0.0	0.0	0.0	0.0	0.0	0.0	0.0	0.0	0.0
fb9b209b92f91dc326cacd09613d5291	0.0	0.0	0.0	0.0	0.0	0.0	0.0	0.0	0.0	0.0	0.0	0.0	0.0	0.0	0.0	0.0	0.0	0.0	0.0	0.0	0.0	0.0	0.0	2.0	0.0	0.0	0.0	0.0	0.0	0.0	0.0	0.0	0.0	0.0	0.0	2.0	0.0	0.0	0.0	0.0	0.0	0.0	0.0	0.0	0.0	0.0	3.0	3.0
d40eb0631e39cf31cbc00d04f3f7f9e0	0.0	0.0	0.0	0.0	0.0	0.0	0.0	5.0	0.0	2.0	0.0	0.0	0.0	0.0	0.0	0.0	0.0	0.0	0.0	0.0	0.0	0.0	1.0	0.0	0.0	0.0	0.0	0.0	0.0	0.0	0.0	0.0	0.0	0.0	2.0	2.0	0.0	0.0	0.0	0.0	4.0	0.0	0.0	0.0	0.0	1.0	2.0	0.0
0b05d1ea39f72e7e1f787d374eb1ab15	0.0	1.0	0.0	0.0	0.0	7.0	0.0	8.0	1.0	0.0	0.0	2.0	0.0	0.0	0.0	0.0	0.0	1.0	8.0	0.0	1.0	1.0	1.0	3.0	3.0	0.0	9.0	0.0	0.0	7.0	0.0	0.0	0.0	0.0	1.0	0.0	0.0	0.0	6.0	1.0	0.0	3.0	0.0	1.0	0.0	3.0	0.0	0.0
b4abc1603e8899134036be4e7a0b2231	28.0	37.0	38.0	56.0	83.0	90.0	83.0	72.0	79.0	62.0	113.0	80.0	24.0	23.0	31.0	38.0	63.0	48.0	54.0	36.0	39.0	34.0	34.0	41.0	60.0	65.0	66.0	81.0	64.0	76.0	73.0	116.0	86.0	58.0	75.0	60.0	69.0	44.0	31.0	67.0	70.0	69.0	70.0	47.0	62.0	37.0	32.0	53.0
72d3413a82e51069cebd39282112cc13	444.0	481.0	392.0	257.0	220.0	275.0	233.0	183.0	222.0	105.0	256.0	71.0	312.0	455.0	425.0	187.0	112.0	127.0	149.0	222.0	170.0	174.0	64.0	131.0	466.0	488.0	375.0	190.0	693.0	506.0	298.0	283.0	212.0	176.0	145.0	149.0	173.0	248.0	340.0	198.0	181.0	228.0	104.0	146.0	131.0	119.0	93.0	73.0
ae819128b53a0f6486dd37fd1ef4b863	0.0	0.0	0.0	0.0	0.0	0.0	0.0	0.0	0.0	0.0	0.0	10.0	4.0	0.0	0.0	0.0	24.0	0.0	0.0	0.0	0.0	0.0	0.0	0.0	0.0	0.0	0.0	0.0	0.0	0.0	0.0	0.0	0.0	0.0	0.0	0.0	20.0	0.0	0.0	0.0	0.0	12.0	0.0	0.0	0.0	0.0	5.0	14.0
99079850dcc8542e6d787a5369697653	4.0	0.0	6.0	0.0	0.0	6.0	0.0	12.0	0.0	4.0	3.0	4.0	0.0	0.0	0.0	0.0	0.0	0.0	0.0	0.0	0.0	3.0	5.0	3.0	0.0	0.0	0.0	0.0	0.0	0.0	5.0	0.0	0.0	3.0	2.0	6.0	8.0	0.0	0.0	0.0	0.0	8.0	10.0	17.0	0.0	0.0	2.0	4.0
d01484aeb426bbd90bd2c854e572b666	0.0	0.0	0.0	0.0	0.0	0.0	0.0	3.0	0.0	1.0	0.0	0.0	0.0	0.0	0.0	0.0	0.0	0.0	0.0	0.0	0.0	0.0	1.0	1.0	0.0	0.0	0.0	0.0	0.0	0.0	4.0	0.0	0.0	0.0	0.0	2.0	0.0	0.0	0.0	0.0	0.0	0.0	0.0	0.0	0.0	0.0	0.0	1.0
70b2b72f4d7a7958955c78679d62bd93	20.0	0.0	0.0	20.0	0.0	0.0	0.0	17.0	0.0	0.0	0.0	0.0	0.0	0.0	0.0	0.0	16.0	0.0	0.0	0.0	0.0	0.0	0.0	0.0	0.0	0.0	0.0	28.0	0.0	0.0	0.0	0.0	0.0	0.0	0.0	0.0	0.0	0.0	0.0	0.0	0.0	0.0	0.0	0.0	0.0	0.0	0.0	0.0
9cc7d8d89136776f7e5014623a2390be	4.0	0.0	0.0	3.0	0.0	0.0	0.0	0.0	0.0	3.0	0.0	0.0	0.0	0.0	0.0	0.0	0.0	0.0	0.0	0.0	0.0	0.0	0.0	0.0	0.0	0.0	0.0	0.0	0.0	0.0	4.0	0.0	6.0	0.0	3.0	0.0	0.0	0.0	4.0	0.0	0.0	0.0	0.0	0.0	8.0	0.0	0.0	0.0
78e95e38123fa4a4ab82615b9baf4288	0.0	8.0	0.0	12.0	0.0	0.0	0.0	0.0	0.0	0.0	0.0	0.0	0.0	4.0	0.0	0.0	0.0	8.0	0.0	9.0	0.0	0.0	0.0	4.0	0.0	0.0	0.0	0.0	0.0	9.0	9.0	0.0	0.0	0.0	4.0	4.0	0.0	0.0	0.0	0.0	0.0	14.0	0.0	0.0	16.0	3.0	3.0	0.0
04865909e31950ea0681a286ee177c95	0.0	0.0	0.0	0.0	0.0	0.0	0.0	0.0	0.0	2.0	0.0	2.0	0.0	0.0	0.0	0.0	0.0	0.0	0.0	0.0	0.0	3.0	0.0	0.0	0.0	0.0	0.0	0.0	0.0	0.0	0.0	0.0	8.0	2.0	2.0	4.0	0.0	0.0	0.0	0.0	0.0	0.0	0.0	0.0	0.0	3.0	3.0	3.0
99194335989c6d2f9af1cebca3d4a1f1	0.0	0.0	0.0	0.0	0.0	0.0	0.0	0.0	0.0	0.0	0.0	0.0	13.0	15.0	16.0	0.0	0.0	0.0	19.0	16.0	0.0	0.0	18.0	14.0	0.0	0.0	0.0	0.0	0.0	0.0	0.0	0.0	0.0	0.0	0.0	0.0	9.0	13.0	18.0	20.0	17.0	26.0	31.0	22.0	22.0	9.0	15.0	22.0
acca0494751bc66b26cfad0a0275641c	0.0	1.0	0.0	3.0	4.0	0.0	0.0	2.0	6.0	0.0	0.0	1.0	0.0	2.0	1.0	3.0	3.0	1.0	0.0	0.0	0.0	1.0	1.0	0.0	0.0	1.0	0.0	2.0	3.0	0.0	0.0	0.0	3.0	0.0	0.0	0.0	0.0	2.0	0.0	0.0	2.0	0.0	4.0	0.0	0.0	0.0	0.0	0.0
444c781967ecac8cae89d21e22815ff9	0.0	0.0	0.0	3.0	0.0	0.0	0.0	0.0	0.0	0.0	0.0	0.0	0.0	2.0	0.0	0.0	0.0	7.0	0.0	0.0	0.0	0.0	0.0	0.0	0.0	0.0	0.0	0.0	0.0	0.0	0.0	0.0	3.0	2.0	1.0	2.0	0.0	0.0	0.0	0.0	0.0	0.0	0.0	0.0	0.0	0.0	2.0	0.0
948fe1db46289184c0031d1a7f871200	0.0	0.0	0.0	0.0	0.0	0.0	0.0	0.0	0.0	0.0	0.0	0.0	12.0	10.0	6.0	0.0	149.0	21.0	0.0	97.0	11.0	16.0	33.0	19.0	0.0	0.0	0.0	0.0	0.0	0.0	0.0	0.0	0.0	0.0	0.0	0.0	0.0	0.0	34.0	30.0	41.0	22.0	85.0	33.0	36.0	17.0	14.0	50.0
b56159b4f73ec4814712928e1ed4d53b	0.0	0.0	0.0	0.0	0.0	0.0	0.0	0.0	0.0	0.0	0.0	0.0	0.0	0.0	0.0	0.0	0.0	0.0	0.0	0.0	0.0	0.0	5.0	0.0	10.0	18.0	0.0	0.0	0.0	0.0	0.0	0.0	0.0	0.0	0.0	0.0	12.0	0.0	0.0	0.0	0.0	0.0	0.0	0.0	0.0	0.0	0.0	7.0
cf3c596818b71431921d14138f949717	0.0	0.0	0.0	0.0	0.0	2.0	0.0	0.0	0.0	4.0	0.0	3.0	0.0	0.0	0.0	4.0	0.0	2.0	0.0	0.0	0.0	1.0	2.0	1.0	0.0	0.0	0.0	0.0	3.0	0.0	4.0	0.0	0.0	3.0	2.0	3.0	2.0	0.0	0.0	0.0	0.0	0.0	5.0	0.0	0.0	1.0	1.0	1.0
b9bad8448867f57e6a14c1a242c48774	5.0	7.0	0.0	8.0	0.0	0.0	0.0	0.0	0.0	0.0	0.0	0.0	4.0	0.0	0.0	0.0	0.0	7.0	0.0	0.0	5.0	10.0	0.0	0.0	0.0	0.0	6.0	0.0	0.0	0.0	0.0	0.0	0.0	0.0	0.0	0.0	0.0	0.0	0.0	0.0	0.0	0.0	0.0	0.0	0.0	4.0	2.0	1.0
8e310538871d8c5c73aa27cca474aa47	0.0	0.0	0.0	3.0	0.0	0.0	0.0	0.0	0.0	0.0	2.0	0.0	0.0	0.0	0.0	0.0	0.0	0.0	0.0	0.0	2.0	4.0	0.0	2.0	0.0	0.0	0.0	0.0	0.0	0.0	0.0	0.0	0.0	2.0	2.0	2.0	0.0	0.0	0.0	0.0	0.0	0.0	0.0	0.0	0.0	0.0	1.0	0.0
c8f0cad58acaa4725683274b0af74aed	0.0	16.0	16.0	39.0	24.0	23.0	51.0	22.0	41.0	8.0	7.0	5.0	13.0	13.0	15.0	26.0	49.0	29.0	14.0	29.0	21.0	9.0	10.0	13.0	7.0	0.0	6.0	17.0	22.0	36.0	34.0	23.0	39.0	9.0	11.0	12.0	0.0	9.0	17.0	32.0	29.0	32.0	27.0	40.0	20.0	20.0	17.0	9.0
0c6a56de18941ee1e9346038605859df	8.0	7.0	10.0	0.0	16.0	18.0	11.0	0.0	17.0	4.0	0.0	5.0	6.0	6.0	0.0	0.0	14.0	0.0	11.0	20.0	0.0	0.0	8.0	6.0	5.0	0.0	6.0	0.0	0.0	11.0	19.0	0.0	9.0	0.0	6.0	6.0	0.0	5.0	5.0	15.0	0.0	0.0	0.0	21.0	23.0	7.0	9.0	4.0
e939c09a838e00f80fbcd2beea12b2cc	0.0	2.0	0.0	0.0	0.0	0.0	0.0	0.0	0.0	1.0	0.0	0.0	0.0	0.0	0.0	0.0	0.0	0.0	0.0	0.0	0.0	0.0	0.0	0.0	2.0	0.0	0.0	0.0	0.0	0.0	0.0	0.0	6.0	3.0	0.0	2.0	0.0	0.0	0.0	0.0	0.0	0.0	0.0	0.0	0.0	0.0	0.0	0.0
6997da2698f583e0a97764a76fa0c11d	32.0	22.0	19.0	41.0	62.0	50.0	47.0	39.0	41.0	25.0	35.0	28.0	21.0	29.0	30.0	51.0	75.0	32.0	42.0	39.0	0.0	22.0	18.0	25.0	22.0	33.0	32.0	51.0	44.0	43.0	24.0	71.0	37.0	35.0	36.0	25.0	49.0	48.0	24.0	37.0	50.0	53.0	43.0	47.0	51.0	23.0	33.0	39.0
c7dd6323dab4365c99962e71c4341be2	0.0	0.0	9.0	4.0	6.0	0.0	0.0	0.0	0.0	0.0	0.0	0.0	0.0	0.0	0.0	0.0	0.0	0.0	0.0	0.0	0.0	0.0	0.0	0.0	0.0	0.0	0.0	0.0	0.0	4.0	0.0	0.0	0.0	0.0	0.0	5.0	0.0	5.0	3.0	0.0	0.0	0.0	0.0	0.0	0.0	0.0	0.0	1.0
9407031c916f0e47ef8f1535fab4f60c	2.0	0.0	0.0	0.0	0.0	0.0	0.0	0.0	0.0	1.0	0.0	0.0	0.0	0.0	0.0	0.0	0.0	0.0	0.0	0.0	0.0	0.0	0.0	0.0	0.0	0.0	0.0	0.0	0.0	0.0	0.0	0.0	0.0	2.0	0.0	2.0	0.0	0.0	0.0	0.0	0.0	0.0	0.0	0.0	0.0	0.0	0.0	0.0
71a185bedf252bb47071e352e6ca41d9	11.0	15.0	13.0	0.0	13.0	10.0	16.0	16.0	18.0	21.0	15.0	14.0	7.0	13.0	15.0	16.0	29.0	14.0	23.0	17.0	12.0	18.0	25.0	21.0	9.0	11.0	12.0	17.0	0.0	0.0	15.0	17.0	0.0	12.0	21.0	16.0	11.0	23.0	10.0	24.0	15.0	11.0	0.0	16.0	26.0	19.0	16.0	22.0
8d21287e1a373216e0eefe16974fae22	20.0	27.0	28.0	0.0	48.0	14.0	34.0	27.0	27.0	13.0	7.0	11.0	16.0	12.0	19.0	42.0	33.0	27.0	30.0	32.0	24.0	12.0	15.0	12.0	19.0	23.0	29.0	14.0	45.0	22.0	47.0	36.0	32.0	12.0	15.0	9.0	18.0	11.0	18.0	17.0	26.0	0.0	0.0	0.0	0.0	5.0	4.0	9.0
7c93566afb10df88a6384050e74f2e41	13.0	11.0	10.0	15.0	15.0	9.0	15.0	22.0	14.0	14.0	11.0	15.0	11.0	15.0	21.0	21.0	19.0	12.0	26.0	19.0	10.0	12.0	13.0	19.0	14.0	19.0	20.0	15.0	5.0	14.0	10.0	22.0	12.0	17.0	23.0	22.0	26.0	39.0	19.0	21.0	28.0	29.0	24.0	23.0	14.0	17.0	24.0	36.0
25da6fb00cda018260c307bdc5fd3876	0.0	0.0	0.0	0.0	0.0	0.0	0.0	0.0	0.0	5.0	0.0	0.0	0.0	0.0	0.0	0.0	0.0	0.0	0.0	0.0	0.0	0.0	3.0	0.0	0.0	0.0	0.0	0.0	0.0	0.0	0.0	0.0	6.0	3.0	0.0	0.0	0.0	0.0	0.0	0.0	0.0	0.0	0.0	0.0	0.0	0.0	0.0	0.0
1d12bccf3fdc1e15da0452d32fd5a1b3	0.0	0.0	0.0	0.0	0.0	0.0	0.0	0.0	0.0	0.0	0.0	0.0	0.0	0.0	0.0	3.0	3.0	0.0	0.0	2.0	0.0	0.0	0.0	0.0	0.0	0.0	0.0	0.0	2.0	0.0	0.0	0.0	1.0	0.0	0.0	0.0	0.0	0.0	0.0	0.0	0.0	0.0	0.0	0.0	0.0	0.0	0.0	0.0
78fc13f397e8b09e2838e360c8d727df	6.0	4.0	0.0	0.0	0.0	0.0	0.0	0.0	0.0	2.0	0.0	3.0	6.0	0.0	5.0	0.0	0.0	0.0	0.0	0.0	0.0	2.0	4.0	3.0	0.0	0.0	4.0	0.0	0.0	0.0	0.0	0.0	0.0	3.0	5.0	4.0	0.0	0.0	0.0	0.0	0.0	0.0	0.0	0.0	0.0	0.0	3.0	0.0
089660f224a8de834b71979c59a23756	28.0	36.0	28.0	0.0	0.0	0.0	0.0	27.0	35.0	0.0	9.0	0.0	40.0	73.0	55.0	0.0	0.0	0.0	0.0	0.0	0.0	17.0	0.0	13.0	45.0	42.0	46.0	0.0	67.0	49.0	0.0	50.0	28.0	23.0	27.0	18.0	28.0	36.0	50.0	0.0	42.0	29.0	0.0	0.0	0.0	16.0	16.0	12.0
dd2c94aa244ed7ec2a13b90ff49668be	5.0	1.0	0.0	9.0	16.0	0.0	0.0	12.0	1.0	6.0	5.0	4.0	5.0	9.0	0.0	0.0	10.0	0.0	12.0	4.0	13.0	4.0	6.0	1.0	4.0	4.0	5.0	4.0	0.0	0.0	10.0	6.0	0.0	1.0	2.0	7.0	10.0	3.0	9.0	1.0	10.0	2.0	8.0	0.0	7.0	1.0	5.0	3.0
b3285e8239c439484f90b76bb2097c5e	0.0	0.0	0.0	0.0	120.0	13.0	0.0	0.0	0.0	0.0	0.0	0.0	0.0	0.0	0.0	0.0	0.0	0.0	0.0	0.0	0.0	0.0	0.0	0.0	0.0	0.0	0.0	0.0	0.0	7.0	0.0	0.0	0.0	0.0	2.0	0.0	12.0	0.0	0.0	0.0	0.0	0.0	0.0	0.0	0.0	0.0	0.0	0.0
cdea7803e41882dba2da690accc37c98	0.0	0.0	0.0	0.0	0.0	0.0	0.0	0.0	0.0	0.0	0.0	0.0	0.0	0.0	0.0	3.0	0.0	0.0	0.0	0.0	0.0	2.0	0.0	2.0	0.0	0.0	0.0	0.0	0.0	0.0	0.0	0.0	0.0	2.0	0.0	0.0	2.0	3.0	0.0	0.0	0.0	0.0	0.0	0.0	0.0	2.0	2.0	1.0
b0f1436160136b0ea45542501cae021e	0.0	0.0	7.0	0.0	0.0	0.0	0.0	0.0	0.0	0.0	3.0	0.0	0.0	0.0	0.0	0.0	0.0	0.0	0.0	0.0	0.0	0.0	0.0	2.0	0.0	0.0	0.0	0.0	0.0	0.0	0.0	0.0	0.0	0.0	0.0	5.0	0.0	10.0	0.0	0.0	0.0	0.0	0.0	0.0	0.0	0.0	3.0	5.0
af49908181052bb66c90f53ee41afccb	0.0	0.0	0.0	0.0	0.0	0.0	0.0	0.0	0.0	2.0	2.0	0.0	0.0	0.0	1.0	0.0	0.0	6.0	0.0	0.0	3.0	3.0	1.0	0.0	0.0	0.0	0.0	0.0	0.0	0.0	0.0	0.0	0.0	0.0	0.0	0.0	0.0	0.0	0.0	0.0	0.0	0.0	0.0	0.0	0.0	0.0	0.0	0.0
6a12803a6cef5ff580f07373a405ac93	0.0	0.0	0.0	0.0	0.0	0.0	0.0	0.0	0.0	0.0	0.0	0.0	0.0	2.0	3.0	0.0	0.0	0.0	0.0	0.0	0.0	1.0	0.0	0.0	0.0	0.0	0.0	0.0	0.0	0.0	0.0	0.0	0.0	0.0	1.0	0.0	0.0	0.0	0.0	0.0	0.0	0.0	0.0	0.0	0.0	0.0	0.0	0.0
660231631d718859796ce92ca1e0b5ab	0.0	0.0	0.0	0.0	0.0	0.0	0.0	0.0	0.0	0.0	0.0	0.0	0.0	0.0	0.0	0.0	0.0	0.0	0.0	0.0	0.0	0.0	0.0	0.0	0.0	6.0	0.0	0.0	0.0	0.0	0.0	15.0	12.0	13.0	16.0	15.0	0.0	0.0	0.0	0.0	0.0	0.0	0.0	0.0	0.0	0.0	0.0	0.0
7d534fa40c2edc4891c724f7ca46a44c	0.0	1.0	0.0	0.0	0.0	0.0	0.0	0.0	0.0	0.0	1.0	0.0	0.0	0.0	0.0	0.0	0.0	0.0	0.0	0.0	0.0	3.0	0.0	0.0	0.0	0.0	0.0	0.0	0.0	0.0	0.0	0.0	0.0	1.0	0.0	0.0	0.0	0.0	0.0	0.0	0.0	0.0	0.0	0.0	0.0	1.0	0.0	0.0
e3ec65df4d279261a32173c36d26b008	0.0	0.0	0.0	0.0	0.0	0.0	0.0	3.0	3.0	1.0	0.0	0.0	0.0	1.0	0.0	0.0	0.0	0.0	0.0	4.0	0.0	0.0	1.0	0.0	0.0	2.0	0.0	0.0	0.0	0.0	0.0	0.0	0.0	0.0	0.0	0.0	0.0	0.0	0.0	0.0	0.0	0.0	0.0	0.0	5.0	0.0	0.0	0.0
5a4587030a7bc8f01fd296aabda8fc1f	0.0	5.0	0.0	0.0	11.0	12.0	12.0	0.0	0.0	0.0	3.0	3.0	0.0	0.0	0.0	15.0	0.0	10.0	0.0	0.0	14.0	5.0	3.0	3.0	0.0	0.0	0.0	13.0	0.0	11.0	13.0	0.0	8.0	3.0	5.0	6.0	0.0	3.0	6.0	0.0	14.0	0.0	0.0	0.0	14.0	3.0	2.0	0.0
1874be620f2fff5f702a5b0654647bea	0.0	0.0	0.0	0.0	0.0	0.0	24.0	0.0	0.0	8.0	13.0	10.0	0.0	0.0	0.0	0.0	0.0	0.0	0.0	0.0	0.0	5.0	4.0	6.0	6.0	0.0	0.0	0.0	0.0	0.0	0.0	0.0	13.0	6.0	5.0	0.0	0.0	0.0	0.0	0.0	0.0	0.0	0.0	0.0	0.0	0.0	0.0	0.0
4aefeb3551d9c4285436412b2157ba30	0.0	0.0	0.0	0.0	0.0	0.0	0.0	0.0	0.0	0.0	0.0	0.0	0.0	7.0	0.0	0.0	0.0	0.0	0.0	0.0	0.0	5.0	0.0	0.0	0.0	0.0	0.0	0.0	0.0	0.0	0.0	0.0	0.0	0.0	0.0	0.0	0.0	0.0	0.0	0.0	0.0	0.0	0.0	0.0	0.0	1.0	4.0	0.0
4fec212842015eda8a7d803cfdbba89e	3.0	0.0	0.0	4.0	9.0	0.0	0.0	0.0	6.0	0.0	0.0	0.0	3.0	0.0	0.0	0.0	0.0	0.0	5.0	0.0	0.0	1.0	0.0	0.0	0.0	0.0	0.0	0.0	0.0	0.0	0.0	0.0	0.0	0.0	0.0	0.0	0.0	3.0	0.0	0.0	0.0	0.0	0.0	0.0	0.0	0.0	0.0	0.0
82ac4dd193054c342fd5fe51cd5d4777	0.0	0.0	0.0	0.0	12.0	11.0	7.0	0.0	0.0	13.0	16.0	8.0	0.0	0.0	0.0	0.0	0.0	0.0	68.0	0.0	0.0	0.0	5.0	0.0	0.0	0.0	0.0	0.0	7.0	0.0	0.0	0.0	0.0	0.0	24.0	0.0	0.0	0.0	0.0	0.0	0.0	4.0	0.0	0.0	0.0	0.0	0.0	0.0
d17befb87175b660e8ff169565e06013	0.0	0.0	0.0	0.0	0.0	0.0	0.0	0.0	0.0	0.0	0.0	0.0	0.0	2.0	0.0	0.0	0.0	0.0	0.0	0.0	0.0	0.0	0.0	1.0	0.0	0.0	0.0	0.0	0.0	0.0	0.0	0.0	0.0	0.0	1.0	1.0	3.0	0.0	0.0	0.0	0.0	0.0	0.0	0.0	0.0	1.0	0.0	2.0
56a93583fb1a99ac8a3705bb5b020fbd	4.0	3.0	3.0	6.0	0.0	0.0	0.0	0.0	0.0	0.0	0.0	2.0	2.0	4.0	0.0	0.0	5.0	4.0	4.0	0.0	2.0	2.0	3.0	2.0	2.0	0.0	0.0	0.0	0.0	0.0	0.0	0.0	3.0	2.0	0.0	1.0	0.0	2.0	0.0	0.0	5.0	7.0	0.0	5.0	0.0	4.0	4.0	1.0
40553d43219f2f90e397b3587243ac0d	0.0	0.0	0.0	0.0	0.0	2.0	0.0	0.0	0.0	0.0	0.0	0.0	0.0	0.0	0.0	0.0	0.0	0.0	0.0	0.0	0.0	0.0	0.0	0.0	1.0	1.0	0.0	0.0	0.0	0.0	0.0	0.0	0.0	0.0	0.0	0.0	0.0	0.0	0.0	0.0	0.0	0.0	0.0	0.0	0.0	0.0	0.0	0.0
2c768d7666530c96d0e1c43c36627f49	0.0	1.0	0.0	0.0	6.0	0.0	0.0	0.0	0.0	0.0	4.0	2.0	0.0	0.0	0.0	0.0	6.0	0.0	3.0	0.0	0.0	1.0	2.0	1.0	0.0	0.0	0.0	0.0	0.0	0.0	0.0	0.0	0.0	0.0	1.0	2.0	0.0	0.0	0.0	0.0	0.0	0.0	0.0	0.0	0.0	1.0	2.0	1.0
7b04339083d98799e85db5ce036a7a11	0.0	0.0	0.0	0.0	0.0	0.0	0.0	0.0	0.0	2.0	1.0	3.0	0.0	2.0	3.0	6.0	4.0	0.0	8.0	0.0	0.0	2.0	0.0	2.0	2.0	3.0	0.0	0.0	0.0	0.0	2.0	0.0	0.0	3.0	3.0	3.0	0.0	2.0	0.0	0.0	3.0	0.0	0.0	0.0	6.0	4.0	4.0	6.0
e17d000c0351b6eb19bf574d44234394	0.0	0.0	0.0	0.0	0.0	0.0	0.0	0.0	0.0	3.0	0.0	0.0	0.0	0.0	0.0	0.0	0.0	0.0	8.0	0.0	0.0	0.0	0.0	3.0	0.0	0.0	0.0	0.0	0.0	0.0	0.0	0.0	0.0	0.0	3.0	0.0	0.0	0.0	7.0	0.0	0.0	0.0	0.0	0.0	0.0	6.0	6.0	0.0
55e29e8099224e4e3ab4359282ba5d70	141.0	163.0	82.0	14.0	65.0	24.0	0.0	16.0	12.0	4.0	3.0	5.0	156.0	115.0	141.0	30.0	17.0	14.0	28.0	16.0	14.0	5.0	5.0	12.0	129.0	300.0	114.0	24.0	44.0	48.0	19.0	24.0	15.0	17.0	13.0	10.0	203.0	94.0	161.0	37.0	35.0	26.0	26.0	0.0	9.0	6.0	12.0	13.0
f948b6c3fed0bd88d630ad6b5142ea67	0.0	0.0	0.0	0.0	0.0	0.0	0.0	2.0	0.0	0.0	0.0	0.0	0.0	2.0	0.0	1.0	0.0	0.0	0.0	1.0	0.0	0.0	0.0	0.0	0.0	0.0	0.0	0.0	0.0	0.0	0.0	0.0	0.0	0.0	0.0	0.0	0.0	0.0	0.0	0.0	0.0	0.0	0.0	0.0	0.0	0.0	0.0	0.0
5b76da72f938b9c8c98dabc75d686b14	1.0	0.0	5.0	0.0	0.0	0.0	0.0	0.0	1.0	0.0	0.0	0.0	0.0	0.0	0.0	0.0	0.0	0.0	0.0	0.0	0.0	0.0	0.0	0.0	1.0	0.0	2.0	0.0	0.0	0.0	1.0	0.0	0.0	0.0	0.0	1.0	0.0	0.0	0.0	0.0	1.0	1.0	0.0	0.0	7.0	0.0	0.0	0.0
4801df11ac1398b9c28e407bfd3975d2	5.0	9.0	5.0	0.0	0.0	4.0	5.0	11.0	0.0	20.0	7.0	6.0	3.0	0.0	5.0	4.0	0.0	10.0	0.0	0.0	8.0	8.0	5.0	2.0	3.0	7.0	9.0	0.0	5.0	4.0	5.0	10.0	4.0	3.0	0.0	2.0	7.0	2.0	5.0	0.0	0.0	0.0	6.0	5.0	0.0	2.0	2.0	3.0
2d0b4dc5d3ee508e9c3248855eeb9ffe	2.0	0.0	0.0	0.0	0.0	0.0	0.0	0.0	3.0	0.0	0.0	0.0	1.0	1.0	0.0	1.0	0.0	0.0	1.0	1.0	0.0	0.0	0.0	0.0	0.0	0.0	1.0	0.0	0.0	0.0	1.0	0.0	0.0	0.0	0.0	0.0	0.0	0.0	0.0	3.0	0.0	2.0	1.0	0.0	4.0	0.0	0.0	0.0
a47102c3a63b89d6a69a720156d2cc08	0.0	0.0	0.0	0.0	0.0	0.0	0.0	0.0	13.0	6.0	18.0	12.0	0.0	0.0	0.0	0.0	0.0	0.0	0.0	0.0	0.0	5.0	5.0	5.0	0.0	0.0	0.0	0.0	0.0	0.0	0.0	0.0	0.0	5.0	7.0	4.0	0.0	0.0	0.0	0.0	0.0	0.0	0.0	0.0	0.0	0.0	0.0	0.0
ef3a2f025da1a98c261f20f9e4e42cfa	20.0	18.0	25.0	49.0	0.0	25.0	26.0	31.0	29.0	10.0	8.0	12.0	31.0	22.0	18.0	40.0	30.0	31.0	32.0	56.0	33.0	11.0	10.0	12.0	24.0	0.0	0.0	0.0	26.0	23.0	34.0	27.0	32.0	14.0	21.0	17.0	12.0	24.0	29.0	43.0	28.0	42.0	46.0	50.0	50.0	15.0	16.0	14.0
33da258b786e30b5e7a085b8f447bc0b	2.0	2.0	0.0	4.0	0.0	0.0	0.0	5.0	0.0	1.0	0.0	2.0	3.0	2.0	3.0	4.0	0.0	4.0	0.0	5.0	6.0	0.0	2.0	2.0	4.0	0.0	2.0	0.0	4.0	10.0	5.0	0.0	6.0	2.0	3.0	2.0	0.0	0.0	4.0	5.0	4.0	5.0	4.0	6.0	4.0	2.0	1.0	1.0
37ff5a0503d06b4535e2443a7afc81ec	0.0	3.0	0.0	3.0	0.0	7.0	4.0	3.0	11.0	7.0	10.0	6.0	1.0	0.0	0.0	4.0	5.0	0.0	0.0	6.0	0.0	6.0	6.0	4.0	2.0	3.0	0.0	0.0	6.0	5.0	10.0	0.0	0.0	0.0	4.0	0.0	0.0	2.0	0.0	10.0	0.0	0.0	9.0	0.0	9.0	4.0	6.0	3.0
6f4481c9a77adcc8f94ce66c71a106ad	0.0	0.0	0.0	0.0	0.0	0.0	0.0	0.0	0.0	0.0	0.0	0.0	1.0	0.0	0.0	0.0	0.0	0.0	0.0	0.0	0.0	2.0	0.0	0.0	0.0	0.0	0.0	0.0	0.0	0.0	0.0	0.0	0.0	1.0	0.0	1.0	0.0	0.0	3.0	6.0	0.0	0.0	0.0	0.0	0.0	2.0	0.0	0.0
880d774b9a9e719d8a4b32f0ffe06726	0.0	0.0	0.0	0.0	0.0	0.0	0.0	0.0	0.0	0.0	0.0	0.0	0.0	0.0	0.0	0.0	0.0	0.0	0.0	0.0	0.0	0.0	4.0	4.0	0.0	0.0	0.0	0.0	0.0	0.0	0.0	0.0	0.0	0.0	0.0	0.0	0.0	0.0	6.0	0.0	0.0	0.0	0.0	0.0	0.0	6.0	7.0	0.0
3891df05f4322b1d8f7989117ba98c68	0.0	0.0	0.0	0.0	0.0	0.0	0.0	7.0	0.0	2.0	2.0	2.0	0.0	5.0	0.0	0.0	0.0	0.0	0.0	8.0	0.0	2.0	2.0	4.0	0.0	7.0	0.0	0.0	0.0	0.0	7.0	0.0	0.0	4.0	5.0	6.0	5.0	7.0	0.0	0.0	0.0	0.0	8.0	0.0	0.0	3.0	4.0	5.0
c99c4367cda8aea192f0bd8049f3c530	0.0	0.0	0.0	0.0	13.0	5.0	6.0	3.0	0.0	1.0	3.0	1.0	0.0	0.0	6.0	0.0	0.0	0.0	0.0	0.0	0.0	2.0	3.0	1.0	0.0	0.0	0.0	0.0	0.0	0.0	0.0	0.0	0.0	0.0	0.0	0.0	0.0	0.0	0.0	0.0	2.0	0.0	0.0	0.0	0.0	0.0	1.0	0.0
cd35bc926cf9a08eb0d08a1bafcba2a0	0.0	0.0	0.0	0.0	13.0	12.0	0.0	0.0	0.0	0.0	0.0	0.0	0.0	0.0	0.0	0.0	16.0	0.0	0.0	0.0	0.0	0.0	0.0	0.0	0.0	0.0	0.0	11.0	0.0	7.0	0.0	7.0	0.0	0.0	0.0	0.0	0.0	0.0	0.0	0.0	0.0	0.0	0.0	0.0	0.0	0.0	0.0	0.0
[truncated: 3,458 more rows]
