# Supplementary material for: Microbiome convergence enables siderophore-secreting-rhizobacteria to improve iron nutrition and yield of peanut intercropped with maize
Source: Nat Commun. 2024 Jan 29;15:839. doi: 10.1038/s41467-024-45207-0 (PMC10825131; doi:10.1038/s41467-024-45207-0)
Supplement: Supplementary file 7 — Supplementary Data 4 [file 41467_2024_45207_MOESM7_ESM.txt]

Feature_ID	Domain	Phylum	Class	Order	Family	Genus	Species	ASV
c1de433557b1e04e16ee95c950cc92ca	d__Bacteria	p__Firmicutes	c__D8A-2	o__D8A-2	f__D8A-2	g__D8A-2	s__uncultured_bacterium	ASV6198
b3927b9d7621fdf9c87b34cdf1195519	d__Bacteria	p__Chloroflexi	c__KD4-96	o__KD4-96	f__KD4-96	g__KD4-96		ASV1762
b0ae4412ffde6dd46022f08f4853c12f	d__Bacteria	p__Proteobacteria	c__Gammaproteobacteria	o__Burkholderiales	f__Gallionellaceae	g__unclassified_f__Gallionellaceae		ASV4722
4a36802216bc9a67b9243fb2d2bbf8be	d__Bacteria	p__Proteobacteria	c__Gammaproteobacteria	o__Burkholderiales	f__Comamonadaceae	g__Hydrogenophaga		ASV5438
faea0ab8c113181be46aa17baa29f864	d__Bacteria	p__Bdellovibrionota	c__Oligoflexia	o__0319-6G20	f__0319-6G20	g__0319-6G20	s__uncultured_bacterium	ASV3154
4287fc45ae8b43e9e48430e37aaaed25	d__Bacteria	p__Acidobacteriota	c__Vicinamibacteria	o__Vicinamibacterales	f__uncultured_o__Vicinamibacterales	g__uncultured_o__Vicinamibacterales		ASV4177
53676ae5441257a7f337b11c0e36d1f6	d__Bacteria	p__Myxococcota	c__Polyangia	o__mle1-27	f__mle1-27	g__mle1-27	s__uncultured_Myxococcales	ASV3963
c88779644e55e7b5fefc18f6287b0003	d__Bacteria	p__Proteobacteria	c__Gammaproteobacteria	o__Burkholderiales	f__Comamonadaceae	g__Pseudorhodoferax	s__uncultured_bacterium	ASV1623
6d347099fb7adbba8e30b842c8c39afb	d__Bacteria	p__Bacteroidota	c__Bacteroidia	o__Sphingobacteriales	f__env.OPS_17	g__env.OPS_17		ASV3513
9c44e2e4b73534317b6199eba4fe4805	d__Bacteria	p__Chloroflexi	c__Anaerolineae	o__unclassified_c__Anaerolineae	f__unclassified_c__Anaerolineae	g__unclassified_c__Anaerolineae		ASV2252
1ee788b8ac8e6c5b08fe8bb693c751f2	d__Bacteria	p__Firmicutes	c__Bacilli	o__Bacillales	f__Bacillaceae	g__Bacillus	s__Bacillus_funiculus	ASV658
69175249202fe9b924f14bab526aabd3	d__Bacteria	p__Chloroflexi	c__Chloroflexia	o__Thermomicrobiales	f__JG30-KF-CM45	g__JG30-KF-CM45	s__uncultured_bacterium	ASV4796
7503fd65af89c403e049d09dadea016b	d__Bacteria	p__Patescibacteria	c__Saccharimonadia	o__Saccharimonadales	f__Saccharimonadales	g__Saccharimonadales		ASV813
554a83c3e45f177be658b342f0772484	d__Bacteria	p__Firmicutes	c__Bacilli	o__Paenibacillales	f__Paenibacillaceae	g__Paenibacillus		ASV1546
52a66c94c9e1cfd607451af4483d77f1	d__Bacteria	p__Acidobacteriota	c__Vicinamibacteria	o__Vicinamibacterales	f__uncultured_o__Vicinamibacterales	g__uncultured_o__Vicinamibacterales		ASV2959
58abff14070720c0c2ee632db174efee	d__Bacteria	p__Proteobacteria	c__Alphaproteobacteria	o__Caulobacterales	f__Caulobacteraceae	g__Phenylobacterium		ASV5404
3327a773ebaed8d7d881b95709de1145	d__Bacteria	p__Patescibacteria	c__Saccharimonadia	o__Saccharimonadales	f__Saccharimonadales	g__Saccharimonadales		ASV5797
3ac5af6dab9b8cd41c2494fbf1c434d3	d__Bacteria	p__Chloroflexi	c__TK10	o__TK10	f__TK10	g__TK10		ASV3044
8619a73458022cee7bdf81b50beb843a	d__Bacteria	p__Acidobacteriota	c__Vicinamibacteria	o__Subgroup_17	f__Subgroup_17	g__Subgroup_17	s__uncultured_Holophaga	ASV4858
bd04e8104dcfe09568743c149bac06d1	d__Bacteria	p__Acidobacteriota	c__Subgroup_25	o__Subgroup_25	f__Subgroup_25	g__Subgroup_25	s__uncultured_bacterium	ASV4740
16b0f0a507952888fb32e7f4bb671b0f	d__Bacteria	p__Chloroflexi	c__TK10	o__TK10	f__TK10	g__TK10	s__uncultured_bacterium	ASV5408
e2c73b0c9f1a2580961835629cc4bcc6	d__Bacteria	p__Gemmatimonadota	c__Gemmatimonadetes	o__Gemmatimonadales	f__Gemmatimonadaceae	g__unclassified_f__Gemmatimonadaceae		ASV9590
abd7140674413d936859d19e0222d69f	d__Bacteria	p__Bdellovibrionota	c__Oligoflexia	o__0319-6G20	f__0319-6G20	g__0319-6G20		ASV8628
9d0e6a185cd77a9a9ec01450e88a60e0	d__Bacteria	p__Verrucomicrobiota	c__Verrucomicrobiae	o__Verrucomicrobiales	f__Rubritaleaceae	g__Luteolibacter	s__Luteolibacter_sp.	ASV3167
bad51e19ec0a1d8324bdcb08c335fb74	d__Bacteria	p__Chloroflexi	c__Chloroflexia	o__Chloroflexales	f__Roseiflexaceae	g__uncultured_f__Roseiflexaceae	s__uncultured_bacterium	ASV3594
2bf94508aa5738e43ae118f16efd2cb2	d__Bacteria	p__Chloroflexi	c__Chloroflexia	o__Thermomicrobiales	f__JG30-KF-CM45	g__JG30-KF-CM45	s__uncultured_Chloroflexi	ASV4524
761bcf71bfc81c3926a75ff056123014	d__Bacteria	p__Bacteroidota	c__Bacteroidia	o__Sphingobacteriales	f__env.OPS_17	g__env.OPS_17		ASV1654
57a7fbfb655fb920b77632005bb96de2	d__Bacteria	p__Acidobacteriota	c__Blastocatellia	o__Blastocatellales	f__Blastocatellaceae	g__unclassified_f__Blastocatellaceae		ASV2489
03f7064154827dda110e4dffb56d263d	d__Bacteria	p__Proteobacteria	c__Gammaproteobacteria	o__Burkholderiales	f__Comamonadaceae	g__Variovorax		ASV4828
cc3efa393737d5851e1dbcd64ba8d82e	d__Bacteria	p__Patescibacteria	c__Saccharimonadia	o__Saccharimonadales	f__Saccharimonadales	g__Saccharimonadales		ASV4588
b7eaca89a377964817b6348d8a7624b5	d__Bacteria	p__Armatimonadota	c__uncultured_p__Armatimonadota	o__uncultured_p__Armatimonadota	f__uncultured_p__Armatimonadota	g__uncultured_p__Armatimonadota	s__uncultured_bacterium	ASV3327
bb0a8acc6fa2f1589ded3ca2ec88f490	d__Bacteria	p__Patescibacteria	c__WWE3	o__WWE3	f__WWE3	g__WWE3	s__bacterium_enrichment	ASV2126
99e3977c29bf8280e178c793f62ce107	d__Bacteria	p__Bacteroidota	c__Bacteroidia	o__Cytophagales	f__Microscillaceae	g__Ohtaekwangia	s__uncultured_bacterium	ASV5055
0e38e23e86195b405a221692a190029c	d__Bacteria	p__Myxococcota	c__Polyangia	o__Polyangiales	f__BIrii41	g__BIrii41		ASV2876
7b526857343436237c3cca9ff499efdd	d__Bacteria	p__Acidobacteriota	c__Vicinamibacteria	o__Vicinamibacterales	f__uncultured_o__Vicinamibacterales	g__uncultured_o__Vicinamibacterales	s__uncultured_bacterium	ASV660
cbf1967a775868c542435609b478a934	d__Bacteria	p__Chloroflexi	c__Anaerolineae	o__Caldilineales	f__Caldilineaceae	g__uncultured_f__Caldilineaceae	s__uncultured_Anaerolineaceae	ASV7720
a91768601d53da785c8ff1e63c5b79f8	d__Bacteria	p__Patescibacteria	c__Saccharimonadia	o__Saccharimonadales	f__Saccharimonadales	g__Saccharimonadales		ASV4293
39a19c6773799064933938b7d0591611	d__Bacteria	p__Chloroflexi	c__OLB14	o__OLB14	f__OLB14	g__OLB14	s__uncultured_bacterium	ASV413
67c00424c626cbad624edcfe7a848cd9	d__Bacteria	p__Proteobacteria	c__Alphaproteobacteria	o__Rhizobiales	f__Rhizobiaceae	g__Allorhizobium-Neorhizobium-Pararhizobium-Rhizobium		ASV1522
aca3990b2cd15fdda88c1dbcdc775b73	d__Bacteria	p__Elusimicrobiota	c__Lineage_IIa	o__Lineage_IIa	f__Lineage_IIa	g__Lineage_IIa		ASV3974
2402f0b29068274dd5cd9583a950fdb9	d__Bacteria	p__Bacteroidota	c__Bacteroidia	o__Chitinophagales	f__Chitinophagaceae	g__Chitinophaga		ASV1052
4e9c78f474c88236450d298bbbe90758	d__Bacteria	p__Proteobacteria	c__Alphaproteobacteria	o__Elsterales	f__uncultured_o__Elsterales	g__uncultured_o__Elsterales		ASV3940
d430d02babe55a702273a5bc0d891dc0	d__Bacteria	p__Myxococcota	c__Polyangia	o__Polyangiales	f__Polyangiaceae	g__Pajaroellobacter		ASV3107
3fda719ee1a7224d54de9316f43b4ca2	d__Bacteria	p__Acidobacteriota	c__Vicinamibacteria	o__Vicinamibacterales	f__Vicinamibacteraceae	g__Vicinamibacteraceae		ASV2671
84d55bcc480ae3af5ed9253833541f4b	d__Bacteria	p__Proteobacteria	c__Gammaproteobacteria	o__CCD24	f__CCD24	g__CCD24		ASV6696
0809c2d20cac91250e231622f52817fc	d__Bacteria	p__Proteobacteria	c__Gammaproteobacteria	o__Burkholderiales	f__Rhodocyclaceae	g__Azoarcus		ASV1569
cc9de79b40bb56161bd37ad38901c8ca	d__Bacteria	p__Acidobacteriota	c__Vicinamibacteria	o__Vicinamibacterales	f__uncultured_o__Vicinamibacterales	g__uncultured_o__Vicinamibacterales		ASV4080
8f03a19d922ca6f90ae1b5865e8c8de2	d__Bacteria	p__Chloroflexi	c__Anaerolineae	o__SBR1031	f__SBR1031	g__SBR1031	s__uncultured_soil	ASV2151
b7cff136b59e33f6a01506a9ccbdab80	d__Bacteria	p__Actinobacteriota	c__Actinobacteria	o__Pseudonocardiales	f__Pseudonocardiaceae	g__Pseudonocardia		ASV3112
e23029b613f2a8d787e37ef8cb299a0d	d__Bacteria	p__Proteobacteria	c__Alphaproteobacteria	o__Rickettsiales	f__SM2D12	g__SM2D12	s__uncultured_Phyllobacteriaceae	ASV1498
9f99ca874350fe7b6580f31cab537fc6	d__Bacteria	p__Proteobacteria	c__Gammaproteobacteria	o__Burkholderiales	f__Oxalobacteraceae	g__Massilia		ASV3635
c024a40e9fa403ebf9260253a5ea0833	d__Bacteria	p__Acidobacteriota	c__Blastocatellia	o__DS-100	f__DS-100	g__DS-100	s__uncultured_bacterium	ASV4410
122ceeb657b740851f20b3338f945bf4	d__Bacteria	p__Bacteroidota	c__Bacteroidia	o__Chitinophagales	f__Chitinophagaceae	g__Pseudoflavitalea	s__uncultured_bacterium	ASV397
24c915280b73b47d6e7d875177d6ce03	d__Bacteria	p__Chloroflexi	c__Chloroflexia	o__Chloroflexales	f__Roseiflexaceae	g__uncultured_f__Roseiflexaceae	s__uncultured_bacterium	ASV3394
2aed1297a2629a88836d330d49f26add	d__Bacteria	p__Actinobacteriota	c__Acidimicrobiia	o__Microtrichales	f__Ilumatobacteraceae	g__Ilumatobacter		ASV1185
8d63244e1ab6371fd24c5a18482dca5b	d__Bacteria	p__Actinobacteriota	c__Acidimicrobiia	o__Actinomarinales	f__uncultured_o__Actinomarinales	g__uncultured_o__Actinomarinales		ASV79
4d9c277c78a21f7cd8b08de52247af79	d__Bacteria	p__Proteobacteria	c__Gammaproteobacteria	o__Burkholderiales	f__Oxalobacteraceae	g__Noviherbaspirillum		ASV4728
cb8f181c851d5228ee44eddef96da2ce	d__Bacteria	p__Chloroflexi	c__KD4-96	o__KD4-96	f__KD4-96	g__KD4-96		ASV190
bb26498cfaae2bf81ee9a60ba09431bd	d__Bacteria	p__Chloroflexi	c__Anaerolineae	o__unclassified_c__Anaerolineae	f__unclassified_c__Anaerolineae	g__unclassified_c__Anaerolineae		ASV4760
fde51896d529f944b8a853ecf4f97cd3	d__Bacteria	p__GAL15	c__GAL15	o__GAL15	f__GAL15	g__GAL15	s__uncultured_bacterium	ASV5319
5baf65dcd384f884ad6f054dba4ef415	d__Bacteria	p__Proteobacteria	c__Alphaproteobacteria	o__Rhizobiales	f__Rhizobiales_Incertae_Sedis	g__Nordella		ASV1232
f39afaf70d733174a9b3922c54112cad	d__Bacteria	p__Proteobacteria	c__Gammaproteobacteria	o__Burkholderiales	f__Comamonadaceae	g__Ramlibacter		ASV4793
6ed6f54df7c78c5beef72bd965ebfd76	d__Bacteria	p__Myxococcota	c__bacteriap25	o__bacteriap25	f__bacteriap25	g__bacteriap25		ASV5803
43cd6d995621d509dc78e37d6d1c5138	d__Bacteria	p__Chloroflexi	c__Anaerolineae	o__Ardenticatenales	f__Ardenticatenaceae	g__uncultured_f__Ardenticatenaceae	s__uncultured_bacterium	ASV425
f825485746f4f68daea9ddfccd310612	d__Bacteria	p__Proteobacteria	c__Alphaproteobacteria	o__Caulobacterales	f__Hyphomonadaceae	g__SWB02		ASV242
d0bc02586b4b7b064769984a3315d6da	d__Bacteria	p__Chloroflexi	c__Anaerolineae	o__SBR1031	f__A4b	g__A4b	s__uncultured_bacterium	ASV2333
ffebed901a26d4c1fade1f991292e171	d__Bacteria	p__Chloroflexi	c__Chloroflexia	o__Chloroflexales	f__Herpetosiphonaceae	g__Herpetosiphon	s__uncultured_Chloroflexi	ASV3717
5ae9752e8ee55a36f1a59293b1ef51fa	d__Bacteria	p__Chloroflexi	c__KD4-96	o__KD4-96	f__KD4-96	g__KD4-96		ASV670
720099b07805673568701095595667c5	d__Bacteria	p__Proteobacteria	c__Gammaproteobacteria	o__Burkholderiales	f__TRA3-20	g__TRA3-20		ASV4662
6bfc00b31e80f3b86c77a5fa6b4cbe67	d__Bacteria	p__Acidobacteriota	c__Holophagae	o__Subgroup_7	f__Subgroup_7	g__Subgroup_7		ASV2552
3773d98f372f3e90c14943c54681e1b5	d__Bacteria	p__Actinobacteriota	c__Actinobacteria	o__Streptosporangiales	f__Thermomonosporaceae	g__Actinocorallia	s__Actinocorallia_sp.	ASV3146
df8302a4ff6d9d0737eec2ba63ec0cd6	d__Bacteria	p__Proteobacteria	c__Alphaproteobacteria	o__Sphingomonadales	f__Sphingomonadaceae	g__unclassified_f__Sphingomonadaceae		ASV211
4f9700089bb6de2ea28ce5b009180590	d__Bacteria	p__Proteobacteria	c__Alphaproteobacteria	o__Sphingomonadales	f__Sphingomonadaceae	g__Sphingomonas		ASV422
369f81d8a5fd18a656211eee3c5b56db	d__Bacteria	p__Bdellovibrionota	c__Oligoflexia	o__0319-6G20	f__0319-6G20	g__0319-6G20		ASV2222
5fdd93d1c11623d2cfdccc6c080768ac	d__Bacteria	p__Actinobacteriota	c__Thermoleophilia	o__Solirubrobacterales	f__67-14	g__67-14	s__uncultured_actinobacterium	ASV3856
7104f56f58ae53d001f21ffa07d858f1	d__Bacteria	p__Actinobacteriota	c__Thermoleophilia	o__Solirubrobacterales	f__Solirubrobacteraceae	g__Solirubrobacter		ASV1267
3136a44bf2d289cc86b582356fc37554	d__Bacteria	p__Bacteroidota	c__Bacteroidia	o__Chitinophagales	f__Chitinophagaceae	g__Flavisolibacter	s__uncultured_Sphingobacteriia	ASV3350
784c8d09d7ccfdb67105d8378e934024	d__Bacteria	p__Chloroflexi	c__Chloroflexia	o__Thermomicrobiales	f__JG30-KF-CM45	g__JG30-KF-CM45		ASV1470
237feee04cb12649f33fe83240f501a9	d__Bacteria	p__Proteobacteria	c__Alphaproteobacteria	o__Rhizobiales	f__Beijerinckiaceae	g__Neo-b11	s__uncultured_bacterium	ASV826
c27741b64f7639b9dd27a3631c3d0239	d__Bacteria	p__Proteobacteria	c__Alphaproteobacteria	o__Rhodobacterales	f__Rhodobacteraceae	g__Rubellimicrobium	s__uncultured_bacterium	ASV1196
b99e2c602b33bb68e25b9ab7b7f416c2	d__Bacteria	p__Proteobacteria	c__Gammaproteobacteria	o__CCD24	f__CCD24	g__CCD24		ASV1814
fa803c7c8a543b02f0b6a784c10c5798	d__Bacteria	p__Firmicutes	c__Bacilli	o__Entomoplasmatales	f__type_III	g__type_III	s__uncultured_Mollicutes	ASV4351
fb1dc8be9233138df8f7a7380cbac647	d__Bacteria	p__Gemmatimonadota	c__S0134_terrestrial_group	o__S0134_terrestrial_group	f__S0134_terrestrial_group	g__S0134_terrestrial_group	s__metagenome	ASV9430
fb297b829eec6a226d8b2e6fa1a5ba41	d__Bacteria	p__Actinobacteriota	c__Thermoleophilia	o__Gaiellales	f__uncultured_o__Gaiellales	g__uncultured_o__Gaiellales		ASV3875
89f2f3c77ff05751e6f57a816587c42d	d__Bacteria	p__Actinobacteriota	c__Thermoleophilia	o__Gaiellales	f__Gaiellaceae	g__Gaiella		ASV4343
1d40caef19c96919dd6691854391c8f4	d__Bacteria	p__Acidobacteriota	c__Vicinamibacteria	o__Vicinamibacterales	f__uncultured_o__Vicinamibacterales	g__uncultured_o__Vicinamibacterales		ASV2502
0c69ea4b4ca6ad524693e9e527a10b3c	d__Bacteria	p__Planctomycetota	c__Phycisphaerae	o__Phycisphaerales	f__AKAU3564_sediment_group	g__AKAU3564_sediment_group		ASV7621
96cd24136af16166ed3a4a7c4452942a	d__Bacteria	p__Actinobacteriota	c__Acidimicrobiia	o__unclassified_c__Acidimicrobiia	f__unclassified_c__Acidimicrobiia	g__unclassified_c__Acidimicrobiia		ASV2101
aa8f14bf6453f450c2d05ef9d137418b	d__Bacteria	p__Chloroflexi	c__Chloroflexia	o__Chloroflexales	f__Roseiflexaceae	g__uncultured_f__Roseiflexaceae	s__uncultured_bacterium	ASV4122
255e76ed7dafe5bff6f0c5168060a7c3	d__Bacteria	p__Chloroflexi	c__KD4-96	o__KD4-96	f__KD4-96	g__KD4-96		ASV1241
e2294d1ba6fde90ff72308af0f5cf833	d__Bacteria	p__Proteobacteria	c__Gammaproteobacteria	o__Xanthomonadales	f__Xanthomonadaceae	g__Arenimonas		ASV112
963b90ee10f65308af414a2421dcf1ae	d__Bacteria	p__Proteobacteria	c__Gammaproteobacteria	o__Pseudomonadales	f__Pseudomonadaceae	g__Pseudomonas		ASV2956
13c93d222fa58ec2f6678c484b071a2f	d__Bacteria	p__Bdellovibrionota	c__Bdellovibrionia	o__Bacteriovoracales	f__Bacteriovoracaceae	g__Peredibacter		ASV4019
1fa9b4502aabb00d8ae9ec3daf95776b	d__Bacteria	p__Chloroflexi	c__TK10	o__TK10	f__TK10	g__TK10	s__uncultured_Chloroflexus	ASV2667
d8b08224cfa3976f14f62aa403a5f40e	d__Bacteria	p__Actinobacteriota	c__Acidimicrobiia	o__uncultured_c__Acidimicrobiia	f__uncultured_c__Acidimicrobiia	g__uncultured_c__Acidimicrobiia	s__uncultured_Iamia	ASV299
e656f69b552c09a5cc975676a527995e	d__Bacteria	p__Proteobacteria	c__Alphaproteobacteria	o__Rhizobiales	f__Devosiaceae	g__Devosia		ASV21
06bd0a4f0fb553ca4688bf29f6f41776	d__Bacteria	p__Firmicutes	c__Bacilli	o__Bacillales	f__Bacillaceae	g__Bacillus		ASV3627
47d997a6202b8ab85a677a1e30962a00	d__Bacteria	p__Chloroflexi	c__Chloroflexia	o__Thermomicrobiales	f__JG30-KF-CM45	g__JG30-KF-CM45	s__uncultured_bacterium	ASV643
21d50785c626b827627e97eae3fb5936	d__Bacteria	p__Actinobacteriota	c__Actinobacteria	o__Streptomycetales	f__Streptomycetaceae	g__Streptomyces		ASV490
505f69bb44c1250089091764d508a2bb	d__Bacteria	p__Actinobacteriota	c__Actinobacteria	o__Micromonosporales	f__Micromonosporaceae	g__unclassified_f__Micromonosporaceae		ASV1438
8b84aed4a66ae281ec4404636c595b8e	d__Bacteria	p__Bacteroidota	c__Kapabacteria	o__Kapabacteriales	f__Kapabacteriales	g__Kapabacteriales	s__uncultured_bacterium	ASV3437
6f0f962dd82a4835909ad4ff4d9065ec	d__Bacteria	p__Actinobacteriota	c__Acidimicrobiia	o__Microtrichales	f__Microtrichaceae	g__uncultured_f__Microtrichaceae	s__uncultured_Actinomycetales	ASV2842
897b7bf6a8abc8ac94bb836afc6e3ac1	d__Bacteria	p__Proteobacteria	c__Gammaproteobacteria	o__unclassified_c__Gammaproteobacteria	f__unclassified_c__Gammaproteobacteria	g__unclassified_c__Gammaproteobacteria		ASV2686
867935845582052d5468d2b5e2c10db6	d__Bacteria	p__Proteobacteria	c__Gammaproteobacteria	o__Xanthomonadales	f__Xanthomonadaceae	g__Stenotrophomonas		ASV2166
2ea009dda013396b7ffd3d1542d9eb67	d__Bacteria	p__Patescibacteria	c__Saccharimonadia	o__Saccharimonadales	f__unclassified_o__Saccharimonadales	g__unclassified_o__Saccharimonadales		ASV2982
652e93dbceed60b10fb39a7404d45e3e	d__Bacteria	p__Proteobacteria	c__Gammaproteobacteria	o__F9P41300-M23	f__F9P41300-M23	g__F9P41300-M23	s__uncultured_bacterium	ASV7555
eb31127893c01e38a5d0cc4baf36386d	d__Bacteria	p__Proteobacteria	c__Alphaproteobacteria	o__Rhizobiales	f__Rhizobiaceae	g__unclassified_f__Rhizobiaceae		ASV335
09cc1ffa795319aff4a99fa089796d6a	d__Bacteria	p__Proteobacteria	c__Gammaproteobacteria	o__Burkholderiales	f__Methylophilaceae	g__Methylotenera		ASV1150
e179b87ce620bf27d644be64185b179e	d__Bacteria	p__Bacteroidota	c__Bacteroidia	o__Cytophagales	f__Microscillaceae	g__uncultured_f__Microscillaceae		ASV4869
9e55bd0c112c7a000168549e84084033	d__Bacteria	p__Proteobacteria	c__Alphaproteobacteria	o__Azospirillales	f__Azospirillaceae	g__Azospirillum		ASV1628
ce204df4ceb24c5ced5d7cb44080ba95	d__Bacteria	p__Acidobacteriota	c__Holophagae	o__Subgroup_7	f__Subgroup_7	g__Subgroup_7		ASV3770
d4dd6f73009ef3db675aa86e646d920e	d__Bacteria	p__Bacteroidota	c__Bacteroidia	o__Cytophagales	f__Microscillaceae	g__uncultured_f__Microscillaceae		ASV1864
e234fb671ac810da688ea4659bcc3b35	d__Bacteria	p__Chloroflexi	c__Chloroflexia	o__Thermomicrobiales	f__JG30-KF-CM45	g__JG30-KF-CM45		ASV5537
836221f9571dff0addb9da3e92f15567	d__Bacteria	p__Chloroflexi	c__Anaerolineae	o__SBR1031	f__SBR1031	g__SBR1031	s__uncultured_Chlorobi	ASV84
bf35a5a5f10433eaf547af055e3dcc1a	d__Bacteria	p__Patescibacteria	c__Saccharimonadia	o__Saccharimonadales	f__Saccharimonadales	g__Saccharimonadales		ASV3855
c476e99087a65beebda7af3ae08d962b	d__Bacteria	p__Chloroflexi	c__Anaerolineae	o__unclassified_c__Anaerolineae	f__unclassified_c__Anaerolineae	g__unclassified_c__Anaerolineae		ASV5412
43c135f26c1e59e7e0459341e24afafa	d__Bacteria	p__Chloroflexi	c__Chloroflexia	o__Chloroflexales	f__Roseiflexaceae	g__uncultured_f__Roseiflexaceae	s__uncultured_Chloroflexi	ASV2204
fbfdc18276b64f5a88f6908a68a97848	d__Bacteria	p__Acidobacteriota	c__Subgroup_25	o__Subgroup_25	f__Subgroup_25	g__Subgroup_25	s__uncultured_bacterium	ASV3705
f68abe373a223a4b2163c22d15f3be02	d__Bacteria	p__Chloroflexi	c__Chloroflexia	o__Chloroflexales	f__Roseiflexaceae	g__uncultured_f__Roseiflexaceae	s__uncultured_bacterium	ASV1336
c4856273bb50f7fc3e1bbc8fc9779e71	d__Bacteria	p__Acidobacteriota	c__Holophagae	o__Subgroup_7	f__Subgroup_7	g__Subgroup_7		ASV2450
0a985ad91b990c8d010f82472c4976a3	d__Bacteria	p__Verrucomicrobiota	c__Verrucomicrobiae	o__Opitutales	f__Opitutaceae	g__Opitutus		ASV4833
482cebc0b94041fc79b6fb7bb718cc61	d__Bacteria	p__Acidobacteriota	c__Holophagae	o__Subgroup_7	f__Subgroup_7	g__Subgroup_7		ASV4065
5829148f52cc33a808a6f7ff8c560c19	d__Bacteria	p__Proteobacteria	c__Gammaproteobacteria	o__Burkholderiales	f__Oxalobacteraceae	g__Noviherbaspirillum		ASV6704
b00c9a68e1fbc595639651daa750f5ff	d__Bacteria	p__Actinobacteriota	c__Actinobacteria	o__Propionibacteriales	f__Propionibacteriaceae	g__unclassified_f__Propionibacteriaceae		ASV327
8454ff06fc777ee1792f0a92c0a2a3db	d__Bacteria	p__Proteobacteria	c__Alphaproteobacteria	o__Rhizobiales	f__Beijerinckiaceae	g__Bosea		ASV2456
a1c429a2393de7821870757c7cbb006f	d__Bacteria	p__Acidobacteriota	c__Blastocatellia	o__Pyrinomonadales	f__Pyrinomonadaceae	g__RB41		ASV2107
c497b802b07d64e94de751ca1ecf3292	d__Bacteria	p__Patescibacteria	c__Berkelbacteria	o__Berkelbacteria	f__Berkelbacteria	g__Berkelbacteria	s__uncultured_bacterium	ASV3516
42547ca7010371b03a9edffd57237898	d__Bacteria	p__Actinobacteriota	c__Actinobacteria	o__Frankiales	f__uncultured_o__Frankiales	g__uncultured_o__Frankiales		ASV158
5a87143f34fd2432473ae9f0a6816029	d__Bacteria	p__Acidobacteriota	c__Acidobacteriae	o__PAUC26f	f__PAUC26f	g__PAUC26f	s__uncultured_bacterium	ASV2846
8032adab60ca3a7a53aff3384e8e52c9	d__Bacteria	p__Proteobacteria	c__Alphaproteobacteria	o__Sphingomonadales	f__Sphingomonadaceae	g__unclassified_f__Sphingomonadaceae		ASV3894
c2617caf19bd8a81360a1113edbb981f	d__Bacteria	p__Actinobacteriota	c__Acidimicrobiia	o__Actinomarinales	f__uncultured_o__Actinomarinales	g__uncultured_o__Actinomarinales	s__uncultured_soil	ASV1303
2fa566b90f20bc5d8cdd2584e1618593	d__Bacteria	p__GAL15	c__GAL15	o__GAL15	f__GAL15	g__GAL15	s__uncultured_bacterium	ASV1346
ba1f5db1f270e7d495401c57c7f4026f	d__Bacteria	p__Verrucomicrobiota	c__Verrucomicrobiae	o__Opitutales	f__Opitutaceae	g__Lacunisphaera		ASV3646
8e2eabef0696e698ff31c91851152e94	d__Bacteria	p__Proteobacteria	c__Gammaproteobacteria	o__Gammaproteobacteria_Incertae_Sedis	f__Unknown_Family	g__Acidibacter		ASV867
a147fb39f99c59d8ba467ae1f5554230	d__Bacteria	p__Proteobacteria	c__Alphaproteobacteria	o__Rhizobiales	f__Xanthobacteraceae	g__Pseudorhodoplanes		ASV4444
1025ad11231d20c498c0eb5088542a92	d__Bacteria	p__Proteobacteria	c__Alphaproteobacteria	o__uncultured_c__Alphaproteobacteria	f__uncultured_c__Alphaproteobacteria	g__uncultured_c__Alphaproteobacteria	s__uncultured_Stella	ASV789
98e42d1d844e9c2d9e9b605c6add7412	d__Bacteria	p__Proteobacteria	c__Alphaproteobacteria	o__Reyranellales	f__Reyranellaceae	g__uncultured_f__Reyranellaceae	s__uncultured_Rhodospirillales	ASV2570
a883f39a0f8d604ed02ac9916f915c60	d__Bacteria	p__Bacteroidota	c__Bacteroidia	o__Cytophagales	f__Hymenobacteraceae	g__Pontibacter		ASV581
faa82d0af23fc451f0fc0542228b9881	d__Bacteria	p__Actinobacteriota	c__MB-A2-108	o__MB-A2-108	f__MB-A2-108	g__MB-A2-108		ASV160
84d0424435d93a05a45ab85a74f6abd5	d__Bacteria	p__Proteobacteria	c__Gammaproteobacteria	o__Burkholderiales	f__Rhodocyclaceae	g__Azoarcus		ASV1453
844b22822807e70efc56a884db532367	d__Bacteria	p__Proteobacteria	c__Gammaproteobacteria	o__Burkholderiales	f__Comamonadaceae	g__Azohydromonas	s__uncultured_bacterium	ASV608
58f8d5514252d05eb49bb89ec2f4c413	d__Bacteria	p__Proteobacteria	c__Gammaproteobacteria	o__Xanthomonadales	f__Rhodanobacteraceae	g__Tahibacter		ASV9517
2ec2417e96bcf42e030050cbb7a5a9d7	d__Bacteria	p__Proteobacteria	c__Alphaproteobacteria	o__Sphingomonadales	f__Sphingomonadaceae	g__unclassified_f__Sphingomonadaceae		ASV467
8dc40901b084befa05580c59292425d6	d__Bacteria	p__Acidobacteriota	c__Thermoanaerobaculia	o__Thermoanaerobaculales	f__Thermoanaerobaculaceae	g__Subgroup_10	s__uncultured_prokaryote	ASV1587
3000cd30578ef2e56c4661307b414ca6	d__Bacteria	p__Bacteroidota	c__Bacteroidia	o__Sphingobacteriales	f__Sphingobacteriaceae	g__Pedobacter		ASV2831
b2f7791e4b2e9abade1531777b01a2fa	d__Bacteria	p__Chloroflexi	c__Chloroflexia	o__Chloroflexales	f__Herpetosiphonaceae	g__Herpetosiphon	s__uncultured_Chloroflexi	ASV4998
d0586500d7278d629a604a9434c8b502	d__Bacteria	p__Myxococcota	c__bacteriap25	o__bacteriap25	f__bacteriap25	g__bacteriap25		ASV2747
bc107de7fff7310b53f5860e50cfb1ed	d__Bacteria	p__Cyanobacteria	c__Sericytochromatia	o__Sericytochromatia	f__Sericytochromatia	g__Sericytochromatia	s__uncultured_bacterium	ASV3214
1b820dd458e627f28101109825b46d19	d__Bacteria	p__Acidobacteriota	c__Holophagae	o__Subgroup_7	f__Subgroup_7	g__Subgroup_7		ASV3816
0d39f9324c3b2cd19b616569d5a98f12	d__Bacteria	p__Planctomycetota	c__OM190	o__OM190	f__OM190	g__OM190	s__uncultured_bacterium	ASV5362
0a427f82cfe72b3e70b361302de0e359	d__Bacteria	p__Acidobacteriota	c__Vicinamibacteria	o__Vicinamibacterales	f__Vicinamibacteraceae	g__Vicinamibacteraceae		ASV4022
f1d158635cfacbac37253ea71fdfab31	d__Bacteria	p__Bacteroidota	c__Bacteroidia	o__Chitinophagales	f__Chitinophagaceae	g__Taibaiella		ASV8857
a2d1868a942713524de038b661251224	d__Bacteria	p__Proteobacteria	c__Gammaproteobacteria	o__Burkholderiales	f__Comamonadaceae	g__unclassified_f__Comamonadaceae		ASV5824
ea60940430e6d207b04aded018dbf679	d__Bacteria	p__Proteobacteria	c__Alphaproteobacteria	o__Rhizobiales	f__Xanthobacteraceae	g__unclassified_f__Xanthobacteraceae		ASV1608
440890d9003d60de41183c85d699007c	d__Bacteria	p__Proteobacteria	c__Gammaproteobacteria	o__Xanthomonadales	f__Xanthomonadaceae	g__Pseudoxanthomonas	s__Pseudoxanthomonas_mexicana	ASV4648
907e483331e9a2beda6b853d01269fbd	d__Bacteria	p__Chloroflexi	c__Chloroflexia	o__Chloroflexales	f__Roseiflexaceae	g__uncultured_f__Roseiflexaceae		ASV2989
33a6a51de99ba2a8530ce6a4506a5413	d__Bacteria	p__Acidobacteriota	c__Vicinamibacteria	o__Vicinamibacterales	f__uncultured_o__Vicinamibacterales	g__uncultured_o__Vicinamibacterales		ASV4217
c4b90cebbbed33d0a4edb27d8d11fda4	d__Bacteria	p__Actinobacteriota	c__Acidimicrobiia	o__Microtrichales	f__uncultured_o__Microtrichales	g__uncultured_o__Microtrichales	s__uncultured_Actinomycetales	ASV846
8298f238b6391a7ca597e62c67790593	d__Bacteria	p__Proteobacteria	c__Gammaproteobacteria	o__Burkholderiales	f__Comamonadaceae	g__unclassified_f__Comamonadaceae		ASV447
cc45929ca412a345e28650f0bbd4be0c	d__Bacteria	p__Actinobacteriota	c__Thermoleophilia	o__Solirubrobacterales	f__Solirubrobacteraceae	g__Solirubrobacter	s__uncultured_bacterium	ASV4967
aecac92c6de3b5b3ff39fcf0b58580d9	d__Bacteria	p__Proteobacteria	c__Gammaproteobacteria	o__Burkholderiales	f__Comamonadaceae	g__unclassified_f__Comamonadaceae		ASV3529
8ce2456f07c22930efc68345369e3541	d__Bacteria	p__Armatimonadota	c__Fimbriimonadia	o__Fimbriimonadales	f__Fimbriimonadaceae	g__Fimbriimonadaceae		ASV6339
1533af4cf681d831ca909e25b42ea832	d__Bacteria	p__Chloroflexi	c__Anaerolineae	o__SBR1031	f__A4b	g__A4b	s__uncultured_bacterium	ASV2504
3cf82e3689ffca5bc8554615e3bc1f9c	d__Bacteria	p__Patescibacteria	c__Microgenomatia	o__Candidatus_Pacebacteria	f__Candidatus_Pacebacteria	g__Candidatus_Pacebacteria	s__uncultured_bacterium	ASV4877
9e01b588442ff3ddae3854361492d04e	d__Bacteria	p__Proteobacteria	c__Gammaproteobacteria	o__Burkholderiales	f__Comamonadaceae	g__Hydrogenophaga	s__Hydrogenophaga_intermedia	ASV786
6298777c21d53ff0821014078491753d	d__Bacteria	p__Verrucomicrobiota	c__Verrucomicrobiae	o__Chthoniobacterales	f__Chthoniobacteraceae	g__Candidatus_Udaeobacter	s__Verrucomicrobia_bacterium	ASV3895
85528e74a9d87d86af9c8f8c4724606f	d__Bacteria	p__Proteobacteria	c__Gammaproteobacteria	o__Burkholderiales	f__Oxalobacteraceae	g__Noviherbaspirillum		ASV810
ede5170b1dc6408518b71d4396626d3a	d__Bacteria	p__Acidobacteriota	c__Vicinamibacteria	o__Vicinamibacterales	f__uncultured_o__Vicinamibacterales	g__uncultured_o__Vicinamibacterales	s__uncultured_bacterium	ASV5305
80f8619981665944732fbddde5d6e616	d__Bacteria	p__Actinobacteriota	c__Actinobacteria	o__Micrococcales	f__Intrasporangiaceae	g__Ornithinimicrobium		ASV5893
2d03c31a79af94f6e0a7d802d27927e5	d__Bacteria	p__Actinobacteriota	c__Actinobacteria	o__Propionibacteriales	f__Nocardioidaceae	g__Nocardioides		ASV637
2714f2bac02d9d7deec5db620d9acc1e	d__Bacteria	p__Chloroflexi	c__Anaerolineae	o__SBR1031	f__A4b	g__A4b		ASV1204
af82705ef7425c9e76e8e4a0df179513	d__Bacteria	p__Bacteroidota	c__Bacteroidia	o__Flavobacteriales	f__Crocinitomicaceae	g__unclassified_f__Crocinitomicaceae		ASV4411
a51b1c87ad166b92f83017930e70897e	d__Bacteria	p__Acidobacteriota	c__Holophagae	o__Subgroup_7	f__Subgroup_7	g__Subgroup_7		ASV7321
648139a8bc7c982e942c5a2f210c1ac6	d__Bacteria	p__Proteobacteria	c__Gammaproteobacteria	o__PLTA13	f__PLTA13	g__PLTA13		ASV2284
108c348866a8a201eef740cca193dc1a	d__Bacteria	p__Bacteroidota	c__Bacteroidia	o__Cytophagales	f__Microscillaceae	g__uncultured_f__Microscillaceae		ASV5667
a23047e45646824f2ee8688e6e88c267	d__Bacteria	p__Proteobacteria	c__Alphaproteobacteria	o__Rhodobacterales	f__Rhodobacteraceae	g__Rubellimicrobium		ASV575
737f23fbef84e05fcf3472d982c8a333	d__Bacteria	p__Proteobacteria	c__Alphaproteobacteria	o__Sphingomonadales	f__Sphingomonadaceae	g__Altererythrobacter		ASV98
45529af6b6f5939ac4c9bd5c3eeaa1d1	d__Bacteria	p__Bacteroidota	c__Bacteroidia	o__Cytophagales	f__Microscillaceae	g__Ohtaekwangia		ASV5000
7cadfbc33a77663a61c10206443a531c	d__Bacteria	p__Chloroflexi	c__Chloroflexia	o__Chloroflexales	f__Roseiflexaceae	g__uncultured_f__Roseiflexaceae	s__uncultured_Chloroflexaceae	ASV2038
9848c58d64d52edfcaea44e450ec8bd4	d__Bacteria	p__Acidobacteriota	c__Vicinamibacteria	o__Vicinamibacterales	f__uncultured_o__Vicinamibacterales	g__uncultured_o__Vicinamibacterales		ASV1573
0a531c19632fe5e5ca6ef8a3d81af725	d__Bacteria	p__Myxococcota	c__Polyangia	o__Nannocystales	f__Nannocystaceae	g__Nannocystis	s__Nannocystis_exedens	ASV1776
7332077e1bd04c7fbc248d0b64927500	d__Bacteria	p__Proteobacteria	c__Gammaproteobacteria	o__Burkholderiales	f__Oxalobacteraceae	g__unclassified_f__Oxalobacteraceae		ASV2100
7b1a748a707ddb8cddaaf63912c35781	d__Bacteria	p__Bdellovibrionota	c__Bdellovibrionia	o__Bdellovibrionales	f__Bdellovibrionaceae	g__Bdellovibrio		ASV3100
2182e9308f044fbdfb6d81bd56f2756c	d__Archaea	p__Thermoplasmatota	c__Thermoplasmata	o__Marine_Group_II	f__Marine_Group_II	g__Marine_Group_II	s__uncultured_archaeon	ASV272
827fa4fd9c6ea6137e8d22ccce3fd164	d__Bacteria	p__Proteobacteria	c__Gammaproteobacteria	o__Burkholderiales	f__Nitrosomonadaceae	g__MND1		ASV1796
cd06384c3db9088c817076d43baf48da	d__Bacteria	p__Chloroflexi	c__Chloroflexia	o__Chloroflexales	f__Chloroflexaceae	g__Chloronema	s__Scytonema_tolypothrichoides	ASV2638
f6a758b5bc3a9f7c1e58dd8d496908c4	d__Bacteria	p__Chloroflexi	c__Anaerolineae	o__Anaerolineales	f__Anaerolineaceae	g__uncultured_f__Anaerolineaceae		ASV3937
1b1dbb75d5d28e3c4d13e332bede7fd4	d__Bacteria	p__Firmicutes	c__Bacilli	o__Paenibacillales	f__Paenibacillaceae	g__Ammoniphilus		ASV426
c145338b2b9bae5251905b3f3cb10be6	d__Bacteria	p__Gemmatimonadota	c__Gemmatimonadetes	o__Gemmatimonadales	f__Gemmatimonadaceae	g__uncultured_f__Gemmatimonadaceae		ASV3258
cfe42fd2e2280141f05bf0df85a4d45e	d__Bacteria	p__Proteobacteria	c__Alphaproteobacteria	o__Azospirillales	f__uncultured_o__Azospirillales	g__uncultured_o__Azospirillales		ASV1701
129940393f270670a175bf41b530d4e0	d__Bacteria	p__Chloroflexi	c__KD4-96	o__KD4-96	f__KD4-96	g__KD4-96	s__uncultured_bacterium	ASV1759
1924cdd7775302a42b3c66f41d949404	d__Bacteria	p__Proteobacteria	c__Alphaproteobacteria	o__Rhizobiales	f__Beijerinckiaceae	g__Microvirga		ASV1874
a1c836ecb823e44da3ed2027edcb8706	d__Bacteria	p__Proteobacteria	c__Gammaproteobacteria	o__Burkholderiales	f__Comamonadaceae	g__Azohydromonas		ASV2673
22458a21a57a739279e7073a03b6691f	d__Bacteria	p__Armatimonadota	c__uncultured_p__Armatimonadota	o__uncultured_p__Armatimonadota	f__uncultured_p__Armatimonadota	g__uncultured_p__Armatimonadota	s__uncultured_actinobacterium	ASV541
11ff3ea259c58c6b24f00f866101fc31	d__Bacteria	p__Actinobacteriota	c__Actinobacteria	o__Micromonosporales	f__Micromonosporaceae	g__Luedemannella	s__uncultured_bacterium	ASV2013
7e5280beb27b23c69cd3e44646f5b218	d__Bacteria	p__Acidobacteriota	c__Vicinamibacteria	o__Vicinamibacterales	f__uncultured_o__Vicinamibacterales	g__uncultured_o__Vicinamibacterales		ASV4021
273571a36ee76c9ff2b84090daa9c4cd	d__Bacteria	p__Desulfobacterota	c__Desulfuromonadia	o__Geobacterales	f__Geobacteraceae	g__Citrifermentans		ASV1803
eb6a44387aeaef67ac13ccb4c1c9c5a2	d__Bacteria	p__Actinobacteriota	c__Actinobacteria	o__Propionibacteriales	f__Nocardioidaceae	g__Nocardioides		ASV4230
1566d877dcb93a3093cea9bd3b82d625	d__Bacteria	p__Proteobacteria	c__Gammaproteobacteria	o__Xanthomonadales	f__Xanthomonadaceae	g__unclassified_f__Xanthomonadaceae		ASV741
147155725d1d18b84653601b51af9099	d__Bacteria	p__Proteobacteria	c__Alphaproteobacteria	o__Sphingomonadales	f__Sphingomonadaceae	g__Sphingomonas		ASV142
817ed2fb1ca5dfd1c8a690334239aba8	d__Bacteria	p__Myxococcota	c__Polyangia	o__Polyangiales	f__Polyangiaceae	g__uncultured_f__Polyangiaceae	s__uncultured_delta	ASV3219
9c701e15f88809f0d33d8bca0f3089bc	d__Bacteria	p__Proteobacteria	c__Alphaproteobacteria	o__Sphingomonadales	f__Sphingomonadaceae	g__Sphingopyxis		ASV1060
5352b940d5a321cf7d13a698a277c912	d__Bacteria	p__Chloroflexi	c__Anaerolineae	o__SBR1031	f__SBR1031	g__SBR1031	s__uncultured_bacterium	ASV1277
7f19d37b37d412d480ffe3fb6a400386	d__Bacteria	p__Chloroflexi	c__Anaerolineae	o__SBR1031	f__A4b	g__A4b		ASV407
28754034361f96a5f00e5576cc06fd23	d__Bacteria	p__Bacteroidota	c__Bacteroidia	o__Cytophagales	f__Microscillaceae	g__uncultured_f__Microscillaceae		ASV6581
ab87186ae8d7259e0c3754b1855815d5	d__Bacteria	p__Proteobacteria	c__Alphaproteobacteria	o__Sphingomonadales	f__Sphingomonadaceae	g__Sphingomonas		ASV450
665c21afa02fb737df7234fcce99803b	d__Bacteria	p__Chloroflexi	c__JG30-KF-CM66	o__JG30-KF-CM66	f__JG30-KF-CM66	g__JG30-KF-CM66		ASV1332
73a3af5e2ed6fad970ab926fb16b3369	d__Bacteria	p__Firmicutes	c__Bacilli	o__Paenibacillales	f__Paenibacillaceae	g__Cohnella		ASV4069
043d0dd93e8348f867854edfb1f54b43	d__Bacteria	p__Actinobacteriota	c__Acidimicrobiia	o__Microtrichales	f__Ilumatobacteraceae	g__uncultured_f__Ilumatobacteraceae		ASV1098
a638590fa897b545542f50dd6a98f3fe	d__Bacteria	p__Bacteroidota	c__Bacteroidia	o__Chitinophagales	f__Chitinophagaceae	g__Flavisolibacter		ASV7158
7727cd5dbd97051f0a03bc8fbc15efdd	d__Bacteria	p__Actinobacteriota	c__MB-A2-108	o__MB-A2-108	f__MB-A2-108	g__MB-A2-108		ASV2127
5003743658f98c50a97aa6f6c0b0375c	d__Bacteria	p__Proteobacteria	c__Gammaproteobacteria	o__Burkholderiales	f__Nitrosomonadaceae	g__Nitrosomonas		ASV7230
50d385892d1e04f2ad894bf21fb54cf3	d__Bacteria	p__Acidobacteriota	c__Acidobacteriae	o__Elev-16S-1166	f__Elev-16S-1166	g__Elev-16S-1166	s__uncultured_bacterium	ASV2709
5af2445335680a1dd770ece4f4226c84	d__Bacteria	p__Acidobacteriota	c__Vicinamibacteria	o__Vicinamibacterales	f__uncultured_o__Vicinamibacterales	g__uncultured_o__Vicinamibacterales		ASV2425
1a7a971d3bcf21592d1ebabf35d100fd	d__Bacteria	p__Proteobacteria	c__Alphaproteobacteria	o__Caulobacterales	f__Caulobacteraceae	g__Brevundimonas		ASV614
3b836376bbbba2ca960b07cfcf9b21d0	d__Bacteria	p__Chloroflexi	c__Ktedonobacteria	o__C0119	f__C0119	g__C0119		ASV4170
bfb1582558408f0f227eb25c4d4a8e43	d__Bacteria	p__Bacteroidota	c__Bacteroidia	o__Chitinophagales	f__Chitinophagaceae	g__uncultured_f__Chitinophagaceae	s__uncultured_microorganism	ASV6006
9179b1d7508d09043f090a6e97b0ef16	d__Bacteria	p__Chloroflexi	c__Anaerolineae	o__SBR1031	f__SBR1031	g__SBR1031	s__uncultured_bacterium	ASV4005
8177965753a6cd7fbe299523675ebff4	d__Bacteria	p__Bacteroidota	c__Bacteroidia	o__Chitinophagales	f__Chitinophagaceae	g__uncultured_f__Chitinophagaceae		ASV807
0b63fd07ec6416ed94794bcd3feb4dc1	d__Bacteria	p__Proteobacteria	c__Gammaproteobacteria	o__Burkholderiales	f__Comamonadaceae	g__Rhizobacter		ASV4597
c916a31c17375c581f7e7a03dd6af4fe	d__Bacteria	p__Actinobacteriota	c__Thermoleophilia	o__Solirubrobacterales	f__67-14	g__67-14	s__uncultured_actinobacterium	ASV1907
0fd10fbc8bf4ab588a3d6e7986f088da	d__Bacteria	p__Acidobacteriota	c__Vicinamibacteria	o__Vicinamibacterales	f__uncultured_o__Vicinamibacterales	g__uncultured_o__Vicinamibacterales	s__uncultured_bacterium	ASV4345
c43ebbb1b3ca50f436fb8a414304338e	d__Bacteria	p__Gemmatimonadota	c__Gemmatimonadetes	o__Gemmatimonadales	f__Gemmatimonadaceae	g__Roseisolibacter	s__uncultured_bacterium	ASV5635
542d29a8234c1a37e16717f8c9e2994d	d__Bacteria	p__Proteobacteria	c__Alphaproteobacteria	o__uncultured_c__Alphaproteobacteria	f__uncultured_c__Alphaproteobacteria	g__uncultured_c__Alphaproteobacteria	s__uncultured_Rhodospirillaceae	ASV827
a9f16d72ec7833b6d477d7bda951a92f	d__Bacteria	p__Actinobacteriota	c__Actinobacteria	o__Pseudonocardiales	f__Pseudonocardiaceae	g__Actinophytocola		ASV3176
aea95930363283620ec8fc5b43f7d78c	d__Bacteria	p__Acidobacteriota	c__Vicinamibacteria	o__Vicinamibacterales	f__Vicinamibacteraceae	g__Vicinamibacter		ASV4085
38e31ca2750cbd287be6825aaf415b53	d__Bacteria	p__Actinobacteriota	c__Actinobacteria	o__Streptomycetales	f__Streptomycetaceae	g__Streptomyces		ASV825
75c086cb9d9c1f330e168dbbd27bdc28	d__Bacteria	p__Chloroflexi	c__Anaerolineae	o__unclassified_c__Anaerolineae	f__unclassified_c__Anaerolineae	g__unclassified_c__Anaerolineae		ASV5032
fd520d3972b832aa34cf8bc19187603b	d__Bacteria	p__Chloroflexi	c__Chloroflexia	o__Chloroflexales	f__Herpetosiphonaceae	g__Herpetosiphon	s__uncultured_Chloroflexi	ASV4857
1a6db160016a215411e24670a3e975d7	d__Bacteria	p__Proteobacteria	c__Gammaproteobacteria	o__Xanthomonadales	f__Xanthomonadaceae	g__Arenimonas		ASV233
e3b2c0ef4b345dbdbb58a413512cf84a	d__Bacteria	p__Gemmatimonadota	c__Gemmatimonadetes	o__Gemmatimonadales	f__Gemmatimonadaceae	g__Roseisolibacter	s__uncultured_bacterium	ASV4045
c33d96a67837a62125d3ac03909e8263	d__Bacteria	p__Verrucomicrobiota	c__Verrucomicrobiae	o__Pedosphaerales	f__Pedosphaeraceae	g__Pedosphaeraceae		ASV4272
c50b8b365e5cc3fad5479d2718d58b65	d__Bacteria	p__Bacteroidota	c__Bacteroidia	o__Cytophagales	f__Microscillaceae	g__uncultured_f__Microscillaceae		ASV4589
e356e9d99d8079c61504a58966f3d193	d__Bacteria	p__Proteobacteria	c__Gammaproteobacteria	o__Burkholderiales	f__Nitrosomonadaceae	g__Ellin6067		ASV799
d1131b0cd638588fa819dd35845036ea	d__Bacteria	p__Gemmatimonadota	c__Gemmatimonadetes	o__Gemmatimonadales	f__Gemmatimonadaceae	g__uncultured_f__Gemmatimonadaceae	s__uncultured_Gemmatimonadales	ASV791
c52efd098a74229db1f9fa305b976b7c	d__Bacteria	p__Proteobacteria	c__Gammaproteobacteria	o__Burkholderiales	f__Hydrogenophilaceae	g__Thiobacillus		ASV8086
17f12da7faba2d47db490dd63caa113f	d__Bacteria	p__Proteobacteria	c__Gammaproteobacteria	o__Burkholderiales	f__Comamonadaceae	g__unclassified_f__Comamonadaceae		ASV3558
fa4090ae89c9e16bacc9de9c39b6c149	d__Bacteria	p__Cyanobacteria	c__Sericytochromatia	o__Sericytochromatia	f__Sericytochromatia	g__Sericytochromatia		ASV3531
a81a95a924b914f9594987d0efa4bdca	d__Bacteria	p__Methylomirabilota	c__Methylomirabilia	o__Rokubacteriales	f__Rokubacteriales	g__Rokubacteriales	s__uncultured_bacterium	ASV5139
0e23266f64a6297e11731c161db048c9	d__Bacteria	p__Bacteroidota	c__Bacteroidia	o__Chitinophagales	f__Chitinophagaceae	g__unclassified_f__Chitinophagaceae		ASV4757
3b61490d3d3ccd94b5295a10f0727734	d__Bacteria	p__Proteobacteria	c__Alphaproteobacteria	o__Sphingomonadales	f__Sphingomonadaceae	g__Novosphingobium		ASV783
86b8ca959e83833a55e8a95c4a38650c	d__Bacteria	p__Chloroflexi	c__Anaerolineae	o__Anaerolineales	f__Anaerolineaceae	g__uncultured_f__Anaerolineaceae		ASV489
374ac50af2215bcffbca50d3708c78dd	d__Bacteria	p__Patescibacteria	c__Saccharimonadia	o__Saccharimonadales	f__unclassified_o__Saccharimonadales	g__unclassified_o__Saccharimonadales		ASV3018
f6a73571d07e057313c0f1043af38963	d__Bacteria	p__Chloroflexi	c__Chloroflexia	o__Chloroflexales	f__Roseiflexaceae	g__uncultured_f__Roseiflexaceae	s__uncultured_bacterium	ASV7096
105a2efdf1d232fe77d94c781f106ca4	d__Bacteria	p__Chloroflexi	c__Anaerolineae	o__Ardenticatenales	f__Ardenticatenaceae	g__uncultured_f__Ardenticatenaceae	s__uncultured_bacterium	ASV733
895086077abf3a8054405bdc50242f22	d__Bacteria	p__Actinobacteriota	c__Actinobacteria	o__Micrococcales	f__Intrasporangiaceae	g__unclassified_f__Intrasporangiaceae		ASV2091
a41379827a4a115673651bf6f0dd54c0	d__Bacteria	p__Proteobacteria	c__Gammaproteobacteria	o__unclassified_c__Gammaproteobacteria	f__unclassified_c__Gammaproteobacteria	g__unclassified_c__Gammaproteobacteria		ASV3511
1acaf38e7a60ed97fe495526dea7510a	d__Bacteria	p__Chloroflexi	c__Anaerolineae	o__SBR1031	f__SBR1031	g__SBR1031		ASV1041
eb8e053db53f96b949258c246982a380	d__Bacteria	p__Acidobacteriota	c__Vicinamibacteria	o__Subgroup_17	f__Subgroup_17	g__Subgroup_17		ASV5725
ae29a2a03fa44f14195b1abb8104a846	d__Bacteria	p__Proteobacteria	c__Alphaproteobacteria	o__Sphingomonadales	f__Sphingomonadaceae	g__Sphingobium		ASV73
958e491140b32205d2efdbc43502af8f	d__Bacteria	p__Patescibacteria	c__Microgenomatia	o__Candidatus_Pacebacteria	f__Candidatus_Pacebacteria	g__Candidatus_Pacebacteria	s__uncultured_bacterium	ASV5029
7f36f471aee54d47208e26f9966fcc23	d__Bacteria	p__Chloroflexi	c__Chloroflexia	o__Chloroflexales	f__Herpetosiphonaceae	g__Herpetosiphon		ASV852
08634c292f44884212f6ad22bf203f5b	d__Bacteria	p__Chloroflexi	c__Anaerolineae	o__SBR1031	f__A4b	g__OLB13	s__uncultured_bacterium	ASV30
47ab5e11fb2523d9cc4a8d3498fd96fc	d__Bacteria	p__Acidobacteriota	c__Vicinamibacteria	o__Vicinamibacterales	f__Vicinamibacteraceae	g__Vicinamibacteraceae		ASV1301
763172f84f071c49c2c9552b6446e886	d__Bacteria	p__Actinobacteriota	c__Actinobacteria	o__Frankiales	f__Geodermatophilaceae	g__Blastococcus		ASV2661
ef32663547932724f4ed56ad76103eaf	d__Bacteria	p__Actinobacteriota	c__Actinobacteria	o__Frankiales	f__Sporichthyaceae	g__uncultured_f__Sporichthyaceae	s__uncultured_bacterium	ASV164
bd82bc8bbb32b2fc62022640cb526650	d__Bacteria	p__Actinobacteriota	c__Thermoleophilia	o__Solirubrobacterales	f__Solirubrobacteraceae	g__Parviterribacter	s__uncultured_bacterium	ASV865
bd8aa6aac72facd96316a8967eb88ad4	d__Bacteria	p__Proteobacteria	c__Gammaproteobacteria	o__Burkholderiales	f__Oxalobacteraceae	g__Noviherbaspirillum	s__Noviherbaspirillum_massiliense	ASV1016
e39906f4aa76ec58be9053dc1c569275	d__Bacteria	p__Verrucomicrobiota	c__Verrucomicrobiae	o__Verrucomicrobiales	f__Verrucomicrobiaceae	g__Roseimicrobium		ASV1945
3e6d843b8302a0c6561388760a85a086	d__Bacteria	p__Myxococcota	c__Polyangia	o__mle1-27	f__mle1-27	g__mle1-27	s__uncultured_Myxococcales	ASV2927
6b78dea6c7d1fbe2394b140b35982d16	d__Bacteria	p__Proteobacteria	c__Gammaproteobacteria	o__Burkholderiales	f__Nitrosomonadaceae	g__MND1		ASV5878
1e6ae41c10eddd0075be91730b7c0e2d	d__Bacteria	p__Proteobacteria	c__Gammaproteobacteria	o__Burkholderiales	f__Nitrosomonadaceae	g__MND1		ASV601
947cd0aba47afaa0a5bb563cc8a47945	d__Bacteria	p__Proteobacteria	c__Alphaproteobacteria	o__unclassified_c__Alphaproteobacteria	f__unclassified_c__Alphaproteobacteria	g__unclassified_c__Alphaproteobacteria		ASV4571
8e5577a4bb99054ccfb227a6d364e22d	d__Bacteria	p__Proteobacteria	c__Gammaproteobacteria	o__Xanthomonadales	f__Xanthomonadaceae	g__Pseudoxanthomonas	s__uncultured_gamma	ASV7251
5473339ffb94bdb891fea882b0cc5875	d__Bacteria	p__Acidobacteriota	c__Holophagae	o__Subgroup_7	f__Subgroup_7	g__Subgroup_7		ASV5332
068acf7c4fe23de02336eeec6da2ba28	d__Bacteria	p__Patescibacteria	c__Dojkabacteria	o__Dojkabacteria	f__Dojkabacteria	g__Dojkabacteria		ASV4608
3cebae7944695707bf94d7ca8934f025	d__Bacteria	p__Chloroflexi	c__TK10	o__TK10	f__TK10	g__TK10	s__uncultured_bacterium	ASV3653
8baaa64fc98a07fe6af929b12d0d17c4	d__Bacteria	p__Proteobacteria	c__Alphaproteobacteria	o__Rhizobiales	f__Xanthobacteraceae	g__Bradyrhizobium		ASV3687
81a2ae4e633cdb4dd27de86a217c9179	d__Bacteria	p__Acidobacteriota	c__Vicinamibacteria	o__Subgroup_17	f__Subgroup_17	g__Subgroup_17	s__uncultured_bacterium	ASV1512
c0682cc5bad3a684572bbf575f84733e	d__Bacteria	p__Proteobacteria	c__Gammaproteobacteria	o__Burkholderiales	f__Nitrosomonadaceae	g__MND1		ASV1109
3783b27fb2b5d8353388c963745c2bd5	d__Bacteria	p__Patescibacteria	c__Saccharimonadia	o__Saccharimonadales	f__Saccharimonadaceae	g__TM7a	s__uncultured_bacterium	ASV3514
6c2f7655a762b4d0a68f1c0f5450c526	d__Bacteria	p__Chloroflexi	c__Chloroflexia	o__Thermomicrobiales	f__JG30-KF-CM45	g__JG30-KF-CM45	s__uncultured_bacterium	ASV5006
984199b08b600e9f7934b3352e1ed080	d__Bacteria	p__Proteobacteria	c__Gammaproteobacteria	o__Burkholderiales	f__Comamonadaceae	g__unclassified_f__Comamonadaceae		ASV763
205fc8402356c84e17cd6bc54411d024	d__Bacteria	p__Proteobacteria	c__Gammaproteobacteria	o__Pseudomonadales	f__Pseudomonadaceae	g__Pseudomonas		ASV316
24a625908843e4268138ae1aaa441e1f	d__Bacteria	p__Chloroflexi	c__KD4-96	o__KD4-96	f__KD4-96	g__KD4-96	s__uncultured_Chloroflexi	ASV2131
b88f301250dc5587af9ef3537dff6a86	d__Bacteria	p__Actinobacteriota	c__Actinobacteria	o__Frankiales	f__Nakamurellaceae	g__Nakamurella		ASV2496
59ef155ed273317a423333fd8f71535e	d__Bacteria	p__Proteobacteria	c__Gammaproteobacteria	o__Burkholderiales	f__Nitrosomonadaceae	g__MND1		ASV4645
21fa04e7be270f42c618589f900e767e	d__Bacteria	p__Proteobacteria	c__Gammaproteobacteria	o__Burkholderiales	f__Oxalobacteraceae	g__Massilia		ASV772
a3caf98c89bc0a091adc5aca97aa5cbd	d__Bacteria	p__Cyanobacteria	c__Sericytochromatia	o__Sericytochromatia	f__Sericytochromatia	g__Sericytochromatia		ASV2286
1b8f30764a948626c28beac1e571caa5	d__Bacteria	p__Proteobacteria	c__Alphaproteobacteria	o__Rhodobacterales	f__Rhodobacteraceae	g__Rubellimicrobium	s__uncultured_bacterium	ASV3979
1b3742f0b9e63e52f20e5b0660bced84	d__Bacteria	p__Proteobacteria	c__Alphaproteobacteria	o__Rhizobiales	f__Beijerinckiaceae	g__Camelimonas	s__uncultured_bacterium	ASV2521
281a1ceb731ac0e901177b2c10fbee96	d__Bacteria	p__Proteobacteria	c__Alphaproteobacteria	o__Rhizobiales	f__Rhizobiales_Incertae_Sedis	g__Bauldia		ASV8152
1f0633cd08557b52360b6197e0959580	d__Bacteria	p__Proteobacteria	c__Gammaproteobacteria	o__Xanthomonadales	f__Rhodanobacteraceae	g__uncultured_f__Rhodanobacteraceae	s__metagenome	ASV4516
aa2bc33709c7cf201b2a412039289249	d__Bacteria	p__Myxococcota	c__bacteriap25	o__bacteriap25	f__bacteriap25	g__bacteriap25		ASV168
1a3a5bc838638d0951418338baa1d56a	d__Bacteria	p__Myxococcota	c__Polyangia	o__Polyangiales	f__BIrii41	g__BIrii41		ASV1271
0a6297ed2e6569e4bddfce0fbb02dc99	d__Bacteria	p__Patescibacteria	c__Saccharimonadia	o__Saccharimonadales	f__Saccharimonadaceae	g__TM7a	s__uncultured_bacterium	ASV957
cb3701aefa571c2e3140ea1908e8d6ae	d__Bacteria	p__Chloroflexi	c__Anaerolineae	o__SBR1031	f__A4b	g__A4b		ASV679
546d9518a9da1987f76fcf20abf4b103	d__Bacteria	p__Actinobacteriota	c__Thermoleophilia	o__Solirubrobacterales	f__67-14	g__67-14		ASV2398
9070e9becfc15ebcfff4927fbeeff2b7	d__Bacteria	p__Verrucomicrobiota	c__Verrucomicrobiae	o__Pedosphaerales	f__Pedosphaeraceae	g__Pedosphaeraceae		ASV2883
3339d9135fdfc49b1b4fe8b92efd205d	d__Bacteria	p__Actinobacteriota	c__Thermoleophilia	o__Solirubrobacterales	f__Solirubrobacteraceae	g__Solirubrobacter	s__uncultured_bacterium	ASV3819
67efa542ce0fb63bd884d81905279ca2	d__Bacteria	p__Myxococcota	c__Polyangia	o__Haliangiales	f__Haliangiaceae	g__Haliangium		ASV1461
0819598a700e355425a9efc2a8ae5e63	d__Bacteria	p__Actinobacteriota	c__Acidimicrobiia	o__Microtrichales	f__Ilumatobacteraceae	g__Ilumatobacter		ASV576
4bcca3b54cb84732698dc0bb11df5ac0	d__Bacteria	p__Myxococcota	c__Polyangia	o__Polyangiales	f__Phaselicystidaceae	g__Phaselicystis	s__Myxococcales_bacterium	ASV1225
19a8afc93fc4d21ec88d24c04c2d2957	d__Bacteria	p__Proteobacteria	c__Gammaproteobacteria	o__Steroidobacterales	f__Steroidobacteraceae	g__Steroidobacter		ASV3014
a2e61dad950de2ecf84afacb1bd900f8	d__Bacteria	p__Bdellovibrionota	c__Oligoflexia	o__053A03-B-DI-P58	f__053A03-B-DI-P58	g__053A03-B-DI-P58	s__uncultured_delta	ASV5724
cbc52b93776da7bb85872c2a0e713f51	d__Bacteria	p__Gemmatimonadota	c__Gemmatimonadetes	o__Gemmatimonadales	f__Gemmatimonadaceae	g__Roseisolibacter	s__uncultured_bacterium	ASV9162
ce976f16a3a13f249dcd2ce8d6be2b82	d__Bacteria	p__Chloroflexi	c__Anaerolineae	o__SBR1031	f__SBR1031	g__SBR1031		ASV2976
ae09c1413869e8c22f28ef97dabaf587	d__Bacteria	p__Chloroflexi	c__OLB14	o__OLB14	f__OLB14	g__OLB14	s__uncultured_bacterium	ASV676
c869db261cffc9f152d960926404a4f6	d__Bacteria	p__Actinobacteriota	c__Acidimicrobiia	o__uncultured_c__Acidimicrobiia	f__uncultured_c__Acidimicrobiia	g__uncultured_c__Acidimicrobiia	s__uncultured_Acidimicrobiia	ASV3441
e65f89f8a4ee3eb924e365047c4a4854	d__Bacteria	p__Acidobacteriota	c__Vicinamibacteria	o__Vicinamibacterales	f__uncultured_o__Vicinamibacterales	g__uncultured_o__Vicinamibacterales		ASV5084
eb2b5571ee34bb57e559cff9274cd4b5	d__Bacteria	p__Proteobacteria	c__Alphaproteobacteria	o__Rhizobiales	f__Beijerinckiaceae	g__Microvirga		ASV925
dc630cea9eb96e76b69b95c5c21aee88	d__Bacteria	p__Proteobacteria	c__Alphaproteobacteria	o__Elsterales	f__uncultured_o__Elsterales	g__uncultured_o__Elsterales		ASV3443
d9d197fa09674b1d2c0f4992da0b05cb	d__Bacteria	p__Bacteroidota	c__Bacteroidia	o__Cytophagales	f__Microscillaceae	g__uncultured_f__Microscillaceae		ASV2266
456dac8838ed56d95e0f8ab7bf0e22c0	d__Bacteria	p__Proteobacteria	c__Gammaproteobacteria	o__Salinisphaerales	f__Solimonadaceae	g__Polycyclovorans	s__uncultured_bacterium	ASV3506
3ba38cd280983d1467ccf1c7fbdd3413	d__Bacteria	p__Gemmatimonadota	c__Longimicrobia	o__Longimicrobiales	f__Longimicrobiaceae	g__Longimicrobiaceae	s__metagenome	ASV995
76bc3b32a04065445efea57b25bec094	d__Bacteria	p__Proteobacteria	c__Gammaproteobacteria	o__Xanthomonadales	f__Rhodanobacteraceae	g__Tahibacter		ASV3371
664f9d8957a54e8bf4515ed0afe0bb14	d__Bacteria	p__Proteobacteria	c__Gammaproteobacteria	o__Burkholderiales	f__Comamonadaceae	g__unclassified_f__Comamonadaceae		ASV4519
844d87e117b699d4dd141940c7032a88	d__Bacteria	p__Chloroflexi	c__Anaerolineae	o__SBR1031	f__SBR1031	g__SBR1031	s__uncultured_Caldilineaceae	ASV5309
ae1f75649c8b067ded5e542a78db87f8	d__Bacteria	p__Proteobacteria	c__Gammaproteobacteria	o__Burkholderiales	f__Comamonadaceae	g__Caenimonas	s__uncultured_beta	ASV1841
43311bc637e982b9d878ba0b0dbdd124	d__Bacteria	p__Actinobacteriota	c__Rubrobacteria	o__Rubrobacterales	f__Rubrobacteriaceae	g__Rubrobacter	s__uncultured_bacterium	ASV1468
5531f472cc3b8bcb50c50b33ee8c1f66	d__Bacteria	p__Acidobacteriota	c__Holophagae	o__Subgroup_7	f__Subgroup_7	g__Subgroup_7		ASV353
63b6a638108a599c256264a11e327bc3	d__Bacteria	p__Desulfobacterota	c__Desulfuromonadia	o__Geobacterales	f__Geobacteraceae	g__Citrifermentans	s__uncultured_bacterium	ASV4606
c2945cc29a7d492caf1b4601389d868b	d__Bacteria	p__Chloroflexi	c__Chloroflexia	o__Chloroflexales	f__Herpetosiphonaceae	g__Herpetosiphon	s__uncultured_Chloroflexi	ASV1697
5a1fefdca678e3c9174bb26074891af4	d__Bacteria	p__Proteobacteria	c__Alphaproteobacteria	o__unclassified_c__Alphaproteobacteria	f__unclassified_c__Alphaproteobacteria	g__unclassified_c__Alphaproteobacteria		ASV2045
569db03b68c1c7fd04a08aae4d4b02be	d__Bacteria	p__Gemmatimonadota	c__Gemmatimonadetes	o__Gemmatimonadales	f__Gemmatimonadaceae	g__unclassified_f__Gemmatimonadaceae		ASV4324
e0f679b5db8fcf01f3d310d699d60b4e	d__Bacteria	p__Proteobacteria	c__Gammaproteobacteria	o__Burkholderiales	f__Oxalobacteraceae	g__Noviherbaspirillum		ASV2397
2c4e3c889d22ac682fe303a226d63117	d__Bacteria	p__Chloroflexi	c__Chloroflexia	o__Chloroflexales	f__Herpetosiphonaceae	g__Herpetosiphon	s__uncultured_bacterium	ASV3364
f3d548f4df01c931e703b08f23712899	d__Bacteria	p__Acidobacteriota	c__Vicinamibacteria	o__Vicinamibacterales	f__Vicinamibacteraceae	g__Vicinamibacteraceae		ASV2340
22eb05567c82c296ec208a6f37684ae9	d__Bacteria	p__Chloroflexi	c__Chloroflexia	o__Chloroflexales	f__Roseiflexaceae	g__uncultured_f__Roseiflexaceae	s__uncultured_bacterium	ASV4679
731e5a40b667bc4ffd6c05104be6e986	d__Bacteria	p__Patescibacteria	c__Dojkabacteria	o__Dojkabacteria	f__Dojkabacteria	g__Dojkabacteria	s__uncultured_bacterium	ASV6945
7bcfbf7b10d6f07bdcd0f93d4bcf998d	d__Bacteria	p__Cyanobacteria	c__Cyanobacteriia	o__Cyanobacteriales	f__Phormidiaceae	g__Planktothrix_NIVA-CYA_15	s__uncultured_soil	ASV573
3c64acee6462b5fea41ec13fc5fca62a	d__Bacteria	p__Actinobacteriota	c__Thermoleophilia	o__Solirubrobacterales	f__Solirubrobacteraceae	g__Solirubrobacter		ASV3882
825dda3da18f17d44eb233ce07a00a9c	d__Bacteria	p__Proteobacteria	c__Alphaproteobacteria	o__Rhizobiales	f__Xanthobacteraceae	g__unclassified_f__Xanthobacteraceae		ASV1334
ab0f7f5677e3656c37f0ac773400ee01	d__Bacteria	p__Acidobacteriota	c__Acidobacteriae	o__unclassified_c__Acidobacteriae	f__unclassified_c__Acidobacteriae	g__unclassified_c__Acidobacteriae		ASV2879
e9a274497963bb2339ae0ba0426204cf	d__Bacteria	p__Proteobacteria	c__Alphaproteobacteria	o__Sphingomonadales	f__Sphingomonadaceae	g__Sphingomonas		ASV4014
59f4a120953c4635be9f08f1a9caa57c	d__Bacteria	p__Actinobacteriota	c__Thermoleophilia	o__Solirubrobacterales	f__Solirubrobacteraceae	g__unclassified_f__Solirubrobacteraceae		ASV5219
782e00a0a6fc72d3b3f666782642f11c	d__Bacteria	p__Firmicutes	c__Bacilli	o__Bacillales	f__Bacillaceae	g__Bacillus		ASV4133
1216147490cc800a9e59fbe573e70380	d__Bacteria	p__Acidobacteriota	c__Holophagae	o__Subgroup_7	f__Subgroup_7	g__Subgroup_7		ASV5267
b72c571dd0d746679fe353809eba5ea4	d__Bacteria	p__Acidobacteriota	c__Vicinamibacteria	o__Vicinamibacterales	f__uncultured_o__Vicinamibacterales	g__uncultured_o__Vicinamibacterales	s__uncultured_bacterium	ASV4244
3c2293ff259049e8fbc2493ac2ba07e5	d__Bacteria	p__Chloroflexi	c__Chloroflexia	o__Chloroflexales	f__Roseiflexaceae	g__uncultured_f__Roseiflexaceae	s__uncultured_bacterium	ASV3020
f94bb64218880396b28961d7d6bb573c	d__Bacteria	p__Actinobacteriota	c__Thermoleophilia	o__Gaiellales	f__uncultured_o__Gaiellales	g__uncultured_o__Gaiellales		ASV6304
6e763b852844e64788fb615e258084f5	d__Bacteria	p__Proteobacteria	c__Gammaproteobacteria	o__Pseudomonadales	f__Pseudomonadaceae	g__Pseudomonas	s__Pseudomonas_resinovorans	ASV2223
79c9d33bd5344c7607f482d46c4c1651	d__Bacteria	p__Chloroflexi	c__Anaerolineae	o__SBR1031	f__SBR1031	g__SBR1031	s__uncultured_bacterium	ASV1797
d9b8f832330914250d0e7db66571c9bb	d__Bacteria	p__WPS-2	c__WPS-2	o__WPS-2	f__WPS-2	g__WPS-2	s__metagenome	ASV1987
1168d815fbf5050eee53dfbf59a6f746	d__Bacteria	p__Myxococcota	c__bacteriap25	o__bacteriap25	f__bacteriap25	g__bacteriap25		ASV2359
51401e4624057304a6a0c8fa8d9e2051	d__Bacteria	p__Myxococcota	c__Polyangia	o__Blfdi19	f__Blfdi19	g__Blfdi19		ASV2029
7a9ee3e844daf1b732df075cd59b2b38	d__Bacteria	p__Gemmatimonadota	c__Longimicrobia	o__Longimicrobiales	f__Longimicrobiaceae	g__Longimicrobiaceae		ASV5714
e16ad0691a5a9d162c44570551632c23	d__Bacteria	p__Gemmatimonadota	c__Longimicrobia	o__Longimicrobiales	f__Longimicrobiaceae	g__Longimicrobiaceae	s__metagenome	ASV5465
acbbac61d4f1c2f8cd7d09b47dee3fa5	d__Bacteria	p__Chloroflexi	c__Chloroflexia	o__Thermomicrobiales	f__JG30-KF-CM45	g__JG30-KF-CM45		ASV1687
3bb4d18cfec9b404e94d9e06c3e707d3	d__Bacteria	p__Actinobacteriota	c__Thermoleophilia	o__Gaiellales	f__Gaiellaceae	g__Gaiella		ASV6946
c6f540b07e9c72997131f63f7eb4944f	d__Bacteria	p__Chloroflexi	c__Anaerolineae	o__SBR1031	f__A4b	g__A4b	s__uncultured_bacterium	ASV4834
dcb635810f4b60e48d76e0c523503736	d__Bacteria	p__Bacteroidota	c__Bacteroidia	o__Chitinophagales	f__Saprospiraceae	g__uncultured_f__Saprospiraceae		ASV3845
a291756f454dfe83616bdc283e73a95e	d__Bacteria	p__Proteobacteria	c__Gammaproteobacteria	o__Burkholderiales	f__Comamonadaceae	g__unclassified_f__Comamonadaceae		ASV4394
d23972b5ef5cd58f16965b4cd340a96a	d__Bacteria	p__Proteobacteria	c__Gammaproteobacteria	o__Burkholderiales	f__Comamonadaceae	g__Ramlibacter		ASV1141
da616f86ae72e90bd197dfced7b056f6	d__Bacteria	p__Gemmatimonadota	c__Gemmatimonadetes	o__Gemmatimonadales	f__Gemmatimonadaceae	g__uncultured_f__Gemmatimonadaceae		ASV402
c3968f98a18269813ce3e129bb64e700	d__Bacteria	p__Gemmatimonadota	c__Gemmatimonadetes	o__Gemmatimonadales	f__Gemmatimonadaceae	g__uncultured_f__Gemmatimonadaceae		ASV2323
c638718c73b8c30ad21234a501e56acc	d__Bacteria	p__Bacteroidota	c__Bacteroidia	o__Chitinophagales	f__Chitinophagaceae	g__uncultured_f__Chitinophagaceae	s__uncultured_microorganism	ASV5253
5e53017872ab257703623704b7df4458	d__Bacteria	p__Chloroflexi	c__Chloroflexia	o__Thermomicrobiales	f__JG30-KF-CM45	g__JG30-KF-CM45		ASV1809
8ce1f80b6788404a8d5160f165a97b47	d__Bacteria	p__Proteobacteria	c__Alphaproteobacteria	o__uncultured_c__Alphaproteobacteria	f__uncultured_c__Alphaproteobacteria	g__uncultured_c__Alphaproteobacteria		ASV2297
564371934bbd4db70a026a1a227ac5e6	d__Bacteria	p__Myxococcota	c__Polyangia	o__Polyangiales	f__BIrii41	g__BIrii41		ASV5879
cdbf8347eeab9b0620c873a7eea9e9c3	d__Bacteria	p__Gemmatimonadota	c__Gemmatimonadetes	o__Gemmatimonadales	f__Gemmatimonadaceae	g__uncultured_f__Gemmatimonadaceae	s__uncultured_Gemmatimonadetes	ASV6818
e4a3cbbb2c2989afc4b48af4d8b08836	d__Bacteria	p__Acidobacteriota	c__Blastocatellia	o__DS-100	f__DS-100	g__DS-100	s__uncultured_bacterium	ASV4612
39de52ff352e4c92253b79b51c8bbfc6	d__Bacteria	p__Proteobacteria	c__Gammaproteobacteria	o__Burkholderiales	f__Oxalobacteraceae	g__Massilia		ASV794
7f6881c4efd8c4a8d983e05b56859b81	d__Bacteria	p__Patescibacteria	c__Saccharimonadia	o__Saccharimonadales	f__Saccharimonadaceae	g__TM7a	s__uncultured_bacterium	ASV1749
faaebeaf6002ae3e201c26bdf56c2a06	d__Bacteria	p__Actinobacteriota	c__Thermoleophilia	o__Gaiellales	f__Gaiellaceae	g__Gaiella		ASV9253
bd05a337b7b4da67cc0eb7bd302382bf	d__Bacteria	p__Actinobacteriota	c__Thermoleophilia	o__Solirubrobacterales	f__Solirubrobacteraceae	g__Solirubrobacteraceae		ASV785
24fc8c1fe0fa7c743cf83bbb11591a3c	d__Bacteria	p__Chloroflexi	c__Chloroflexia	o__Chloroflexales	f__Chloroflexaceae	g__Chloronema	s__Scytonema_tolypothrichoides	ASV1737
478204b2561ba7a0aa3999b966153a4c	d__Bacteria	p__Proteobacteria	c__Alphaproteobacteria	o__Defluviicoccales	f__unclassified_o__Defluviicoccales	g__unclassified_o__Defluviicoccales		ASV1243
cb0279f96afee4163cec93502dd9f010	d__Bacteria	p__Proteobacteria	c__Gammaproteobacteria	o__Burkholderiales	f__Comamonadaceae	g__unclassified_f__Comamonadaceae		ASV3086
da7f26eb99106f0a57e06f3b51a73c39	d__Bacteria	p__Chloroflexi	c__Anaerolineae	o__SBR1031	f__A4b	g__A4b		ASV1673
407e789f900344c186597d4f978edf6d	d__Bacteria	p__Chloroflexi	c__Chloroflexia	o__Chloroflexales	f__Roseiflexaceae	g__uncultured_f__Roseiflexaceae	s__uncultured_bacterium	ASV1186
d20b6355eba10700d4ea372e3a96a5c5	d__Bacteria	p__Proteobacteria	c__Alphaproteobacteria	o__Sphingomonadales	f__Sphingomonadaceae	g__Novosphingobium		ASV1339
80e93c3d564666cc8b8d5862e52d6989	d__Bacteria	p__Acidobacteriota	c__Vicinamibacteria	o__Vicinamibacterales	f__Vicinamibacteraceae	g__Vicinamibacteraceae		ASV2075
3bac681bdbd50d378f73b20a637a6433	d__Bacteria	p__Chloroflexi	c__Dehalococcoidia	o__S085	f__S085	g__S085	s__metagenome	ASV1649
9d51437b6647161aeaa638cd817124a7	d__Bacteria	p__Proteobacteria	c__Gammaproteobacteria	o__Burkholderiales	f__Oxalobacteraceae	g__Noviherbaspirillum		ASV5673
db3dd3afde9c5f7f09ce79c2ba7e8865	d__Bacteria	p__Planctomycetota	c__Phycisphaerae	o__Phycisphaerales	f__Phycisphaeraceae	g__SM1A02		ASV8580
6ad21b480fbbea0a6ea6f42ff0d52852	d__Bacteria	p__Nitrospirota	c__Nitrospiria	o__Nitrospirales	f__Nitrospiraceae	g__Nitrospira		ASV2146
8b88c47037acf3ff3992da33cfc55675	d__Bacteria	p__Proteobacteria	c__Alphaproteobacteria	o__Rhizobiales	f__Methyloligellaceae	g__uncultured_f__Methyloligellaceae		ASV1413
2573b8b294909c8d23c3bae771422d5d	d__Bacteria	p__Bacteroidota	c__Bacteroidia	o__Sphingobacteriales	f__NS11-12_marine_group	g__NS11-12_marine_group		ASV6328
6871bcc42c0ba91195523853f1e035aa	d__Bacteria	p__Actinobacteriota	c__Thermoleophilia	o__Solirubrobacterales	f__67-14	g__67-14		ASV722
06553eabbcd6e5a90feb7b87bdc0cb2a	d__Bacteria	p__Proteobacteria	c__Alphaproteobacteria	o__Rhizobiales	f__Rhizobiaceae	g__Shinella		ASV27
84f0ce84679e8cdf647770e8b5331cd8	d__Bacteria	p__Actinobacteriota	c__Actinobacteria	o__Corynebacteriales	f__Nocardiaceae	g__Nocardia		ASV2620
7616766a9e85d0fb9ef3544299b6c806	d__Bacteria	p__Proteobacteria	c__Gammaproteobacteria	o__Xanthomonadales	f__Rhodanobacteraceae	g__Ahniella	s__uncultured_bacterium	ASV3852
795f40f3865da36c325ab8a47005110f	d__Bacteria	p__Proteobacteria	c__Alphaproteobacteria	o__Rhizobiales	f__Xanthobacteraceae	g__Pseudolabrys		ASV3212
89a745bdc7c316fbfcf76f29358f3f25	d__Bacteria	p__Myxococcota	c__Polyangia	o__Polyangiales	f__Sandaracinaceae	g__uncultured_f__Sandaracinaceae	s__metagenome	ASV2602
26107def540966d40d6c4b4b7c6d9328	d__Bacteria	p__Nitrospirota	c__Thermodesulfovibrionia	o__uncultured_c__Thermodesulfovibrionia	f__uncultured_c__Thermodesulfovibrionia	g__uncultured_c__Thermodesulfovibrionia		ASV8359
5fd2a0e8af19756b511862e91f906ffa	d__Bacteria	p__Verrucomicrobiota	c__Verrucomicrobiae	o__Pedosphaerales	f__Pedosphaeraceae	g__Ellin517		ASV3341
8792b7bb0dd98280938c75d856d0b526	d__Bacteria	p__Actinobacteriota	c__Thermoleophilia	o__Solirubrobacterales	f__Solirubrobacteraceae	g__Solirubrobacter		ASV6514
07bead0b99c230e9032fc147c7962160	d__Bacteria	p__Patescibacteria	c__Saccharimonadia	o__Saccharimonadales	f__Saccharimonadales	g__Saccharimonadales	s__uncultured_bacterium	ASV3546
cff89887d80534e045aa3d5f6ba789f3	d__Bacteria	p__Verrucomicrobiota	c__Verrucomicrobiae	o__Verrucomicrobiales	f__Verrucomicrobiaceae	g__Prosthecobacter	s__Cenchrus_americanus	ASV7243
34edce4352f02b7a4d289d725a5d0d06	d__Bacteria	p__Myxococcota	c__Polyangia	o__Polyangiales	f__BIrii41	g__BIrii41	s__uncultured_bacterium	ASV3433
b651cd7e12f3d893872d6d872840a586	d__Bacteria	p__Actinobacteriota	c__MB-A2-108	o__MB-A2-108	f__MB-A2-108	g__MB-A2-108	s__uncultured_actinobacterium	ASV2460
63eea194a671c9acd0d45d4567a6b960	d__Bacteria	p__Actinobacteriota	c__Actinobacteria	o__Propionibacteriales	f__Nocardioidaceae	g__Aeromicrobium		ASV1030
c0d09f3f186a167efd9fa4058be41538	d__Bacteria	p__Proteobacteria	c__Gammaproteobacteria	o__Steroidobacterales	f__Steroidobacteraceae	g__Steroidobacter		ASV1455
2906e72af9022c7de91e93de63f8023d	d__Bacteria	p__Patescibacteria	c__Microgenomatia	o__Candidatus_Pacebacteria	f__Candidatus_Pacebacteria	g__Candidatus_Pacebacteria	s__uncultured_bacterium	ASV5880
8978736e29756180af87f46759f09583	d__Bacteria	p__Proteobacteria	c__Gammaproteobacteria	o__Xanthomonadales	f__Xanthomonadaceae	g__Lysobacter		ASV6200
0e79790d8852cecaf5329379b9af0f36	d__Bacteria	p__Proteobacteria	c__Gammaproteobacteria	o__Burkholderiales	f__Oxalobacteraceae	g__Massilia		ASV3740
831116892b3ca3048116d189ba0f9f0d	d__Bacteria	p__Chloroflexi	c__Anaerolineae	o__SBR1031	f__A4b	g__A4b		ASV1683
84d1d9d2344045be3476bbd2b2bfa22c	d__Bacteria	p__Proteobacteria	c__Gammaproteobacteria	o__Burkholderiales	f__Rhodocyclaceae	g__Azoarcus		ASV3207
baf8fcba8136b2fee3ebf1fd49689dcc	d__Bacteria	p__Proteobacteria	c__Gammaproteobacteria	o__Xanthomonadales	f__Xanthomonadaceae	g__Luteimonas		ASV4933
84377aebabcfa2c298b003b3fba95bd4	d__Bacteria	p__Proteobacteria	c__Gammaproteobacteria	o__Burkholderiales	f__Comamonadaceae	g__unclassified_f__Comamonadaceae		ASV5161
570b2c1eadc2460e1ac730c041555dde	d__Bacteria	p__Cyanobacteria	c__Vampirivibrionia	o__Obscuribacterales	f__Obscuribacteraceae	g__Obscuribacteraceae	s__uncultured_bacterium	ASV2775
7b79ef18b9454a000c311d5f096343e4	d__Bacteria	p__Proteobacteria	c__Alphaproteobacteria	o__Rhizobiales	f__Hyphomicrobiaceae	g__Pedomicrobium		ASV3508
99c02a202c31b3fa818132844f8ea045	d__Bacteria	p__Myxococcota	c__Polyangia	o__Blfdi19	f__Blfdi19	g__Blfdi19		ASV3330
8868cdc6a85bac283f77540cc4191244	d__Bacteria	p__Proteobacteria	c__Gammaproteobacteria	o__Burkholderiales	f__Alcaligenaceae	g__Achromobacter		ASV2837
0b8b891fdbd6be749c9a6f6329cc43dd	d__Bacteria	p__Acidobacteriota	c__Vicinamibacteria	o__Vicinamibacterales	f__Vicinamibacteraceae	g__Vicinamibacteraceae		ASV3032
ed028ff7f69e02ee891c90b57238aafe	d__Bacteria	p__Bacteroidota	c__Bacteroidia	o__Cytophagales	f__Microscillaceae	g__uncultured_f__Microscillaceae	s__uncultured_soil	ASV347
812a3747f1128287b745d2fd99dac446	d__Bacteria	p__Planctomycetota	c__OM190	o__OM190	f__OM190	g__OM190	s__uncultured_bacterium	ASV4724
5cbbb83cff757a43d509550ba7093c6c	d__Bacteria	p__Planctomycetota	c__Planctomycetes	o__Isosphaerales	f__Isosphaeraceae	g__Singulisphaera	s__Singulisphaera_sp.	ASV4302
ab1d52b248e8ba2c99502a28c57a6b6f	d__Bacteria	p__Cyanobacteria	c__Sericytochromatia	o__Sericytochromatia	f__Sericytochromatia	g__Sericytochromatia	s__uncultured_bacterium	ASV5124
3be874e240854484a4bd2784655c83f3	d__Bacteria	p__Acidobacteriota	c__Vicinamibacteria	o__Vicinamibacterales	f__uncultured_o__Vicinamibacterales	g__uncultured_o__Vicinamibacterales		ASV3243
41846041026be775dc6f2c6c373f86ce	d__Bacteria	p__Chloroflexi	c__Gitt-GS-136	o__Gitt-GS-136	f__Gitt-GS-136	g__Gitt-GS-136	s__uncultured_bacterium	ASV2121
94aa6c42382af58840b20a2778642d6b	d__Bacteria	p__Myxococcota	c__Polyangia	o__Polyangiales	f__Polyangiaceae	g__Pajaroellobacter	s__uncultured_bacterium	ASV7657
9e017bc22bac8ab1b51aeead60b06ccb	d__Bacteria	p__Proteobacteria	c__Gammaproteobacteria	o__Burkholderiales	f__Comamonadaceae	g__unclassified_f__Comamonadaceae		ASV3061
b6d7a6a4a9a084a91d9bff909ed20b5e	d__Bacteria	p__Actinobacteriota	c__Thermoleophilia	o__Solirubrobacterales	f__Solirubrobacteraceae	g__unclassified_f__Solirubrobacteraceae		ASV4892
e103ea1d4d8db55c17754f98c6083671	d__Bacteria	p__Actinobacteriota	c__Actinobacteria	o__Propionibacteriales	f__Nocardioidaceae	g__unclassified_f__Nocardioidaceae		ASV394
cebaac60085268292313dbc1ea4c5542	d__Bacteria	p__Chloroflexi	c__Chloroflexia	o__Thermomicrobiales	f__JG30-KF-CM45	g__JG30-KF-CM45		ASV1004
093867bf844dcb2c6f73cffad2dad7e3	d__Bacteria	p__Proteobacteria	c__Gammaproteobacteria	o__Burkholderiales	f__Nitrosomonadaceae	g__MND1		ASV5619
fc2b59be9e91421952c6d3589167d8f0	d__Bacteria	p__Bacteroidota	c__Bacteroidia	o__Chitinophagales	f__Chitinophagaceae	g__uncultured_f__Chitinophagaceae	s__Sediminibacterium_sp.	ASV5701
48d0f2a7a08dd1bba699e5bb053260df	d__Bacteria	p__Acidobacteriota	c__Vicinamibacteria	o__Vicinamibacterales	f__uncultured_o__Vicinamibacterales	g__uncultured_o__Vicinamibacterales		ASV759
ba9197b8642324a70caf7ce02b52c37e	d__Bacteria	p__Actinobacteriota	c__Actinobacteria	o__Streptomycetales	f__Streptomycetaceae	g__Streptomyces		ASV196
b664f6828d9517a7d5ed74a30d1a0476	d__Bacteria	p__Proteobacteria	c__Gammaproteobacteria	o__Burkholderiales	f__Comamonadaceae	g__unclassified_f__Comamonadaceae		ASV740
1d4059655148fffa7593f36854d99ea5	d__Bacteria	p__Gemmatimonadota	c__Gemmatimonadetes	o__Gemmatimonadales	f__Gemmatimonadaceae	g__uncultured_f__Gemmatimonadaceae		ASV2148
66d51f33c2e247cf2de5c5da7363d4af	d__Bacteria	p__Acidobacteriota	c__Subgroup_18	o__Subgroup_18	f__Subgroup_18	g__Subgroup_18	s__uncultured_bacterium	ASV4130
7fe82e0a0dfa296c33ffebde2916a943	d__Bacteria	p__Proteobacteria	c__Alphaproteobacteria	o__Azospirillales	f__Azospirillaceae	g__Azospirillum		ASV2191
0c98b9244ab24287c691a18dbba574c9	d__Bacteria	p__Actinobacteriota	c__MB-A2-108	o__MB-A2-108	f__MB-A2-108	g__MB-A2-108		ASV3755
ca4517ac830d551886a2f654d2409c7a	d__Bacteria	p__Bacteroidota	c__Bacteroidia	o__Cytophagales	f__Microscillaceae	g__uncultured_f__Microscillaceae		ASV661
1dfd5fb5e8c816acf14a6147dc7d35b5	d__Bacteria	p__Proteobacteria	c__Gammaproteobacteria	o__Cellvibrionales	f__Cellvibrionaceae	g__Cellvibrio		ASV468
2c9361f477f97d0997b5617af91085bb	d__Bacteria	p__Bacteroidota	c__Bacteroidia	o__Cytophagales	f__Cytophagaceae	g__Rhodocytophaga		ASV4467
8785b995bbd690f4e7e3d3ab71346768	d__Bacteria	p__Actinobacteriota	c__Thermoleophilia	o__Solirubrobacterales	f__67-14	g__67-14		ASV6236
2b29ed8a2337f41331f4022f4feb46c1	d__Bacteria	p__Firmicutes	c__Bacilli	o__Bacillales	f__Bacillaceae	g__Bacillus		ASV1785
e674542f77eaa8d552115be3bcce0bd3	d__Bacteria	p__Actinobacteriota	c__Thermoleophilia	o__Gaiellales	f__Gaiellaceae	g__Gaiella		ASV1726
e8bd9e5a5664b9094bb2cb64d13c96db	d__Bacteria	p__Bdellovibrionota	c__Bdellovibrionia	o__Bdellovibrionales	f__Bdellovibrionaceae	g__Bdellovibrio	s__Bdellovibrio_exovorus	ASV2776
b708e60051eaf63ca464616ee425e635	d__Bacteria	p__Gemmatimonadota	c__Gemmatimonadetes	o__Gemmatimonadales	f__Gemmatimonadaceae	g__Gemmatimonas	s__uncultured_bacterium	ASV1909
e8b89ab25cacabe301986b1c74804ee4	d__Bacteria	p__Proteobacteria	c__Gammaproteobacteria	o__R7C24	f__R7C24	g__R7C24	s__uncultured_bacterium	ASV4883
fe28c3eb53d5edb5fe60e294c150a408	d__Bacteria	p__Patescibacteria	c__Saccharimonadia	o__Saccharimonadales	f__LWQ8	g__LWQ8	s__uncultured_bacterium	ASV887
808a358d4fbc64d54a96eb681bdd2b68	d__Bacteria	p__Proteobacteria	c__Gammaproteobacteria	o__Burkholderiales	f__Oxalobacteraceae	g__Noviherbaspirillum		ASV2417
e8cf9cdf5b6c9adf67bc1d28342e2586	d__Bacteria	p__Proteobacteria	c__Gammaproteobacteria	o__Burkholderiales	f__Oxalobacteraceae	g__Noviherbaspirillum		ASV3568
51d23f7a5f8cb02e89def93b5f988cd3	d__Bacteria	p__Myxococcota	c__Polyangia	o__Polyangiales	f__Polyangiaceae	g__Pajaroellobacter		ASV1822
4e848ea343112b90aa577e3d0044133f	d__Bacteria	p__Proteobacteria	c__Alphaproteobacteria	o__Holosporales	f__Holosporaceae	g__uncultured_f__Holosporaceae	s__uncultured_bacterium	ASV2083
6cab021c5386f8e444ff0246c6578e6d	d__Bacteria	p__Bacteroidota	c__Bacteroidia	o__Cytophagales	f__Hymenobacteraceae	g__Adhaeribacter		ASV3230
7cba5dd7be1bdea26d4779ca5dfbb9c5	d__Bacteria	p__Patescibacteria	c__Parcubacteria	o__Parcubacteria	f__Parcubacteria	g__Parcubacteria	s__uncultured_bacterium	ASV1942
22ce3133d615f6c9787a27e0043d6894	d__Bacteria	p__Myxococcota	c__Polyangia	o__Nannocystales	f__Nannocystaceae	g__Nannocystis		ASV3575
3ec6ef9e1836c7c0041610de73938695	d__Bacteria	p__Bacteroidota	c__Bacteroidia	o__unclassified_c__Bacteroidia	f__unclassified_c__Bacteroidia	g__unclassified_c__Bacteroidia		ASV5642
01efc7b12d9d5a5ce1e9168504f6b0ec	d__Bacteria	p__Bacteroidota	c__Bacteroidia	o__Cytophagales	f__Microscillaceae	g__uncultured_f__Microscillaceae		ASV3628
9bde77956fa6f5806639dc724586f71b	d__Bacteria	p__Chloroflexi	c__Anaerolineae	o__SBR1031	f__A4b	g__A4b		ASV931
e465b88d1ab8f81dcefc4d4ed46341ef	d__Bacteria	p__Actinobacteriota	c__Thermoleophilia	o__Solirubrobacterales	f__67-14	g__67-14		ASV6928
0f7a81883f36a4a30f388255cbf3adf1	d__Bacteria	p__Chloroflexi	c__Anaerolineae	o__SBR1031	f__A4b	g__A4b	s__uncultured_Chloroflexi	ASV2886
b7a5a136d97a130a1e39280bc74d3a8f	d__Bacteria	p__Gemmatimonadota	c__Gemmatimonadetes	o__Gemmatimonadales	f__Gemmatimonadaceae	g__Gemmatimonas		ASV1750
457d8bcebcf3531ba295c479fced9f32	d__Bacteria	p__Proteobacteria	c__Gammaproteobacteria	o__Pseudomonadales	f__Pseudomonadaceae	g__Pseudomonas		ASV3993
9eb6f1fec4c23d99519c07df833f6cba	d__Bacteria	p__Bacteroidota	c__Bacteroidia	o__Chitinophagales	f__uncultured_o__Chitinophagales	g__uncultured_o__Chitinophagales		ASV4096
55d1f0f2f187b68e9f4d1c7f36c1f1b0	d__Bacteria	p__Bacteroidota	c__Bacteroidia	o__Chitinophagales	f__Saprospiraceae	g__Phaeodactylibacter	s__uncultured_bacterium	ASV6234
ada79af38c38134500fab2cd60d08fd0	d__Bacteria	p__Myxococcota	c__Myxococcia	o__Myxococcales	f__Myxococcaceae	g__unclassified_f__Myxococcaceae		ASV3980
cebc94f00ce64ce13e1879b084613a14	d__Bacteria	p__Gemmatimonadota	c__Gemmatimonadetes	o__Gemmatimonadales	f__Gemmatimonadaceae	g__Gemmatimonas		ASV5064
c52881160e9274da82c8e93b64568017	d__Bacteria	p__Actinobacteriota	c__Actinobacteria	o__Propionibacteriales	f__Nocardioidaceae	g__Nocardioides		ASV2125
ad1cb96dbbd4d448a5161b27bcb1f382	d__Bacteria	p__Actinobacteriota	c__MB-A2-108	o__MB-A2-108	f__MB-A2-108	g__MB-A2-108	s__uncultured_actinobacterium	ASV215
94b573d0b9b7065e1c00f297bd42ff4e	d__Bacteria	p__Actinobacteriota	c__Actinobacteria	o__Corynebacteriales	f__Nocardiaceae	g__Nocardia		ASV161
a92c92e2051f5910e3f76014024ee9b6	d__Bacteria	p__Proteobacteria	c__Gammaproteobacteria	o__Burkholderiales	f__B1-7BS	g__B1-7BS	s__uncultured_bacterium	ASV6679
f4df3e138fe926e7a6079b054c5c078a	d__Bacteria	p__Acidobacteriota	c__Vicinamibacteria	o__Vicinamibacterales	f__Vicinamibacteraceae	g__Luteitalea	s__uncultured_bacterium	ASV4924
fc27cfbc1d800e682f450aa40f31464a	d__Bacteria	p__Patescibacteria	c__Saccharimonadia	o__Saccharimonadales	f__Saccharimonadaceae	g__TM7a	s__uncultured_bacterium	ASV1037
5ff99b37ad37533e226208fd3235745e	d__Bacteria	p__Proteobacteria	c__Alphaproteobacteria	o__Rhizobiales	f__Devosiaceae	g__unclassified_f__Devosiaceae		ASV4716
bd5156cf243c8d304ae141f632d86857	d__Bacteria	p__Patescibacteria	c__Saccharimonadia	o__Saccharimonadales	f__Saccharimonadales	g__Saccharimonadales	s__uncultured_gamma	ASV5469
4a1a89d55b47ae97c023f91d7fdef87b	d__Bacteria	p__Acidobacteriota	c__Acidobacteriae	o__Bryobacterales	f__Bryobacteraceae	g__Bryobacter		ASV159
68bd213f0ef8ee47f0737e36b3915198	d__Bacteria	p__Actinobacteriota	c__Actinobacteria	o__Streptosporangiales	f__Streptosporangiaceae	g__Herbidospora		ASV1517
2bc980d44c4acc27b30e4011e412c103	d__Bacteria	p__Actinobacteriota	c__Actinobacteria	o__Corynebacteriales	f__Nocardiaceae	g__Nocardia		ASV3742
3d9ab7ad359f34eff195c0e2e1d090e1	d__Bacteria	p__Actinobacteriota	c__Actinobacteria	o__0319-7L14	f__0319-7L14	g__0319-7L14		ASV1133
2b77ce7bc0e82fc8b98386626e2656ee	d__Bacteria	p__Actinobacteriota	c__Actinobacteria	o__Streptosporangiales	f__Thermomonosporaceae	g__Actinocorallia		ASV1511
f5c2b48ba8a184c55e6086a939f67745	d__Bacteria	p__Bacteroidota	c__Bacteroidia	o__Cytophagales	f__Microscillaceae	g__uncultured_f__Microscillaceae		ASV1691
448f4f7bd7e7425baff31055bfa66496	d__Bacteria	p__Actinobacteriota	c__Actinobacteria	o__Propionibacteriales	f__Nocardioidaceae	g__Nocardioides		ASV3453
75f7f2d7cb06fd2e209a0c7a7d3987f9	d__Bacteria	p__Gemmatimonadota	c__Gemmatimonadetes	o__Gemmatimonadales	f__Gemmatimonadaceae	g__Gemmatimonas		ASV3304
60d0c4f20d2ff2240544e03566d3661d	d__Bacteria	p__Proteobacteria	c__Gammaproteobacteria	o__HOC36	f__HOC36	g__HOC36	s__uncultured_bacterium	ASV5830
cfb511ea78486c62607460b1adca2001	d__Bacteria	p__Chloroflexi	c__Anaerolineae	o__unclassified_c__Anaerolineae	f__unclassified_c__Anaerolineae	g__unclassified_c__Anaerolineae		ASV4850
e850d6c38c556da137a0c752ab99da5b	d__Bacteria	p__Actinobacteriota	c__MB-A2-108	o__MB-A2-108	f__MB-A2-108	g__MB-A2-108	s__Actinobacteria_bacterium	ASV3324
705d5368475e838fd7d79cd9ce03b564	d__Bacteria	p__Proteobacteria	c__Gammaproteobacteria	o__Gammaproteobacteria_Incertae_Sedis	f__Unknown_Family	g__Candidatus_Berkiella	s__uncultured_Thiotrichales	ASV3497
87ac36a70d56cf0a4fa6a839cac08d4d	d__Bacteria	p__Verrucomicrobiota	c__Verrucomicrobiae	o__Chthoniobacterales	f__Chthoniobacteraceae	g__Chthoniobacter	s__uncultured_bacterium	ASV742
695a0d7e3ac6d330b220f110a6f67f1b	d__Bacteria	p__Proteobacteria	c__Gammaproteobacteria	o__211ds20	f__211ds20	g__211ds20		ASV3598
d17d300c1f8ed553447e13d6a5c80142	d__Bacteria	p__Myxococcota	c__Polyangia	o__Haliangiales	f__Haliangiaceae	g__Haliangium		ASV545
13c032a6d54c6575810d476736a87682	d__Bacteria	p__Bdellovibrionota	c__Bdellovibrionia	o__Bdellovibrionales	f__Bdellovibrionaceae	g__Bdellovibrio		ASV2738
90c1b39442165e229448732f26f984b4	d__Bacteria	p__Actinobacteriota	c__Thermoleophilia	o__Solirubrobacterales	f__Solirubrobacteraceae	g__JCM_18997	s__uncultured_bacterium	ASV3629
74bd3bd06d2f95861f1c04a913eb6a79	d__Bacteria	p__Acidobacteriota	c__Holophagae	o__Subgroup_7	f__Subgroup_7	g__Subgroup_7		ASV5386
2d92040c224837ed4547c2abfbd1dfdc	d__Bacteria	p__Verrucomicrobiota	c__Verrucomicrobiae	o__Pedosphaerales	f__Pedosphaeraceae	g__Pedosphaeraceae		ASV2035
50496ebe80381e51d1ef909b39130c05	d__Bacteria	p__Proteobacteria	c__Gammaproteobacteria	o__Burkholderiales	f__Nitrosomonadaceae	g__Ellin6067		ASV393
0c38ec2339c38d13179d389c435587d8	d__Bacteria	p__Proteobacteria	c__Gammaproteobacteria	o__Burkholderiales	f__Oxalobacteraceae	g__Massilia		ASV1631
fa58528a800531bb920d308724960dcc	d__Bacteria	p__Chloroflexi	c__Chloroflexia	o__Thermomicrobiales	f__JG30-KF-CM45	g__JG30-KF-CM45		ASV3470
d779443e04d4a937118caa0509dfc6bb	d__Bacteria	p__Acidobacteriota	c__Vicinamibacteria	o__Vicinamibacterales	f__uncultured_o__Vicinamibacterales	g__uncultured_o__Vicinamibacterales		ASV5473
4ea148403024ae14b50d3ebf23c997d3	d__Bacteria	p__Proteobacteria	c__Gammaproteobacteria	o__Burkholderiales	f__Oxalobacteraceae	g__unclassified_f__Oxalobacteraceae		ASV1073
64e001630780f8c19f04dbf12d796fdc	d__Bacteria	p__Gemmatimonadota	c__Gemmatimonadetes	o__Gemmatimonadales	f__Gemmatimonadaceae	g__Gemmatimonas		ASV4664
52cd22a3312a36145eccd5b1f0691f87	d__Bacteria	p__Acidobacteriota	c__Vicinamibacteria	o__Vicinamibacterales	f__Vicinamibacteraceae	g__Vicinamibacter		ASV900
7dfb4abdfd620b0dcc287e2b3379522e	d__Bacteria	p__Actinobacteriota	c__Actinobacteria	o__Euzebyales	f__Euzebyaceae	g__uncultured_f__Euzebyaceae	s__uncultured_bacterium	ASV2355
db1bd74bcaf9e2f1f6a71ee8eed37cf9	d__Bacteria	p__Chloroflexi	c__KD4-96	o__KD4-96	f__KD4-96	g__KD4-96		ASV610
7ffa92cf794dbec6dfff016e7e1efcf1	d__Bacteria	p__Proteobacteria	c__Gammaproteobacteria	o__Burkholderiales	f__Comamonadaceae	g__Rhizobacter		ASV1502
78f2402be6b2d3bee03a9b85fc2eb9ef	d__Bacteria	p__Cyanobacteria	c__Sericytochromatia	o__Sericytochromatia	f__Sericytochromatia	g__Sericytochromatia	s__Cyanobacteria/Melainabacteria_group	ASV2561
7ffac0b802446ba7d0f909e2cb56573e	d__Bacteria	p__Proteobacteria	c__Gammaproteobacteria	o__Burkholderiales	f__Oxalobacteraceae	g__Massilia		ASV1264
2e4addc98fc1fb489ac9ad27d63ea973	d__Bacteria	p__Proteobacteria	c__Gammaproteobacteria	o__Burkholderiales	f__Oxalobacteraceae	g__Noviherbaspirillum		ASV2175
d1f156fdb60469eca7fd3e0ba1e18f83	d__Bacteria	p__Verrucomicrobiota	c__Verrucomicrobiae	o__Opitutales	f__Opitutaceae	g__Opitutus		ASV1916
bc40db6d9a378c0789ce03d9d09812c8	d__Bacteria	p__Myxococcota	c__Polyangia	o__Polyangiales	f__Polyangiaceae	g__uncultured_f__Polyangiaceae	s__uncultured_delta	ASV2764
d8b35f23d5ab80dbb83c08fc03f65127	d__Bacteria	p__Proteobacteria	c__Alphaproteobacteria	o__Rhizobiales	f__Rhizobiaceae	g__Allorhizobium-Neorhizobium-Pararhizobium-Rhizobium		ASV1202
318333650365e80effa56509560d1161	d__Bacteria	p__Chloroflexi	c__KD4-96	o__KD4-96	f__KD4-96	g__KD4-96		ASV2207
907183930ab6c7fa879a9674cea9e3af	d__Bacteria	p__Acidobacteriota	c__Vicinamibacteria	o__Vicinamibacterales	f__uncultured_o__Vicinamibacterales	g__uncultured_o__Vicinamibacterales	s__uncultured_bacterium	ASV1042
f04e21e11cc9c7546a8f5885354554e7	d__Bacteria	p__Patescibacteria	c__Saccharimonadia	o__Saccharimonadales	f__LWQ8	g__LWQ8	s__uncultured_bacterium	ASV2384
99c34c9222c55cae4800d413e959c680	d__Bacteria	p__Chloroflexi	c__Anaerolineae	o__Ardenticatenales	f__Ardenticatenaceae	g__uncultured_f__Ardenticatenaceae	s__uncultured_bacterium	ASV3762
bf7de80947516b0e9c67e51f10a95e91	d__Bacteria	p__Chloroflexi	c__Chloroflexia	o__Chloroflexales	f__Herpetosiphonaceae	g__Herpetosiphon	s__uncultured_Chloroflexi	ASV2611
7a77a54b36bacc309c51448de5094ff4	d__Bacteria	p__Gemmatimonadota	c__Gemmatimonadetes	o__Gemmatimonadales	f__Gemmatimonadaceae	g__uncultured_f__Gemmatimonadaceae		ASV701
ae2e94b7d1f822de0d7961494ff9beef	d__Bacteria	p__Verrucomicrobiota	c__Verrucomicrobiae	o__Opitutales	f__Opitutaceae	g__IMCC26134	s__uncultured_bacterium	ASV3067
731d86da0738953117dd8515590ba828	d__Bacteria	p__Proteobacteria	c__Alphaproteobacteria	o__Rhizobiales	f__Rhizobiaceae	g__Allorhizobium-Neorhizobium-Pararhizobium-Rhizobium		ASV689
e3761ac7bf7136cbe9538bbc1072ed86	d__Bacteria	p__Acidobacteriota	c__Vicinamibacteria	o__Vicinamibacterales	f__uncultured_o__Vicinamibacterales	g__uncultured_o__Vicinamibacterales		ASV5800
6b778281445e129ed561e0f58053677a	d__Bacteria	p__Acidobacteriota	c__Blastocatellia	o__DS-100	f__DS-100	g__DS-100		ASV4894
1231c25c7dbfb3f43eeefb3026e9f4cb	d__Bacteria	p__Proteobacteria	c__Alphaproteobacteria	o__Sphingomonadales	f__Sphingomonadaceae	g__Sandaracinobacter		ASV5623
c7e2fbcc44365ed9104673dc215fda16	d__Bacteria	p__Chloroflexi	c__unclassified_p__Chloroflexi	o__unclassified_p__Chloroflexi	f__unclassified_p__Chloroflexi	g__unclassified_p__Chloroflexi		ASV4562
c34b714f4053aef2cf399bd88ad9d723	d__Bacteria	p__Firmicutes	c__Bacilli	o__Bacillales	f__Bacillaceae	g__Bacillus		ASV2513
5240674c2a48052078db70bc5872d8d0	d__Bacteria	p__Bacteroidota	c__Bacteroidia	o__Chitinophagales	f__Chitinophagaceae	g__Chitinophagaceae	s__Flavisolibacter_sp.	ASV4698
52324d070914859ea88a5161b8812d1d	d__Bacteria	p__Proteobacteria	c__Gammaproteobacteria	o__Xanthomonadales	f__Xanthomonadaceae	g__Arenimonas		ASV842
a8580e150ad6ca3ebefc225309ed0b3e	d__Bacteria	p__Chloroflexi	c__Chloroflexia	o__Chloroflexales	f__Herpetosiphonaceae	g__Herpetosiphon	s__uncultured_bacterium	ASV703
28b241c064bca34ac909c3756006f954	d__Bacteria	p__Actinobacteriota	c__Actinobacteria	o__Corynebacteriales	f__Nocardiaceae	g__Nocardia		ASV2852
a8c84da52a56b54d9979ce93911f5c28	d__Bacteria	p__Proteobacteria	c__Gammaproteobacteria	o__Burkholderiales	f__TRA3-20	g__TRA3-20	s__uncultured_gamma	ASV639
0a10a317507fe852913a3b1936e05054	d__Bacteria	p__Proteobacteria	c__Alphaproteobacteria	o__Rhizobiales	f__Methyloligellaceae	g__unclassified_f__Methyloligellaceae		ASV1131
d92acf9380c8bea1f2ac5f4bcab715fa	d__Bacteria	p__Chloroflexi	c__Chloroflexia	o__Thermomicrobiales	f__AKYG1722	g__AKYG1722	s__uncultured_Alphaproteobacteria	ASV695
9e5d15eaa2a0e44371db9936f98a02b3	d__Bacteria	p__Proteobacteria	c__Gammaproteobacteria	o__Burkholderiales	f__Rhodocyclaceae	g__Azoarcus		ASV6511
eb81618ccb99066fd66f9112f734c86a	d__Bacteria	p__Chloroflexi	c__Anaerolineae	o__Ardenticatenales	f__Ardenticatenaceae	g__uncultured_f__Ardenticatenaceae	s__uncultured_bacterium	ASV6086
7addded927cefae958a97ed59e64f9a7	d__Bacteria	p__Proteobacteria	c__Gammaproteobacteria	o__Burkholderiales	f__Sutterellaceae	g__uncultured_f__Sutterellaceae		ASV2951
272fd72c52fdc9c130bdee91124b605f	d__Bacteria	p__Chloroflexi	c__Anaerolineae	o__Anaerolineales	f__Anaerolineaceae	g__uncultured_f__Anaerolineaceae		ASV2430
bb146891e82b3cb56329a49862af5a2e	d__Bacteria	p__Proteobacteria	c__Alphaproteobacteria	o__Rhizobiales	f__Hyphomicrobiaceae	g__Pedomicrobium		ASV2277
125e49b6807b668f8a506497ba5c0d92	d__Bacteria	p__Actinobacteriota	c__Thermoleophilia	o__Solirubrobacterales	f__67-14	g__67-14		ASV231
c5cc078435dcd1fb9754d7801e394c66	d__Bacteria	p__Verrucomicrobiota	c__Verrucomicrobiae	o__Verrucomicrobiales	f__Rubritaleaceae	g__Luteolibacter		ASV2124
1d24b903b1e9b5e9d8a578783541d23f	d__Bacteria	p__Armatimonadota	c__Fimbriimonadia	o__Fimbriimonadales	f__Fimbriimonadaceae	g__Fimbriimonadaceae	s__uncultured_bacterium	ASV4434
89d84c57b6a7136a1e2f5b9973cccc07	d__Bacteria	p__Bacteroidota	c__Bacteroidia	o__Chitinophagales	f__Chitinophagaceae	g__Flavisolibacter		ASV2935
3d7e80d08b8acfd6a604545496e29636	d__Bacteria	p__Actinobacteriota	c__Rubrobacteria	o__Rubrobacterales	f__Rubrobacteriaceae	g__Rubrobacter	s__uncultured_bacterium	ASV3071
00720b81f6d0c3247633d6510eff5aa6	d__Bacteria	p__Actinobacteriota	c__Actinobacteria	o__Corynebacteriales	f__Mycobacteriaceae	g__Mycobacterium		ASV1360
9207379b67e6b63acaf310076e3262c1	d__Bacteria	p__Patescibacteria	c__unclassified_p__Patescibacteria	o__unclassified_p__Patescibacteria	f__unclassified_p__Patescibacteria	g__unclassified_p__Patescibacteria		ASV2077
a887a3a9f96ac5baaa6a6be8c2688e76	d__Bacteria	p__Proteobacteria	c__Alphaproteobacteria	o__Rhizobiales	f__Beijerinckiaceae	g__Microvirga		ASV580
8b0dd9d486172209eaa7187dd6b8ba98	d__Bacteria	p__Bacteroidota	c__Bacteroidia	o__Chitinophagales	f__Chitinophagaceae	g__unclassified_f__Chitinophagaceae		ASV2640
28d676486013067f0c811d7e4845fcfa	d__Bacteria	p__Proteobacteria	c__Gammaproteobacteria	o__Burkholderiales	f__Nitrosomonadaceae	g__Nitrosomonas	s__Nitrosomonas_communis	ASV716
593a96fbe388a21f64b0caa7fce07ce9	d__Bacteria	p__Actinobacteriota	c__Thermoleophilia	o__Gaiellales	f__unclassified_o__Gaiellales	g__unclassified_o__Gaiellales		ASV2656
f59a4eeeab51992624432616a30be535	d__Bacteria	p__Proteobacteria	c__Alphaproteobacteria	o__Rhizobiales	f__Hyphomicrobiaceae	g__Pedomicrobium	s__uncultured_bacterium	ASV1290
7884f754a6a275825bb7fc8431c49280	d__Bacteria	p__Patescibacteria	c__Saccharimonadia	o__Saccharimonadales	f__Saccharimonadales	g__Saccharimonadales		ASV1029
38b31a1b8f0296d5e6dfed2d967060fa	d__Bacteria	p__Proteobacteria	c__Gammaproteobacteria	o__Burkholderiales	f__Comamonadaceae	g__unclassified_f__Comamonadaceae		ASV1162
7be061fa6eef175ddf05324df5e899aa	d__Bacteria	p__Bacteroidota	c__Bacteroidia	o__Chitinophagales	f__Chitinophagaceae	g__Terrimonas		ASV2861
7f615744c11dd6993f9811417521daf0	d__Bacteria	p__Chloroflexi	c__Chloroflexia	o__Chloroflexales	f__Chloroflexaceae	g__Candidatus_Chloroploca	s__uncultured_bacterium	ASV2134
ae4d11c5364737f8c9934fe32dfae94b	d__Bacteria	p__Proteobacteria	c__Gammaproteobacteria	o__Steroidobacterales	f__Steroidobacteraceae	g__Steroidobacter	s__metagenome	ASV4518
4749c4ed956e05615e99d263967877d0	d__Bacteria	p__Chloroflexi	c__Chloroflexia	o__Chloroflexales	f__Roseiflexaceae	g__uncultured_f__Roseiflexaceae	s__uncultured_bacterium	ASV2265
d84ea63509072735264131c3546c5ffb	d__Bacteria	p__Acidobacteriota	c__Vicinamibacteria	o__Vicinamibacterales	f__uncultured_o__Vicinamibacterales	g__uncultured_o__Vicinamibacterales		ASV2595
d66eead69072e903b4edc0014c921773	d__Bacteria	p__Bacteroidota	c__Bacteroidia	o__Flavobacteriales	f__Crocinitomicaceae	g__Fluviicola		ASV4250
436378024ed5fd13c9aa7430a3811560	d__Bacteria	p__Verrucomicrobiota	c__Verrucomicrobiae	o__Chthoniobacterales	f__Chthoniobacteraceae	g__Chthoniobacter	s__uncultured_bacterium	ASV3427
7d56f8b88cd9cb2deef9a080c1a57674	d__Bacteria	p__Patescibacteria	c__WWE3	o__WWE3	f__WWE3	g__WWE3	s__bacterium_enrichment	ASV2172
9aa2a19fb024f0203fa548b0494a29d8	d__Bacteria	p__Acidobacteriota	c__Vicinamibacteria	o__Vicinamibacterales	f__Vicinamibacteraceae	g__Vicinamibacter		ASV4163
7129e719deed69f0095b770a13bf1354	d__Bacteria	p__Proteobacteria	c__Gammaproteobacteria	o__Burkholderiales	f__Rhodocyclaceae	g__unclassified_f__Rhodocyclaceae		ASV1170
54a398e5019f91325d16ade1897d8c56	d__Bacteria	p__Chloroflexi	c__Gitt-GS-136	o__Gitt-GS-136	f__Gitt-GS-136	g__Gitt-GS-136		ASV1698
d4cd08b5b2d95af82ec1e819c0cecc70	d__Bacteria	p__Bacteroidota	c__Ignavibacteria	o__Ignavibacteriales	f__unclassified_o__Ignavibacteriales	g__unclassified_o__Ignavibacteriales		ASV5191
99c3f2adeabc2bf1a5d69ff6c462a16b	d__Bacteria	p__Proteobacteria	c__Alphaproteobacteria	o__Rhizobiales	f__Rhizobiales_Incertae_Sedis	g__Nordella	s__bacterium_enrichment	ASV2680
90bf096e557e5bc4002c8a92c6839d96	d__Bacteria	p__Chloroflexi	c__Chloroflexia	o__Chloroflexales	f__Roseiflexaceae	g__uncultured_f__Roseiflexaceae		ASV1798
d94f5d692b4c1fdc4ad47d1571dbb827	d__Bacteria	p__Proteobacteria	c__Alphaproteobacteria	o__Sphingomonadales	f__Sphingomonadaceae	g__unclassified_f__Sphingomonadaceae		ASV1961
ccb9e689156fb282addeb364e19f1613	d__Bacteria	p__Chloroflexi	c__Chloroflexia	o__Chloroflexales	f__Chloroflexaceae	g__Chloronema	s__uncultured_bacterium	ASV4942
99ed74015e14b4d4f07da43143d8d583	d__Bacteria	p__Chloroflexi	c__Anaerolineae	o__RBG-13-54-9	f__RBG-13-54-9	g__RBG-13-54-9		ASV4813
f81f63bb4135de8eabb5f63dfe46b8bf	d__Bacteria	p__Nitrospirota	c__Nitrospiria	o__Nitrospirales	f__Nitrospiraceae	g__Nitrospira		ASV1304
5feeedf4c21f4935a7cc9fed6c0943e8	d__Bacteria	p__Proteobacteria	c__Gammaproteobacteria	o__Burkholderiales	f__Burkholderiaceae	g__Cupriavidus		ASV866
4fcd3563cc4980272e899bdd22d03169	d__Bacteria	p__Actinobacteriota	c__Actinobacteria	o__Streptosporangiales	f__Streptosporangiaceae	g__Streptosporangium		ASV2916
700529a150f792f336deeb5d18c4b734	d__Bacteria	p__Acidobacteriota	c__Vicinamibacteria	o__Vicinamibacterales	f__uncultured_o__Vicinamibacterales	g__uncultured_o__Vicinamibacterales		ASV3769
3f1e098a8bd0a4b2235f4a601d1e7391	d__Bacteria	p__Proteobacteria	c__Alphaproteobacteria	o__Rhizobiales	f__Beijerinckiaceae	g__Microvirga		ASV3971
68ec940b18ff39e7973a51b8adf2b7d4	d__Bacteria	p__Acidobacteriota	c__Blastocatellia	o__Blastocatellales	f__Blastocatellaceae	g__Blastocatella		ASV2588
5b5aa48a688bc35ab25352f7c863b0ef	d__Bacteria	p__Bacteroidota	c__Bacteroidia	o__Cytophagales	f__Microscillaceae	g__Ohtaekwangia		ASV877
a1838c14fc3a0b6ea0cdfac31d2363a1	d__Bacteria	p__Gemmatimonadota	c__S0134_terrestrial_group	o__S0134_terrestrial_group	f__S0134_terrestrial_group	g__S0134_terrestrial_group	s__uncultured_bacterium	ASV2779
bb7eb3d309bec24989df820d5c5e4524	d__Bacteria	p__Chloroflexi	c__Chloroflexia	o__Thermomicrobiales	f__JG30-KF-CM45	g__JG30-KF-CM45	s__uncultured_bacterium	ASV782
088919daf4b9a10b3a90761c83e1f039	d__Bacteria	p__Proteobacteria	c__Gammaproteobacteria	o__Burkholderiales	f__Comamonadaceae	g__unclassified_f__Comamonadaceae		ASV1434
ff3e2f90b2d745c8d4cde563adefa9cf	d__Bacteria	p__Bacteroidota	c__Bacteroidia	o__Sphingobacteriales	f__Sphingobacteriaceae	g__Arcticibacter		ASV3841
965a3fceae229983f2d2e111373a5fa2	d__Bacteria	p__Chloroflexi	c__Chloroflexia	o__Kallotenuales	f__AKIW781	g__AKIW781	s__uncultured_Chloroflexi	ASV1992
acbf686aac4b4ef3db96465439b809ab	d__Bacteria	p__Methylomirabilota	c__Methylomirabilia	o__Rokubacteriales	f__Rokubacteriales	g__Rokubacteriales		ASV751
f8b54bca158bba14727dc3cc25485917	d__Bacteria	p__Gemmatimonadota	c__Gemmatimonadetes	o__Gemmatimonadales	f__Gemmatimonadaceae	g__unclassified_f__Gemmatimonadaceae		ASV3677
fe9b7dfefe4a401b0540dedaa0ed90fc	d__Bacteria	p__Actinobacteriota	c__Actinobacteria	o__Propionibacteriales	f__Nocardioidaceae	g__Nocardioides		ASV75
9c5fa30bbcb26454577bc67bd253f958	d__Bacteria	p__Actinobacteriota	c__Acidimicrobiia	o__Microtrichales	f__unclassified_o__Microtrichales	g__unclassified_o__Microtrichales		ASV4523
328312ea7e43362f3c8c1b1390953fdd	d__Bacteria	p__Chloroflexi	c__KD4-96	o__KD4-96	f__KD4-96	g__KD4-96		ASV525
37a406639dc421fa6566bb1fd4ee9616	d__Bacteria	p__Proteobacteria	c__Alphaproteobacteria	o__Rhizobiales	f__Beijerinckiaceae	g__Microvirga		ASV86
5c039c27b938306124e8757886ce35f5	d__Bacteria	p__Proteobacteria	c__Alphaproteobacteria	o__Azospirillales	f__Azospirillaceae	g__Skermanella		ASV862
85bd941640a6d8835451db934c45263f	d__Bacteria	p__Acidobacteriota	c__Vicinamibacteria	o__Vicinamibacterales	f__uncultured_o__Vicinamibacterales	g__uncultured_o__Vicinamibacterales		ASV4052
c38df8f282feec7a6f61d9bf789b2e1f	d__Bacteria	p__Proteobacteria	c__Alphaproteobacteria	o__Sphingomonadales	f__Sphingomonadaceae	g__unclassified_f__Sphingomonadaceae		ASV416
2e2e790197ed90564a4caa7fdb740c9e	d__Bacteria	p__Nitrospirota	c__Nitrospiria	o__Nitrospirales	f__Nitrospiraceae	g__Nitrospira		ASV438
340048f0c6dd32ea9cd5a614c04e250f	d__Bacteria	p__Chloroflexi	c__Anaerolineae	o__SBR1031	f__A4b	g__A4b	s__uncultured_bacterium	ASV1696
661965cd0efd719f2909ee2be34b696e	d__Bacteria	p__Acidobacteriota	c__Vicinamibacteria	o__Vicinamibacterales	f__uncultured_o__Vicinamibacterales	g__uncultured_o__Vicinamibacterales		ASV3728
af4db14f2d546bf4d601ae0b6d20dc47	d__Bacteria	p__Chloroflexi	c__Anaerolineae	o__SBR1031	f__A4b	g__A4b		ASV1615
cb41d12581df3ba43c2f638b33a32b2e	d__Bacteria	p__Proteobacteria	c__Alphaproteobacteria	o__Rhizobiales	f__Rhizobiaceae	g__Allorhizobium-Neorhizobium-Pararhizobium-Rhizobium		ASV105
ae92cfb376fc859f1733df65e2b4aa31	d__Bacteria	p__Chloroflexi	c__Anaerolineae	o__SBR1031	f__SBR1031	g__SBR1031	s__uncultured_soil	ASV2116
1bb67090b480ddb4d43514b21e030f69	d__Bacteria	p__Proteobacteria	c__Gammaproteobacteria	o__Burkholderiales	f__TRA3-20	g__TRA3-20		ASV1570
61ff6eecd2f9348bd10635d013c2b872	d__Bacteria	p__Patescibacteria	c__Saccharimonadia	o__Saccharimonadales	f__Saccharimonadales	g__Saccharimonadales		ASV4531
968fa0899d5331480c5c0024acf65add	d__Bacteria	p__Proteobacteria	c__Alphaproteobacteria	o__Rhizobiales	f__Xanthobacteraceae	g__unclassified_f__Xanthobacteraceae		ASV634
058414839229f56b685cea2e5c02ffb0	d__Bacteria	p__Chloroflexi	c__Chloroflexia	o__Chloroflexales	f__Chloroflexaceae	g__Candidatus_Chloroploca		ASV483
af8429d747b7684ec9206d37ced9b20e	d__Bacteria	p__Proteobacteria	c__Gammaproteobacteria	o__Burkholderiales	f__TRA3-20	g__TRA3-20		ASV1887
cf21651498eb02c372c2d1edba38759a	d__Bacteria	p__Proteobacteria	c__Gammaproteobacteria	o__Gammaproteobacteria_Incertae_Sedis	f__Unknown_Family	g__Candidatus_Berkiella	s__Coxiellaceae_bacterium	ASV4852
2e2d6990e92988a54f78cd6f05945c2e	d__Bacteria	p__Acidobacteriota	c__Vicinamibacteria	o__Vicinamibacterales	f__uncultured_o__Vicinamibacterales	g__uncultured_o__Vicinamibacterales		ASV5877
53722886938b9137d26c534dab690087	d__Bacteria	p__Actinobacteriota	c__Thermoleophilia	o__Solirubrobacterales	f__Solirubrobacteraceae	g__Parviterribacter	s__uncultured_bacterium	ASV2865
3b3af346371f0733264b9c889d3e8804	d__Bacteria	p__Acidobacteriota	c__Vicinamibacteria	o__Vicinamibacterales	f__Vicinamibacteraceae	g__Vicinamibacteraceae		ASV3736
5d26ee8986169e7c1a6c88618ae44d15	d__Bacteria	p__Proteobacteria	c__Gammaproteobacteria	o__PLTA13	f__PLTA13	g__PLTA13	s__uncultured_bacterium	ASV1330
c089c3d0fd2a8ff974b6d1f800458bc1	d__Bacteria	p__Proteobacteria	c__Alphaproteobacteria	o__Sphingomonadales	f__Sphingomonadaceae	g__Sphingomonas		ASV383
63675faef02623a9acf82ad59f04b7e9	d__Bacteria	p__Actinobacteriota	c__Actinobacteria	o__Propionibacteriales	f__Nocardioidaceae	g__Aeromicrobium		ASV1918
e992b5d8108c858d08cadbca593d6f91	d__Bacteria	p__Acidobacteriota	c__Holophagae	o__Subgroup_7	f__Subgroup_7	g__Subgroup_7		ASV4318
d9a7111471acdb8c1c9a79b4140503c0	d__Bacteria	p__Actinobacteriota	c__Actinobacteria	o__Frankiales	f__uncultured_o__Frankiales	g__uncultured_o__Frankiales		ASV2158
4b376f8d45484279a5ef966019b5d5eb	d__Bacteria	p__Firmicutes	c__Bacilli	o__Bacillales	f__Bacillaceae	g__Bacillus		ASV1130
65da447e942d2260976890c45e1eba6c	d__Bacteria	p__Chloroflexi	c__Anaerolineae	o__Caldilineales	f__Caldilineaceae	g__uncultured_f__Caldilineaceae	s__uncultured_bacterium	ASV1126
8ff30409e8ebabce1865a0c7380657c5	d__Bacteria	p__Proteobacteria	c__Gammaproteobacteria	o__Burkholderiales	f__Comamonadaceae	g__unclassified_f__Comamonadaceae		ASV5916
3a655b4f95929641bff3c3a062c3598f	d__Bacteria	p__Verrucomicrobiota	c__Verrucomicrobiae	o__Pedosphaerales	f__Pedosphaeraceae	g__Pedosphaeraceae	s__uncultured_soil	ASV723
1ceef0473354ebb2123fc10a52675702	d__Bacteria	p__Myxococcota	c__Polyangia	o__Polyangiales	f__BIrii41	g__BIrii41	s__uncultured_delta	ASV2538
07df1ebdf7876b85e50317925de67182	d__Bacteria	p__Myxococcota	c__Polyangia	o__Polyangiales	f__BIrii41	g__BIrii41		ASV7342
a853214946a5e75bb039ea996200af30	d__Bacteria	p__Actinobacteriota	c__Thermoleophilia	o__Solirubrobacterales	f__67-14	g__67-14		ASV6143
d34206909c8e716a69c132716e8f3ed0	d__Bacteria	p__Bacteroidota	c__Bacteroidia	o__Chitinophagales	f__Chitinophagaceae	g__Terrimonas		ASV546
1242e41fe3fe542f02676b7fb9c7c5b0	d__Bacteria	p__Bacteroidota	c__Bacteroidia	o__Sphingobacteriales	f__env.OPS_17	g__env.OPS_17		ASV3307
6c0a0350020de069b0fed0ca3351e807	d__Bacteria	p__Proteobacteria	c__Gammaproteobacteria	o__Burkholderiales	f__Methylophilaceae	g__MM2	s__uncultured_bacterium	ASV831
1e617f10235e6a481347ff16dd392d5e	d__Bacteria	p__Bacteroidota	c__Bacteroidia	o__Chitinophagales	f__Saprospiraceae	g__uncultured_f__Saprospiraceae	s__uncultured_Haliscomenobacter	ASV2510
2212ddb33c549af745508fb1ebcfeb4a	d__Bacteria	p__Actinobacteriota	c__Thermoleophilia	o__Solirubrobacterales	f__Solirubrobacteraceae	g__Patulibacter	s__uncultured_Patulibacter	ASV2735
d28f40a5bf8ffe8f3a0101cb14ea1753	d__Bacteria	p__Actinobacteriota	c__Acidimicrobiia	o__Microtrichales	f__Ilumatobacteraceae	g__uncultured_f__Ilumatobacteraceae		ASV2596
dc7cef71bbceae055c6a11f0ebfca400	d__Bacteria	p__Proteobacteria	c__Alphaproteobacteria	o__Micavibrionales	f__uncultured_o__Micavibrionales	g__uncultured_o__Micavibrionales	s__uncultured_bacterium	ASV3010
56cd9eadb92d7c9623c158a923674581	d__Bacteria	p__Chloroflexi	c__Chloroflexia	o__Kallotenuales	f__AKIW781	g__AKIW781	s__uncultured_bacterium	ASV1885
de5869359b0b7302911abb5ccf859da4	d__Bacteria	p__Proteobacteria	c__Gammaproteobacteria	o__Burkholderiales	f__Nitrosomonadaceae	g__Ellin6067		ASV478
624c8181b3adb21840a3213185aec1e3	d__Bacteria	p__Proteobacteria	c__Alphaproteobacteria	o__Rhizobiales	f__Hyphomicrobiaceae	g__Pedomicrobium		ASV440
611cb92095ca181d8399fce3e33f6417	d__Bacteria	p__Firmicutes	c__Bacilli	o__Paenibacillales	f__Paenibacillaceae	g__Paenibacillus		ASV873
a22a3b1fa47190fa9715d018a2a0e64d	d__Bacteria	p__Actinobacteriota	c__MB-A2-108	o__MB-A2-108	f__MB-A2-108	g__MB-A2-108	s__uncultured_bacterium	ASV3602
f0fb596eb9cabc167f395fed54193f9e	d__Bacteria	p__Proteobacteria	c__Gammaproteobacteria	o__Burkholderiales	f__Comamonadaceae	g__unclassified_f__Comamonadaceae		ASV1931
f40f63502ed5bddf090307b4940083ae	d__Bacteria	p__Bacteroidota	c__Bacteroidia	o__Chitinophagales	f__Chitinophagaceae	g__Niastella		ASV6658
fd4d1eba694802258733d52d9f37f139	d__Bacteria	p__Proteobacteria	c__Gammaproteobacteria	o__Diplorickettsiales	f__Diplorickettsiaceae	g__Aquicella	s__uncultured_bacterium	ASV4854
c42914bf7ca70b3afa3111162685654c	d__Bacteria	p__Acidobacteriota	c__Holophagae	o__Subgroup_7	f__Subgroup_7	g__Subgroup_7		ASV5025
da1cf7f1ffed68d3fb61e0812e9342e0	d__Bacteria	p__Actinobacteriota	c__Thermoleophilia	o__Gaiellales	f__uncultured_o__Gaiellales	g__uncultured_o__Gaiellales		ASV3807
3cace60c5db2eae87dbef760a5d4f46e	d__Bacteria	p__Actinobacteriota	c__Acidimicrobiia	o__IMCC26256	f__IMCC26256	g__IMCC26256	s__uncultured_actinobacterium	ASV209
3dca850c264c08345cacf2eb1ab7ea0d	d__Bacteria	p__Sumerlaeota	c__Sumerlaeia	o__Sumerlaeales	f__Sumerlaeaceae	g__Sumerlaea	s__uncultured_bacterium	ASV5607
97663f6bfac859b2fed44d239d9526e7	d__Bacteria	p__Gemmatimonadota	c__Gemmatimonadetes	o__Gemmatimonadales	f__Gemmatimonadaceae	g__Roseisolibacter		ASV4186
ec723049387fe41a91435986cc60065c	d__Bacteria	p__Proteobacteria	c__Gammaproteobacteria	o__Burkholderiales	f__Rhodocyclaceae	g__unclassified_f__Rhodocyclaceae		ASV1671
b0f389909aeee111223b9ed969b5fda7	d__Bacteria	p__Proteobacteria	c__Gammaproteobacteria	o__Burkholderiales	f__SC-I-84	g__SC-I-84		ASV3062
a92972aca630a7b4edd8f354398334d8	d__Bacteria	p__Actinobacteriota	c__Acidimicrobiia	o__Microtrichales	f__Iamiaceae	g__Iamia		ASV1848
832cfe0141bfacc031b68734f10dd6eb	d__Bacteria	p__Gemmatimonadota	c__Gemmatimonadetes	o__Gemmatimonadales	f__Gemmatimonadaceae	g__Gemmatimonas		ASV3193
4fc5bec9f824d317a06cd76c70df6910	d__Bacteria	p__Acidobacteriota	c__Vicinamibacteria	o__Vicinamibacterales	f__Vicinamibacteraceae	g__uncultured_f__Vicinamibacteraceae		ASV1903
76761dd4e4101aace9889f305b6ac243	d__Bacteria	p__Bacteroidota	c__Bacteroidia	o__Sphingobacteriales	f__Sphingobacteriaceae	g__Pedobacter		ASV8351
464b9085b941dd1123ca3431a4a9c6cf	d__Bacteria	p__Actinobacteriota	c__Actinobacteria	o__Pseudonocardiales	f__Pseudonocardiaceae	g__Lechevalieria		ASV63
8626f4c4f01cce9278645904056bcab2	d__Bacteria	p__Bacteroidota	c__Bacteroidia	o__Cytophagales	f__Microscillaceae	g__Ohtaekwangia		ASV7078
c42f13cf6695302a88b55c60fb968492	d__Bacteria	p__Planctomycetota	c__Phycisphaerae	o__Phycisphaerales	f__Phycisphaeraceae	g__SM1A02		ASV3117
90c63adf3e06e92f020a72a36a5d5f39	d__Bacteria	p__Actinobacteriota	c__Thermoleophilia	o__Gaiellales	f__uncultured_o__Gaiellales	g__uncultured_o__Gaiellales		ASV7226
6ec9746e231780f9a38177141d0a9dfa	d__Bacteria	p__Myxococcota	c__Myxococcia	o__Myxococcales	f__Myxococcaceae	g__unclassified_f__Myxococcaceae		ASV3865
6913642b3ea72b400e645327b24324d8	d__Bacteria	p__Chloroflexi	c__Anaerolineae	o__SBR1031	f__SBR1031	g__SBR1031	s__uncultured_bacterium	ASV265
a031e1febd4ef6d9f0e4bee31d2e5ae2	d__Bacteria	p__Acidobacteriota	c__Vicinamibacteria	o__Vicinamibacterales	f__Vicinamibacteraceae	g__Vicinamibacteraceae		ASV1050
4dd02881c7fc4d72668647f7242e838e	d__Bacteria	p__Acidobacteriota	c__Vicinamibacteria	o__Subgroup_17	f__Subgroup_17	g__Subgroup_17		ASV2817
c476c99c88170e8fca2195d8b3d462cf	d__Bacteria	p__Chloroflexi	c__Dehalococcoidia	o__SAR202_clade	f__SAR202_clade	g__SAR202_clade		ASV2781
2c718b0a52422495118269d7a36ce0a3	d__Bacteria	p__Actinobacteriota	c__Thermoleophilia	o__Gaiellales	f__uncultured_o__Gaiellales	g__uncultured_o__Gaiellales		ASV2299
a41e85dbec2067171a1f490146edfa10	d__Bacteria	p__Patescibacteria	c__Parcubacteria	o__Candidatus_Kaiserbacteria	f__Candidatus_Kaiserbacteria	g__Candidatus_Kaiserbacteria	s__uncultured_organism	ASV2601
ff00eee0b60ee0524c2fb516c1b0c4e7	d__Bacteria	p__Armatimonadota	c__Chthonomonadetes	o__Chthonomonadales	f__Chthonomonadales	g__Chthonomonadales	s__uncultured_bacterium	ASV2675
b27ba73fea3a686653824b9705fb40b1	d__Bacteria	p__Proteobacteria	c__Alphaproteobacteria	o__Rhodospirillales	f__Magnetospiraceae	g__uncultured_f__Magnetospiraceae	s__metagenome	ASV6444
ddb37a9c3fe7e94343831a308b771b2e	d__Bacteria	p__Elusimicrobiota	c__Elusimicrobia	o__Lineage_IV	f__Lineage_IV	g__Lineage_IV		ASV1954
7ebc71a2a8187e5a149d4eed3cd7fb07	d__Bacteria	p__Proteobacteria	c__Alphaproteobacteria	o__Sphingomonadales	f__Sphingomonadaceae	g__Altererythrobacter		ASV1443
73e9a209030be731b18428f16118de59	d__Bacteria	p__Proteobacteria	c__Alphaproteobacteria	o__Rickettsiales	f__unclassified_o__Rickettsiales	g__unclassified_o__Rickettsiales		ASV3890
403e0b9e6ec37098dadcef0df28187f4	d__Bacteria	p__Proteobacteria	c__Gammaproteobacteria	o__Burkholderiales	f__A21b	g__A21b		ASV4323
a827e5465303e57fb63c9397354ed730	d__Bacteria	p__Proteobacteria	c__Alphaproteobacteria	o__Rhizobiales	f__Rhizobiaceae	g__unclassified_f__Rhizobiaceae		ASV671
c7ed7c0f9bcb8ab0055335a1cf3bbb23	d__Bacteria	p__Methylomirabilota	c__Methylomirabilia	o__Rokubacteriales	f__Rokubacteriales	g__Rokubacteriales		ASV1043
37d5f9390bfdf73bead7fe97a61e3065	d__Bacteria	p__Bacteroidota	c__Bacteroidia	o__Cytophagales	f__Hymenobacteraceae	g__Adhaeribacter		ASV5344
50321d6bfda0c645664a9f435a90840b	d__Bacteria	p__Armatimonadota	c__uncultured_p__Armatimonadota	o__uncultured_p__Armatimonadota	f__uncultured_p__Armatimonadota	g__uncultured_p__Armatimonadota	s__uncultured_bacterium	ASV2978
32a7c6da138c99843b7ee95ac3f30b0f	d__Bacteria	p__Firmicutes	c__Bacilli	o__Bacillales	f__Bacillaceae	g__Bacillus		ASV9513
65bf062861ed5cbf5ede9fd0dace3ef1	d__Bacteria	p__Chloroflexi	c__TK10	o__TK10	f__TK10	g__TK10		ASV2946
6535c89ff47bc76aa24a0ecbbe79af8b	d__Bacteria	p__Proteobacteria	c__Gammaproteobacteria	o__Burkholderiales	f__Comamonadaceae	g__Ramlibacter		ASV2930
1d07af29c0558100d2053c623569bf9d	d__Bacteria	p__Proteobacteria	c__Alphaproteobacteria	o__Rhizobiales	f__Beijerinckiaceae	g__Bosea		ASV2317
e44ef1bdf8f43b680a7c4d3708a49a17	d__Bacteria	p__Gemmatimonadota	c__AKAU4049	o__AKAU4049	f__AKAU4049	g__AKAU4049	s__uncultured_soil	ASV4362
9e8b5b8c3d10d8af65ea688ea4d227f8	d__Bacteria	p__Proteobacteria	c__Alphaproteobacteria	o__Sphingomonadales	f__Sphingomonadaceae	g__Sphingopyxis		ASV1250
f9d4d9db9ff48529b750fd6022ee2cec	d__Bacteria	p__Actinobacteriota	c__Actinobacteria	o__Euzebyales	f__Euzebyaceae	g__Euzebya	s__uncultured_bacterium	ASV4792
7fdcb2741d6fd88aed065f948447bfc5	d__Bacteria	p__Myxococcota	c__Polyangia	o__Polyangiales	f__BIrii41	g__BIrii41		ASV1026
85f8ef385238178d6fb14c9af1cad702	d__Bacteria	p__Proteobacteria	c__Alphaproteobacteria	o__Sphingomonadales	f__Sphingomonadaceae	g__Sphingomonas		ASV93
64921b27cf8920a6ee83c66b97e08564	d__Bacteria	p__Acidobacteriota	c__Vicinamibacteria	o__Vicinamibacterales	f__Vicinamibacteraceae	g__Vicinamibacteraceae		ASV2014
8fd06f8681990d4986efab8f57fb446f	d__Bacteria	p__Proteobacteria	c__Gammaproteobacteria	o__Burkholderiales	f__Rhodocyclaceae	g__Azoarcus		ASV1475
642809ef06b9b22651f8ad579727f2a8	d__Bacteria	p__Proteobacteria	c__Alphaproteobacteria	o__Sphingomonadales	f__Sphingomonadaceae	g__Novosphingobium		ASV2849
24c70a9dcbeb73dd205075b1675981ab	d__Bacteria	p__Chloroflexi	c__Chloroflexia	o__Chloroflexales	f__Roseiflexaceae	g__uncultured_f__Roseiflexaceae	s__uncultured_Chloroflexi	ASV145
28721fb6229fc2595eb1efffbfb70048	d__Bacteria	p__Actinobacteriota	c__Acidimicrobiia	o__Microtrichales	f__uncultured_o__Microtrichales	g__uncultured_o__Microtrichales	s__uncultured_Actinomycetales	ASV1247
47ad7c58c2ecd0a14b3c6b021f982159	d__Bacteria	p__Gemmatimonadota	c__Gemmatimonadetes	o__Gemmatimonadales	f__Gemmatimonadaceae	g__Gemmatimonas		ASV7313
4e4065202394894d71e8dc1eb0e26c3f	d__Bacteria	p__Proteobacteria	c__Gammaproteobacteria	o__unclassified_c__Gammaproteobacteria	f__unclassified_c__Gammaproteobacteria	g__unclassified_c__Gammaproteobacteria		ASV6296
1fca9644b94ba233303fbe2e3e83a505	d__Bacteria	p__Verrucomicrobiota	c__Verrucomicrobiae	o__Pedosphaerales	f__Pedosphaeraceae	g__Pedosphaeraceae	s__uncultured_subdivision	ASV5453
962eee46940f9ae4997959bb34b531fd	d__Bacteria	p__Actinobacteriota	c__Thermoleophilia	o__Solirubrobacterales	f__67-14	g__67-14	s__uncultured_bacterium	ASV1679
d969c04598274e98199574014a8a2eae	d__Bacteria	p__Chloroflexi	c__Anaerolineae	o__SBR1031	f__SBR1031	g__SBR1031	s__uncultured_soil	ASV2693
5ff0451eb4c681fb5258e30861056b2d	d__Bacteria	p__Bacteroidota	c__Bacteroidia	o__Chitinophagales	f__Chitinophagaceae	g__UTBCD1	s__uncultured_bacterium	ASV2642
e0aed1c767178a805dd49d406c24f1cf	d__Bacteria	p__Actinobacteriota	c__Acidimicrobiia	o__uncultured_c__Acidimicrobiia	f__uncultured_c__Acidimicrobiia	g__uncultured_c__Acidimicrobiia		ASV2024
41be3bd80636847d4192df77f1dc66c3	d__Bacteria	p__Proteobacteria	c__Gammaproteobacteria	o__Burkholderiales	f__Comamonadaceae	g__Hydrogenophaga		ASV9163
42d2c553dfc2d966b1bdc9fd6dcc612e	d__Bacteria	p__Actinobacteriota	c__Actinobacteria	o__Micrococcales	f__Intrasporangiaceae	g__unclassified_f__Intrasporangiaceae		ASV1107
c9a3f1fc2c797d8af44102e64eb57282	d__Bacteria	p__Chloroflexi	c__Chloroflexia	o__Chloroflexales	f__Roseiflexaceae	g__uncultured_f__Roseiflexaceae	s__uncultured_bacterium	ASV5530
f88f9ad6a53c854ef967c7e760bb9fac	d__Bacteria	p__Actinobacteriota	c__Actinobacteria	o__Propionibacteriales	f__Nocardioidaceae	g__Nocardioides		ASV2551
7164a1c3894d74616c6425950fae0e95	d__Bacteria	p__Acidobacteriota	c__Vicinamibacteria	o__Vicinamibacterales	f__Vicinamibacteraceae	g__Vicinamibacteraceae		ASV4305
957afe37bea70562acdf7a53e3284aae	d__Bacteria	p__Proteobacteria	c__Alphaproteobacteria	o__Dongiales	f__Dongiaceae	g__Dongia		ASV497
b9c806f037b14b67e6b631519bfcb00e	d__Bacteria	p__Proteobacteria	c__Alphaproteobacteria	o__Caulobacterales	f__Caulobacteraceae	g__Brevundimonas		ASV2039
580631439b84faa78722ed46f96a20dd	d__Bacteria	p__Myxococcota	c__Myxococcia	o__Myxococcales	f__Myxococcaceae	g__uncultured_f__Myxococcaceae	s__uncultured_bacterium	ASV2226
1941b4562832d400be5042fbeedda37a	d__Bacteria	p__Acidobacteriota	c__Vicinamibacteria	o__Vicinamibacterales	f__Vicinamibacteraceae	g__Luteitalea		ASV2379
c3c1a5b3c1b8675f1d2fa55858b90faa	d__Bacteria	p__Gemmatimonadota	c__BD2-11_terrestrial_group	o__BD2-11_terrestrial_group	f__BD2-11_terrestrial_group	g__BD2-11_terrestrial_group	s__metagenome	ASV4106
3042a75ba07617fb45f534fb21c5f7c7	d__Bacteria	p__Chloroflexi	c__Chloroflexia	o__Kallotenuales	f__AKIW781	g__AKIW781	s__uncultured_bacterium	ASV2571
193a7ad7d5c0eaa53c425448b6e8260d	d__Bacteria	p__Proteobacteria	c__Gammaproteobacteria	o__Burkholderiales	f__Comamonadaceae	g__unclassified_f__Comamonadaceae		ASV2288
7e383835c2bf510480f9887903e6a0ef	d__Bacteria	p__Bacteroidota	c__Bacteroidia	o__Chitinophagales	f__Chitinophagaceae	g__unclassified_f__Chitinophagaceae		ASV1116
82b6dc4ee2ff50c9ea1e2b2bc0e12237	d__Bacteria	p__Patescibacteria	c__Saccharimonadia	o__Saccharimonadales	f__Saccharimonadales	g__Saccharimonadales		ASV1790
1b5db7f1ff1e8a2f013d74886a98d07a	d__Bacteria	p__Actinobacteriota	c__Acidimicrobiia	o__IMCC26256	f__IMCC26256	g__IMCC26256		ASV4418
cdeb1507fee730771011d9640bddfa73	d__Bacteria	p__Fibrobacterota	c__Fibrobacteria	o__Fibrobacterales	f__Fibrobacteraceae	g__possible_genus_04	s__uncultured_bacterium	ASV3238
660c314e517b4be72037b5bd46903cd0	d__Bacteria	p__Proteobacteria	c__Gammaproteobacteria	o__Burkholderiales	f__Comamonadaceae	g__unclassified_f__Comamonadaceae		ASV4746
8402ae23d2d862cc40d99af939f05ed3	d__Bacteria	p__Chloroflexi	c__Chloroflexia	o__Chloroflexales	f__Roseiflexaceae	g__uncultured_f__Roseiflexaceae	s__uncultured_bacterium	ASV1172
aa40660f9c681d9c72bfe689ca471030	d__Bacteria	p__Acidobacteriota	c__Subgroup_25	o__Subgroup_25	f__Subgroup_25	g__Subgroup_25	s__uncultured_bacterium	ASV2490
e41c936de158ab00ad67ee7a5366fb0f	d__Bacteria	p__Proteobacteria	c__Alphaproteobacteria	o__Rhizobiales	f__Rhizobiaceae	g__unclassified_f__Rhizobiaceae		ASV29
6781151b064a20e8f27dade7e11afafe	d__Bacteria	p__Elusimicrobiota	c__Elusimicrobia	o__MVP-88	f__MVP-88	g__MVP-88	s__uncultured_bacterium	ASV3603
a752cfc26c6fc170ebfa0c70519f043f	d__Bacteria	p__Myxococcota	c__Polyangia	o__Polyangiales	f__unclassified_o__Polyangiales	g__unclassified_o__Polyangiales		ASV303
7ecf289e3ebf2a813c419f2576751552	d__Bacteria	p__Proteobacteria	c__Gammaproteobacteria	o__Gammaproteobacteria_Incertae_Sedis	f__Unknown_Family	g__Acidibacter		ASV1990
ece03f2538e8cafa86f962e86adf3143	d__Bacteria	p__Acidobacteriota	c__Blastocatellia	o__Pyrinomonadales	f__Pyrinomonadaceae	g__RB41	s__uncultured_Acidobacteriaceae	ASV780
2b0452c2390ba50e15d47c33773e5761	d__Bacteria	p__Chloroflexi	c__Anaerolineae	o__SBR1031	f__A4b	g__A4b	s__uncultured_bacterium	ASV1581
b927b822dc2f2c18e76f88c699116037	d__Bacteria	p__Patescibacteria	c__Saccharimonadia	o__Saccharimonadales	f__Saccharimonadales	g__Saccharimonadales		ASV3580
4a3dddb98913edeeaea9801e42e8cf90	d__Bacteria	p__Acidobacteriota	c__Holophagae	o__Subgroup_7	f__Subgroup_7	g__Subgroup_7		ASV2676
070aee455d1941ae8dc5aaccae50bb87	d__Bacteria	p__Bdellovibrionota	c__Oligoflexia	o__0319-6G20	f__0319-6G20	g__0319-6G20		ASV4225
c345c04705e1c5a70b4eeb24556bd5ce	d__Bacteria	p__Actinobacteriota	c__Actinobacteria	o__Propionibacteriales	f__Nocardioidaceae	g__Nocardioides		ASV894
8551365fd11807ecc74dc11bfd74b5c9	d__Bacteria	p__Acidobacteriota	c__Vicinamibacteria	o__Vicinamibacterales	f__Vicinamibacteraceae	g__Vicinamibacteraceae		ASV3017
defe26bdfde074c2d419ae79724eb5c3	d__Bacteria	p__Proteobacteria	c__Gammaproteobacteria	o__Burkholderiales	f__Sulfuricellaceae	g__Sulfuricella	s__uncultured_bacterium	ASV3388
5258e5b81eae3a110b470f1634769999	d__Bacteria	p__Proteobacteria	c__Gammaproteobacteria	o__Burkholderiales	f__Nitrosomonadaceae	g__mle1-7		ASV3538
d183afe99b8e3b8638d2b5eb39961e79	d__Bacteria	p__Proteobacteria	c__Gammaproteobacteria	o__Burkholderiales	f__Comamonadaceae	g__Pseudorhodoferax	s__uncultured_bacterium	ASV2495
eb6363014e452465092588d6a2dd2ff9	d__Bacteria	p__Bacteroidota	c__Bacteroidia	o__Chitinophagales	f__Chitinophagaceae	g__Niastella	s__uncultured_bacterium	ASV4440
64d57e87d8ce2af4f9c565cc1ae5cbee	d__Bacteria	p__Proteobacteria	c__Alphaproteobacteria	o__Caulobacterales	f__Hyphomonadaceae	g__SWB02	s__uncultured_bacterium	ASV2491
aa9646cc030888cb0c39dc46bc31a361	d__Bacteria	p__Acidobacteriota	c__Vicinamibacteria	o__Vicinamibacterales	f__uncultured_o__Vicinamibacterales	g__uncultured_o__Vicinamibacterales	s__uncultured_bacterium	ASV3126
a78136988b96ee1f7425679ffcc0a40d	d__Bacteria	p__Proteobacteria	c__Alphaproteobacteria	o__Rhizobiales	f__Beijerinckiaceae	g__uncultured_f__Beijerinckiaceae	s__uncultured_bacterium	ASV3335
e6a9645feb7e2384f8d94435ef538385	d__Bacteria	p__Chloroflexi	c__Chloroflexia	o__Chloroflexales	f__Roseiflexaceae	g__uncultured_f__Roseiflexaceae	s__uncultured_bacterium	ASV3456
6fb69aa42c5e00aa8f008eb8ad1fa8f5	d__Bacteria	p__Bdellovibrionota	c__Bdellovibrionia	o__Bdellovibrionales	f__Bdellovibrionaceae	g__OM27_clade	s__uncultured_bacterium	ASV1252
f9f765cd2697e862bf7760adbe6fa391	d__Bacteria	p__Proteobacteria	c__Gammaproteobacteria	o__Xanthomonadales	f__Xanthomonadaceae	g__unclassified_f__Xanthomonadaceae		ASV6780
31aa5fbf3f8ef98225e5dbae21df3928	d__Bacteria	p__Gemmatimonadota	c__Gemmatimonadetes	o__Gemmatimonadales	f__Gemmatimonadaceae	g__Gemmatimonas	s__metagenome	ASV526
236d81d6e29c7e0055982d25407025cd	d__Bacteria	p__Proteobacteria	c__Alphaproteobacteria	o__Rhodobacterales	f__Rhodobacteraceae	g__unclassified_f__Rhodobacteraceae		ASV625
d595ac8204838d540ceabdc49602edbb	d__Bacteria	p__Actinobacteriota	c__MB-A2-108	o__MB-A2-108	f__MB-A2-108	g__MB-A2-108		ASV3493
a5f202efba63695b3e10e14eab5425c7	d__Bacteria	p__Proteobacteria	c__Gammaproteobacteria	o__Xanthomonadales	f__Xanthomonadaceae	g__Lysobacter		ASV469
89940659c8d1f53a3ec4b2a04e467dca	d__Bacteria	p__Proteobacteria	c__Alphaproteobacteria	o__Rhizobiales	f__Rhizobiales_Incertae_Sedis	g__uncultured_f__Rhizobiales_Incertae_Sedis		ASV2018
a3406738500ff428bf3b3f9e5969179a	d__Bacteria	p__Cyanobacteria	c__Cyanobacteriia	o__Oxyphotobacteria_Incertae_Sedis	f__Unknown_Family	g__Leptolyngbya_EcFYyyy-00	s__uncultured_bacterium	ASV1886
67b2027c83eeafdf04f667ac883ffde6	d__Bacteria	p__Chloroflexi	c__Chloroflexia	o__Chloroflexales	f__Roseiflexaceae	g__uncultured_f__Roseiflexaceae		ASV1437
6239e227737377e78fcf9f21b4f4f854	d__Bacteria	p__Gemmatimonadota	c__BD2-11_terrestrial_group	o__BD2-11_terrestrial_group	f__BD2-11_terrestrial_group	g__BD2-11_terrestrial_group		ASV1145
6406752f805b1a113d0154b8be4885de	d__Bacteria	p__Myxococcota	c__bacteriap25	o__bacteriap25	f__bacteriap25	g__bacteriap25		ASV4678
c413e921c61147ac08615c322ad5f347	d__Bacteria	p__Acidobacteriota	c__Holophagae	o__Subgroup_7	f__Subgroup_7	g__Subgroup_7		ASV3681
4c08d1cf6e0b85391530b204660bcfd3	d__Bacteria	p__Chloroflexi	c__Chloroflexia	o__Chloroflexales	f__Roseiflexaceae	g__uncultured_f__Roseiflexaceae		ASV332
49714bf96d19c16ebce95832a88a42a4	d__Bacteria	p__Gemmatimonadota	c__Gemmatimonadetes	o__Gemmatimonadales	f__Gemmatimonadaceae	g__uncultured_f__Gemmatimonadaceae	s__uncultured_proteobacterium	ASV4492
037ef94af9cf1f406e8d8376f12adcf7	d__Bacteria	p__Nitrospirota	c__Nitrospiria	o__Nitrospirales	f__Nitrospiraceae	g__Nitrospira	s__uncultured_organism	ASV770
a83de5cca253bbfa5ed88db76855ef90	d__Bacteria	p__Chloroflexi	c__Chloroflexia	o__Chloroflexales	f__Roseiflexaceae	g__uncultured_f__Roseiflexaceae	s__uncultured_bacterium	ASV7482
0bd0c6eb09f99070ecf3d1e72162dcda	d__Bacteria	p__Proteobacteria	c__Gammaproteobacteria	o__Burkholderiales	f__Nitrosomonadaceae	g__mle1-7		ASV3663
616c8a96bc48023add1b2dc5defb6e0d	d__Bacteria	p__Proteobacteria	c__Alphaproteobacteria	o__Rhizobiales	f__Rhizobiaceae	g__Mesorhizobium		ASV462
03317e85cbb78cc8f59cfc75f88560e1	d__Bacteria	p__Proteobacteria	c__Gammaproteobacteria	o__R7C24	f__R7C24	g__R7C24	s__uncultured_bacterium	ASV2900
bbf66aa91e6e93a0c07393191dae69c4	d__Bacteria	p__Verrucomicrobiota	c__Chlamydiae	o__Chlamydiales	f__Parachlamydiaceae	g__Candidatus_Protochlamydia	s__metagenome	ASV3004
4581a62923e390813dd4fc9929b95cbd	d__Bacteria	p__Patescibacteria	c__Dojkabacteria	o__Dojkabacteria	f__Dojkabacteria	g__Dojkabacteria	s__uncultured_organism	ASV4745
e951926ca303face5a8b774ba082722f	d__Bacteria	p__Chloroflexi	c__Dehalococcoidia	o__S085	f__S085	g__S085	s__metagenome	ASV3751
a8bf2455ea62db000bdf974f8c5c4fc6	d__Bacteria	p__Patescibacteria	c__Saccharimonadia	o__Saccharimonadales	f__Saccharimonadaceae	g__TM7a	s__uncultured_bacterium	ASV247
6b39d55edc10ba32012614f34224c5e5	d__Bacteria	p__Verrucomicrobiota	c__Verrucomicrobiae	o__Chthoniobacterales	f__Chthoniobacteraceae	g__Chthoniobacter		ASV4864
b0a64555d729e507439efccc105dfbac	d__Bacteria	p__Myxococcota	c__Polyangia	o__Nannocystales	f__Nannocystaceae	g__Nannocystis	s__Nannocystis_exedens	ASV1872
11b574eb087acb6a3035265e1e2d6591	d__Bacteria	p__Acidobacteriota	c__Vicinamibacteria	o__Vicinamibacterales	f__Vicinamibacteraceae	g__Vicinamibacteraceae		ASV2825
12aaeaa6c9fcd3d0886a298b7f5d8db1	d__Bacteria	p__Bacteroidota	c__Bacteroidia	o__Cytophagales	f__Microscillaceae	g__Ohtaekwangia		ASV2899
f04321707e9d4c8b0b954467c5b18af8	d__Bacteria	p__Chloroflexi	c__Dehalococcoidia	o__S085	f__S085	g__S085		ASV4905
0205f8592891d227cbd121489d1be2de	d__Bacteria	p__Proteobacteria	c__Gammaproteobacteria	o__Burkholderiales	f__Rhodocyclaceae	g__Azoarcus		ASV5889
f38b69e504b247577ebc092239f89a6d	d__Bacteria	p__Chloroflexi	c__Chloroflexia	o__Kallotenuales	f__AKIW781	g__AKIW781		ASV781
c70695a7c4b031780ab77822b9fd8dff	d__Bacteria	p__Bacteroidota	c__Bacteroidia	o__Cytophagales	f__Microscillaceae	g__uncultured_f__Microscillaceae		ASV2466
3f7ba1881c1883a6ceefbda7e687dd99	d__Bacteria	p__Acidobacteriota	c__Holophagae	o__Subgroup_7	f__Subgroup_7	g__Subgroup_7		ASV6710
066fba710e7533d89533205d7448449b	d__Bacteria	p__Firmicutes	c__Bacilli	o__Brevibacillales	f__Brevibacillaceae	g__Brevibacillus	s__uncultured_bacterium	ASV5932
76275f57689a0a79c4bfb9a3d95a9cfb	d__Bacteria	p__Chloroflexi	c__Anaerolineae	o__SBR1031	f__A4b	g__A4b	s__uncultured_soil	ASV389
a7b3cbc865f5e33c54cf981ea326c879	d__Bacteria	p__Acidobacteriota	c__Vicinamibacteria	o__Vicinamibacterales	f__uncultured_o__Vicinamibacterales	g__uncultured_o__Vicinamibacterales		ASV4214
d725b673b0dbf870f7033263ca72f92d	d__Bacteria	p__Chloroflexi	c__Anaerolineae	o__Ardenticatenales	f__uncultured_o__Ardenticatenales	g__uncultured_o__Ardenticatenales	s__uncultured_bacterium	ASV3290
bfaac0e49f7c91f4208472c6f7a31eb6	d__Bacteria	p__Acidobacteriota	c__Vicinamibacteria	o__Vicinamibacterales	f__Vicinamibacteraceae	g__Vicinamibacteraceae		ASV3543
e88f15d104eb66ecd0f7d53855771c9d	d__Bacteria	p__Chloroflexi	c__Chloroflexia	o__Chloroflexales	f__Chloroflexaceae	g__unclassified_f__Chloroflexaceae		ASV4412
30f7e303e2f13b08c3f49bc6342af5ee	d__Bacteria	p__Bacteroidota	c__Bacteroidia	o__Sphingobacteriales	f__env.OPS_17	g__env.OPS_17		ASV1391
809c0fa4b71c34d6ab912ab8ea3131bc	d__Bacteria	p__Actinobacteriota	c__Thermoleophilia	o__Gaiellales	f__Gaiellaceae	g__Gaiella		ASV1132
07441ec79722db4885de0850eefa8c7f	d__Bacteria	p__Proteobacteria	c__Gammaproteobacteria	o__Burkholderiales	f__TRA3-20	g__TRA3-20		ASV354
8cdf9d2af0662bc35a347a99edca92ec	d__Bacteria	p__Firmicutes	c__Bacilli	o__Bacillales	f__Bacillaceae	g__Bacillus	s__Bacillus_halmapalus	ASV3261
b13d1e34ca6d4a5fad58f2f69b33d571	d__Bacteria	p__Proteobacteria	c__Gammaproteobacteria	o__Burkholderiales	f__Comamonadaceae	g__Ideonella		ASV656
f1319503390e4c6668aaa83752205719	d__Bacteria	p__Chloroflexi	c__Anaerolineae	o__SBR1031	f__SBR1031	g__SBR1031		ASV2975
7132cddeca47abbd7fd26d46606ea6d7	d__Bacteria	p__Patescibacteria	c__WWE3	o__WWE3	f__WWE3	g__WWE3	s__bacterium_enrichment	ASV1255
710e0af3fbaf1a9682539e1c0a74c5e6	d__Bacteria	p__Acidobacteriota	c__Vicinamibacteria	o__Vicinamibacterales	f__Vicinamibacteraceae	g__Vicinamibacteraceae		ASV8358
2f80469c5ad5c4c9b2c7741252369a3e	d__Bacteria	p__Cyanobacteria	c__Sericytochromatia	o__Sericytochromatia	f__Sericytochromatia	g__Sericytochromatia	s__uncultured_bacterium	ASV3592
ffbfd9bf900de31b3e8e70463bf9b497	d__Bacteria	p__Proteobacteria	c__Alphaproteobacteria	o__Rhizobiales	f__Rhizobiaceae	g__Allorhizobium-Neorhizobium-Pararhizobium-Rhizobium		ASV1169
1e41352a2769f7bfebb1b6374939ff71	d__Bacteria	p__Chloroflexi	c__Anaerolineae	o__SBR1031	f__SBR1031	g__SBR1031	s__uncultured_bacterium	ASV1591
adbbcfcad732dd7c509ebdd3e1bfb9f3	d__Bacteria	p__Chloroflexi	c__Chloroflexia	o__Chloroflexales	f__Roseiflexaceae	g__uncultured_f__Roseiflexaceae	s__uncultured_bacterium	ASV2484
7358bb5191002e820c20d967981a9021	d__Bacteria	p__Acidobacteriota	c__Vicinamibacteria	o__Vicinamibacterales	f__uncultured_o__Vicinamibacterales	g__uncultured_o__Vicinamibacterales		ASV7443
714eec75bd634d8e0327e8f283259a3b	d__Bacteria	p__Proteobacteria	c__Alphaproteobacteria	o__Rhizobiales	f__Rhizobiales_Incertae_Sedis	g__uncultured_f__Rhizobiales_Incertae_Sedis		ASV1906
3b601aa4522f6c4ab16516d5e43ecc97	d__Bacteria	p__Acidobacteriota	c__Vicinamibacteria	o__Vicinamibacterales	f__uncultured_o__Vicinamibacterales	g__uncultured_o__Vicinamibacterales		ASV1340
ab33169c874ab488ef1d9ecb396b8921	d__Bacteria	p__Chloroflexi	c__Chloroflexia	o__Chloroflexales	f__Roseiflexaceae	g__uncultured_f__Roseiflexaceae	s__uncultured_bacterium	ASV3877
4ff8cd7619097f3ebd1c07ee41d56173	d__Bacteria	p__Bacteroidota	c__Bacteroidia	o__Cytophagales	f__Hymenobacteraceae	g__Pontibacter		ASV143
f3f3f4076e59d68f6933edbff12b545f	d__Bacteria	p__Gemmatimonadota	c__Gemmatimonadetes	o__Gemmatimonadales	f__Gemmatimonadaceae	g__uncultured_f__Gemmatimonadaceae		ASV4893
40e6e0a444fe6553f399be420700d2d1	d__Bacteria	p__Gemmatimonadota	c__Gemmatimonadetes	o__Gemmatimonadales	f__Gemmatimonadaceae	g__Gemmatimonas		ASV2208
499c10dbd5d61193a76f29f739330a02	d__Bacteria	p__Proteobacteria	c__Gammaproteobacteria	o__Burkholderiales	f__TRA3-20	g__TRA3-20		ASV1530
e571a5a7d606d47cc763398608d0c23d	d__Bacteria	p__Chloroflexi	c__KD4-96	o__KD4-96	f__KD4-96	g__KD4-96	s__uncultured_Chloroflexi	ASV532
bbb9187866d08f9901e57a8c15775f16	d__Bacteria	p__Proteobacteria	c__Gammaproteobacteria	o__Burkholderiales	f__Nitrosomonadaceae	g__mle1-7	s__uncultured_beta	ASV1607
5cc8eeb8f22b4077900b1b4c7fd2ea51	d__Bacteria	p__Myxococcota	c__Myxococcia	o__Myxococcales	f__Myxococcaceae	g__uncultured_f__Myxococcaceae	s__uncultured_bacterium	ASV4545
d4804c3319662e932777ffaab7515e27	d__Bacteria	p__Acidobacteriota	c__Vicinamibacteria	o__Vicinamibacterales	f__Vicinamibacteraceae	g__Vicinamibacteraceae		ASV5702
e75d7690b82f6fb340be3bde209fe74d	d__Bacteria	p__Actinobacteriota	c__Acidimicrobiia	o__uncultured_c__Acidimicrobiia	f__uncultured_c__Acidimicrobiia	g__uncultured_c__Acidimicrobiia		ASV3773
746c2e0b949901222b80f8f9c3c5d453	d__Bacteria	p__Chloroflexi	c__Anaerolineae	o__SBR1031	f__SBR1031	g__SBR1031	s__uncultured_bacterium	ASV5406
6cb283f6b7379c225872bac6dd5ad35d	d__Bacteria	p__Acidobacteriota	c__Holophagae	o__Subgroup_7	f__Subgroup_7	g__Subgroup_7		ASV2537
ca3aa2cac5f6c382d656a939992ad21f	d__Bacteria	p__Acidobacteriota	c__Vicinamibacteria	o__Vicinamibacterales	f__uncultured_o__Vicinamibacterales	g__uncultured_o__Vicinamibacterales		ASV2615
f8124f7f4dccecba25b46bde345f4a50	d__Bacteria	p__Acidobacteriota	c__Vicinamibacteria	o__Vicinamibacterales	f__uncultured_o__Vicinamibacterales	g__uncultured_o__Vicinamibacterales		ASV2452
47cca33fdbd381e6b9cfed2ad39aa468	d__Bacteria	p__Acidobacteriota	c__Holophagae	o__Subgroup_7	f__Subgroup_7	g__Subgroup_7		ASV1161
d22f3df04b0f668b0be29e849d36922e	d__Bacteria	p__Cyanobacteria	c__Cyanobacteriia	o__Oxyphotobacteria_Incertae_Sedis	f__Unknown_Family	g__Leptolyngbya_ANT.L52.2	s__uncultured_Oscillatoriales	ASV2955
36b3c9d0587498d86e8ab9fe65ea571b	d__Bacteria	p__Methylomirabilota	c__Methylomirabilia	o__Rokubacteriales	f__Rokubacteriales	g__Rokubacteriales		ASV4132
8e5811f68b9f21bf1faea0c65c9cc962	d__Bacteria	p__Chloroflexi	c__Anaerolineae	o__SBR1031	f__SBR1031	g__SBR1031	s__uncultured_soil	ASV5885
bc88bb8f2b598cb99f9d1cfd1e906c40	d__Bacteria	p__Actinobacteriota	c__Acidimicrobiia	o__IMCC26256	f__IMCC26256	g__IMCC26256		ASV1110
e3e46f30a2a97e40cb9c19422b4b54e2	d__Bacteria	p__Actinobacteriota	c__Thermoleophilia	o__Gaiellales	f__uncultured_o__Gaiellales	g__uncultured_o__Gaiellales		ASV2550
686a003a2643aa42067c332ca74c9211	d__Bacteria	p__Actinobacteriota	c__Acidimicrobiia	o__Microtrichales	f__Ilumatobacteraceae	g__uncultured_f__Ilumatobacteraceae		ASV2454
fbab712281b396f34a76ea6011b17d5f	d__Bacteria	p__Bacteroidota	c__Bacteroidia	o__Cytophagales	f__Microscillaceae	g__unclassified_f__Microscillaceae		ASV764
66c8ab0e8f9230f7f75d2123a0811107	d__Bacteria	p__Proteobacteria	c__Gammaproteobacteria	o__Xanthomonadales	f__Xanthomonadaceae	g__Lysobacter		ASV746
ec08820aee0f4639914084afc4161a34	d__Bacteria	p__Myxococcota	c__Polyangia	o__Nannocystales	f__Nannocystaceae	g__Nannocystis		ASV4897
21eaf42e8bba97b6fff0b2cda625a602	d__Bacteria	p__Bdellovibrionota	c__Bdellovibrionia	o__Bdellovibrionales	f__Bdellovibrionaceae	g__Bdellovibrio		ASV7895
4fd72f3551ce1fe631769dbffd841360	d__Bacteria	p__Proteobacteria	c__Alphaproteobacteria	o__Rhizobiales	f__Beijerinckiaceae	g__Microvirga		ASV1261
90cbfe6ec0cc944d9f93993b16d841c8	d__Bacteria	p__Proteobacteria	c__Alphaproteobacteria	o__Rhizobiales	f__Devosiaceae	g__Pelagibacterium		ASV5675
4b0ae1dbcd8605561b69a830fd462f87	d__Bacteria	p__Proteobacteria	c__Gammaproteobacteria	o__Burkholderiales	f__Nitrosomonadaceae	g__oc32		ASV540
d44a9a3f8a1034c18afde985b2f06eee	d__Bacteria	p__Bacteroidota	c__Bacteroidia	o__Chitinophagales	f__Chitinophagaceae	g__Pseudoflavitalea		ASV3103
5887bbed8edc7d82744743ec0ef9f33f	d__Bacteria	p__Proteobacteria	c__Alphaproteobacteria	o__uncultured_c__Alphaproteobacteria	f__uncultured_c__Alphaproteobacteria	g__uncultured_c__Alphaproteobacteria	s__uncultured_Rhodobacteraceae	ASV4814
3a49963420f9d32dbb772059e0a33333	d__Bacteria	p__Actinobacteriota	c__Acidimicrobiia	o__IMCC26256	f__IMCC26256	g__IMCC26256		ASV2089
ca13475a0fc07277571617dbf9baa2ef	d__Bacteria	p__Methylomirabilota	c__Methylomirabilia	o__Rokubacteriales	f__WX65	g__WX65	s__uncultured_bacterium	ASV4281
e3d2b91880a0733ab0f294b90a55577d	d__Bacteria	p__Gemmatimonadota	c__Gemmatimonadetes	o__Gemmatimonadales	f__Gemmatimonadaceae	g__unclassified_f__Gemmatimonadaceae		ASV1719
40335e2ed58fe10804fc3da425c03bb6	d__Bacteria	p__Verrucomicrobiota	c__Verrucomicrobiae	o__Verrucomicrobiales	f__Rubritaleaceae	g__Luteolibacter		ASV2353
c54eaf42c87ba812d08c4c9491ab2f96	d__Bacteria	p__Actinobacteriota	c__Acidimicrobiia	o__Actinomarinales	f__uncultured_o__Actinomarinales	g__uncultured_o__Actinomarinales	s__uncultured_soil	ASV162
40bc8d007b105e303827d545c7680575	d__Bacteria	p__Myxococcota	c__Polyangia	o__Polyangiales	f__Polyangiaceae	g__Pajaroellobacter		ASV777
fbf6e2b50f03f7a9f1a578ea00bb3345	d__Bacteria	p__Patescibacteria	c__Berkelbacteria	o__Berkelbacteria	f__Berkelbacteria	g__Berkelbacteria	s__uncultured_bacterium	ASV2816
63841c2af0a4fedbb6b1695f3d3d6a30	d__Bacteria	p__Acidobacteriota	c__Acidobacteriae	o__Acidobacteriales	f__uncultured_o__Acidobacteriales	g__uncultured_o__Acidobacteriales		ASV5026
24b27cae6e883f78ec400ad9afb77a14	d__Bacteria	p__Verrucomicrobiota	c__Verrucomicrobiae	o__Chthoniobacterales	f__Terrimicrobiaceae	g__Terrimicrobium	s__uncultured_Verrucomicrobia	ASV2474
9b7fc9b3d03ab9199e78b46f5dfe300b	d__Bacteria	p__Proteobacteria	c__Gammaproteobacteria	o__Salinisphaerales	f__Solimonadaceae	g__Panacagrimonas	s__uncultured_bacterium	ASV4078
9302afc6477fe5e436c0553a014508ca	d__Bacteria	p__Acidobacteriota	c__Acidobacteriae	o__Bryobacterales	f__Bryobacteraceae	g__Bryobacter	s__uncultured_soil	ASV2402
f42b458fc4ddbd685f31374c4f255cb1	d__Bacteria	p__Bdellovibrionota	c__Bdellovibrionia	o__Bdellovibrionales	f__Bdellovibrionaceae	g__Bdellovibrio	s__uncultured_bacterium	ASV1662
8c67186064841ddc0f86f2933e3ec612	d__Bacteria	p__Bdellovibrionota	c__Bdellovibrionia	o__Bdellovibrionales	f__Bdellovibrionaceae	g__Bdellovibrio	s__Bdellovibrionales_bacterium	ASV5641
0c8bf2b51ffe959e6b2f98ce8dd1884b	d__Bacteria	p__Proteobacteria	c__Gammaproteobacteria	o__Xanthomonadales	f__Xanthomonadaceae	g__Lysobacter	s__Lysobacter_sp.	ASV570
e5e1f4cd5c13d673a89e9cffe9be54f9	d__Bacteria	p__Proteobacteria	c__Gammaproteobacteria	o__Burkholderiales	f__Nitrosomonadaceae	g__MND1		ASV3208
0add8a14cd2f1bacea2ff1c7a18279c6	d__Bacteria	p__Myxococcota	c__bacteriap25	o__bacteriap25	f__bacteriap25	g__bacteriap25		ASV279
0d4a3604a3910a2a40dc2d9f0b5ddd7a	d__Bacteria	p__Firmicutes	c__Bacilli	o__Alicyclobacillales	f__Alicyclobacillaceae	g__Tumebacillus		ASV2788
e4cb19fc45a7269c404bc5dec43e1747	d__Bacteria	p__Firmicutes	c__Bacilli	o__Bacillales	f__Bacillaceae	g__Bacillus		ASV7848
8ce1e77392f424560f1a712d6e9e7062	d__Bacteria	p__Chloroflexi	c__TK10	o__TK10	f__TK10	g__TK10		ASV409
d0ccc274e938a66b4c70fd685e775f3d	d__Bacteria	p__Armatimonadota	c__uncultured_p__Armatimonadota	o__uncultured_p__Armatimonadota	f__uncultured_p__Armatimonadota	g__uncultured_p__Armatimonadota		ASV3025
0c8e53cee2142dc7c1119c44f8b1be44	d__Bacteria	p__Actinobacteriota	c__Acidimicrobiia	o__unclassified_c__Acidimicrobiia	f__unclassified_c__Acidimicrobiia	g__unclassified_c__Acidimicrobiia		ASV2824
58d95c92b4f0564cf9e909835bbbe16d	d__Bacteria	p__NB1-j	c__NB1-j	o__NB1-j	f__NB1-j	g__NB1-j		ASV1076
a7ac0db174a388ffdfc3ee2b3f77247f	d__Bacteria	p__Myxococcota	c__bacteriap25	o__bacteriap25	f__bacteriap25	g__bacteriap25		ASV4136
d5d08279bfdcb0f90b97ada7acf8f6b1	d__Bacteria	p__Acidobacteriota	c__Subgroup_25	o__Subgroup_25	f__Subgroup_25	g__Subgroup_25	s__uncultured_bacterium	ASV5378
78ac8cdc0428e30dc707fbe1e0d344e9	d__Bacteria	p__Bacteroidota	c__Bacteroidia	o__Cytophagales	f__Hymenobacteraceae	g__Adhaeribacter	s__uncultured_bacterium	ASV1197
7c2d5f23ae7b157f498e01b27cf9be1d	d__Bacteria	p__Chloroflexi	c__Anaerolineae	o__SBR1031	f__SBR1031	g__SBR1031	s__uncultured_bacterium	ASV3111
3d70b015179ed3375bb701cf26fff464	d__Bacteria	p__Proteobacteria	c__Gammaproteobacteria	o__Burkholderiales	f__TRA3-20	g__TRA3-20		ASV1207
63fe6282ea2bd540ba2b5a06a4442f90	d__Bacteria	p__Bacteroidota	c__Bacteroidia	o__Cytophagales	f__Microscillaceae	g__uncultured_f__Microscillaceae		ASV4458
44de75b64743ddb923b582c391cb212a	d__Bacteria	p__Chloroflexi	c__Anaerolineae	o__SBR1031	f__A4b	g__A4b		ASV1269
cf4e13fc1fd2146e267464598223f2ce	d__Bacteria	p__Acidobacteriota	c__Vicinamibacteria	o__Vicinamibacterales	f__Vicinamibacteraceae	g__Vicinamibacteraceae		ASV1708
7e7c7e3ea564382a8b11be18e91d4b70	d__Bacteria	p__Chloroflexi	c__Anaerolineae	o__Anaerolineales	f__Anaerolineaceae	g__uncultured_f__Anaerolineaceae	s__uncultured_Chloroflexi	ASV4102
929cd3140fe34ca3dbac8232bb5b9843	d__Bacteria	p__Proteobacteria	c__Gammaproteobacteria	o__Burkholderiales	f__Sutterellaceae	g__uncultured_f__Sutterellaceae		ASV5888
b2cec91d3f4f50139f61a19e9ca1058f	d__Bacteria	p__Bacteroidota	c__Bacteroidia	o__Chitinophagales	f__Chitinophagaceae	g__Edaphobaculum		ASV929
0aba92250df5cfeb86edc24a8868a046	d__Bacteria	p__Chloroflexi	c__KD4-96	o__KD4-96	f__KD4-96	g__KD4-96		ASV3904
2ff248ca8a0993802d960b54cc4f339a	d__Bacteria	p__Proteobacteria	c__Gammaproteobacteria	o__Burkholderiales	f__Oxalobacteraceae	g__Noviherbaspirillum		ASV1238
3448f6fc795c38b9984424dc3ca48f1d	d__Bacteria	p__Bacteroidota	c__Bacteroidia	o__Sphingobacteriales	f__env.OPS_17	g__env.OPS_17		ASV3015
0235b0787d997101b00af141aea889de	d__Bacteria	p__Chloroflexi	c__Anaerolineae	o__SBR1031	f__SBR1031	g__SBR1031	s__uncultured_soil	ASV3490
a9a20efca1336c1192516ba83c1baae2	d__Bacteria	p__Proteobacteria	c__Alphaproteobacteria	o__Sphingomonadales	f__Sphingomonadaceae	g__Sphingomonas		ASV76
1c10f6acb616981f08abcc778d5fe826	d__Bacteria	p__Chloroflexi	c__Chloroflexia	o__Chloroflexales	f__Roseiflexaceae	g__uncultured_f__Roseiflexaceae	s__uncultured_bacterium	ASV3060
ae08ca46b43c7e2f7ed963698a44d8cf	d__Bacteria	p__Nitrospirota	c__Nitrospiria	o__Nitrospirales	f__Nitrospiraceae	g__Nitrospira	s__uncultured_organism	ASV22
134064fe31268e2cfe5a5e408a88e211	d__Bacteria	p__Proteobacteria	c__Alphaproteobacteria	o__Caulobacterales	f__Caulobacteraceae	g__Phenylobacterium		ASV3447
5b99e2e09d4cd367ee0450f3da4c4d2b	d__Bacteria	p__Acidobacteriota	c__Holophagae	o__Subgroup_7	f__Subgroup_7	g__Subgroup_7		ASV3299
05d478fc12ee15260aaeb77752eba740	d__Bacteria	p__Proteobacteria	c__Gammaproteobacteria	o__Burkholderiales	f__Hydrogenophilaceae	g__Thiobacillus		ASV2592
a1e0ed57a207957cbc242b06f2c58a1c	d__Bacteria	p__Gemmatimonadota	c__Gemmatimonadetes	o__Gemmatimonadales	f__Gemmatimonadaceae	g__Roseisolibacter		ASV5334
52c649bd2587fb98aa407649397110b9	d__Bacteria	p__Gemmatimonadota	c__Longimicrobia	o__Longimicrobiales	f__Longimicrobiaceae	g__YC-ZSS-LKJ147	s__uncultured_bacterium	ASV553
17c899d34fc0e22b37fd61edc31efb1f	d__Bacteria	p__Proteobacteria	c__Gammaproteobacteria	o__Burkholderiales	f__Nitrosomonadaceae	g__mle1-7	s__uncultured_beta	ASV7119
59f9440641e6fa5358113d68c35265c0	d__Bacteria	p__Actinobacteriota	c__Actinobacteria	o__Frankiales	f__Sporichthyaceae	g__Sporichthya		ASV4320
08faa4fcf3bf8070febe0258cdee1ae2	d__Bacteria	p__Proteobacteria	c__Gammaproteobacteria	o__Methylococcales	f__Methylomonadaceae	g__Methylobacter		ASV2314
e80531672c8bbefaa5cd61105b13ac59	d__Bacteria	p__Patescibacteria	c__Saccharimonadia	o__Saccharimonadales	f__unclassified_o__Saccharimonadales	g__unclassified_o__Saccharimonadales		ASV606
f6b42c528feee10613a607300b45d251	d__Bacteria	p__Gemmatimonadota	c__Gemmatimonadetes	o__Gemmatimonadales	f__Gemmatimonadaceae	g__uncultured_f__Gemmatimonadaceae		ASV3605
e214d9bfafbae43852a3003834fcb4a2	d__Bacteria	p__Myxococcota	c__Polyangia	o__Haliangiales	f__Haliangiaceae	g__Haliangium		ASV1629
0962f5c9cedde5b0d68cbabc584395eb	d__Bacteria	p__Actinobacteriota	c__Thermoleophilia	o__Solirubrobacterales	f__Solirubrobacteraceae	g__Solirubrobacter	s__uncultured_bacterium	ASV2904
16a877c014a709b3d96465504c108dc4	d__Bacteria	p__Chloroflexi	c__Anaerolineae	o__SBR1031	f__unclassified_o__SBR1031	g__unclassified_o__SBR1031		ASV3766
fc82d0f082a6892b3dc34871f3c67838	d__Bacteria	p__Proteobacteria	c__Alphaproteobacteria	o__Rhodobacterales	f__Rhodobacteraceae	g__Rubellimicrobium	s__uncultured_bacterium	ASV2012
457183f6d1fd8d670cc5d48d28b9ae29	d__Bacteria	p__Proteobacteria	c__Alphaproteobacteria	o__Rhizobiales	f__Methyloligellaceae	g__uncultured_f__Methyloligellaceae		ASV864
d009f58b5da8d220499ad9fb373e48bc	d__Bacteria	p__Bacteroidota	c__Bacteroidia	o__Cytophagales	f__Hymenobacteraceae	g__Pontibacter		ASV504
65f5427684d5b8a72237641801a1a1e5	d__Bacteria	p__Bacteroidota	c__Bacteroidia	o__Chitinophagales	f__Chitinophagaceae	g__unclassified_f__Chitinophagaceae		ASV1234
f5c12f44b1001f8b50146078a604d1bd	d__Bacteria	p__Actinobacteriota	c__Actinobacteria	o__Propionibacteriales	f__Nocardioidaceae	g__Nocardioides		ASV118
5e278b9c44d15146adeaac7a225424ec	d__Bacteria	p__Sumerlaeota	c__Sumerlaeia	o__Sumerlaeales	f__Sumerlaeaceae	g__Sumerlaea	s__uncultured_Acidobacteria	ASV9708
f54e83351db5495a9d95f4e6bfecf0c6	d__Bacteria	p__Bacteroidota	c__Bacteroidia	o__Sphingobacteriales	f__env.OPS_17	g__env.OPS_17	s__uncultured_Bacteroidetes	ASV5631
c844b8c737c2d71151686d8ec5884b18	d__Bacteria	p__Actinobacteriota	c__MB-A2-108	o__MB-A2-108	f__MB-A2-108	g__MB-A2-108	s__uncultured_actinobacterium	ASV4071
37a1433f8a45fea9624b9fbafa07e46f	d__Bacteria	p__Proteobacteria	c__Gammaproteobacteria	o__Burkholderiales	f__Nitrosomonadaceae	g__Ellin6067		ASV2137
3cd3b31ed6cf5074abdd635dda50993f	d__Bacteria	p__Bacteroidota	c__Bacteroidia	o__Chitinophagales	f__Chitinophagaceae	g__Cnuella	s__Bifissio_spartinae	ASV374
309acf4afed138606d9a7a67356840b6	d__Bacteria	p__Proteobacteria	c__Gammaproteobacteria	o__Burkholderiales	f__Comamonadaceae	g__Rhizobacter		ASV3764
068bddf1fc5a582f1ffe2219310f468f	d__Bacteria	p__Cyanobacteria	c__Sericytochromatia	o__Sericytochromatia	f__Sericytochromatia	g__Sericytochromatia	s__uncultured_bacterium	ASV1832
fcb90d8269f2d9f4228594a7fccd8106	d__Bacteria	p__Proteobacteria	c__Gammaproteobacteria	o__Xanthomonadales	f__Xanthomonadaceae	g__Lysobacter		ASV166
1b34a90974d4b747d66c79d7ed8ec2a8	d__Bacteria	p__Acidobacteriota	c__Vicinamibacteria	o__Vicinamibacterales	f__Vicinamibacteraceae	g__Vicinamibacteraceae		ASV1692
dd0255fcfd2ece00dd5a9613fc07a938	d__Bacteria	p__Planctomycetota	c__Phycisphaerae	o__Phycisphaerales	f__Phycisphaeraceae	g__uncultured_f__Phycisphaeraceae	s__uncultured_bacterium	ASV4128
f8494df4563ebdfc181c6e0b7026f94b	d__Bacteria	p__Planctomycetota	c__Phycisphaerae	o__Phycisphaerales	f__Phycisphaeraceae	g__uncultured_f__Phycisphaeraceae	s__uncultured_bacterium	ASV5052
3d03882cab9e7afaa102eba51a620973	d__Bacteria	p__Verrucomicrobiota	c__Verrucomicrobiae	o__UA11	f__UA11	g__UA11	s__uncultured_bacterium	ASV2541
87ef00c44475b7d9d8bf9625dfdb7656	d__Bacteria	p__Actinobacteriota	c__Actinobacteria	o__Streptomycetales	f__Streptomycetaceae	g__Streptomyces		ASV1121
a6c2132428777d64550dfd2d8cd60833	d__Bacteria	p__Acidobacteriota	c__Thermoanaerobaculia	o__Thermoanaerobaculales	f__Thermoanaerobaculaceae	g__Subgroup_10		ASV3198
d4da3efae342b67f85d10b7dee888eeb	d__Bacteria	p__Acidobacteriota	c__Blastocatellia	o__Pyrinomonadales	f__Pyrinomonadaceae	g__RB41	s__uncultured_Acidobacteriaceae	ASV4601
1bae9fe55e6caf3f9ddf37a668270ca1	d__Bacteria	p__Actinobacteriota	c__Thermoleophilia	o__Solirubrobacterales	f__67-14	g__67-14		ASV1496
df78a91cfe4af8b4f8a1db0167ccfaca	d__Bacteria	p__Acidobacteriota	c__Vicinamibacteria	o__Vicinamibacterales	f__uncultured_o__Vicinamibacterales	g__uncultured_o__Vicinamibacterales		ASV3340
7f3a22eae9a00e46b122239ba2241982	d__Bacteria	p__Actinobacteriota	c__Acidimicrobiia	o__IMCC26256	f__IMCC26256	g__IMCC26256		ASV4050
4cbddee6ae2aedb7a12847d3715232c4	d__Bacteria	p__Planctomycetota	c__Phycisphaerae	o__Phycisphaerales	f__Phycisphaeraceae	g__SM1A02	s__metagenome	ASV7901
0e8039a5cdc5726b95be7d2d4a81f2cd	d__Bacteria	p__Firmicutes	c__Bacilli	o__Paenibacillales	f__Paenibacillaceae	g__Paenibacillus	s__Paenibacillus_kobensis	ASV2757
c13a1a937bfae505a2331e666839dfa7	d__Bacteria	p__Bacteroidota	c__Bacteroidia	o__Cytophagales	f__Microscillaceae	g__uncultured_f__Microscillaceae		ASV1552
d8fc6f8bf6db25ff66d537dd2f549887	d__Bacteria	p__Proteobacteria	c__Alphaproteobacteria	o__Rhizobiales	f__Hyphomicrobiaceae	g__Pedomicrobium		ASV2587
48ba2e0dd8dfaa8a8f14921741169869	d__Bacteria	p__Proteobacteria	c__Gammaproteobacteria	o__Burkholderiales	f__Comamonadaceae	g__unclassified_f__Comamonadaceae		ASV1021
c52c69c080ecd8aa0546c2debb769d53	d__Bacteria	p__Bacteroidota	c__Bacteroidia	o__Cytophagales	f__Hymenobacteraceae	g__Pontibacter	s__Pontibacter_populi	ASV856
6a8e9ec56837db0cd0546e2912f15d1a	d__Bacteria	p__Chloroflexi	c__Chloroflexia	o__Chloroflexales	f__Chloroflexaceae	g__Candidatus_Chloroploca	s__uncultured_bacterium	ASV486
3e8cbabd6bf71cf46ef64eec3ae6e657	d__Bacteria	p__Firmicutes	c__Clostridia	o__Clostridiales	f__Clostridiaceae	g__Clostridium_sensu_stricto_13		ASV1986
f942be7ae8d20949640541ddb03fb9ff	d__Bacteria	p__Proteobacteria	c__Gammaproteobacteria	o__Burkholderiales	f__Nitrosomonadaceae	g__Ellin6067		ASV237
e6646d6da586d435024c0bf2c7ff6f8b	d__Bacteria	p__Chloroflexi	c__Dehalococcoidia	o__S085	f__S085	g__S085	s__uncultured_bacterium	ASV3007
ea547d952f7bf20144ef7b4c51d516d6	d__Bacteria	p__Fibrobacterota	c__Fibrobacteria	o__Fibrobacterales	f__Fibrobacteraceae	g__possible_genus_04	s__uncultured_bacterium	ASV6506
b1124e06eefcefdf957d487c5ecbf8d1	d__Bacteria	p__Chloroflexi	c__Anaerolineae	o__SBR1031	f__SBR1031	g__SBR1031	s__uncultured_soil	ASV651
d9e3ec331466badaf2f65db4b280cb1b	d__Bacteria	p__Myxococcota	c__Polyangia	o__Polyangiales	f__BIrii41	g__BIrii41	s__uncultured_bacterium	ASV2273
f6647728f01429574ca66ec42e976d2b	d__Bacteria	p__Chloroflexi	c__Anaerolineae	o__unclassified_c__Anaerolineae	f__unclassified_c__Anaerolineae	g__unclassified_c__Anaerolineae		ASV3399
6336dfdd909f9ef17264a0eb85db0e4a	d__Bacteria	p__Nitrospirota	c__Nitrospiria	o__Nitrospirales	f__Nitrospiraceae	g__Nitrospira		ASV569
391803996632b7acadc4596e20aa617b	d__Bacteria	p__Chloroflexi	c__Anaerolineae	o__SBR1031	f__SBR1031	g__SBR1031	s__uncultured_bacterium	ASV2093
31ef4618ce8bac9997dee0058baf5730	d__Bacteria	p__Proteobacteria	c__Gammaproteobacteria	o__Gammaproteobacteria_Incertae_Sedis	f__Unknown_Family	g__Acidibacter		ASV2203
fb3d3b5a03c86df00adbe00ad373df77	d__Bacteria	p__Bacteroidota	c__Bacteroidia	o__Chitinophagales	f__Chitinophagaceae	g__Flavitalea	s__uncultured_bacterium	ASV3778
138afade3d3fd928e5bbae76164b18d8	d__Bacteria	p__Bacteroidota	c__Bacteroidia	o__Chitinophagales	f__Chitinophagaceae	g__Cnuella	s__Cnuella_takakiae	ASV4546
5d8db0f1498a21dcc857e3b2524136dd	d__Bacteria	p__Firmicutes	c__Bacilli	o__Bacillales	f__Bacillaceae	g__Bacillus		ASV5123
38c59deffaa4db5d12b598adb1e5b5b7	d__Bacteria	p__Bacteroidota	c__Bacteroidia	o__Cytophagales	f__Cytophagaceae	g__Cytophaga	s__uncultured_bacterium	ASV4932
4afce44a23695f0b6a0a5c18c6209dfe	d__Bacteria	p__Firmicutes	c__Bacilli	o__Bacillales	f__Bacillaceae	g__Bacillus		ASV5343
d989a69adce3cec76f76153b03676811	d__Bacteria	p__Actinobacteriota	c__Actinobacteria	o__Propionibacteriales	f__Nocardioidaceae	g__Nocardioides	s__Nocardioides_exalbidus	ASV116
ab6ab5087a572e6a4af9b291a896f678	d__Bacteria	p__Proteobacteria	c__Gammaproteobacteria	o__Gammaproteobacteria_Incertae_Sedis	f__Unknown_Family	g__Acidibacter		ASV2076
6c3a5a444f70c2fe24044ccda23cb4cb	d__Bacteria	p__Proteobacteria	c__Gammaproteobacteria	o__Steroidobacterales	f__Steroidobacteraceae	g__Steroidobacter		ASV718
5bd7a23b1b842849848ab73311ef36de	d__Bacteria	p__Proteobacteria	c__Alphaproteobacteria	o__Rhizobiales	f__Beijerinckiaceae	g__Bosea		ASV1610
e18c2fdaa2af108f8ce418f8a8bdb39a	d__Bacteria	p__Proteobacteria	c__Gammaproteobacteria	o__R7C24	f__R7C24	g__R7C24	s__uncultured_gamma	ASV3050
3a2e54e8e328160c398867ec66d09558	d__Bacteria	p__Actinobacteriota	c__Actinobacteria	o__Propionibacteriales	f__Nocardioidaceae	g__Nocardioides	s__Nocardioides_dilutus	ASV3136
d1ee48bbf372ccff9027c6b6458b4a5a	d__Bacteria	p__Chloroflexi	c__Anaerolineae	o__SBR1031	f__SBR1031	g__SBR1031	s__uncultured_soil	ASV1892
f04b09428abf8dce34bced8c91504ada	d__Bacteria	p__Myxococcota	c__Polyangia	o__VHS-B3-70	f__VHS-B3-70	g__VHS-B3-70	s__uncultured_bacterium	ASV2914
0fa6afaed68645e84423f6be803cc1b7	d__Bacteria	p__Proteobacteria	c__Alphaproteobacteria	o__Sphingomonadales	f__Sphingomonadaceae	g__Sphingomonas		ASV1323
d4bfcdf21f62c28d95bbcb4c65fb2d5e	d__Bacteria	p__Chloroflexi	c__Chloroflexia	o__Chloroflexales	f__Chloroflexaceae	g__FFCH7168	s__uncultured_bacterium	ASV4143
2483978503771a3364dbf433810d6645	d__Bacteria	p__Proteobacteria	c__Gammaproteobacteria	o__Burkholderiales	f__Hydrogenophilaceae	g__Thiobacillus		ASV2729
056a5271669f0e528481c1c5c89e549d	d__Bacteria	p__Gemmatimonadota	c__Gemmatimonadetes	o__Gemmatimonadales	f__Gemmatimonadaceae	g__unclassified_f__Gemmatimonadaceae		ASV7231
0a9500e9159f0c4de9ae990d0b22e195	d__Bacteria	p__Acidobacteriota	c__Vicinamibacteria	o__Vicinamibacterales	f__uncultured_o__Vicinamibacterales	g__uncultured_o__Vicinamibacterales		ASV1952
05f947ca8c3ffba924a92604dd194bc0	d__Bacteria	p__Actinobacteriota	c__Thermoleophilia	o__Solirubrobacterales	f__Solirubrobacteraceae	g__Conexibacter	s__Conexibacter_sp.	ASV2878
d259b5c656e7b0240b3c280e2cadb3d0	d__Bacteria	p__Proteobacteria	c__Alphaproteobacteria	o__Sphingomonadales	f__Sphingomonadaceae	g__Novosphingobium		ASV710
cd03dc6f367ef15406cf076f3524122b	d__Bacteria	p__Proteobacteria	c__Gammaproteobacteria	o__Steroidobacterales	f__Steroidobacteraceae	g__Steroidobacter	s__Steroidobacter_agariperforans	ASV1843
49f2ec23c5277bc50ce634bca977011e	d__Bacteria	p__Proteobacteria	c__Gammaproteobacteria	o__Gammaproteobacteria_Incertae_Sedis	f__Unknown_Family	g__Acidibacter		ASV1685
8dfee6685da4071aa100f5ebc80382d4	d__Bacteria	p__Acidobacteriota	c__Acidobacteriae	o__PAUC26f	f__PAUC26f	g__PAUC26f	s__uncultured_Acidobacteriales	ASV4663
f7d776049da8126776402f64131eb14b	d__Bacteria	p__Actinobacteriota	c__Actinobacteria	o__Micrococcales	f__Microbacteriaceae	g__Agromyces		ASV623
2ed0b2959ff5f7d66f3dab75aa90069c	d__Bacteria	p__Patescibacteria	c__Berkelbacteria	o__Berkelbacteria	f__Berkelbacteria	g__Berkelbacteria	s__uncultured_bacterium	ASV5738
0aa1d84cd60b876e17be332353f305f4	d__Bacteria	p__Firmicutes	c__Bacilli	o__Bacillales	f__Bacillaceae	g__Bacillus		ASV330
395d943cdf9caf8a6b2312ee46941511	d__Bacteria	p__Acidobacteriota	c__Vicinamibacteria	o__Vicinamibacterales	f__uncultured_o__Vicinamibacterales	g__uncultured_o__Vicinamibacterales		ASV556
b5f8269e29f00016aa3a12bd2e92b68c	d__Bacteria	p__Acidobacteriota	c__Vicinamibacteria	o__Vicinamibacterales	f__Vicinamibacteraceae	g__Vicinamibacteraceae		ASV3892
2aef393051615dcbdd76a439601d0376	d__Bacteria	p__Gemmatimonadota	c__AKAU4049	o__AKAU4049	f__AKAU4049	g__AKAU4049	s__uncultured_bacterium	ASV3133
26fb70e612c01ae30b18b2c12ac7c582	d__Bacteria	p__Chloroflexi	c__OLB14	o__OLB14	f__OLB14	g__OLB14		ASV2065
389a94161993fa060fad4b81986bd8ed	d__Bacteria	p__Proteobacteria	c__Gammaproteobacteria	o__Xanthomonadales	f__Rhodanobacteraceae	g__Ahniella	s__uncultured_bacterium	ASV4147
d0970f05a40a8a1aa130800f05c9764b	d__Bacteria	p__Cyanobacteria	c__Cyanobacteriia	o__Cyanobacteriales	f__Coleofasciculaceae	g__Microcoleus_Es-Yyy1400		ASV934
76d22511423d5c17ffe199702eaf23e1	d__Bacteria	p__Proteobacteria	c__Alphaproteobacteria	o__Sphingomonadales	f__Sphingomonadaceae	g__Sandaracinobacter		ASV2133
e8028f0f1b749cbe0ddb8912abce7195	d__Bacteria	p__Bacteroidota	c__Bacteroidia	o__Chitinophagales	f__Chitinophagaceae	g__Puia		ASV1658
748d7bee3428bbdbeadaa980e7ace6ba	d__Bacteria	p__Chloroflexi	c__Chloroflexia	o__Chloroflexales	f__Roseiflexaceae	g__uncultured_f__Roseiflexaceae		ASV1024
2bc187a6a99a6a9905ce1c1e07e6b1f2	d__Bacteria	p__Myxococcota	c__Polyangia	o__Polyangiales	f__Phaselicystidaceae	g__Phaselicystis	s__uncultured_bacterium	ASV2728
884db4ec8299a08ca73f708acc78db6b	d__Bacteria	p__Acidobacteriota	c__Blastocatellia	o__Pyrinomonadales	f__Pyrinomonadaceae	g__RB41		ASV346
83cac5e5d630a3ef1b8b84a4f1bb54c4	d__Bacteria	p__Deinococcota	c__Deinococci	o__Deinococcales	f__Trueperaceae	g__Truepera	s__uncultured_Deinococcales	ASV588
1713895ecc0a30dbfaf7802df6476951	d__Bacteria	p__Proteobacteria	c__Gammaproteobacteria	o__Steroidobacterales	f__Steroidobacteraceae	g__Steroidobacter		ASV1351
e697c27e6acfa7a960b8e44ce1a57baa	d__Bacteria	p__Actinobacteriota	c__Acidimicrobiia	o__Actinomarinales	f__uncultured_o__Actinomarinales	g__uncultured_o__Actinomarinales	s__uncultured_Actinomycetales	ASV1254
f104286f542b29cd27816db540967a95	d__Bacteria	p__GAL15	c__GAL15	o__GAL15	f__GAL15	g__GAL15	s__uncultured_bacterium	ASV1812
12266fbcb56b15d01901801d76a145bc	d__Bacteria	p__Acidobacteriota	c__Vicinamibacteria	o__Vicinamibacterales	f__Vicinamibacteraceae	g__Vicinamibacteraceae		ASV3247
c59bc83e9c5ec4c078be7a0be57bfa53	d__Bacteria	p__Chloroflexi	c__KD4-96	o__KD4-96	f__KD4-96	g__KD4-96		ASV1504
38b38adb761b19c21385850052891257	d__Bacteria	p__Actinobacteriota	c__Thermoleophilia	o__Gaiellales	f__uncultured_o__Gaiellales	g__uncultured_o__Gaiellales		ASV3695
47561e0f0ee2f70b6e1b72b9e56c81d1	d__Bacteria	p__Chloroflexi	c__Anaerolineae	o__SBR1031	f__SBR1031	g__SBR1031	s__uncultured_soil	ASV963
04e0b20ddeeabf4d959fb23e5c5c6133	d__Bacteria	p__Actinobacteriota	c__Actinobacteria	o__Streptomycetales	f__Streptomycetaceae	g__Streptomyces		ASV64
fc1c3ee927792fefa843a7462be01e37	d__Bacteria	p__Desulfobacterota	c__Desulfuromonadia	o__Geobacterales	f__Geobacteraceae	g__Citrifermentans		ASV3129
92badd073e3033d8dd971e30911f3f9c	d__Bacteria	p__Bacteroidota	c__Bacteroidia	o__Cytophagales	f__Cytophagaceae	g__Rhodocytophaga		ASV5354
1ebc7ed9a70924cf239443d62d0eae6e	d__Bacteria	p__Acidobacteriota	c__Vicinamibacteria	o__Vicinamibacterales	f__Vicinamibacteraceae	g__Vicinamibacteraceae		ASV6806
351dddc8d727f3845ebff07dd8e6067f	d__Bacteria	p__Actinobacteriota	c__MB-A2-108	o__MB-A2-108	f__MB-A2-108	g__MB-A2-108	s__uncultured_bacterium	ASV5745
ce38a062e972eaebf34ae1982f8cb583	d__Bacteria	p__Proteobacteria	c__Gammaproteobacteria	o__Burkholderiales	f__Comamonadaceae	g__unclassified_f__Comamonadaceae		ASV2036
e8e31e43796e888e2dfdc7a5e1e5e7fc	d__Bacteria	p__Bacteroidota	c__Bacteroidia	o__Cytophagales	f__Microscillaceae	g__Ohtaekwangia		ASV5198
0a4fb40762303d09e061427b2c067475	d__Bacteria	p__Desulfobacterota	c__uncultured_p__Desulfobacterota	o__uncultured_p__Desulfobacterota	f__uncultured_p__Desulfobacterota	g__uncultured_p__Desulfobacterota	s__uncultured_proteobacterium	ASV3590
875eee95124b46de36181259f41aee01	d__Bacteria	p__Actinobacteriota	c__Actinobacteria	o__Frankiales	f__Geodermatophilaceae	g__Blastococcus		ASV1009
a5ce41f6dfb28fc032ba33cc2844cd56	d__Bacteria	p__Verrucomicrobiota	c__Verrucomicrobiae	o__Pedosphaerales	f__Pedosphaeraceae	g__Pedosphaeraceae	s__uncultured_bacterium	ASV4561
4bf96ecd517036548913b6b79e0153c6	d__Bacteria	p__Chloroflexi	c__KD4-96	o__KD4-96	f__KD4-96	g__KD4-96	s__uncultured_Chloroflexi	ASV743
2211e46df795f4b94b069f6bfd9568ff	d__Bacteria	p__Chloroflexi	c__Anaerolineae	o__Anaerolineales	f__Anaerolineaceae	g__uncultured_f__Anaerolineaceae		ASV1288
a620cfa5120572faf6d3d0e8227c0864	d__Bacteria	p__Gemmatimonadota	c__Longimicrobia	o__Longimicrobiales	f__Longimicrobiaceae	g__Longimicrobiaceae	s__uncultured_bacterium	ASV4029
8e044c3ff380044144e6f4e78c56c159	d__Bacteria	p__Actinobacteriota	c__Actinobacteria	o__Frankiales	f__uncultured_o__Frankiales	g__uncultured_o__Frankiales		ASV352
6d22906aeaf83a65ca0d193fca675842	d__Bacteria	p__Proteobacteria	c__Gammaproteobacteria	o__Xanthomonadales	f__Xanthomonadaceae	g__Lysobacter		ASV886
ed34b325484fe2ea0d35d885ce2bbc9c	d__Bacteria	p__Acidobacteriota	c__Vicinamibacteria	o__Vicinamibacterales	f__uncultured_o__Vicinamibacterales	g__uncultured_o__Vicinamibacterales	s__uncultured_bacterium	ASV998
44f584ce4816c6ab20869e27f512e7bc	d__Bacteria	p__Proteobacteria	c__Gammaproteobacteria	o__Burkholderiales	f__Methylophilaceae	g__MM2	s__uncultured_bacterium	ASV3978
5c61df2acbf3e97b16ffb06926906a89	d__Bacteria	p__Bacteroidota	c__Bacteroidia	o__Sphingobacteriales	f__env.OPS_17	g__env.OPS_17		ASV4270
1fe9bcb64e8e6983472d5b90eeae0e74	d__Bacteria	p__Proteobacteria	c__Gammaproteobacteria	o__CCD24	f__CCD24	g__CCD24		ASV106
d5d44dd2da645df92bdff5373a0bc844	d__Bacteria	p__Chloroflexi	c__Chloroflexia	o__Chloroflexales	f__Chloroflexaceae	g__FFCH7168	s__uncultured_bacterium	ASV1938
b6a2bd04029717b79404c83c7074b7bc	d__Bacteria	p__Bacteroidota	c__Bacteroidia	o__Chitinophagales	f__Chitinophagaceae	g__Flavisolibacter		ASV3169
e788680522a34c48113771fc2c9040ef	d__Bacteria	p__Proteobacteria	c__Alphaproteobacteria	o__Rhizobiales	f__Devosiaceae	g__unclassified_f__Devosiaceae		ASV1531
bc79675632ea60245ca0c3fb008a5248	d__Bacteria	p__Armatimonadota	c__Armatimonadia	o__Armatimonadales	f__Armatimonadales	g__Armatimonadales	s__uncultured_Armatimonadetes	ASV5578
fbc6a9977346ab50c12ba1efb9fb2071	d__Bacteria	p__Acidobacteriota	c__Holophagae	o__Subgroup_7	f__Subgroup_7	g__Subgroup_7		ASV68
86f9180f2b7a5ac31678adf8ee101fb9	d__Bacteria	p__Deinococcota	c__Deinococci	o__Deinococcales	f__Trueperaceae	g__Truepera	s__uncultured_endolithic	ASV5074
c71114e482f0bd53e6e438e61c88d6fe	d__Bacteria	p__Acidobacteriota	c__Blastocatellia	o__Pyrinomonadales	f__Pyrinomonadaceae	g__RB41		ASV125
7ca30dca2a608a38a0186e09b2041457	d__Bacteria	p__Actinobacteriota	c__Acidimicrobiia	o__unclassified_c__Acidimicrobiia	f__unclassified_c__Acidimicrobiia	g__unclassified_c__Acidimicrobiia		ASV3172
26dc421f6d2d848a1fc30660b75d36ae	d__Bacteria	p__Actinobacteriota	c__MB-A2-108	o__MB-A2-108	f__MB-A2-108	g__MB-A2-108	s__uncultured_bacterium	ASV5810
49c8cd0ca0ccf3a1d0a2dfddfc04f177	d__Bacteria	p__Myxococcota	c__Polyangia	o__Haliangiales	f__Haliangiaceae	g__Haliangium	s__uncultured_sludge	ASV4650
84623b1b2cba185c67e62f05f1123e39	d__Bacteria	p__Proteobacteria	c__Alphaproteobacteria	o__Sphingomonadales	f__Sphingomonadaceae	g__Novosphingobium		ASV1418
c80b2bb7dc875d76a5871db802c6baed	d__Bacteria	p__Actinobacteriota	c__Actinobacteria	o__Frankiales	f__Geodermatophilaceae	g__unclassified_f__Geodermatophilaceae		ASV2666
9d6a2feca3b5e900149784738804997a	d__Bacteria	p__Proteobacteria	c__Alphaproteobacteria	o__Sphingomonadales	f__Sphingomonadaceae	g__Sphingomonas		ASV2603
8b62cfbb7ca709d58a498fe338761ab4	d__Bacteria	p__Proteobacteria	c__Gammaproteobacteria	o__Xanthomonadales	f__Xanthomonadaceae	g__unclassified_f__Xanthomonadaceae		ASV9288
7800c3fdf7f19576be64ab5f45e33e88	d__Bacteria	p__Actinobacteriota	c__Thermoleophilia	o__Solirubrobacterales	f__Solirubrobacteraceae	g__Solirubrobacteraceae		ASV1913
3444ab641a48fe2f1db40d566edf120d	d__Bacteria	p__SAR324_clade(Marine_group_B)	c__SAR324_clade(Marine_group_B)	o__SAR324_clade(Marine_group_B)	f__SAR324_clade(Marine_group_B)	g__SAR324_clade(Marine_group_B)		ASV4232
7aa07a8f471f1d4db3d04f71906b26ec	d__Bacteria	p__Bacteroidota	c__Bacteroidia	o__Chitinophagales	f__Chitinophagaceae	g__Chitinophagaceae	s__Flavisolibacter_sp.	ASV4236
041b0a1f0c114bc8adf6a191e587c6b1	d__Bacteria	p__Proteobacteria	c__Alphaproteobacteria	o__uncultured_c__Alphaproteobacteria	f__uncultured_c__Alphaproteobacteria	g__uncultured_c__Alphaproteobacteria	s__Rhodospirillaceae_bacterium	ASV5216
1aac7703b511325bd27ac5af4aaadbe7	d__Bacteria	p__Myxococcota	c__Polyangia	o__Polyangiales	f__Phaselicystidaceae	g__Phaselicystis		ASV1718
bb08be5d8a411ffde7268027478b1a40	d__Bacteria	p__Bacteroidota	c__Bacteroidia	o__Chitinophagales	f__Chitinophagaceae	g__unclassified_f__Chitinophagaceae		ASV2952
f9fb1ecd7a52d628b54cba5a2b6056cd	d__Bacteria	p__Acidobacteriota	c__Blastocatellia	o__11-24	f__11-24	g__11-24		ASV3588
d3fe220811cfd395b2a070addde8b237	d__Bacteria	p__Actinobacteriota	c__Acidimicrobiia	o__uncultured_c__Acidimicrobiia	f__uncultured_c__Acidimicrobiia	g__uncultured_c__Acidimicrobiia	s__uncultured_Iamia	ASV1633
5ff3ff75d8438c9d9cc647379ea6328e	d__Bacteria	p__Actinobacteriota	c__Actinobacteria	o__Corynebacteriales	f__Mycobacteriaceae	g__Mycobacterium		ASV5211
2da896e4b08580997166478abc867a75	d__Bacteria	p__Proteobacteria	c__Alphaproteobacteria	o__Rhizobiales	f__Rhizobiaceae	g__Allorhizobium-Neorhizobium-Pararhizobium-Rhizobium		ASV37
197801d2e30257f7a9e2713b75f03186	d__Bacteria	p__Proteobacteria	c__Gammaproteobacteria	o__Cellvibrionales	f__Cellvibrionaceae	g__uncultured_f__Cellvibrionaceae	s__uncultured_bacterium	ASV921
516c65cfccd223dee17564fd0d4ee97b	d__Bacteria	p__NB1-j	c__NB1-j	o__NB1-j	f__NB1-j	g__NB1-j		ASV3789
7b455d4d2dd3833f85c5ae0ff0208fee	d__Bacteria	p__Acidobacteriota	c__Blastocatellia	o__Pyrinomonadales	f__Pyrinomonadaceae	g__RB41		ASV552
8525ff4ba0739aff561c4cf3752fba74	d__Bacteria	p__Acidobacteriota	c__Vicinamibacteria	o__Vicinamibacterales	f__uncultured_o__Vicinamibacterales	g__uncultured_o__Vicinamibacterales		ASV1263
22fd83339b37691bfbd693286ea0061a	d__Bacteria	p__Acidobacteriota	c__Blastocatellia	o__Pyrinomonadales	f__Pyrinomonadaceae	g__RB41	s__uncultured_Acidobacteriaceae	ASV7237
1ade457b535f6c1eb72c52188c629b08	d__Bacteria	p__Proteobacteria	c__Alphaproteobacteria	o__Rhizobiales	f__A0839	g__A0839	s__uncultured_sludge	ASV3935
a7ed72187a4c1fde629bac12c0e5211a	d__Bacteria	p__Acidobacteriota	c__Vicinamibacteria	o__Vicinamibacterales	f__unclassified_o__Vicinamibacterales	g__unclassified_o__Vicinamibacterales		ASV2644
a147c51450edd11e109659b9bce78afa	d__Bacteria	p__Acidobacteriota	c__Blastocatellia	o__Blastocatellales	f__Blastocatellaceae	g__Stenotrophobacter	s__Stenotrophobacter_namibiensis	ASV137
8b2d19cb9903b45ea3bc423cf45afeff	d__Bacteria	p__Bacteroidota	c__Bacteroidia	o__Cytophagales	f__Microscillaceae	g__Ohtaekwangia	s__uncultured_bacterium	ASV830
4ae5f88ea75e18811ecb887f02797d89	d__Bacteria	p__Planctomycetota	c__Planctomycetes	o__Isosphaerales	f__Isosphaeraceae	g__Singulisphaera	s__Singulisphaera_sp.	ASV3519
355f0eb033ad2f389bc0282d89443bf8	d__Bacteria	p__Proteobacteria	c__Gammaproteobacteria	o__Burkholderiales	f__Nitrosomonadaceae	g__Nitrosomonas		ASV1901
309320ede82abffc1e4666b351443573	d__Bacteria	p__Chloroflexi	c__Ktedonobacteria	o__C0119	f__C0119	g__C0119	s__uncultured_bacterium	ASV6950
709d2532cea39f6d68150966df8c048b	d__Bacteria	p__Actinobacteriota	c__Thermoleophilia	o__Solirubrobacterales	f__Solirubrobacteraceae	g__Solirubrobacter		ASV2968
f9a372129cba560e2f6db36c2fa65902	d__Bacteria	p__Proteobacteria	c__Gammaproteobacteria	o__Xanthomonadales	f__Xanthomonadaceae	g__Lysobacter	s__Lysobacter_fragariae	ASV8170
d6557aa8343f3869ea1f7aacd6739002	d__Bacteria	p__Gemmatimonadota	c__Gemmatimonadetes	o__Gemmatimonadales	f__Gemmatimonadaceae	g__uncultured_f__Gemmatimonadaceae		ASV4315
f32684d643162648f519191634ddc6c3	d__Bacteria	p__Proteobacteria	c__Gammaproteobacteria	o__Ectothiorhodospirales	f__Thioalkalispiraceae	g__Thioalkalispira-Sulfurivermis		ASV6991
b1a1eef85eefdcb1e7d78d3d7d519d81	d__Bacteria	p__Acidobacteriota	c__Blastocatellia	o__11-24	f__11-24	g__11-24		ASV1105
2b1537282cd474bd8a8678f0c5f4db2b	d__Bacteria	p__Myxococcota	c__Myxococcia	o__Myxococcales	f__Myxococcaceae	g__unclassified_f__Myxococcaceae		ASV5020
b2290d27da7f55291ed9d94c9068190d	d__Bacteria	p__Proteobacteria	c__Alphaproteobacteria	o__Rickettsiales	f__Rickettsiales	g__Candidatus_Jidaibacter	s__uncultured_Acanthamoeba	ASV5400
52e8e3ca6e52a9d5a33d7ac34a4e588d	d__Bacteria	p__Chloroflexi	c__Anaerolineae	o__SBR1031	f__A4b	g__A4b	s__uncultured_bacterium	ASV5999
4742f52a9fb7c25c9e34282dc0fc8d00	d__Bacteria	p__Patescibacteria	c__Saccharimonadia	o__Saccharimonadales	f__Saccharimonadaceae	g__TM7a	s__uncultured_bacterium	ASV3985
44b42479d73d926a7a1ae35f24d40e93	d__Bacteria	p__Proteobacteria	c__Gammaproteobacteria	o__Methylococcales	f__Methylomonadaceae	g__Methylobacter		ASV2486
3db32894e55baf5cf986da0024a20fa5	d__Bacteria	p__Bacteroidota	c__Bacteroidia	o__Sphingobacteriales	f__Sphingobacteriaceae	g__unclassified_f__Sphingobacteriaceae		ASV8945
aee4d536ae3e7db0f99a2d4f67183045	d__Bacteria	p__Actinobacteriota	c__Thermoleophilia	o__Solirubrobacterales	f__67-14	g__67-14	s__uncultured_actinobacterium	ASV1419
af01ba39c44ff4bbbd10aa6189bf1191	d__Bacteria	p__Firmicutes	c__Bacilli	o__Bacillales	f__Bacillaceae	g__Bacillus		ASV4200
2f3943150363d2ecc3fdf6acfcd11cea	d__Bacteria	p__Methylomirabilota	c__Methylomirabilia	o__Rokubacteriales	f__WX65	g__WX65		ASV2774
d20d9b3090b600d19586d0efea399e40	d__Bacteria	p__Bacteroidota	c__Bacteroidia	o__Flavobacteriales	f__Flavobacteriaceae	g__Flavobacterium		ASV8941
9f7d22be4d63fe63623ef0a5ed20c507	d__Bacteria	p__Myxococcota	c__Polyangia	o__Haliangiales	f__Haliangiaceae	g__Haliangium		ASV4359
bb4e6559fdb1f5e2f2690cf27695f918	d__Bacteria	p__Actinobacteriota	c__Actinobacteria	o__Micrococcales	f__Microbacteriaceae	g__Microbacterium		ASV185
86b5d4556f089d6a35977493d0ad9767	d__Bacteria	p__Proteobacteria	c__Gammaproteobacteria	o__Burkholderiales	f__SC-I-84	g__SC-I-84		ASV3019
3122ef20572081667b21c4cb2242ffdc	d__Bacteria	p__Acidobacteriota	c__Vicinamibacteria	o__Subgroup_17	f__Subgroup_17	g__Subgroup_17	s__uncultured_bacterium	ASV3738
3b7d8113c70d364ef636c9d8ce7b3a34	d__Bacteria	p__Chloroflexi	c__Chloroflexia	o__Chloroflexales	f__Roseiflexaceae	g__uncultured_f__Roseiflexaceae	s__uncultured_bacterium	ASV4956
3317af17957af566e122532ab602a422	d__Bacteria	p__Actinobacteriota	c__Acidimicrobiia	o__Microtrichales	f__Ilumatobacteraceae	g__uncultured_f__Ilumatobacteraceae		ASV595
0545358583ccefcc590a9d9494740683	d__Bacteria	p__Myxococcota	c__Polyangia	o__Nannocystales	f__Nannocystaceae	g__Nannocystis		ASV4070
9afd4446d00e136d42a0333bb7688562	d__Bacteria	p__Acidobacteriota	c__Vicinamibacteria	o__Vicinamibacterales	f__Vicinamibacteraceae	g__Vicinamibacteraceae		ASV1489
cba7daf4378d86d484b1ccf2f11b7d04	d__Bacteria	p__Cyanobacteria	c__Sericytochromatia	o__Sericytochromatia	f__Sericytochromatia	g__Sericytochromatia	s__uncultured_bacterium	ASV2787
fea13f69d61948fc52fbd2199fc30293	d__Bacteria	p__Actinobacteriota	c__Acidimicrobiia	o__Microtrichales	f__Microtrichaceae	g__uncultured_f__Microtrichaceae		ASV3418
b91078a20239dd2f085c9fb2da4114b0	d__Bacteria	p__Firmicutes	c__Bacilli	o__Bacillales	f__Bacillaceae	g__Bacillus		ASV172
d5b2c5d6ee77e21238e33e6dfe0c7304	d__Bacteria	p__Patescibacteria	c__Parcubacteria	o__Candidatus_Terrybacteria	f__Candidatus_Terrybacteria	g__Candidatus_Terrybacteria	s__uncultured_bacterium	ASV4501
5ed53d44e1723ae81c98bee0c82b8ef7	d__Bacteria	p__Chloroflexi	c__Anaerolineae	o__SBR1031	f__SBR1031	g__SBR1031	s__uncultured_bacterium	ASV3553
84e891637a39989f204b84d7d7747d11	d__Bacteria	p__Planctomycetota	c__Phycisphaerae	o__Tepidisphaerales	f__Tepidisphaerales	g__Tepidisphaerales	s__uncultured_Planctomycetales	ASV2103
06278c76625a085710a9a1d895cf1848	d__Bacteria	p__Patescibacteria	c__Saccharimonadia	o__Saccharimonadales	f__Saccharimonadales	g__Saccharimonadales		ASV3263
63d7b7ec53b66142a057d0371c2938d2	d__Bacteria	p__Proteobacteria	c__Gammaproteobacteria	o__Burkholderiales	f__Oxalobacteraceae	g__Noviherbaspirillum		ASV399
fc058431e529b1eb25eed43e3778a7c3	d__Bacteria	p__Proteobacteria	c__Gammaproteobacteria	o__Burkholderiales	f__Oxalobacteraceae	g__unclassified_f__Oxalobacteraceae		ASV1509
491559ea4f91a03603b14e096688d886	d__Bacteria	p__Proteobacteria	c__Gammaproteobacteria	o__Xanthomonadales	f__Rhodanobacteraceae	g__Ahniella	s__uncultured_bacterium	ASV7865
22a7ce867c70a8a66fa3839e934e3f99	d__Bacteria	p__Actinobacteriota	c__Acidimicrobiia	o__Microtrichales	f__Iamiaceae	g__Iamia		ASV1619
4fdff8d8c956df42f97e8fb510352a6e	d__Bacteria	p__Bacteroidota	c__Bacteroidia	o__Cytophagales	f__Microscillaceae	g__unclassified_f__Microscillaceae		ASV717
a5cf82b2650d720dce7939e25a4f25eb	d__Bacteria	p__Bacteroidota	c__Bacteroidia	o__Sphingobacteriales	f__env.OPS_17	g__env.OPS_17	s__uncultured_bacterium	ASV5544
9ae9077c7bc10f166e15b0f4a424ef99	d__Bacteria	p__Actinobacteriota	c__Actinobacteria	o__Corynebacteriales	f__Mycobacteriaceae	g__Mycobacterium		ASV666
32cf1970196f057e3f0e89dfce5c3ef2	d__Bacteria	p__Acidobacteriota	c__Vicinamibacteria	o__Vicinamibacterales	f__Vicinamibacteraceae	g__Vicinamibacteraceae		ASV6931
51790dc5494afd273943f255edc5fcae	d__Bacteria	p__Proteobacteria	c__Alphaproteobacteria	o__Rhizobiales	f__Rhizobiales_Incertae_Sedis	g__Phreatobacter		ASV5482
22410080b1301cf38a94b2dc3bc8fa5f	d__Bacteria	p__Chloroflexi	c__Chloroflexia	o__Chloroflexales	f__Roseiflexaceae	g__uncultured_f__Roseiflexaceae		ASV5125
e0fcba02bafb1d911451f39172f4ccca	d__Bacteria	p__Actinobacteriota	c__Actinobacteria	o__Micrococcales	f__Intrasporangiaceae	g__unclassified_f__Intrasporangiaceae		ASV47
70852394ac48fbb7ad2abaf8ccbf1b5d	d__Bacteria	p__Acidobacteriota	c__Vicinamibacteria	o__Vicinamibacterales	f__Vicinamibacteraceae	g__Vicinamibacteraceae	s__uncultured_bacterium	ASV3983
96719598184304ce088bc5845bb9f258	d__Bacteria	p__Armatimonadota	c__Fimbriimonadia	o__Fimbriimonadales	f__Fimbriimonadaceae	g__Fimbriimonadaceae	s__uncultured_bacterium	ASV3559
0f732ba5e70926cbe0bd75a5f32327d2	d__Bacteria	p__Gemmatimonadota	c__Gemmatimonadetes	o__Gemmatimonadales	f__Gemmatimonadaceae	g__Gemmatimonas		ASV3684
d05d68c0239c78c6beb2ab46965ba812	d__Bacteria	p__Proteobacteria	c__Alphaproteobacteria	o__Sphingomonadales	f__Sphingomonadaceae	g__unclassified_f__Sphingomonadaceae		ASV2725
b142fe7d373a501c5c186504bdb4b5e7	d__Bacteria	p__Acidobacteriota	c__Acidobacteriae	o__Bryobacterales	f__Bryobacteraceae	g__Bryobacter		ASV2078
ed7ddfbbb6b39e158e6c6caf6969e0e5	d__Bacteria	p__Acidobacteriota	c__Vicinamibacteria	o__Vicinamibacterales	f__Vicinamibacteraceae	g__Vicinamibacteraceae		ASV2778
70d3639ed6c21ff05a1ee793df1a5c55	d__Bacteria	p__Bacteroidota	c__Bacteroidia	o__Cytophagales	f__Microscillaceae	g__Ohtaekwangia		ASV9170
9d7143702157b329dd5b401fecdcae41	d__Bacteria	p__Proteobacteria	c__Gammaproteobacteria	o__Burkholderiales	f__Rhodocyclaceae	g__Azoarcus		ASV4387
7fc48b451bc59268a4028da576e6f2a8	d__Bacteria	p__Armatimonadota	c__uncultured_p__Armatimonadota	o__uncultured_p__Armatimonadota	f__uncultured_p__Armatimonadota	g__uncultured_p__Armatimonadota		ASV1944
ae3b40077ac06e36e43e3925650e9b2b	d__Bacteria	p__Acidobacteriota	c__Vicinamibacteria	o__Vicinamibacterales	f__uncultured_o__Vicinamibacterales	g__uncultured_o__Vicinamibacterales		ASV4284
1cfc183b7070e101acd75343e54811d8	d__Bacteria	p__Proteobacteria	c__Alphaproteobacteria	o__Rhizobiales	f__Devosiaceae	g__Devosia		ASV1657
7324c471a3af1ad63647fd4896b3a98e	d__Bacteria	p__Proteobacteria	c__Alphaproteobacteria	o__Rhizobiales	f__Rhizobiaceae	g__Phyllobacterium		ASV4715
aa5104427dcc5ab817d351d1fe60ef63	d__Bacteria	p__Proteobacteria	c__Gammaproteobacteria	o__Xanthomonadales	f__Xanthomonadaceae	g__unclassified_f__Xanthomonadaceae		ASV4829
fcef2156744d01ae51fd81818a754fbd	d__Bacteria	p__Chloroflexi	c__Chloroflexia	o__Chloroflexales	f__Herpetosiphonaceae	g__Herpetosiphon	s__uncultured_bacterium	ASV2145
d1e9a53e8d45935207a235dbed0ebc7c	d__Bacteria	p__Proteobacteria	c__Gammaproteobacteria	o__Xanthomonadales	f__Xanthomonadaceae	g__Lysobacter		ASV6007
574591453168872bd4c83f37e0c652c2	d__Bacteria	p__Bacteroidota	c__Bacteroidia	o__Cytophagales	f__Hymenobacteraceae	g__Pontibacter		ASV165
80cc38926ab13b6fe2e424d356df85c4	d__Bacteria	p__Firmicutes	c__Clostridia	o__Peptostreptococcales-Tissierellales	f__Peptostreptococcaceae	g__Sporacetigenium		ASV3195
91a32968ada913c64d0a6650324db752	d__Bacteria	p__Bacteroidota	c__Bacteroidia	o__Cytophagales	f__Microscillaceae	g__unclassified_f__Microscillaceae		ASV4737
3a50582b1ce2f6bfb195daef85e26d00	d__Bacteria	p__Chloroflexi	c__Chloroflexia	o__Kallotenuales	f__AKIW781	g__AKIW781	s__uncultured_bacterium	ASV6010
07f79d4b2ce71cfd08615ad7befa8fe8	d__Bacteria	p__Proteobacteria	c__Gammaproteobacteria	o__Burkholderiales	f__Comamonadaceae	g__unclassified_f__Comamonadaceae		ASV188
207e7382792230ad230a1d9c97ef3751	d__Bacteria	p__Patescibacteria	c__Saccharimonadia	o__Saccharimonadales	f__LWQ8	g__LWQ8		ASV2375
51628c24476764c35f19edaa319aeaf4	d__Bacteria	p__Proteobacteria	c__Gammaproteobacteria	o__Burkholderiales	f__Nitrosomonadaceae	g__MND1		ASV1549
e1a5bf2e934c2e7c583a499fac583ebc	d__Bacteria	p__Patescibacteria	c__Dojkabacteria	o__Dojkabacteria	f__Dojkabacteria	g__Dojkabacteria	s__uncultured_bacterium	ASV4607
8830b1379bc125cb63f5ce438563ba12	d__Bacteria	p__Chloroflexi	c__Anaerolineae	o__SBR1031	f__A4b	g__A4b		ASV3564
f9c3ab8fcf53a6d6e84c04e5180e8c9e	d__Bacteria	p__Firmicutes	c__Bacilli	o__Bacillales	f__Bacillaceae	g__Bacillus		ASV820
a9426372aacbcd08c6b4ef2d15419182	d__Bacteria	p__Chloroflexi	c__Anaerolineae	o__SBR1031	f__A4b	g__A4b		ASV4611
a118e8ab9580f32b5ea18f628806e151	d__Bacteria	p__Chloroflexi	c__Anaerolineae	o__SBR1031	f__A4b	g__A4b		ASV1350
13151021f43209442b1df9ead6322d73	d__Bacteria	p__Proteobacteria	c__Alphaproteobacteria	o__Rhodobacterales	f__Rhodobacteraceae	g__Paracoccus		ASV1299
4b0dacdd1707ee106b4297e5a932a56a	d__Bacteria	p__Acidobacteriota	c__Vicinamibacteria	o__Vicinamibacterales	f__uncultured_o__Vicinamibacterales	g__uncultured_o__Vicinamibacterales	s__uncultured_bacterium	ASV1813
99b12063e7bfad5952ff92d44176999b	d__Bacteria	p__Proteobacteria	c__Alphaproteobacteria	o__Rhizobiales	f__Xanthobacteraceae	g__uncultured_f__Xanthobacteraceae		ASV796
5846c967c9ffd8e9d2bccd4f72e59451	d__Bacteria	p__Proteobacteria	c__Gammaproteobacteria	o__Burkholderiales	f__Nitrosomonadaceae	g__MND1		ASV2260
fe7d5ed5c48f0de0a0ea30e684510dc2	d__Bacteria	p__Latescibacterota	c__Latescibacteria	o__Latescibacterales	f__Latescibacteraceae	g__Latescibacteraceae	s__metagenome	ASV6655
7218a80049e5586401a9aa8ff69767f2	d__Bacteria	p__Chloroflexi	c__KD4-96	o__KD4-96	f__KD4-96	g__KD4-96		ASV2498
29fe02299d351c8b50d1d19a669a0c82	d__Bacteria	p__Proteobacteria	c__Alphaproteobacteria	o__Acetobacterales	f__Acetobacteraceae	g__Roseomonas		ASV2563
986a74cf95c5647eac6826c94b9046ee	d__Bacteria	p__Firmicutes	c__Bacilli	o__Bacillales	f__Bacillaceae	g__Bacillus		ASV264
d896a78768bacc83ea652e1e962097c7	d__Bacteria	p__Chloroflexi	c__Anaerolineae	o__SBR1031	f__A4b	g__A4b	s__uncultured_soil	ASV3891
da320af912ece7a704ef7462f9a7ce8b	d__Bacteria	p__Chloroflexi	c__Chloroflexia	o__Thermomicrobiales	f__AKYG1722	g__AKYG1722		ASV322
2ca8a5c66bb562ab42ce3be738af71d5	d__Bacteria	p__Acidobacteriota	c__Vicinamibacteria	o__Vicinamibacterales	f__uncultured_o__Vicinamibacterales	g__uncultured_o__Vicinamibacterales		ASV3820
6dcc2d9e12782eefd4b605aa0a7144d9	d__Bacteria	p__Proteobacteria	c__Gammaproteobacteria	o__Steroidobacterales	f__Steroidobacteraceae	g__Steroidobacter		ASV423
39dc8c07dbeed4d0fd850bf62af2066a	d__Bacteria	p__Gemmatimonadota	c__Gemmatimonadetes	o__Gemmatimonadales	f__Gemmatimonadaceae	g__uncultured_f__Gemmatimonadaceae		ASV2056
5ca17d6774e74b1866859898a7acdbc8	d__Bacteria	p__Bacteroidota	c__Bacteroidia	o__Sphingobacteriales	f__Sphingobacteriaceae	g__Pedobacter		ASV2961
f8370b62f7d19d005e7798fb1aec8134	d__Bacteria	p__Armatimonadota	c__Fimbriimonadia	o__Fimbriimonadales	f__Fimbriimonadaceae	g__Fimbriimonadaceae		ASV896
c28410a79d5d70223887dfec8a894842	d__Bacteria	p__Actinobacteriota	c__Actinobacteria	o__Euzebyales	f__Euzebyaceae	g__uncultured_f__Euzebyaceae	s__uncultured_bacterium	ASV967
cce86ca1711d84264f4fbb23fb83158d	d__Bacteria	p__Proteobacteria	c__Alphaproteobacteria	o__Rhizobiales	f__Beijerinckiaceae	g__unclassified_f__Beijerinckiaceae		ASV568
313a5bbf61de8a1e98fe24475a607a0b	d__Bacteria	p__Chloroflexi	c__Chloroflexia	o__Chloroflexales	f__Roseiflexaceae	g__uncultured_f__Roseiflexaceae	s__uncultured_bacterium	ASV2381
de92b56193cd754dd6b4f529c58a5380	d__Bacteria	p__Chloroflexi	c__Anaerolineae	o__SBR1031	f__A4b	g__A4b		ASV4333
2de2b366cb5dba6bcf4f84bb1171a00e	d__Bacteria	p__Elusimicrobiota	c__Elusimicrobia	o__MVP-88	f__MVP-88	g__MVP-88	s__uncultured_bacterium	ASV5086
7eedc3275cbe6108a1d83f263bea4336	d__Bacteria	p__Chloroflexi	c__Anaerolineae	o__SBR1031	f__SBR1031	g__SBR1031	s__uncultured_bacterium	ASV2423
06dbc9d88101f32ed6d4cc02592b4e52	d__Bacteria	p__Acidobacteriota	c__Vicinamibacteria	o__Vicinamibacterales	f__Vicinamibacteraceae	g__uncultured_f__Vicinamibacteraceae	s__uncultured_bacterium	ASV2746
9d2244634ae464bfa170d012abd3a7b2	d__Bacteria	p__Proteobacteria	c__Gammaproteobacteria	o__Salinisphaerales	f__Solimonadaceae	g__Panacagrimonas	s__uncultured_bacterium	ASV2492
94584f2d30ffb6fa74557fb7e1ca06fa	d__Bacteria	p__Proteobacteria	c__Alphaproteobacteria	o__Rhizobiales	f__Xanthobacteraceae	g__Pseudolabrys		ASV1452
50e55d07c345aa8bd7edeb6a5c33a9c3	d__Bacteria	p__Actinobacteriota	c__Acidimicrobiia	o__uncultured_c__Acidimicrobiia	f__uncultured_c__Acidimicrobiia	g__uncultured_c__Acidimicrobiia	s__uncultured_Acidimicrobiia	ASV2343
73e548ac60339ab45e2eb773d40e6175	d__Bacteria	p__Acidobacteriota	c__Blastocatellia	o__Blastocatellales	f__Blastocatellaceae	g__unclassified_f__Blastocatellaceae		ASV293
76182ec37ac63f7253eaa6c93ca8b67d	d__Bacteria	p__Verrucomicrobiota	c__Verrucomicrobiae	o__Chthoniobacterales	f__Chthoniobacteraceae	g__Chthoniobacter	s__metagenome	ASV1653
e67941b37bd36f053658ccaaf5f4c728	d__Bacteria	p__Bacteroidota	c__Bacteroidia	o__Chitinophagales	f__Chitinophagaceae	g__Flaviaesturariibacter	s__uncultured_bacterium	ASV529
e2ba543885b2af9a7c187ae66d3b8fce	d__Bacteria	p__Proteobacteria	c__Alphaproteobacteria	o__Rhizobiales	f__Rhizobiales_Incertae_Sedis	g__Nordella	s__uncultured_bacterium	ASV1779
56addc4f96879c3f47c6ac7a3822470d	d__Bacteria	p__Nitrospirota	c__Nitrospiria	o__Nitrospirales	f__Nitrospiraceae	g__Nitrospira		ASV4896
701e9ad90a01d53f16774adfff61c6c6	d__Bacteria	p__Actinobacteriota	c__Rubrobacteria	o__Rubrobacterales	f__Rubrobacteriaceae	g__Rubrobacter		ASV2557
844e092db29e43e2bf693ff60e848424	d__Bacteria	p__Proteobacteria	c__Alphaproteobacteria	o__Rhizobiales	f__Rhizobiaceae	g__unclassified_f__Rhizobiaceae		ASV2947
29e62508cd7fec8034cd3f52e9d3928b	d__Bacteria	p__Actinobacteriota	c__Thermoleophilia	o__Solirubrobacterales	f__Solirubrobacteraceae	g__Solirubrobacter		ASV4169
762ce94a5f5caa4e8b338d6cbdea803f	d__Bacteria	p__Firmicutes	c__Bacilli	o__Paenibacillales	f__Paenibacillaceae	g__Paenibacillus		ASV565
883f23bf83b9efdbbd3556f009e5fc5e	d__Bacteria	p__Acidobacteriota	c__Vicinamibacteria	o__Vicinamibacterales	f__Vicinamibacteraceae	g__Vicinamibacteraceae		ASV4736
8ff94e6e99b2fc1d2221411024d0fea2	d__Bacteria	p__Proteobacteria	c__Alphaproteobacteria	o__Rhizobiales	f__D05-2	g__D05-2	s__uncultured_bacterium	ASV1134
7aed3591371c5f16cc95fcd666956756	d__Bacteria	p__Proteobacteria	c__Gammaproteobacteria	o__Burkholderiales	f__Nitrosomonadaceae	g__mle1-7		ASV737
abe41bae0616b2c497ae96c664f6fee3	d__Bacteria	p__Gemmatimonadota	c__Gemmatimonadetes	o__Gemmatimonadales	f__Gemmatimonadaceae	g__uncultured_f__Gemmatimonadaceae		ASV5478
4a554922852e4bb7f8ebcca490efaf1d	d__Bacteria	p__Bacteroidota	c__Bacteroidia	o__Chitinophagales	f__Saprospiraceae	g__uncultured_f__Saprospiraceae	s__uncultured_soil	ASV738
745581f490ac597890c7a165cc6cd442	d__Bacteria	p__Cyanobacteria	c__Sericytochromatia	o__Sericytochromatia	f__Sericytochromatia	g__Sericytochromatia	s__uncultured_bacterium	ASV5299
85cbde1e25be7c944729021b68c296e4	d__Bacteria	p__Acidobacteriota	c__Acidobacteriae	o__Bryobacterales	f__Bryobacteraceae	g__Bryobacter		ASV1381
734bd798e2e406a7dd512163a893f413	d__Bacteria	p__Proteobacteria	c__Gammaproteobacteria	o__Cellvibrionales	f__Cellvibrionaceae	g__Cellvibrio		ASV2052
c3a091466646762da017f8649c6251f7	d__Bacteria	p__Chloroflexi	c__Anaerolineae	o__SBR1031	f__SBR1031	g__SBR1031	s__uncultured_Gemmatimonadetes	ASV1854
b4f59730d98e1e3e23f55011f32c3f01	d__Bacteria	p__Acidobacteriota	c__Vicinamibacteria	o__Vicinamibacterales	f__Vicinamibacteraceae	g__Luteitalea		ASV542
a99dcbe159960f1ce4b7a5e7a1731522	d__Bacteria	p__Actinobacteriota	c__Thermoleophilia	o__Solirubrobacterales	f__Solirubrobacteraceae	g__Solirubrobacter	s__uncultured_bacterium	ASV1164
e059c6f0cac20591669ea5be0de9d2fc	d__Bacteria	p__Proteobacteria	c__Alphaproteobacteria	o__Rhizobiales	f__Rhizobiaceae	g__Ochrobactrum		ASV923
67cd731ce1d9e7159ff8900b4d86f7bd	d__Bacteria	p__Gemmatimonadota	c__Gemmatimonadetes	o__Gemmatimonadales	f__Gemmatimonadaceae	g__uncultured_f__Gemmatimonadaceae		ASV5158
b9240d87507c5ebd6c1d15604e8b4eb9	d__Bacteria	p__Actinobacteriota	c__Acidimicrobiia	o__unclassified_c__Acidimicrobiia	f__unclassified_c__Acidimicrobiia	g__unclassified_c__Acidimicrobiia		ASV3171
a3026d355ef04cdb5c2cdbf7ea904288	d__Bacteria	p__Actinobacteriota	c__Actinobacteria	o__Corynebacteriales	f__Mycobacteriaceae	g__Mycobacterium		ASV1741
82e0e9b34cc8940b8267b9b298c36ff0	d__Bacteria	p__Chloroflexi	c__Anaerolineae	o__SBR1031	f__SBR1031	g__SBR1031	s__uncultured_bacterium	ASV296
3424f5844e44c24c1d21c768c0cecc8b	d__Bacteria	p__Chloroflexi	c__Chloroflexia	o__Thermomicrobiales	f__JG30-KF-CM45	g__JG30-KF-CM45	s__uncultured_Chloroflexi	ASV251
8616805216243d98082d3842cee7842d	d__Bacteria	p__Myxococcota	c__Polyangia	o__Blfdi19	f__Blfdi19	g__Blfdi19	s__Anaeromyxobacter_dehalogenans	ASV4627
9085b0e6dd42a2c2bb01662a0714e9c8	d__Bacteria	p__Actinobacteriota	c__Actinobacteria	o__Micrococcales	f__Microbacteriaceae	g__Microbacterium		ASV956
5ac7e45b415af3ef36c26b7b63b20e6f	d__Bacteria	p__Acidobacteriota	c__Thermoanaerobaculia	o__Thermoanaerobaculales	f__Thermoanaerobaculaceae	g__Subgroup_10		ASV3655
2672c176bb47df81295ea625423a5c30	d__Bacteria	p__Verrucomicrobiota	c__Verrucomicrobiae	o__Pedosphaerales	f__Pedosphaeraceae	g__Pedosphaeraceae	s__uncultured_soil	ASV4513
9a202003194e09d9c550788999a9f36f	d__Bacteria	p__Proteobacteria	c__Gammaproteobacteria	o__Burkholderiales	f__TRA3-20	g__TRA3-20		ASV3048
786e26915da957dc88cd5a6221ddeef1	d__Bacteria	p__Chloroflexi	c__Chloroflexia	o__Chloroflexales	f__Herpetosiphonaceae	g__Herpetosiphon	s__uncultured_Chloroflexi	ASV603
b7d4818d81921ed4e76a823b650c2e16	d__Bacteria	p__Gemmatimonadota	c__Gemmatimonadetes	o__Gemmatimonadales	f__Gemmatimonadaceae	g__Gemmatimonas		ASV7708
bf3cd739bac64b6ab15849f9d0b6fc8d	d__Bacteria	p__Proteobacteria	c__Gammaproteobacteria	o__Burkholderiales	f__Comamonadaceae	g__[Polyangium]_brachysporum_group	s__Rivibacter_sp.	ASV257
ec187f8399c9548c8047936178a29abf	d__Bacteria	p__Chloroflexi	c__Chloroflexia	o__Chloroflexales	f__Roseiflexaceae	g__uncultured_f__Roseiflexaceae	s__uncultured_bacterium	ASV6033
c63c4b483be51e159540e01d057af88b	d__Bacteria	p__Armatimonadota	c__Fimbriimonadia	o__Fimbriimonadales	f__Fimbriimonadaceae	g__Fimbriimonadaceae		ASV1690
9b6ae90771956cb5f5904624dc88f447	d__Bacteria	p__Actinobacteriota	c__Actinobacteria	o__Propionibacteriales	f__Propionibacteriaceae	g__unclassified_f__Propionibacteriaceae		ASV563
d088435740481085885ad27a1bd2feb9	d__Bacteria	p__Myxococcota	c__bacteriap25	o__bacteriap25	f__bacteriap25	g__bacteriap25		ASV2555
4136573958d5101fe25377c762e5005e	d__Bacteria	p__Verrucomicrobiota	c__Verrucomicrobiae	o__Chthoniobacterales	f__Terrimicrobiaceae	g__Terrimicrobium	s__Spartobacteria_bacterium	ASV2003
5b47eccfc5626cfecc5ede5a35cea63c	d__Bacteria	p__Proteobacteria	c__Alphaproteobacteria	o__Dongiales	f__Dongiaceae	g__Dongia		ASV3372
751568b0054c7105ef1ec044defb54e1	d__Bacteria	p__Chloroflexi	c__Chloroflexia	o__Chloroflexales	f__Chloroflexaceae	g__Candidatus_Chloroploca		ASV7282
13153f4cc47a7eb6b2d272f5d820fc30	d__Bacteria	p__Proteobacteria	c__Gammaproteobacteria	o__Pseudomonadales	f__Pseudomonadaceae	g__Pseudomonas		ASV2841
f5a956a0e3dc408247cece2af7942f3c	d__Bacteria	p__Actinobacteriota	c__Acidimicrobiia	o__uncultured_c__Acidimicrobiia	f__uncultured_c__Acidimicrobiia	g__uncultured_c__Acidimicrobiia	s__uncultured_soil	ASV80
5815683cd552a5eb9a8d9c9bce27b705	d__Bacteria	p__Bdellovibrionota	c__Bdellovibrionia	o__Bdellovibrionales	f__Bdellovibrionaceae	g__Bdellovibrio		ASV6056
e8c80feea8cfdf7eb2ef40d2e4235d0b	d__Bacteria	p__Actinobacteriota	c__Thermoleophilia	o__Gaiellales	f__uncultured_o__Gaiellales	g__uncultured_o__Gaiellales		ASV3400
5830f5b8d0a9103116167d10394cfc75	d__Bacteria	p__Chloroflexi	c__TK10	o__TK10	f__TK10	g__TK10		ASV2533
3760cb7a0839af4528e3f40ba81b0e22	d__Bacteria	p__Proteobacteria	c__Alphaproteobacteria	o__Sphingomonadales	f__Sphingomonadaceae	g__Altererythrobacter		ASV1632
0a09619773e44eb0672e4adffc9c8354	d__Bacteria	p__Actinobacteriota	c__Actinobacteria	o__Corynebacteriales	f__Mycobacteriaceae	g__Mycobacterium		ASV1273
e2982528b343198033e40d3bd44c036c	d__Bacteria	p__Proteobacteria	c__Alphaproteobacteria	o__Rhodobacterales	f__Rhodobacteraceae	g__Rubellimicrobium	s__uncultured_bacterium	ASV35
0edf82fdde2f3fc62193fc0db7b5eecf	d__Bacteria	p__Proteobacteria	c__Gammaproteobacteria	o__Burkholderiales	f__Comamonadaceae	g__Azohydromonas		ASV1136
1a5cdcf1eced95cb9087903c428db056	d__Bacteria	p__Proteobacteria	c__Gammaproteobacteria	o__PLTA13	f__PLTA13	g__PLTA13	s__uncultured_soil	ASV1149
8b330dc520045b834f8e756761402dec	d__Bacteria	p__Chloroflexi	c__Chloroflexia	o__Chloroflexales	f__Roseiflexaceae	g__uncultured_f__Roseiflexaceae	s__uncultured_bacterium	ASV2945
9c750a754ab5157de241ff4c9f17993c	d__Bacteria	p__Proteobacteria	c__Gammaproteobacteria	o__Burkholderiales	f__Comamonadaceae	g__unclassified_f__Comamonadaceae		ASV2444
1ad46be667af259d9f853be1f961a427	d__Bacteria	p__Actinobacteriota	c__Acidimicrobiia	o__IMCC26256	f__IMCC26256	g__IMCC26256		ASV2944
301a493ad586eada5e1022725f70710c	d__Bacteria	p__Chloroflexi	c__Anaerolineae	o__Ardenticatenales	f__Ardenticatenaceae	g__uncultured_f__Ardenticatenaceae	s__uncultured_bacterium	ASV4101
346754f72896cb9326118f58a594dbbe	d__Bacteria	p__Bacteroidota	c__Bacteroidia	o__Chitinophagales	f__Chitinophagaceae	g__uncultured_f__Chitinophagaceae		ASV1501
25cdfd9439f7fd559566b7a4a9cb3349	d__Bacteria	p__Bacteroidota	c__Bacteroidia	o__Chitinophagales	f__Chitinophagaceae	g__uncultured_f__Chitinophagaceae	s__uncultured_microorganism	ASV2705
13ead0530ea9d01a07bd19aa46abc026	d__Bacteria	p__Chloroflexi	c__Chloroflexia	o__Thermomicrobiales	f__JG30-KF-CM45	g__JG30-KF-CM45	s__uncultured_bacterium	ASV3072
58202628ddfe314c9c8a5dc3a0729332	d__Bacteria	p__Patescibacteria	c__Saccharimonadia	o__Saccharimonadales	f__Saccharimonadales	g__Saccharimonadales		ASV2958
961dcc5d4e1a6bda1a32db25db51fbef	d__Bacteria	p__Nitrospirota	c__Nitrospiria	o__Nitrospirales	f__Nitrospiraceae	g__Nitrospira	s__uncultured_organism	ASV1080
8353b400f9be933ff6906fac86ce5cbc	d__Bacteria	p__Proteobacteria	c__Gammaproteobacteria	o__Burkholderiales	f__Comamonadaceae	g__unclassified_f__Comamonadaceae		ASV6664
ecba8338c9afb800fcbe2817ab6a7cb0	d__Bacteria	p__Proteobacteria	c__Alphaproteobacteria	o__Rhizobiales	f__Beijerinckiaceae	g__Microvirga		ASV2957
e1ef169cd87af6273049c6a4c7e86417	d__Bacteria	p__Actinobacteriota	c__Actinobacteria	o__Micromonosporales	f__Micromonosporaceae	g__Micromonospora		ASV1586
c6036b48c2ca678761d5e0bc23a1894c	d__Bacteria	p__Chloroflexi	c__Anaerolineae	o__SBR1031	f__SBR1031	g__SBR1031	s__uncultured_bacterium	ASV1778
d8e26ea90b81e2ba251256346eb4648e	d__Bacteria	p__Chloroflexi	c__Anaerolineae	o__SBR1031	f__A4b	g__A4b		ASV1919
782c1f950ccd17a50df13e0efeb4b2ec	d__Bacteria	p__Actinobacteriota	c__Thermoleophilia	o__Gaiellales	f__uncultured_o__Gaiellales	g__uncultured_o__Gaiellales	s__metagenome	ASV1426
2d60d03c93dd7906b2520ed6a0f4a358	d__Bacteria	p__Chloroflexi	c__Anaerolineae	o__Ardenticatenales	f__Ardenticatenaceae	g__uncultured_f__Ardenticatenaceae	s__uncultured_bacterium	ASV3821
b5b1db8780b39b4546b73e4992b6ec14	d__Bacteria	p__Myxococcota	c__Polyangia	o__Haliangiales	f__Haliangiaceae	g__Haliangium		ASV3947
3644d01f20706b6fd32a73aee4a46799	d__Bacteria	p__Proteobacteria	c__Alphaproteobacteria	o__Rhizobiales	f__Rhizobiaceae	g__unclassified_f__Rhizobiaceae		ASV3673
5182fab08c5a47af1aede6cb797a1d13	d__Bacteria	p__Proteobacteria	c__Gammaproteobacteria	o__Burkholderiales	f__Comamonadaceae	g__unclassified_f__Comamonadaceae		ASV615
808c13542cc2155b2ff411873fa0db94	d__Bacteria	p__Proteobacteria	c__Gammaproteobacteria	o__Pseudomonadales	f__Pseudomonadaceae	g__unclassified_f__Pseudomonadaceae		ASV8450
09ba7a14a3019106418dcf06b750a134	d__Bacteria	p__Chloroflexi	c__Anaerolineae	o__SBR1031	f__SBR1031	g__SBR1031	s__uncultured_Caldilineaceae	ASV5134
44c21a8bfca64ae14832bcc63f475ac0	d__Bacteria	p__Chloroflexi	c__Anaerolineae	o__SBR1031	f__A4b	g__A4b	s__uncultured_bacterium	ASV1577
fe6d9e1d12544ae45cac1ed4f428b958	d__Bacteria	p__Proteobacteria	c__Gammaproteobacteria	o__Burkholderiales	f__Nitrosomonadaceae	g__Ellin6067		ASV1229
59bf1591f5f543e806902cad7398bf75	d__Bacteria	p__Actinobacteriota	c__Actinobacteria	o__Streptomycetales	f__Streptomycetaceae	g__Streptomyces		ASV5
d16e54069a0ab0b5149128825527af79	d__Bacteria	p__Actinobacteriota	c__Actinobacteria	o__Streptosporangiales	f__Streptosporangiaceae	g__Nonomuraea		ASV2268
3cca29d39a2498f079c0a1450e0d1a56	d__Bacteria	p__Verrucomicrobiota	c__Verrucomicrobiae	o__Pedosphaerales	f__Pedosphaeraceae	g__Pedosphaeraceae	s__uncultured_bacterium	ASV6693
6133a994412dea31ef326b01cbc5f51b	d__Bacteria	p__Bacteroidota	c__Bacteroidia	o__Chitinophagales	f__Chitinophagaceae	g__Pseudoflavitalea	s__uncultured_bacterium	ASV1974
0c5aad8357bf8807e6e250de90b0b7d8	d__Bacteria	p__Actinobacteriota	c__Actinobacteria	o__Propionibacteriales	f__Nocardioidaceae	g__Nocardioides		ASV429
5025c7edf32f809e41e52b46d0a46ced	d__Bacteria	p__Verrucomicrobiota	c__Verrucomicrobiae	o__Chthoniobacterales	f__Chthoniobacteraceae	g__Chthoniobacter		ASV5694
47729f920c136732617a321af1759adb	d__Bacteria	p__Myxococcota	c__Myxococcia	o__Myxococcales	f__Myxococcaceae	g__unclassified_f__Myxococcaceae		ASV1173
b8e90a593ec3fcd45ed275ef83a1ac71	d__Bacteria	p__Bacteroidota	c__Bacteroidia	o__Cytophagales	f__Microscillaceae	g__Ohtaekwangia	s__uncultured_bacterium	ASV1963
a26917b85ccb4bf8bb79a27a69727be0	d__Bacteria	p__Chloroflexi	c__OLB14	o__OLB14	f__OLB14	g__OLB14	s__uncultured_bacterium	ASV1578
bbc5c9282707f7b1daf4fd8af0c96832	d__Bacteria	p__Acidobacteriota	c__Vicinamibacteria	o__Vicinamibacterales	f__Vicinamibacteraceae	g__Vicinamibacteraceae		ASV1839
731a116234e6fef5ca344175906db8ec	d__Bacteria	p__Proteobacteria	c__Gammaproteobacteria	o__Burkholderiales	f__Nitrosomonadaceae	g__mle1-7		ASV8178
e37505cac680f327635f4baab66a4afa	d__Bacteria	p__Proteobacteria	c__Alphaproteobacteria	o__Tistrellales	f__Geminicoccaceae	g__Candidatus_Alysiosphaera		ASV2572
51dd483a584440b656ee98b83eef4eef	d__Bacteria	p__Verrucomicrobiota	c__Verrucomicrobiae	o__Pedosphaerales	f__Pedosphaeraceae	g__Pedosphaeraceae		ASV3798
8d20dd273f168a31bc2547898e20aedb	d__Bacteria	p__Actinobacteriota	c__Thermoleophilia	o__Solirubrobacterales	f__67-14	g__67-14		ASV3566
ad8eaff3db4ba044f0718e81c234c82e	d__Bacteria	p__Proteobacteria	c__Gammaproteobacteria	o__Burkholderiales	f__Comamonadaceae	g__Azohydromonas		ASV139
75848ff7330db00562109bdf00cec95b	d__Bacteria	p__Chloroflexi	c__Anaerolineae	o__Ardenticatenales	f__uncultured_o__Ardenticatenales	g__uncultured_o__Ardenticatenales	s__uncultured_bacterium	ASV3162
5fea9f5c20f9cbfd40b7e87bca6a9732	d__Bacteria	p__Myxococcota	c__bacteriap25	o__bacteriap25	f__bacteriap25	g__bacteriap25		ASV732
13a3aa70649dcd4ce3471ac53b7d1d8e	d__Bacteria	p__Chloroflexi	c__Chloroflexia	o__Thermomicrobiales	f__JG30-KF-CM45	g__JG30-KF-CM45	s__uncultured_bacterium	ASV714
6cb63d904817e937a7396ebfb96f114f	d__Bacteria	p__Actinobacteriota	c__Thermoleophilia	o__Solirubrobacterales	f__67-14	g__67-14		ASV1927
7dea931939036a119da0e9ae11760f4e	d__Bacteria	p__Acidobacteriota	c__Vicinamibacteria	o__Vicinamibacterales	f__Vicinamibacteraceae	g__Vicinamibacteraceae		ASV1140
77c4d336a296017c28805dc0e4272581	d__Bacteria	p__Actinobacteriota	c__Actinobacteria	o__Propionibacteriales	f__Nocardioidaceae	g__Nocardioides		ASV2053
d9ac5f97eddec2859cc1e9b319f6f7b7	d__Bacteria	p__Proteobacteria	c__Gammaproteobacteria	o__Steroidobacterales	f__Steroidobacteraceae	g__Steroidobacter	s__Steroidobacter_agariperforans	ASV1640
552a9cabb938a9e0a770444561ab7a0f	d__Bacteria	p__Proteobacteria	c__Gammaproteobacteria	o__Burkholderiales	f__TRA3-20	g__TRA3-20		ASV2662
56ea5c9213d47145e94e52226ee977aa	d__Bacteria	p__Proteobacteria	c__Alphaproteobacteria	o__Sphingomonadales	f__Sphingomonadaceae	g__Sphingopyxis		ASV1399
fe5a5e8c1d8744cf707fe0083c035010	d__Bacteria	p__Chloroflexi	c__TK10	o__TK10	f__TK10	g__TK10		ASV1996
8848cfc8c4803efc4e3511d20f74ed86	d__Bacteria	p__Proteobacteria	c__Alphaproteobacteria	o__Rhizobiales	f__Rhizobiaceae	g__Mesorhizobium		ASV1768
4763709f5a79ccfa102177c3727598f9	d__Bacteria	p__Firmicutes	c__Bacilli	o__Bacillales	f__Bacillaceae	g__Bacillus		ASV2102
3eb8d767225d83d4673a6a3254257c8a	d__Bacteria	p__Chloroflexi	c__Anaerolineae	o__SBR1031	f__SBR1031	g__SBR1031	s__uncultured_bacterium	ASV505
642853810bcd6599123200566d3b73ad	d__Bacteria	p__Proteobacteria	c__Alphaproteobacteria	o__Rhizobiales	f__Kaistiaceae	g__Kaistia		ASV1387
741af4127927018b982e231cdaa800b6	d__Bacteria	p__Actinobacteriota	c__Thermoleophilia	o__Gaiellales	f__unclassified_o__Gaiellales	g__unclassified_o__Gaiellales		ASV2070
bc44ddebb844f9a2119230a6855223c1	d__Bacteria	p__Chloroflexi	c__Ktedonobacteria	o__C0119	f__C0119	g__C0119	s__uncultured_bacterium	ASV3285
9a049b614244c442f6f0cdb45ca2d2ed	d__Bacteria	p__Proteobacteria	c__Gammaproteobacteria	o__Burkholderiales	f__Comamonadaceae	g__unclassified_f__Comamonadaceae		ASV1167
f2cf2482f952dac2f267fe235ef37476	d__Bacteria	p__Chloroflexi	c__TK10	o__TK10	f__TK10	g__TK10	s__metagenome	ASV1937
6959e27283b1800fcb6d10fe613770e2	d__Bacteria	p__Patescibacteria	c__Saccharimonadia	o__Saccharimonadales	f__unclassified_o__Saccharimonadales	g__unclassified_o__Saccharimonadales		ASV1711
e909c3f6125a8086b3edd139151cef4e	d__Bacteria	p__Actinobacteriota	c__Actinobacteria	o__Micrococcales	f__Intrasporangiaceae	g__unclassified_f__Intrasporangiaceae		ASV4382
20583dc25afb192247c3ffe75ea734d9	d__Bacteria	p__Chloroflexi	c__Anaerolineae	o__Caldilineales	f__Caldilineaceae	g__uncultured_f__Caldilineaceae		ASV506
eba59f0a653fb1c6d45a05e3cf002f74	d__Bacteria	p__Chloroflexi	c__KD4-96	o__KD4-96	f__KD4-96	g__KD4-96		ASV3092
207e41bc5ed44b7fbc1a0327d529cdf5	d__Bacteria	p__Acidobacteriota	c__Holophagae	o__Subgroup_7	f__Subgroup_7	g__Subgroup_7	s__uncultured_soil	ASV674
02978de01da547fce274b54da019549d	d__Bacteria	p__Proteobacteria	c__Alphaproteobacteria	o__Rhizobiales	f__Beijerinckiaceae	g__uncultured_f__Beijerinckiaceae		ASV2055
7f5c70dabf8cb52ddefb56a713f15294	d__Bacteria	p__Acidobacteriota	c__Acidobacteriae	o__Bryobacterales	f__Bryobacteraceae	g__Bryobacter		ASV3296
636fa567305fd926ea4036a33d703d26	d__Bacteria	p__Chloroflexi	c__OLB14	o__OLB14	f__OLB14	g__OLB14	s__uncultured_bacterium	ASV3886
b6b3e65e9641a0384d4c341c3c246202	d__Bacteria	p__Bacteroidota	c__Bacteroidia	o__Cytophagales	f__Hymenobacteraceae	g__Pontibacter		ASV1089
6de3f1a5bc97f0d8768126f7512efb7c	d__Bacteria	p__Chloroflexi	c__Anaerolineae	o__unclassified_c__Anaerolineae	f__unclassified_c__Anaerolineae	g__unclassified_c__Anaerolineae		ASV1366
9c2d068667230a21a3050043d06e02ca	d__Bacteria	p__Chloroflexi	c__Chloroflexia	o__Thermomicrobiales	f__JG30-KF-CM45	g__JG30-KF-CM45	s__uncultured_bacterium	ASV4389
a871b5e69349307fc15a9442e1a06c41	d__Bacteria	p__Chloroflexi	c__Anaerolineae	o__SBR1031	f__A4b	g__A4b		ASV2367
27698c71d6f902ddcc4d82fd6fbe0bea	d__Bacteria	p__Chloroflexi	c__Anaerolineae	o__Caldilineales	f__Caldilineaceae	g__uncultured_f__Caldilineaceae	s__uncultured_bacterium	ASV5818
cf2a13de6d0313e60fed3de3dee74900	d__Bacteria	p__Actinobacteriota	c__Actinobacteria	o__Streptomycetales	f__Streptomycetaceae	g__Streptomyces		ASV150
d2941175f6768452f37f9bad74b9aab2	d__Bacteria	p__Myxococcota	c__Polyangia	o__Polyangiales	f__Sandaracinaceae	g__Sandaracinus	s__uncultured_bacterium	ASV2761
14f45bda073cbe85330c1d29b5d70932	d__Bacteria	p__Acidobacteriota	c__Vicinamibacteria	o__Vicinamibacterales	f__uncultured_o__Vicinamibacterales	g__uncultured_o__Vicinamibacterales		ASV9344
fef3b94aa4460b146ce9689cdc5e062b	d__Bacteria	p__Actinobacteriota	c__Acidimicrobiia	o__unclassified_c__Acidimicrobiia	f__unclassified_c__Acidimicrobiia	g__unclassified_c__Acidimicrobiia		ASV4240
11c5e5fb5c52cfee6530408329737c20	d__Bacteria	p__Bacteroidota	c__Bacteroidia	o__Chitinophagales	f__Saprospiraceae	g__uncultured_f__Saprospiraceae	s__uncultured_Haliscomenobacter	ASV6171
23544e8bba74dcb137d55fc001326a1a	d__Bacteria	p__Actinobacteriota	c__Thermoleophilia	o__Gaiellales	f__uncultured_o__Gaiellales	g__uncultured_o__Gaiellales		ASV4805
9b34f904e51360f17f8540e78e4371c6	d__Bacteria	p__Patescibacteria	c__Saccharimonadia	o__Saccharimonadales	f__LWQ8	g__LWQ8		ASV5380
a02cfd075ad78229f13e19816f4e4b62	d__Bacteria	p__Proteobacteria	c__Gammaproteobacteria	o__Burkholderiales	f__Rhodocyclaceae	g__unclassified_f__Rhodocyclaceae		ASV885
546831c1ac38d2f08007d75ca9d6479a	d__Bacteria	p__Proteobacteria	c__Gammaproteobacteria	o__Burkholderiales	f__TRA3-20	g__TRA3-20		ASV6340
e2d2a34e5c9e4d776d963cb53bcb94d5	d__Bacteria	p__Proteobacteria	c__Gammaproteobacteria	o__Xanthomonadales	f__Xanthomonadaceae	g__Arenimonas		ASV4183
82c75ccc8f927f8fa4f9fd15708edc13	d__Bacteria	p__Chloroflexi	c__Anaerolineae	o__SBR1031	f__SBR1031	g__SBR1031	s__uncultured_bacterium	ASV3173
d4214200bde60b9f06cb2126c94ad229	d__Bacteria	p__Acidobacteriota	c__Vicinamibacteria	o__Subgroup_17	f__Subgroup_17	g__Subgroup_17		ASV1520
15624472a5fda885a6de3717c38671e1	d__Bacteria	p__Acidobacteriota	c__Vicinamibacteria	o__Vicinamibacterales	f__uncultured_o__Vicinamibacterales	g__uncultured_o__Vicinamibacterales	s__uncultured_bacterium	ASV1012
6866f3047e1998f53c04ff8e4fa9cffa	d__Bacteria	p__Bacteroidota	c__Bacteroidia	o__Chitinophagales	f__Chitinophagaceae	g__Chitinophaga		ASV748
0383c4ddb9f2ff0e2d4a9bb0ae58d143	d__Bacteria	p__Acidobacteriota	c__Vicinamibacteria	o__Subgroup_17	f__Subgroup_17	g__Subgroup_17	s__uncultured_bacterium	ASV6861
edab9c2cbe477f1b281a2f39cdf3eb4a	d__Bacteria	p__Patescibacteria	c__Saccharimonadia	o__Saccharimonadales	f__Saccharimonadales	g__Saccharimonadales	s__uncultured_bacterium	ASV3771
5b9fd28464d8ff7fc4bd53a055c84069	d__Bacteria	p__Actinobacteriota	c__Thermoleophilia	o__Gaiellales	f__uncultured_o__Gaiellales	g__uncultured_o__Gaiellales		ASV2019
ef289d460d88b8bf99288c9ccafa3de4	d__Bacteria	p__Actinobacteriota	c__Actinobacteria	o__Corynebacteriales	f__Nocardiaceae	g__Rhodococcus		ASV5252
590d63591606c92c3b459cc5722e7772	d__Bacteria	p__Bacteroidota	c__Bacteroidia	o__Chitinophagales	f__Saprospiraceae	g__uncultured_f__Saprospiraceae	s__uncultured_soil	ASV1432
9a68f662ca90662c043898ba0e801215	d__Bacteria	p__Proteobacteria	c__Alphaproteobacteria	o__Rhizobiales	f__unclassified_o__Rhizobiales	g__unclassified_o__Rhizobiales		ASV1656
975f70a1d793ee2958c184777b6ad1e4	d__Bacteria	p__Acidobacteriota	c__Blastocatellia	o__Blastocatellales	f__Blastocatellaceae	g__Stenotrophobacter	s__uncultured_soil	ASV574
4663eacd04a6f546ff05ebc4e7f1e151	d__Bacteria	p__Proteobacteria	c__Gammaproteobacteria	o__Burkholderiales	f__Nitrosomonadaceae	g__Nitrosospira		ASV834
b4e98d3df5195702c0fbe4e3c5b49c09	d__Bacteria	p__Bacteroidota	c__Bacteroidia	o__Chitinophagales	f__Chitinophagaceae	g__Edaphobaculum	s__uncultured_bacterium	ASV2362
2ea935f2f7a084ea562ce2c870aa1eaa	d__Bacteria	p__Chloroflexi	c__Chloroflexia	o__Chloroflexales	f__Roseiflexaceae	g__uncultured_f__Roseiflexaceae		ASV1537
0da7c5387736dce7e3fe1a6c261f635b	d__Bacteria	p__Actinobacteriota	c__Actinobacteria	o__Pseudonocardiales	f__Pseudonocardiaceae	g__Saccharothrix		ASV982
ac6346b65e1ffc00cf0e470706f6b717	d__Bacteria	p__Patescibacteria	c__Parcubacteria	o__Candidatus_Kaiserbacteria	f__Candidatus_Kaiserbacteria	g__Candidatus_Kaiserbacteria	s__uncultured_bacterium	ASV1703
17ff413c7857ea276795b927e390cf0a	d__Bacteria	p__SAR324_clade(Marine_group_B)	c__SAR324_clade(Marine_group_B)	o__SAR324_clade(Marine_group_B)	f__SAR324_clade(Marine_group_B)	g__SAR324_clade(Marine_group_B)	s__uncultured_bacterium	ASV2963
bd3190d4a5b893304210c0b331824986	d__Bacteria	p__Patescibacteria	c__Saccharimonadia	o__Saccharimonadales	f__Saccharimonadales	g__Saccharimonadales	s__uncultured_bacterium	ASV6273
507e55425ff9893a9bbf27223a44b4d5	d__Bacteria	p__Patescibacteria	c__Saccharimonadia	o__Saccharimonadales	f__Saccharimonadales	g__Saccharimonadales		ASV200
3f6c992719e090f6623277159bbdb709	d__Bacteria	p__Actinobacteriota	c__Thermoleophilia	o__Solirubrobacterales	f__Solirubrobacteraceae	g__Solirubrobacter		ASV795
2c063b6862e30d138b218d6060790f7a	d__Bacteria	p__Chloroflexi	c__Chloroflexia	o__Thermomicrobiales	f__JG30-KF-CM45	g__JG30-KF-CM45		ASV2515
8ae7361b1d7949d919a240db46e116aa	d__Bacteria	p__Verrucomicrobiota	c__Verrucomicrobiae	o__Opitutales	f__Opitutaceae	g__Opitutus		ASV3305
efb101adf4508ee8cf8c39bf1b971cdb	d__Bacteria	p__Gemmatimonadota	c__Longimicrobia	o__Longimicrobiales	f__Longimicrobiaceae	g__Longimicrobiaceae		ASV5333
c02a2c0b705d48aba8ea19ce3935adc0	d__Bacteria	p__Patescibacteria	c__Saccharimonadia	o__Saccharimonadales	f__Saccharimonadaceae	g__TM7a	s__uncultured_bacterium	ASV3153
ef54a825201a484b7bdbff4ce0176acb	d__Bacteria	p__Acidobacteriota	c__Vicinamibacteria	o__Vicinamibacterales	f__Vicinamibacteraceae	g__Vicinamibacteraceae		ASV5539
9255ad8fa4b75c21d30961e317893610	d__Bacteria	p__Bacteroidota	c__Kapabacteria	o__Kapabacteriales	f__Kapabacteriales	g__Kapabacteriales		ASV1081
f6412665e04133d4c7f5c03b109ac495	d__Bacteria	p__Proteobacteria	c__Gammaproteobacteria	o__Cellvibrionales	f__Cellvibrionaceae	g__Cellvibrio		ASV2639
05034666cdd709a84b0f360bdbfd503a	d__Bacteria	p__Proteobacteria	c__Alphaproteobacteria	o__Rhizobiales	f__Rhizobiaceae	g__Allorhizobium-Neorhizobium-Pararhizobium-Rhizobium		ASV4748
39a5b34034917abbab9f5fb9dc4d6e09	d__Bacteria	p__Myxococcota	c__Polyangia	o__Polyangiales	f__BIrii41	g__BIrii41	s__uncultured_bacterium	ASV617
03602b9efd53a74968db30fefcc2b6ee	d__Bacteria	p__Proteobacteria	c__Gammaproteobacteria	o__Xanthomonadales	f__Xanthomonadaceae	g__Luteimonas		ASV302
2091549c9581de16fe29541edee65d88	d__Bacteria	p__Chloroflexi	c__Anaerolineae	o__Ardenticatenales	f__uncultured_o__Ardenticatenales	g__uncultured_o__Ardenticatenales	s__uncultured_bacterium	ASV4568
5db0de85d7b2477f97b8766327fd2ab1	d__Bacteria	p__Acidobacteriota	c__Vicinamibacteria	o__Vicinamibacterales	f__Vicinamibacteraceae	g__Vicinamibacteraceae	s__uncultured_proteobacterium	ASV3168
68beef5a03550b72250f94a341d7fe9c	d__Bacteria	p__Gemmatimonadota	c__Gemmatimonadetes	o__Gemmatimonadales	f__Gemmatimonadaceae	g__unclassified_f__Gemmatimonadaceae		ASV3860
24494842e5080212de0fcced569d5fde	d__Bacteria	p__Chloroflexi	c__Anaerolineae	o__SBR1031	f__A4b	g__A4b		ASV2307
a989b3ed117dfb424392eab346398163	d__Bacteria	p__Nitrospirota	c__Nitrospiria	o__Nitrospirales	f__Nitrospiraceae	g__Nitrospira	s__uncultured_soil	ASV3052
cae094434e281001cceb796a1276e22f	d__Bacteria	p__Verrucomicrobiota	c__Verrucomicrobiae	o__Pedosphaerales	f__Pedosphaeraceae	g__Pedosphaeraceae	s__uncultured_soil	ASV4996
0ed2561084fb55e70d0bb56d6cc738d1	d__Bacteria	p__Bdellovibrionota	c__Bdellovibrionia	o__Bacteriovoracales	f__Bacteriovoracaceae	g__Bacteriovorax		ASV2569
9db88319b758070176b29827cab1c62f	d__Bacteria	p__Actinobacteriota	c__Actinobacteria	o__Micrococcales	f__Intrasporangiaceae	g__unclassified_f__Intrasporangiaceae		ASV373
8f6bd08752eb3bbec3d5e26d1f3edc29	d__Bacteria	p__Gemmatimonadota	c__Gemmatimonadetes	o__Gemmatimonadales	f__Gemmatimonadaceae	g__Gemmatimonas		ASV533
8fafe0f302e44549a5be736be641936c	d__Bacteria	p__Acidobacteriota	c__Vicinamibacteria	o__Vicinamibacterales	f__Vicinamibacteraceae	g__Vicinamibacteraceae		ASV2814
c888cf5424410ca115e0afd64a8b2b9a	d__Bacteria	p__Acidobacteriota	c__Vicinamibacteria	o__Vicinamibacterales	f__Vicinamibacteraceae	g__Vicinamibacteraceae		ASV2258
dc2ac3219361e4953d22b4081e6aa99a	d__Bacteria	p__Myxococcota	c__Polyangia	o__Polyangiales	f__Sandaracinaceae	g__Sandaracinus	s__uncultured_bacterium	ASV5326
fcc72d39631eab53f53d65b7d6ef3448	d__Bacteria	p__Actinobacteriota	c__Acidimicrobiia	o__Microtrichales	f__unclassified_o__Microtrichales	g__unclassified_o__Microtrichales		ASV6205
5705e4ff3003e36507460be63d5ff83f	d__Bacteria	p__Proteobacteria	c__Alphaproteobacteria	o__Rhizobiales	f__Devosiaceae	g__Devosia		ASV814
677d0a7265b751f59d36f293aba60f4f	d__Bacteria	p__Actinobacteriota	c__Thermoleophilia	o__Gaiellales	f__Gaiellaceae	g__Gaiella		ASV7430
5d69919fa538540345fe594b15030ba4	d__Bacteria	p__Acidobacteriota	c__Acidobacteriae	o__Bryobacterales	f__Bryobacteraceae	g__Bryobacter		ASV2071
71117b33539a36dd47938e23230f4a19	d__Bacteria	p__Firmicutes	c__Bacilli	o__Entomoplasmatales	f__type_III	g__type_III	s__uncultured_Mollicutes	ASV4867
6f9ee02db8ce7161fb60406b23cdd6d8	d__Bacteria	p__Patescibacteria	c__Saccharimonadia	o__Saccharimonadales	f__Saccharimonadales	g__Saccharimonadales		ASV3
07bc6143551e38126cbac2eb9c5f5a51	d__Bacteria	p__Actinobacteriota	c__Actinobacteria	o__Propionibacteriales	f__Nocardioidaceae	g__unclassified_f__Nocardioidaceae		ASV10
bd153ef95acc0a8c8e2512e9d6552056	d__Bacteria	p__Acidobacteriota	c__Holophagae	o__Subgroup_7	f__Subgroup_7	g__Subgroup_7		ASV2482
f7f3519600a7438ddb7c41b4c0df1dbc	d__Bacteria	p__Chloroflexi	c__JG30-KF-CM66	o__JG30-KF-CM66	f__JG30-KF-CM66	g__JG30-KF-CM66	s__metagenome	ASV3703
02e66a0b1484c65faf4e1220fff78c50	d__Bacteria	p__Verrucomicrobiota	c__Verrucomicrobiae	o__Chthoniobacterales	f__Chthoniobacteraceae	g__Chthoniobacter		ASV6933
9375445360775045532c58ea9c118c82	d__Bacteria	p__Proteobacteria	c__Alphaproteobacteria	o__Sphingomonadales	f__Sphingomonadaceae	g__unclassified_f__Sphingomonadaceae		ASV350
89dc8a67ae0850d1aa7cde5cbc9df435	d__Bacteria	p__Chloroflexi	c__Chloroflexia	o__Thermomicrobiales	f__JG30-KF-CM45	g__JG30-KF-CM45		ASV1291
b3b08f596e58010d664e0954e82ca675	d__Bacteria	p__Chloroflexi	c__Chloroflexia	o__Chloroflexales	f__Herpetosiphonaceae	g__Herpetosiphon	s__uncultured_Chloroflexi	ASV4626
264ff887ac7e293084ef4275f9b07499	d__Bacteria	p__Bdellovibrionota	c__Bdellovibrionia	o__Bdellovibrionales	f__Bdellovibrionaceae	g__OM27_clade	s__uncultured_bacterium	ASV1730
f2c05be71e45ef9f12e7b37a2e588c90	d__Bacteria	p__WS2	c__WS2	o__WS2	f__WS2	g__WS2	s__uncultured_bacterium	ASV4129
725aedd232ebeb0070617982dca58b40	d__Bacteria	p__Acidobacteriota	c__Vicinamibacteria	o__Vicinamibacterales	f__uncultured_o__Vicinamibacterales	g__uncultured_o__Vicinamibacterales		ASV4383
42c23a5f0111dfcae6ad9bb90c4caf71	d__Bacteria	p__Myxococcota	c__Polyangia	o__Polyangiales	f__Sandaracinaceae	g__uncultured_f__Sandaracinaceae	s__metagenome	ASV3953
a64fd729aeec1df84f7ef94aae6753b2	d__Bacteria	p__Chloroflexi	c__Chloroflexia	o__Chloroflexales	f__Roseiflexaceae	g__uncultured_f__Roseiflexaceae		ASV1540
ccc1fc0c16c6faa300666eec790d8abe	d__Bacteria	p__Chloroflexi	c__Anaerolineae	o__SBR1031	f__A4b	g__A4b	s__metagenome	ASV3380
89e4605365df48b33ca6eb9a0a154cc6	d__Bacteria	p__Chloroflexi	c__Anaerolineae	o__Ardenticatenales	f__Ardenticatenaceae	g__uncultured_f__Ardenticatenaceae		ASV5470
06383c9b5b444a54287f8674eecf8046	d__Bacteria	p__Proteobacteria	c__Alphaproteobacteria	o__Sphingomonadales	f__Sphingomonadaceae	g__Novosphingobium		ASV2243
ae0d506ac10ba19bcae228e642bd98fb	d__Bacteria	p__Bacteroidota	c__Bacteroidia	o__Cytophagales	f__Microscillaceae	g__Chryseolinea	s__uncultured_bacterium	ASV808
2a1031bfe6d37c6e1a479121141e443e	d__Bacteria	p__Chloroflexi	c__Gitt-GS-136	o__Gitt-GS-136	f__Gitt-GS-136	g__Gitt-GS-136		ASV644
d9b01940bf40e2ddeb87d97cb6d5e4a3	d__Bacteria	p__Actinobacteriota	c__Actinobacteria	o__Corynebacteriales	f__Nocardiaceae	g__Nocardia		ASV2248
25991e080bbd172f66d521e4f40d5d88	d__Bacteria	p__Proteobacteria	c__Gammaproteobacteria	o__Burkholderiales	f__Comamonadaceae	g__Inhella	s__uncultured_bacterium	ASV5348
25655adf7b2210b0556d84ade8789fc8	d__Bacteria	p__Acidobacteriota	c__Vicinamibacteria	o__Vicinamibacterales	f__Vicinamibacteraceae	g__Vicinamibacteraceae		ASV1198
746bfac204afbe75ef36fc9b79fcf85c	d__Bacteria	p__Patescibacteria	c__Saccharimonadia	o__Saccharimonadales	f__Saccharimonadales	g__Saccharimonadales		ASV3873
e4aa4cd4acf5eb558e19b89e78c7fa75	d__Bacteria	p__Acidobacteriota	c__Vicinamibacteria	o__Vicinamibacterales	f__uncultured_o__Vicinamibacterales	g__uncultured_o__Vicinamibacterales		ASV1920
590e87c3962a90ed9bd4573711d341ed	d__Bacteria	p__Actinobacteriota	c__Thermoleophilia	o__Gaiellales	f__Gaiellaceae	g__Gaiella	s__uncultured_bacterium	ASV989
bf5de2720d0299f2fb089c2464ec9fed	d__Bacteria	p__Chloroflexi	c__TK10	o__TK10	f__TK10	g__TK10		ASV2406
503cdfdd8b2f3ce9c357ce2bfa0fe8cc	d__Bacteria	p__Actinobacteriota	c__Acidimicrobiia	o__IMCC26256	f__IMCC26256	g__IMCC26256		ASV992
46e51383339b44f2f6862b6b419b19b1	d__Bacteria	p__Verrucomicrobiota	c__Verrucomicrobiae	o__Opitutales	f__Opitutaceae	g__unclassified_f__Opitutaceae		ASV5383
e8d4df1e31cd3f4b9f3483ec97517e26	d__Bacteria	p__Proteobacteria	c__Alphaproteobacteria	o__Rhizobiales	f__Rhizobiaceae	g__unclassified_f__Rhizobiaceae		ASV3732
9754c81a22419aa5770b0b2f350f8884	d__Bacteria	p__Verrucomicrobiota	c__Verrucomicrobiae	o__Opitutales	f__Opitutaceae	g__IMCC26134	s__uncultured_bacterium	ASV1221
69bb3b67672057f8720cb96f2783cb01	d__Bacteria	p__Proteobacteria	c__Alphaproteobacteria	o__Reyranellales	f__Reyranellaceae	g__Reyranella		ASV986
fab5a191eb8109c4bcc76565c5a2256b	d__Bacteria	p__Chloroflexi	c__Anaerolineae	o__SBR1031	f__A4b	g__A4b	s__uncultured_bacterium	ASV3215
0c6a6cca40cfc16b671b021a6f532b21	d__Bacteria	p__Bacteroidota	c__Bacteroidia	o__Sphingobacteriales	f__env.OPS_17	g__env.OPS_17		ASV3132
a23e712da5cc062330e2bfe4f1573f85	d__Bacteria	p__Acidobacteriota	c__Vicinamibacteria	o__Vicinamibacterales	f__uncultured_o__Vicinamibacterales	g__uncultured_o__Vicinamibacterales		ASV1861
d78deb45d5aaa601b1e8f81b20a79906	d__Bacteria	p__Actinobacteriota	c__Thermoleophilia	o__Solirubrobacterales	f__67-14	g__67-14	s__uncultured_actinobacterium	ASV4388
7c3eec82112adaa152e0c97b3e8648fa	d__Bacteria	p__Proteobacteria	c__Gammaproteobacteria	o__unclassified_c__Gammaproteobacteria	f__unclassified_c__Gammaproteobacteria	g__unclassified_c__Gammaproteobacteria		ASV3887
a375a2605e2fc59c274d5cb0d80b66ef	d__Bacteria	p__Gemmatimonadota	c__Gemmatimonadetes	o__Gemmatimonadales	f__Gemmatimonadaceae	g__uncultured_f__Gemmatimonadaceae	s__uncultured_proteobacterium	ASV3362
3da822d20b552e6be82e03e661a814f6	d__Bacteria	p__Proteobacteria	c__Alphaproteobacteria	o__Caulobacterales	f__Caulobacteraceae	g__uncultured_f__Caulobacteraceae		ASV2313
70db8700a092e5475b54cf3803efb3ae	d__Bacteria	p__Bacteroidota	c__Bacteroidia	o__Chitinophagales	f__Chitinophagaceae	g__Chitinophaga		ASV958
5aa270eae3b482b3ab2c76a48fe06cc5	d__Bacteria	p__Actinobacteriota	c__Acidimicrobiia	o__uncultured_c__Acidimicrobiia	f__uncultured_c__Acidimicrobiia	g__uncultured_c__Acidimicrobiia	s__uncultured_Acidimicrobiia	ASV3417
6d43b10068ddd39ba83056c5cba256ec	d__Bacteria	p__Proteobacteria	c__Gammaproteobacteria	o__Burkholderiales	f__Oxalobacteraceae	g__Noviherbaspirillum		ASV4063
b1c4d9084cba3ee7129098d842e8f62a	d__Bacteria	p__Acidobacteriota	c__Vicinamibacteria	o__Vicinamibacterales	f__Vicinamibacteraceae	g__Vicinamibacteraceae		ASV2525
7234f5910a2c19441242b5ad95834102	d__Bacteria	p__Chloroflexi	c__KD4-96	o__KD4-96	f__KD4-96	g__KD4-96	s__uncultured_Chloroflexi	ASV523
7c672058d1a57cd7b846fa25844a1eaa	d__Bacteria	p__Proteobacteria	c__Gammaproteobacteria	o__Burkholderiales	f__Oxalobacteraceae	g__Noviherbaspirillum		ASV3302
8f494ee1a7c6943604f638dfedba73f1	d__Bacteria	p__Myxococcota	c__bacteriap25	o__bacteriap25	f__bacteriap25	g__bacteriap25	s__uncultured_Syntrophobacterales	ASV4118
9604e83d549caa9e3d55d5364b44ea7f	d__Bacteria	p__Acidobacteriota	c__Acidobacteriae	o__PAUC26f	f__PAUC26f	g__PAUC26f	s__uncultured_Acidobacteriales	ASV4428
5afb216a6d1bff8b5bbeb383e233449a	d__Bacteria	p__Bacteroidota	c__Bacteroidia	o__Chitinophagales	f__Chitinophagaceae	g__uncultured_f__Chitinophagaceae	s__uncultured_microorganism	ASV8604
24b80109e24875ba590429fed2c0c9cc	d__Bacteria	p__Acidobacteriota	c__Vicinamibacteria	o__Vicinamibacterales	f__Vicinamibacteraceae	g__Vicinamibacteraceae		ASV5022
519b19b82c1c9410ade0a53d2f37c72b	d__Bacteria	p__Acidobacteriota	c__Vicinamibacteria	o__Vicinamibacterales	f__Vicinamibacteraceae	g__Vicinamibacteraceae		ASV3450
80053cbd7fe55f3885fe7ca9d41a5b78	d__Bacteria	p__Proteobacteria	c__Alphaproteobacteria	o__Rhizobiales	f__Methyloligellaceae	g__uncultured_f__Methyloligellaceae		ASV1036
43fec0d9387ae6b0806e124c368765f6	d__Bacteria	p__Bacteroidota	c__Bacteroidia	o__Sphingobacteriales	f__Sphingobacteriaceae	g__Olivibacter		ASV1003
564ddd39360952f4c38ea32f57159e8a	d__Bacteria	p__Methylomirabilota	c__Methylomirabilia	o__Rokubacteriales	f__Rokubacteriales	g__Rokubacteriales	s__uncultured_bacterium	ASV6523
15c02a79ff9be5f77b979d07f877cf78	d__Bacteria	p__Chloroflexi	c__TK10	o__TK10	f__TK10	g__TK10	s__uncultured_bacterium	ASV5361
1e4fd2058be8357cf93a5c0327b25a3c	d__Bacteria	p__Proteobacteria	c__Gammaproteobacteria	o__Steroidobacterales	f__Steroidobacteraceae	g__Steroidobacter		ASV854
cf5f5b0e1d7cfe35e8104c0931097019	d__Bacteria	p__Actinobacteriota	c__Acidimicrobiia	o__uncultured_c__Acidimicrobiia	f__uncultured_c__Acidimicrobiia	g__uncultured_c__Acidimicrobiia	s__uncultured_Iamia	ASV4520
6e9bc6385a02eeae5796bbf1e5d08552	d__Bacteria	p__Proteobacteria	c__Alphaproteobacteria	o__Rhizobiales	f__Rhizobiaceae	g__unclassified_f__Rhizobiaceae		ASV102
ebbb008bfd27ff4d52423796a2938f88	d__Bacteria	p__Myxococcota	c__Myxococcia	o__Myxococcales	f__Myxococcaceae	g__unclassified_f__Myxococcaceae		ASV2118
205432e327a11b243a7692cb220cd329	d__Bacteria	p__Armatimonadota	c__uncultured_p__Armatimonadota	o__uncultured_p__Armatimonadota	f__uncultured_p__Armatimonadota	g__uncultured_p__Armatimonadota	s__metagenome	ASV4572
64188aa5e9dca78600ce43e2e1ca8bac	d__Bacteria	p__Actinobacteriota	c__MB-A2-108	o__MB-A2-108	f__MB-A2-108	g__MB-A2-108	s__uncultured_bacterium	ASV5759
550f50526407d07e73d1d3425b575a59	d__Bacteria	p__Actinobacteriota	c__Acidimicrobiia	o__Microtrichales	f__unclassified_o__Microtrichales	g__unclassified_o__Microtrichales		ASV9589
4233660c5fd47ae91340a1823f4a3d1d	d__Bacteria	p__Actinobacteriota	c__Acidimicrobiia	o__unclassified_c__Acidimicrobiia	f__unclassified_c__Acidimicrobiia	g__unclassified_c__Acidimicrobiia		ASV3476
2275c1981cd86c7b13054ba3e3667052	d__Bacteria	p__Proteobacteria	c__Alphaproteobacteria	o__Elsterales	f__uncultured_o__Elsterales	g__uncultured_o__Elsterales		ASV4577
e97235f959e64bc3501aea91dcf1ca1e	d__Bacteria	p__Chloroflexi	c__KD4-96	o__KD4-96	f__KD4-96	g__KD4-96		ASV1069
a53eb4f37b399a9df9660eab1a89c15c	d__Bacteria	p__Chloroflexi	c__Anaerolineae	o__Anaerolineales	f__Anaerolineaceae	g__uncultured_f__Anaerolineaceae		ASV4771
573bfaaaf8f132f6c89c65adbb5c3611	d__Bacteria	p__Acidobacteriota	c__Holophagae	o__Subgroup_7	f__Subgroup_7	g__Subgroup_7		ASV4060
0e8aa3962105b7fb9f127093ff451a68	d__Bacteria	p__Proteobacteria	c__Gammaproteobacteria	o__Diplorickettsiales	f__Diplorickettsiaceae	g__Aquicella		ASV4525
2f293e0b200bf764363f95ed47285e46	d__Bacteria	p__Actinobacteriota	c__Acidimicrobiia	o__Microtrichales	f__uncultured_o__Microtrichales	g__uncultured_o__Microtrichales		ASV1775
d020c97560fcca65c4921d49d32d3954	d__Bacteria	p__Verrucomicrobiota	c__Verrucomicrobiae	o__Verrucomicrobiales	f__Verrucomicrobiaceae	g__Roseimicrobium	s__uncultured_Acidobacteria	ASV2965
787a7aea269509054c1fb6e6711bfe60	d__Bacteria	p__Actinobacteriota	c__Actinobacteria	o__Micromonosporales	f__Micromonosporaceae	g__Luedemannella	s__uncultured_bacterium	ASV1212
26d902339bbdc7401175603ff96213e3	d__Bacteria	p__Proteobacteria	c__Gammaproteobacteria	o__Xanthomonadales	f__Xanthomonadaceae	g__Arenimonas		ASV2812
8d2f7aba95d9264a93a9a3b1ca20926d	d__Bacteria	p__Proteobacteria	c__Alphaproteobacteria	o__Rhizobiales	f__Rhizobiaceae	g__unclassified_f__Rhizobiaceae		ASV359
5193422069e63ed89d1992ad1acf6c0e	d__Bacteria	p__Chloroflexi	c__Chloroflexia	o__Chloroflexales	f__Roseiflexaceae	g__uncultured_f__Roseiflexaceae	s__uncultured_bacterium	ASV1894
8092f04df8cab333cf0d538094ccc4c3	d__Bacteria	p__Proteobacteria	c__Gammaproteobacteria	o__Burkholderiales	f__Comamonadaceae	g__Ramlibacter		ASV1700
c766fe7c7100ceb8e6c84751ef595fc1	d__Bacteria	p__Proteobacteria	c__Gammaproteobacteria	o__Pseudomonadales	f__Pseudomonadaceae	g__unclassified_f__Pseudomonadaceae		ASV4055
d5f9f961952e6f72027b837c94b64f82	d__Bacteria	p__Proteobacteria	c__Gammaproteobacteria	o__Burkholderiales	f__Comamonadaceae	g__unclassified_f__Comamonadaceae		ASV9873
514d7c0ca96ad41cb26ca2a935ee1110	d__Bacteria	p__Actinobacteriota	c__Actinobacteria	o__Micrococcales	f__Promicromonosporaceae	g__Promicromonospora		ASV123
11a6dd43100cd7b79f2627b789aa4075	d__Bacteria	p__Proteobacteria	c__Alphaproteobacteria	o__Rhodobacterales	f__Rhodobacteraceae	g__Rubellimicrobium	s__uncultured_bacterium	ASV153
3652f4d16e21dfff24f27dd58f414775	d__Bacteria	p__Acidobacteriota	c__Thermoanaerobaculia	o__Thermoanaerobaculales	f__Thermoanaerobaculaceae	g__Subgroup_10		ASV3813
5552f5c1b4d73a795c47ecab5cf46c7e	d__Bacteria	p__Chloroflexi	c__Chloroflexia	o__Chloroflexales	f__Chloroflexaceae	g__Candidatus_Chloroploca	s__uncultured_bacterium	ASV2136
1a5000a4a0e5be69482416b3d8a93131	d__Bacteria	p__Proteobacteria	c__Alphaproteobacteria	o__Sphingomonadales	f__Sphingomonadaceae	g__Altererythrobacter		ASV3377
e747fc1e7c118ee628469e99fa6f4305	d__Bacteria	p__Chloroflexi	c__Anaerolineae	o__SBR1031	f__SBR1031	g__SBR1031		ASV1120
9f89cd0fdc70b2f2c5f3252b8c8487fd	d__Bacteria	p__Actinobacteriota	c__Thermoleophilia	o__Solirubrobacterales	f__67-14	g__67-14	s__uncultured_actinobacterium	ASV6829
addb1782522a19b3d8e0860f225b7e11	d__Bacteria	p__Proteobacteria	c__Alphaproteobacteria	o__Rhizobiales	f__uncultured_o__Rhizobiales	g__uncultured_o__Rhizobiales		ASV3620
c4c6887b2ab51170e0cb3021cf83a924	d__Bacteria	p__Proteobacteria	c__Gammaproteobacteria	o__Burkholderiales	f__Nitrosomonadaceae	g__IS-44		ASV2129
3bfb90edce1c2ea007700c466f92c9f6	d__Bacteria	p__Actinobacteriota	c__Thermoleophilia	o__Gaiellales	f__Gaiellaceae	g__Gaiella	s__uncultured_bacterium	ASV4182
addea3408299843e962ab1c39e7b3ce1	d__Bacteria	p__Proteobacteria	c__Alphaproteobacteria	o__Sphingomonadales	f__Sphingomonadaceae	g__Sphingomonas		ASV42
05f7aedb843ca4ee29397b65a7047b90	d__Bacteria	p__Chloroflexi	c__Anaerolineae	o__Caldilineales	f__Caldilineaceae	g__uncultured_f__Caldilineaceae		ASV4947
556066cd423a0d01917196dfacaebdcd	d__Bacteria	p__Proteobacteria	c__Gammaproteobacteria	o__Burkholderiales	f__Comamonadaceae	g__uncultured_f__Comamonadaceae		ASV2047
17ace4540f555219405d0914b34ba4ba	d__Bacteria	p__WPS-2	c__WPS-2	o__WPS-2	f__WPS-2	g__WPS-2	s__metagenome	ASV2429
80e47daa8ec4220affeec9503f0a173c	d__Bacteria	p__Myxococcota	c__Polyangia	o__Nannocystales	f__Nannocystaceae	g__Nannocystis		ASV3619
da2a4afa403a2c0db793bf40f0a75741	d__Bacteria	p__Actinobacteriota	c__Actinobacteria	o__Micromonosporales	f__Micromonosporaceae	g__unclassified_f__Micromonosporaceae		ASV935
12201f3c945f14ededbf5d220e78565f	d__Bacteria	p__Cyanobacteria	c__Cyanobacteriia	o__Cyanobacteriales	f__unclassified_o__Cyanobacteriales	g__unclassified_o__Cyanobacteriales		ASV3325
48cfe01a6f3604fec5e0927bcf46e5c3	d__Bacteria	p__Gemmatimonadota	c__Gemmatimonadetes	o__Gemmatimonadales	f__Gemmatimonadaceae	g__unclassified_f__Gemmatimonadaceae		ASV3070
5ffdb6665e62aff7f38633bd8b204db4	d__Bacteria	p__Patescibacteria	c__Saccharimonadia	o__Saccharimonadales	f__S32	g__TM7	s__uncultured_bacterium	ASV5737
de7747e877a6e5dfa10e6bdbeab91725	d__Bacteria	p__Acidobacteriota	c__Vicinamibacteria	o__Vicinamibacterales	f__uncultured_o__Vicinamibacterales	g__uncultured_o__Vicinamibacterales		ASV3066
838f34b1d0cb2ae97f8e54de5e1ab1c2	d__Bacteria	p__Firmicutes	c__Bacilli	o__Entomoplasmatales	f__type_III	g__type_III	s__uncultured_Mollicutes	ASV4300
80ffe9f717bcf341685bee61f7f2c273	d__Bacteria	p__Gemmatimonadota	c__Gemmatimonadetes	o__Gemmatimonadales	f__Gemmatimonadaceae	g__uncultured_f__Gemmatimonadaceae		ASV4123
3a9f5c663132addf1ec8d12581017198	d__Bacteria	p__Chloroflexi	c__Anaerolineae	o__Ardenticatenales	f__uncultured_o__Ardenticatenales	g__uncultured_o__Ardenticatenales	s__uncultured_archaeon	ASV1484
1b8e197b4ea201afff570344875d5db0	d__Bacteria	p__Acidobacteriota	c__Vicinamibacteria	o__Vicinamibacterales	f__Vicinamibacteraceae	g__Vicinamibacteraceae		ASV2366
8240ef40643f076670e3ea0f53e45bc3	d__Bacteria	p__Bacteroidota	c__Bacteroidia	o__Chitinophagales	f__Chitinophagaceae	g__Taibaiella	s__Taibaiella_sp.	ASV4233
647c79b740aa68ec7d9f51c30b5b71b3	d__Bacteria	p__Patescibacteria	c__Saccharimonadia	o__Saccharimonadales	f__Saccharimonadales	g__Saccharimonadales		ASV249
5c6a42c5104eb715d0ce39a5982da261	d__Bacteria	p__Acidobacteriota	c__Vicinamibacteria	o__Vicinamibacterales	f__uncultured_o__Vicinamibacterales	g__uncultured_o__Vicinamibacterales	s__uncultured_bacterium	ASV1262
de8cdba73e5ea22c5e58d9b06e916d2e	d__Bacteria	p__Proteobacteria	c__Gammaproteobacteria	o__Burkholderiales	f__Nitrosomonadaceae	g__mle1-7		ASV3898
ef7cd7d6efd49509ca9202ce2412fe08	d__Bacteria	p__Acidobacteriota	c__Vicinamibacteria	o__Vicinamibacterales	f__Vicinamibacteraceae	g__Vicinamibacteraceae		ASV2803
f1110decf3cb5c14e08737d78c0d98d6	d__Bacteria	p__Bacteroidota	c__Bacteroidia	o__Cytophagales	f__Microscillaceae	g__Ohtaekwangia		ASV9164
37a867664f7de49c9b84414b85616ac4	d__Bacteria	p__Proteobacteria	c__Gammaproteobacteria	o__Legionellales	f__Legionellaceae	g__Legionella		ASV4334
d2e23101a087f9ec0ff120eddc703d2b	d__Bacteria	p__Proteobacteria	c__Alphaproteobacteria	o__Dongiales	f__Dongiaceae	g__Dongia		ASV3028
ccf7a6b859b45caeb83abbbbfa32c8f9	d__Bacteria	p__Proteobacteria	c__Gammaproteobacteria	o__Cellvibrionales	f__Cellvibrionaceae	g__Cellvibrio		ASV2531
16c53014519c751ae3eb0a774bfa2764	d__Bacteria	p__Verrucomicrobiota	c__Verrucomicrobiae	o__Pedosphaerales	f__Pedosphaeraceae	g__Pedosphaeraceae	s__uncultured_soil	ASV2641
18604be25b5271b88e6f9267f4d05490	d__Bacteria	p__Planctomycetota	c__Phycisphaerae	o__Phycisphaerales	f__Phycisphaeraceae	g__uncultured_f__Phycisphaeraceae	s__uncultured_bacterium	ASV6750
1420901879bcc6f1f30d38a1a69c3fa9	d__Bacteria	p__Actinobacteriota	c__Acidimicrobiia	o__uncultured_c__Acidimicrobiia	f__uncultured_c__Acidimicrobiia	g__uncultured_c__Acidimicrobiia	s__uncultured_Acidimicrobiia	ASV3108
25b7c05bc15f976a8b1e43ea7ef12c3d	d__Bacteria	p__Proteobacteria	c__Gammaproteobacteria	o__Burkholderiales	f__Rhodocyclaceae	g__Azoarcus		ASV4386
75779713e37ebb6d913f6eea67f015c4	d__Bacteria	p__Bacteroidota	c__Rhodothermia	o__Rhodothermales	f__Rhodothermaceae	g__Rhodothermaceae	s__uncultured_bacterium	ASV5178
5461b17540481c3ae5253bab6c94bacb	d__Bacteria	p__Myxococcota	c__Polyangia	o__Haliangiales	f__Haliangiaceae	g__Haliangium		ASV1157
2e224ee08a1cb6fdcb4908af461dc1b2	d__Bacteria	p__Actinobacteriota	c__Actinobacteria	o__Micrococcales	f__Intrasporangiaceae	g__unclassified_f__Intrasporangiaceae		ASV1440
f5e213611a4057fa6ba5b2d53e721d30	d__Bacteria	p__Chloroflexi	c__Chloroflexia	o__Kallotenuales	f__AKIW781	g__AKIW781	s__uncultured_bacterium	ASV474
cb0909302fdd65fe992ec9fdc5afdec2	d__Bacteria	p__Bacteroidota	c__Bacteroidia	o__Cytophagales	f__Microscillaceae	g__Ohtaekwangia		ASV686
91603083c39f72b45ffb980793069586	d__Bacteria	p__Acidobacteriota	c__Acidobacteriae	o__Bryobacterales	f__Bryobacteraceae	g__Bryobacter		ASV721
9287e9c3ec480933c87dc7e7da8d3af5	d__Bacteria	p__Patescibacteria	c__Saccharimonadia	o__Saccharimonadales	f__LWQ8	g__LWQ8	s__uncultured_bacterium	ASV3555
5bfd5f318b8c4d416016144fee682416	d__Bacteria	p__Verrucomicrobiota	c__Verrucomicrobiae	o__Pedosphaerales	f__Pedosphaeraceae	g__Pedosphaeraceae	s__uncultured_Prosthecobacter	ASV3354
eb2a6f290f9640aa35652863ce0c2684	d__Bacteria	p__Proteobacteria	c__Alphaproteobacteria	o__Sphingomonadales	f__Sphingomonadaceae	g__Altererythrobacter		ASV78
9c3c1e2597f7bb1c8fa97b61f753ec08	d__Bacteria	p__Acidobacteriota	c__Vicinamibacteria	o__Vicinamibacterales	f__uncultured_o__Vicinamibacterales	g__uncultured_o__Vicinamibacterales	s__uncultured_bacterium	ASV4972
667594f6dd4d51853206d941552d21ba	d__Bacteria	p__Acidobacteriota	c__Vicinamibacteria	o__Vicinamibacterales	f__Vicinamibacteraceae	g__Vicinamibacteraceae		ASV766
e3c0acc4be39a186d1069ed0fd527a28	d__Bacteria	p__Actinobacteriota	c__Acidimicrobiia	o__uncultured_c__Acidimicrobiia	f__uncultured_c__Acidimicrobiia	g__uncultured_c__Acidimicrobiia	s__uncultured_Acidimicrobiia	ASV4975
200663eb46c925464577f2cc715a1fa6	d__Bacteria	p__Chloroflexi	c__Anaerolineae	o__SBR1031	f__SBR1031	g__SBR1031	s__uncultured_sludge	ASV750
9dcecab801b2e92ec8c0298a62a955a7	d__Bacteria	p__Actinobacteriota	c__Acidimicrobiia	o__IMCC26256	f__IMCC26256	g__IMCC26256		ASV4783
e04b30dc6ddcdc6a9a3a62d21bfd4a03	d__Bacteria	p__Proteobacteria	c__Gammaproteobacteria	o__Burkholderiales	f__TRA3-20	g__TRA3-20		ASV6550
22f91c790e30977cef37d007bcd0c520	d__Bacteria	p__Bacteroidota	c__Bacteroidia	o__Chitinophagales	f__Saprospiraceae	g__uncultured_f__Saprospiraceae	s__uncultured_soil	ASV5813
86503ba5b3a85ad3ccba6bb005953479	d__Bacteria	p__Actinobacteriota	c__Actinobacteria	o__Propionibacteriales	f__Propionibacteriaceae	g__Jiangella		ASV6081
2d99d527ab40617879bede6f958b176e	d__Bacteria	p__Chloroflexi	c__TK10	o__TK10	f__TK10	g__TK10		ASV2215
1ea21181e2695eaf2c2809e853794e47	d__Bacteria	p__Acidobacteriota	c__Vicinamibacteria	o__Vicinamibacterales	f__Vicinamibacteraceae	g__uncultured_f__Vicinamibacteraceae	s__uncultured_bacterium	ASV976
35abe320dff7a2cf394505b375e17387	d__Bacteria	p__Actinobacteriota	c__Actinobacteria	o__Propionibacteriales	f__Propionibacteriaceae	g__unclassified_f__Propionibacteriaceae		ASV1447
5e45dee46dd28bd2b02ddbea16aaaa06	d__Bacteria	p__Armatimonadota	c__Armatimonadia	o__Armatimonadales	f__Armatimonadales	g__Armatimonadales	s__uncultured_Armatimonadetes	ASV4564
a57ae2dffe248209d43f2260dc62469f	d__Bacteria	p__Proteobacteria	c__Gammaproteobacteria	o__Steroidobacterales	f__Steroidobacteraceae	g__Steroidobacter		ASV2617
a9895d36948eeaa495707c4d5ac85a48	d__Bacteria	p__Bdellovibrionota	c__Oligoflexia	o__Silvanigrellales	f__Silvanigrellaceae	g__uncultured_f__Silvanigrellaceae	s__uncultured_bacterium	ASV6666
8ed81c9e155c2c787abbfc406597a474	d__Bacteria	p__Myxococcota	c__Polyangia	o__Haliangiales	f__Haliangiaceae	g__Haliangium		ASV3216
e6b9fa525b7253609ac3c842f1d91800	d__Bacteria	p__Gemmatimonadota	c__Gemmatimonadetes	o__Gemmatimonadales	f__Gemmatimonadaceae	g__unclassified_f__Gemmatimonadaceae		ASV626
49c96a37a1ef4da9be3596816fa8d9e5	d__Bacteria	p__Bacteroidota	c__Bacteroidia	o__Cytophagales	f__Hymenobacteraceae	g__Pontibacter		ASV1611
fe124cf43b81b76f46ba1e777017da36	d__Bacteria	p__Proteobacteria	c__Alphaproteobacteria	o__Rhizobiales	f__Hyphomicrobiaceae	g__Hyphomicrobium		ASV613
31dfed45c7b9e8187daf74e544a53808	d__Bacteria	p__Verrucomicrobiota	c__Verrucomicrobiae	o__Pedosphaerales	f__Pedosphaeraceae	g__Pedosphaeraceae		ASV3777
52df29d5ab46cabf3d0fbed31c8ee324	d__Bacteria	p__Acidobacteriota	c__Vicinamibacteria	o__Vicinamibacterales	f__uncultured_o__Vicinamibacterales	g__uncultured_o__Vicinamibacterales		ASV4151
2f1bf1b7eb13d514068d5b85f618a6a5	d__Bacteria	p__Proteobacteria	c__Alphaproteobacteria	o__Rhizobiales	f__Xanthobacteraceae	g__unclassified_f__Xanthobacteraceae		ASV2446
bc679e3b0b64c58816e1c28e9b21465f	d__Bacteria	p__Verrucomicrobiota	c__Verrucomicrobiae	o__Chthoniobacterales	f__Chthoniobacteraceae	g__Chthoniobacter		ASV441
ca8131311e9e75998fda5c592256ee55	d__Bacteria	p__Chloroflexi	c__Chloroflexia	o__Thermomicrobiales	f__Thermomicrobiaceae	g__Nitrolancea	s__Nitrolancea_hollandica	ASV2591
86ca09c22b3ddc20699eb03e5b200bdb	d__Bacteria	p__Proteobacteria	c__Gammaproteobacteria	o__Burkholderiales	f__Alcaligenaceae	g__Achromobacter		ASV336
f7beec8f9e32813920ed3104ac096d8b	d__Bacteria	p__Chloroflexi	c__Chloroflexia	o__Chloroflexales	f__Chloroflexaceae	g__FFCH7168	s__uncultured_bacterium	ASV2881
5a23d649a2e15d767694fd75f9ab54ac	d__Bacteria	p__Chloroflexi	c__Anaerolineae	o__SBR1031	f__SBR1031	g__SBR1031	s__uncultured_Chlorobi	ASV944
f5efaab4944dca6092be8006004d7397	d__Bacteria	p__Proteobacteria	c__Gammaproteobacteria	o__Enterobacterales	f__Enterobacteriaceae	g__unclassified_f__Enterobacteriaceae		ASV1427
4482d52273fb265a11b3da0bf714c4ec	d__Bacteria	p__Proteobacteria	c__Gammaproteobacteria	o__Burkholderiales	f__Comamonadaceae	g__Caenimonas		ASV1184
7daa85a04b14ad8a15b5ea68239879e7	d__Bacteria	p__Proteobacteria	c__Gammaproteobacteria	o__Xanthomonadales	f__Rhodanobacteraceae	g__unclassified_f__Rhodanobacteraceae		ASV495
139580ef8ae3783df37e0dffcabd758b	d__Bacteria	p__Chloroflexi	c__OLB14	o__OLB14	f__OLB14	g__OLB14		ASV2016
0c6d711674209017b9a2a7b396f852f5	d__Bacteria	p__Myxococcota	c__Polyangia	o__Haliangiales	f__Haliangiaceae	g__Haliangium	s__uncultured_sludge	ASV5472
02631161a7232c067793459777eaa7ed	d__Bacteria	p__NB1-j	c__NB1-j	o__NB1-j	f__NB1-j	g__NB1-j	s__uncultured_Desulfuromonadaceae	ASV6156
1182305783bbda5213e84ebed1a311b8	d__Bacteria	p__Chloroflexi	c__Anaerolineae	o__SBR1031	f__A4b	g__A4b	s__uncultured_bacterium	ASV2939
26298a5700a2f30da104d52f9ba63a77	d__Bacteria	p__Actinobacteriota	c__Actinobacteria	o__Propionibacteriales	f__Nocardioidaceae	g__Nocardioides		ASV364
c49533488a4efae23ae02b3175b28012	d__Bacteria	p__Actinobacteriota	c__Acidimicrobiia	o__Microtrichales	f__unclassified_o__Microtrichales	g__unclassified_o__Microtrichales		ASV4155
9a9e9dede0f3c35c76a5af85a95a3c3c	d__Bacteria	p__Myxococcota	c__Polyangia	o__Blfdi19	f__Blfdi19	g__Blfdi19	s__uncultured_Myxococcales	ASV2793
2928cb02e4a12b11cde0c1ad9fec67a0	d__Bacteria	p__Gemmatimonadota	c__S0134_terrestrial_group	o__S0134_terrestrial_group	f__S0134_terrestrial_group	g__S0134_terrestrial_group	s__uncultured_Gemmatimonadetes	ASV2658
cc51b6be0851f1a7cca42c34daf9988f	d__Bacteria	p__Acidobacteriota	c__Vicinamibacteria	o__Vicinamibacterales	f__Vicinamibacteraceae	g__Vicinamibacteraceae		ASV1930
e482f85f0e655f282c38bad0963637b8	d__Bacteria	p__Actinobacteriota	c__Thermoleophilia	o__Solirubrobacterales	f__67-14	g__67-14	s__uncultured_actinobacterium	ASV7137
7ce8c06a88d2cedeb7a9e3ab93ee3917	d__Bacteria	p__Actinobacteriota	c__Actinobacteria	o__Propionibacteriales	f__Nocardioidaceae	g__Kribbella		ASV282
44db15d933acd84b6776da22a5534179	d__Bacteria	p__Bacteroidota	c__Bacteroidia	o__Chitinophagales	f__Chitinophagaceae	g__Niastella		ASV1598
f30bf7d9daac5d4f28ad6c7b8e3c4257	d__Bacteria	p__Bacteroidota	c__Bacteroidia	o__Chitinophagales	f__Chitinophagaceae	g__Chitinophaga		ASV2002
e38907f57926a9beb60b3ed827ede2cf	d__Bacteria	p__Proteobacteria	c__Gammaproteobacteria	o__Burkholderiales	f__Rhodocyclaceae	g__unclassified_f__Rhodocyclaceae		ASV244
bd34429b1366962710f99fb15fb4f78e	d__Bacteria	p__Proteobacteria	c__Gammaproteobacteria	o__Xanthomonadales	f__Xanthomonadaceae	g__Lysobacter		ASV406
549a7394549f8c50319af5518eeb27d9	d__Bacteria	p__Proteobacteria	c__Gammaproteobacteria	o__Burkholderiales	f__Comamonadaceae	g__Ramlibacter		ASV5331
8b5a1e8372e163a99df10365361866e5	d__Bacteria	p__Gemmatimonadota	c__Gemmatimonadetes	o__Gemmatimonadales	f__Gemmatimonadaceae	g__Gemmatimonas		ASV1928
5b672629f16a74e5ac99fb66c618d355	d__Bacteria	p__Myxococcota	c__Myxococcia	o__Myxococcales	f__Anaeromyxobacteraceae	g__Anaeromyxobacter	s__uncultured_bacterium	ASV4400
36fd6f8c84ce019dc8316063af93c2a3	d__Bacteria	p__Chloroflexi	c__Anaerolineae	o__Anaerolineales	f__Anaerolineaceae	g__uncultured_f__Anaerolineaceae		ASV880
5fe2a0425b598e0c00cf443d83d67ab5	d__Bacteria	p__Patescibacteria	c__Saccharimonadia	o__Saccharimonadales	f__Saccharimonadales	g__Saccharimonadales		ASV180
f6e5c8f070e62708ed47d100aa830e10	d__Bacteria	p__Bacteroidota	c__Bacteroidia	o__Chitinophagales	f__Chitinophagaceae	g__Niastella		ASV3706
0efbc649b783fc9502eba41f28890c20	d__Bacteria	p__Bacteroidota	c__Rhodothermia	o__Rhodothermales	f__Rhodothermaceae	g__uncultured_f__Rhodothermaceae		ASV4176
acbd57fa94417a2c1c77b1fd6acafd2d	d__Bacteria	p__Chloroflexi	c__Chloroflexia	o__Chloroflexales	f__Chloroflexaceae	g__Chloronema	s__Scytonema_tolypothrichoides	ASV730
483959f487e922821c457673b364883d	d__Bacteria	p__Chloroflexi	c__Chloroflexia	o__Chloroflexales	f__Roseiflexaceae	g__uncultured_f__Roseiflexaceae	s__uncultured_bacterium	ASV5220
75d603bf16099e38b71bc00fff7262c0	d__Bacteria	p__Planctomycetota	c__Phycisphaerae	o__Phycisphaerales	f__Phycisphaeraceae	g__AKYG587	s__uncultured_bacterium	ASV4710
275b6f5a4fd0b1933153849bc8f032f2	d__Bacteria	p__Actinobacteriota	c__Thermoleophilia	o__Gaiellales	f__uncultured_o__Gaiellales	g__uncultured_o__Gaiellales		ASV8143
120998f392db06d7a3ac6c318706732a	d__Bacteria	p__Actinobacteriota	c__Actinobacteria	o__Streptomycetales	f__Streptomycetaceae	g__Streptomyces		ASV806
91dbc8b3f81f964589534013bd15ca8e	d__Bacteria	p__Proteobacteria	c__Alphaproteobacteria	o__Rhizobiales	f__Beijerinckiaceae	g__Bosea		ASV186
a9f4aba0a9604cefa1a8e1e210fb055b	d__Bacteria	p__Chloroflexi	c__KD4-96	o__KD4-96	f__KD4-96	g__KD4-96		ASV1318
98b34cf7d242aa09198a0a324a3e37e5	d__Bacteria	p__Actinobacteriota	c__Actinobacteria	o__Corynebacteriales	f__Mycobacteriaceae	g__Mycobacterium		ASV2539
b49f25f355753f989c3bd1b3b2cd6844	d__Bacteria	p__Chloroflexi	c__OLB14	o__OLB14	f__OLB14	g__OLB14		ASV1135
26f864fc58b68eda959c3aedbf2c16ec	d__Bacteria	p__Chloroflexi	c__Dehalococcoidia	o__S085	f__S085	g__S085	s__uncultured_bacterium	ASV1746
079302af3099635d8b54cf186fc7771e	d__Bacteria	p__Verrucomicrobiota	c__Verrucomicrobiae	o__Verrucomicrobiales	f__Rubritaleaceae	g__Luteolibacter		ASV1410
75701babbdab3388796353ae4529e171	d__Bacteria	p__Proteobacteria	c__Alphaproteobacteria	o__Rhizobiales	f__Rhizobiaceae	g__unclassified_f__Rhizobiaceae		ASV1481
b7a457d50a45131bff1b4efbad29ddf4	d__Bacteria	p__Acidobacteriota	c__Vicinamibacteria	o__Vicinamibacterales	f__uncultured_o__Vicinamibacterales	g__uncultured_o__Vicinamibacterales		ASV4977
e017a6b7c7b2f10331240fa81a7cceeb	d__Bacteria	p__Proteobacteria	c__Alphaproteobacteria	o__Sphingomonadales	f__Sphingomonadaceae	g__Sphingomonas		ASV7
21e18a72e85882b9f3e418de143024ff	d__Bacteria	p__Acidobacteriota	c__Acidobacteriae	o__Bryobacterales	f__Bryobacteraceae	g__Bryobacter		ASV1462
c008e7aa2d86ce87c681d65c14ecf7e1	d__Bacteria	p__Actinobacteriota	c__Actinobacteria	o__Propionibacteriales	f__Nocardioidaceae	g__unclassified_f__Nocardioidaceae		ASV1374
30659150a841e81e9a420b9fe075916c	d__Bacteria	p__Proteobacteria	c__Gammaproteobacteria	o__Xanthomonadales	f__Xanthomonadaceae	g__unclassified_f__Xanthomonadaceae		ASV155
efd211457ed7771857653a5f7605cef7	d__Bacteria	p__Proteobacteria	c__Gammaproteobacteria	o__Burkholderiales	f__TRA3-20	g__TRA3-20		ASV5608
23d099bf6cfbb4f3c02e6aed5361fda4	d__Bacteria	p__Acidobacteriota	c__Vicinamibacteria	o__Vicinamibacterales	f__uncultured_o__Vicinamibacterales	g__uncultured_o__Vicinamibacterales	s__uncultured_bacterium	ASV2092
c3112645a90103edeb0e684ad7027bb4	d__Bacteria	p__Bacteroidota	c__Bacteroidia	o__Chitinophagales	f__Chitinophagaceae	g__Ferruginibacter		ASV5661
c7eedf0677d8a7d54b4c0874df236d19	d__Bacteria	p__Planctomycetota	c__Phycisphaerae	o__Phycisphaerales	f__Phycisphaeraceae	g__I-8	s__uncultured_bacterium	ASV4739
bf8b23230c52fc280b4513233954835d	d__Bacteria	p__Gemmatimonadota	c__Gemmatimonadetes	o__Gemmatimonadales	f__Gemmatimonadaceae	g__uncultured_f__Gemmatimonadaceae	s__uncultured_Gemmatimonadetes	ASV5133
0f368fe8a4322ceff22b8c3bec4e11b4	d__Bacteria	p__Chloroflexi	c__Chloroflexia	o__Chloroflexales	f__Roseiflexaceae	g__uncultured_f__Roseiflexaceae	s__uncultured_Chloroflexaceae	ASV4415
8ddfd65b930c4f65a4e0257d3bccb14d	d__Bacteria	p__Chloroflexi	c__Dehalococcoidia	o__S085	f__S085	g__S085	s__uncultured_soil	ASV3917
ca09054a44aa082fc297c672a59e78e6	d__Bacteria	p__Proteobacteria	c__Alphaproteobacteria	o__Sphingomonadales	f__Sphingomonadaceae	g__Novosphingobium		ASV2336
581f2de460d8f0e675bedf0512f57ee2	d__Bacteria	p__Proteobacteria	c__Alphaproteobacteria	o__Rhizobiales	f__Rhizobiales_Incertae_Sedis	g__Alsobacter	s__Alsobacter_metallidurans	ASV3535
27ff25cd0af7a42296355aca985867b8	d__Bacteria	p__Proteobacteria	c__Alphaproteobacteria	o__Tistrellales	f__Geminicoccaceae	g__Candidatus_Alysiosphaera		ASV5207
aaf36d6df57130c323bb0553166c66bf	d__Bacteria	p__Acidobacteriota	c__Vicinamibacteria	o__Vicinamibacterales	f__Vicinamibacteraceae	g__Vicinamibacteraceae		ASV2194
1d64244c7e107ca56005e42779fa167a	d__Bacteria	p__Proteobacteria	c__Gammaproteobacteria	o__Xanthomonadales	f__Xanthomonadaceae	g__Arenimonas		ASV800
83e6e956d7e967e8b48d7b53770bd3b8	d__Bacteria	p__Bdellovibrionota	c__Bdellovibrionia	o__Bdellovibrionales	f__Bdellovibrionaceae	g__Bdellovibrio	s__metagenome	ASV2106
a1ca516fa7850c771758eaff1a6ff776	d__Bacteria	p__Proteobacteria	c__Gammaproteobacteria	o__Steroidobacterales	f__Steroidobacteraceae	g__Steroidobacter		ASV1307
edb359d46894c71cf997356b70024142	d__Bacteria	p__Proteobacteria	c__Gammaproteobacteria	o__Burkholderiales	f__Rhodocyclaceae	g__Azoarcus		ASV5384
f9e298d8164b525453f1ff46eca8ab04	d__Bacteria	p__Chloroflexi	c__Chloroflexia	o__Chloroflexales	f__Herpetosiphonaceae	g__Herpetosiphon		ASV1079
eb6a596263a9016d8e0d9ce9ad2974a8	d__Bacteria	p__Acidobacteriota	c__Vicinamibacteria	o__Vicinamibacterales	f__Vicinamibacteraceae	g__Vicinamibacteraceae		ASV8976
0f5344d9a0e229c927e1664f4f4b8c25	d__Bacteria	p__Acidobacteriota	c__Vicinamibacteria	o__Vicinamibacterales	f__uncultured_o__Vicinamibacterales	g__uncultured_o__Vicinamibacterales		ASV572
318a917cf32f1535e30b9b483005819e	d__Bacteria	p__Acidobacteriota	c__Vicinamibacteria	o__Vicinamibacterales	f__Vicinamibacteraceae	g__Vicinamibacteraceae		ASV1354
a256493f5053fd8da7c8cc2b1c3c7cd4	d__Bacteria	p__Desulfobacterota	c__Desulfuromonadia	o__Geobacterales	f__Geobacteraceae	g__Citrifermentans		ASV2576
c8f7551d556ae73275fc3bf6172d26cd	d__Bacteria	p__Chloroflexi	c__Chloroflexia	o__Thermomicrobiales	f__AKYG1722	g__AKYG1722	s__uncultured_soil	ASV3474
901ba04ff28544632bc7289b736e6f2a	d__Bacteria	p__Actinobacteriota	c__Thermoleophilia	o__Solirubrobacterales	f__Solirubrobacteraceae	g__Solirubrobacter	s__uncultured_bacterium	ASV6788
7d48c74b3583d4b2b14bd5d2a45f7092	d__Bacteria	p__Proteobacteria	c__Gammaproteobacteria	o__Burkholderiales	f__Nitrosomonadaceae	g__Nitrosomonas		ASV1752
c09be340962157e59e41de41ca10861a	d__Bacteria	p__Chloroflexi	c__Chloroflexia	o__Thermomicrobiales	f__JG30-KF-CM45	g__JG30-KF-CM45	s__uncultured_bacterium	ASV1057
3c904be0e1ddeb7429b49a69ca897bf0	d__Bacteria	p__Proteobacteria	c__Gammaproteobacteria	o__Burkholderiales	f__Nitrosomonadaceae	g__mle1-7	s__uncultured_bacterium	ASV2715
3a3e40a45d7886bb42a9a3324ff6ca9d	d__Bacteria	p__Actinobacteriota	c__Acidimicrobiia	o__unclassified_c__Acidimicrobiia	f__unclassified_c__Acidimicrobiia	g__unclassified_c__Acidimicrobiia		ASV1397
43fe2634fd8da94e5ededc63c3d0f450	d__Bacteria	p__Bacteroidota	c__Kapabacteria	o__Kapabacteriales	f__Kapabacteriales	g__Kapabacteriales	s__uncultured_bacterium	ASV817
6b760d2d7477e91acb08596301dd8f14	d__Bacteria	p__Sumerlaeota	c__Sumerlaeia	o__Sumerlaeales	f__Sumerlaeaceae	g__Sumerlaea		ASV5898
87615e7af0a03787f2e3933a9db32436	d__Bacteria	p__Acidobacteriota	c__Vicinamibacteria	o__Vicinamibacterales	f__Vicinamibacteraceae	g__Vicinamibacteraceae		ASV2769
5bee306f10d0ab2b9936b5331be8a7ba	d__Bacteria	p__Proteobacteria	c__Gammaproteobacteria	o__Steroidobacterales	f__Steroidobacteraceae	g__uncultured_f__Steroidobacteraceae		ASV3988
8e6c9c84c89805e7b8267f422494124d	d__Bacteria	p__Chloroflexi	c__Anaerolineae	o__Ardenticatenales	f__Ardenticatenaceae	g__uncultured_f__Ardenticatenaceae	s__uncultured_Chloroflexus	ASV1558
5f5fa44727dd2e848155e453d7076c7b	d__Bacteria	p__Cyanobacteria	c__Sericytochromatia	o__Sericytochromatia	f__Sericytochromatia	g__Sericytochromatia	s__Cyanobacteria/Melainabacteria_group	ASV2190
9e8836d539b9419e473d31d26c87b4a1	d__Bacteria	p__Proteobacteria	c__Alphaproteobacteria	o__Rhizobiales	f__Rhizobiaceae	g__unclassified_f__Rhizobiaceae		ASV103
ad9a987ad5b5f2da73daa4d0de567854	d__Bacteria	p__Actinobacteriota	c__Thermoleophilia	o__Solirubrobacterales	f__Solirubrobacteraceae	g__unclassified_f__Solirubrobacteraceae		ASV2329
b88491c7bd6adb509d1daad4b5a5a8c4	d__Bacteria	p__Chloroflexi	c__Anaerolineae	o__SBR1031	f__A4b	g__A4b		ASV1758
400cd4160f3db5fb7472e234710aec61	d__Bacteria	p__Cyanobacteria	c__Cyanobacteriia	o__Oxyphotobacteria_Incertae_Sedis	f__Unknown_Family	g__Leptolyngbya_ANT.L52.2		ASV3127
faaf233452f15e225f83b0c90ba0017e	d__Bacteria	p__Planctomycetota	c__OM190	o__OM190	f__OM190	g__OM190	s__uncultured_bacterium	ASV5569
01e3b2be9ab929549e5e7241d3748bd0	d__Bacteria	p__Proteobacteria	c__Alphaproteobacteria	o__Rhizobiales	f__Rhizobiales_Incertae_Sedis	g__uncultured_f__Rhizobiales_Incertae_Sedis		ASV1594
9b921dea3eba72fac7713e233e3f1a15	d__Bacteria	p__Patescibacteria	c__Berkelbacteria	o__Berkelbacteria	f__Berkelbacteria	g__Berkelbacteria	s__uncultured_bacterium	ASV4625
8ea5f55f5433d17cec68731a961faf49	d__Bacteria	p__Actinobacteriota	c__Actinobacteria	o__Propionibacteriales	f__Nocardioidaceae	g__Aeromicrobium		ASV2040
8d296038a1b6e238146fe3aaa47f1f46	d__Bacteria	p__Acidobacteriota	c__Blastocatellia	o__Pyrinomonadales	f__Pyrinomonadaceae	g__RB41		ASV1044
c22a477ea3524049257d59209a8c30c8	d__Bacteria	p__Bdellovibrionota	c__Bdellovibrionia	o__Bdellovibrionales	f__Bdellovibrionaceae	g__OM27_clade	s__uncultured_bacterium	ASV3923
c38abc2b1df5ca908cb029a33e04ac48	d__Bacteria	p__Gemmatimonadota	c__Gemmatimonadetes	o__Gemmatimonadales	f__Gemmatimonadaceae	g__Gemmatimonas		ASV7248
de45c81dbe924339d1d98634bbbeef0d	d__Bacteria	p__Proteobacteria	c__Alphaproteobacteria	o__Reyranellales	f__Reyranellaceae	g__Reyranella		ASV2527
e9aff9d59b4c83e47a8f36fbd5560061	d__Bacteria	p__Verrucomicrobiota	c__Verrucomicrobiae	o__Verrucomicrobiales	f__Rubritaleaceae	g__Luteolibacter		ASV72
f22d4c0c74c860338a493d26805ecbaf	d__Bacteria	p__Actinobacteriota	c__Actinobacteria	o__0319-7L14	f__0319-7L14	g__0319-7L14		ASV270
fb09654bb793e8834baf8403bf0b0ded	d__Bacteria	p__Patescibacteria	c__Parcubacteria	o__Parcubacteria	f__Parcubacteria	g__Parcubacteria	s__uncultured_bacterium	ASV4073
ba35d895d42d8539787043cf5fb766b2	d__Bacteria	p__Acidobacteriota	c__Acidobacteriae	o__Solibacterales	f__Solibacteraceae	g__Candidatus_Solibacter	s__uncultured_Solibacter	ASV678
ce65aa97015803ba3ae60a0e2a94d3a5	d__Bacteria	p__Acidobacteriota	c__Blastocatellia	o__Blastocatellales	f__Blastocatellaceae	g__Aridibacter	s__uncultured_bacterium	ASV895
2c85dd122507704b9ae20d3553d55993	d__Bacteria	p__Chloroflexi	c__KD4-96	o__KD4-96	f__KD4-96	g__KD4-96		ASV66
6cf2792bc75a1752f5cc2f7ad088688b	d__Bacteria	p__Acidobacteriota	c__Blastocatellia	o__Pyrinomonadales	f__Pyrinomonadaceae	g__RB41		ASV4363
1a0dee910fd7fd5fc4019c192e63413a	d__Bacteria	p__Chloroflexi	c__Anaerolineae	o__Ardenticatenales	f__uncultured_o__Ardenticatenales	g__uncultured_o__Ardenticatenales		ASV414
e7cc7d3854e0bebb28550246c9edd1d2	d__Bacteria	p__Proteobacteria	c__Alphaproteobacteria	o__Rhizobiales	f__Rhizobiales_Incertae_Sedis	g__uncultured_f__Rhizobiales_Incertae_Sedis		ASV3384
9890436bf77fa595de3c0c447cd26d89	d__Bacteria	p__Actinobacteriota	c__Thermoleophilia	o__Gaiellales	f__Gaiellaceae	g__Gaiella		ASV1333
011d9977a0c52e41471d16b3389235de	d__Bacteria	p__Proteobacteria	c__Alphaproteobacteria	o__Rhizobiales	f__Xanthobacteraceae	g__unclassified_f__Xanthobacteraceae		ASV6044
7cd6cdcce01cd5fa99e08e7a28de3f45	d__Bacteria	p__Gemmatimonadota	c__Gemmatimonadetes	o__Gemmatimonadales	f__Gemmatimonadaceae	g__unclassified_f__Gemmatimonadaceae		ASV5996
8b9154f0abfdceaa88b61048cd61552a	d__Bacteria	p__Chloroflexi	c__Gitt-GS-136	o__Gitt-GS-136	f__Gitt-GS-136	g__Gitt-GS-136		ASV971
5d1058a723e817c969c5b397f97bfbf6	d__Bacteria	p__Patescibacteria	c__Microgenomatia	o__Candidatus_Levybacteria	f__Candidatus_Levybacteria	g__Candidatus_Levybacteria	s__uncultured_bacterium	ASV3033
6497822976d63b0d357f0b8f1e9bf9bb	d__Bacteria	p__Acidobacteriota	c__Holophagae	o__Subgroup_7	f__Subgroup_7	g__Subgroup_7	s__uncultured_soil	ASV2436
9225533eac629a622374692633f70585	d__Bacteria	p__Planctomycetota	c__Phycisphaerae	o__Phycisphaerales	f__Phycisphaeraceae	g__uncultured_f__Phycisphaeraceae	s__uncultured_bacterium	ASV5324
fa15bd42397a784b89270dfb3ad71c05	d__Bacteria	p__Bacteroidota	c__Bacteroidia	o__Chitinophagales	f__Chitinophagaceae	g__Flavisolibacter		ASV9889
4d96da8bfed4409cd44e5ac7743da89f	d__Bacteria	p__Actinobacteriota	c__Actinobacteria	o__Pseudonocardiales	f__Pseudonocardiaceae	g__Pseudonocardia		ASV2704
c496a24722bf9494a8f351439754007b	d__Bacteria	p__Proteobacteria	c__Alphaproteobacteria	o__Rhizobiales	f__Devosiaceae	g__unclassified_f__Devosiaceae		ASV154
21624dc6dabe385ab91de9cf77dafb09	d__Bacteria	p__Deinococcota	c__Deinococci	o__Deinococcales	f__Deinococcaceae	g__uncultured_f__Deinococcaceae	s__uncultured_Thermus/Deinococcus	ASV2795
9a5539cd47b230092a35140a577e4a0e	d__Bacteria	p__Acidobacteriota	c__Vicinamibacteria	o__Vicinamibacterales	f__uncultured_o__Vicinamibacterales	g__uncultured_o__Vicinamibacterales	s__uncultured_bacterium	ASV6932
f54ad9a60ef2918a95cf03a038e2e22f	d__Bacteria	p__Proteobacteria	c__Alphaproteobacteria	o__Sphingomonadales	f__Sphingomonadaceae	g__Sphingomonas		ASV2870
1b6bf422c60a5e4178b369bbfdbcb408	d__Bacteria	p__Proteobacteria	c__Alphaproteobacteria	o__Rhizobiales	f__Devosiaceae	g__Devosia		ASV2523
32af640261423622c8ad2bccf2796ac5	d__Bacteria	p__Verrucomicrobiota	c__Verrucomicrobiae	o__Verrucomicrobiales	f__Verrucomicrobiaceae	g__Roseimicrobium	s__Roseimicrobium_gellanilyticum	ASV1829
a182597a042e925339f8221016db122e	d__Bacteria	p__Chloroflexi	c__Chloroflexia	o__Chloroflexales	f__Chloroflexaceae	g__FFCH7168	s__uncultured_bacterium	ASV2096
744941ab9c419d08c75fa791861e261e	d__Bacteria	p__Actinobacteriota	c__Actinobacteria	o__0319-7L14	f__0319-7L14	g__0319-7L14	s__uncultured_bacterium	ASV3249
497b96212306f4d3501a4c0e5396102a	d__Bacteria	p__Chloroflexi	c__Chloroflexia	o__Chloroflexales	f__Roseiflexaceae	g__uncultured_f__Roseiflexaceae	s__uncultured_bacterium	ASV2246
7557e30b44635f332187b84c167276d7	d__Bacteria	p__Proteobacteria	c__Gammaproteobacteria	o__Burkholderiales	f__Nitrosomonadaceae	g__Ellin6067		ASV863
d95762a40f1fa8e6c9a050c3b82a41ac	d__Bacteria	p__Bacteroidota	c__Bacteroidia	o__Cytophagales	f__Hymenobacteraceae	g__Pontibacter		ASV5936
834660fa48c048c706d6c48cc304c3e4	d__Bacteria	p__Chloroflexi	c__Anaerolineae	o__SBR1031	f__SBR1031	g__SBR1031	s__uncultured_bacterium	ASV2819
5f2e4aebc558e6bcec3fb8fdac5161bd	d__Bacteria	p__Actinobacteriota	c__Thermoleophilia	o__Gaiellales	f__Gaiellaceae	g__Gaiella	s__uncultured_Acidimicrobiia	ASV4491
e024643fdfcd758feb9d9882818b8976	d__Bacteria	p__Chloroflexi	c__Anaerolineae	o__SBR1031	f__A4b	g__A4b		ASV6528
2ccac0c6e2a321baadd345726cc713ed	d__Bacteria	p__Myxococcota	c__Polyangia	o__Haliangiales	f__Haliangiaceae	g__Haliangium		ASV4672
617a6dc1e9ec74e2c15c96491c04d263	d__Bacteria	p__Chloroflexi	c__Chloroflexia	o__Chloroflexales	f__Chloroflexaceae	g__Candidatus_Chloroploca	s__uncultured_bacterium	ASV1851
697a6353a5b0620951176e5f0ba88c1d	d__Bacteria	p__Nitrospirota	c__Nitrospiria	o__Nitrospirales	f__Nitrospiraceae	g__Nitrospira		ASV3078
a14dd140176c8aa6f9aa09acb078483f	d__Bacteria	p__Firmicutes	c__Bacilli	o__Bacillales	f__Bacillaceae	g__Bacillus		ASV974
57330581bc6cff56ad1d1f9292e7e216	d__Bacteria	p__Chloroflexi	c__TK10	o__TK10	f__TK10	g__TK10		ASV1787
7b6d1cad532126498eaa747e475bd67e	d__Bacteria	p__Proteobacteria	c__Gammaproteobacteria	o__Burkholderiales	f__Oxalobacteraceae	g__Noviherbaspirillum		ASV8084
c989d9b9a77e3c1a366eb98c1ae2fc21	d__Bacteria	p__Verrucomicrobiota	c__Verrucomicrobiae	o__Pedosphaerales	f__Pedosphaeraceae	g__Pedosphaeraceae		ASV2902
f1c3d76547c5a86295a67a9fdb2659b7	d__Bacteria	p__Proteobacteria	c__Alphaproteobacteria	o__Rhizobiales	f__Beijerinckiaceae	g__Microvirga		ASV3690
d70aea939295438541c0950e7e9ac930	d__Bacteria	p__Proteobacteria	c__Alphaproteobacteria	o__Sphingomonadales	f__Sphingomonadaceae	g__Erythrobacter		ASV1312
6105c35369f9295afe99470f87764c5e	d__Bacteria	p__Proteobacteria	c__Gammaproteobacteria	o__Burkholderiales	f__Oxalobacteraceae	g__Massilia		ASV4836
75e7930c619a3e15e0ef3468ec4483ac	d__Bacteria	p__Proteobacteria	c__Gammaproteobacteria	o__Burkholderiales	f__Nitrosomonadaceae	g__mle1-7		ASV1571
31ccc288f9fd196728dc240cd528ed38	d__Bacteria	p__Patescibacteria	c__Saccharimonadia	o__Saccharimonadales	f__Saccharimonadaceae	g__TM7a		ASV1183
5044e688a0b01f0217bb73948ab9cc21	d__Bacteria	p__Acidobacteriota	c__Vicinamibacteria	o__Vicinamibacterales	f__Vicinamibacteraceae	g__Vicinamibacteraceae		ASV913
959ed4a9d76224fe7b7ae68c92d691af	d__Bacteria	p__Actinobacteriota	c__Thermoleophilia	o__Gaiellales	f__uncultured_o__Gaiellales	g__uncultured_o__Gaiellales		ASV2882
df855db7398211fd3eea191f1affc7c6	d__Bacteria	p__Planctomycetota	c__vadinHA49	o__vadinHA49	f__vadinHA49	g__vadinHA49	s__uncultured_Planctomycetales	ASV7424
26318749836982c008eb318f104d824b	d__Bacteria	p__Bacteroidota	c__Kapabacteria	o__Kapabacteriales	f__Kapabacteriales	g__Kapabacteriales		ASV4576
28cf7378f7c39986729d343eff032b86	d__Bacteria	p__Myxococcota	c__bacteriap25	o__bacteriap25	f__bacteriap25	g__bacteriap25		ASV6534
93bdfac2b65f22286a57e9229f41a6c5	d__Bacteria	p__Actinobacteriota	c__Acidimicrobiia	o__Microtrichales	f__Iamiaceae	g__Iamia		ASV412
744abc455b90262162d073bcc099e06f	d__Bacteria	p__Myxococcota	c__Polyangia	o__mle1-27	f__mle1-27	g__mle1-27	s__uncultured_bacterium	ASV6842
e8bb8344f38c09583e36a668a04dfaad	d__Bacteria	p__Proteobacteria	c__Gammaproteobacteria	o__Burkholderiales	f__Comamonadaceae	g__Ramlibacter		ASV3298
f9b7be213fc737687e7cb74fd65eba6a	d__Bacteria	p__Proteobacteria	c__Gammaproteobacteria	o__Burkholderiales	f__Oxalobacteraceae	g__Massilia		ASV1638
1014528c418d488b1bf90c60a13c5f3d	d__Bacteria	p__Chloroflexi	c__Anaerolineae	o__SBR1031	f__SBR1031	g__SBR1031	s__uncultured_compost	ASV1494
269a087897de27923e14943e15ca408e	d__Bacteria	p__Proteobacteria	c__Alphaproteobacteria	o__Paracaedibacterales	f__Paracaedibacteraceae	g__uncultured_f__Paracaedibacteraceae	s__uncultured_prokaryote	ASV7286
9a5c47ab8adfbd3c40f459436b9294dc	d__Bacteria	p__Cyanobacteria	c__Sericytochromatia	o__Sericytochromatia	f__Sericytochromatia	g__Sericytochromatia	s__uncultured_bacterium	ASV3788
ec9987eab1103746344b39ab2ce0cb01	d__Bacteria	p__Bacteroidota	c__Bacteroidia	o__Chitinophagales	f__Chitinophagaceae	g__Terrimonas		ASV5327
d42891e0165d5c173a8d0d8a17b0b9a7	d__Bacteria	p__Firmicutes	c__Bacilli	o__Bacillales	f__Bacillaceae	g__Bacillus		ASV3593
78d658b4033d0994156a37c0f13d1a03	d__Bacteria	p__Bacteroidota	c__Bacteroidia	o__Flavobacteriales	f__NS9_marine_group	g__NS9_marine_group	s__metagenome	ASV5156
87ced9575d416542b1d1594449782b54	d__Bacteria	p__Chloroflexi	c__KD4-96	o__KD4-96	f__KD4-96	g__KD4-96	s__uncultured_bacterium	ASV3737
dbbdde87b6b4bfb03a95be20f84843d6	d__Bacteria	p__Actinobacteriota	c__Actinobacteria	o__0319-7L14	f__0319-7L14	g__0319-7L14		ASV1182
913258c23d64dd02eedf29eac9dc3b52	d__Bacteria	p__Actinobacteriota	c__Thermoleophilia	o__Gaiellales	f__uncultured_o__Gaiellales	g__uncultured_o__Gaiellales		ASV1973
d10b5691634b56bb934ad9e5ad50fc5e	d__Bacteria	p__Acidobacteriota	c__Vicinamibacteria	o__Vicinamibacterales	f__Vicinamibacteraceae	g__Vicinamibacteraceae		ASV3541
2b635d9bbe56b78ba9d195ef81eae3a0	d__Bacteria	p__Firmicutes	c__Bacilli	o__Paenibacillales	f__Paenibacillaceae	g__Paenibacillus		ASV596
1d991e4fde6967ad15828f4278b6bab7	d__Bacteria	p__Gemmatimonadota	c__S0134_terrestrial_group	o__S0134_terrestrial_group	f__S0134_terrestrial_group	g__S0134_terrestrial_group	s__uncultured_Gemmatimonadetes	ASV70
6164b1f4737bf816aa54b24d3c9e4f37	d__Bacteria	p__Bacteroidota	c__Bacteroidia	o__Chitinophagales	f__Chitinophagaceae	g__Terrimonas		ASV2290
7cf0fd6620fd79e0e3e5ae9a29abe677	d__Bacteria	p__Acidobacteriota	c__Vicinamibacteria	o__Vicinamibacterales	f__Vicinamibacteraceae	g__Vicinamibacteraceae		ASV2737
8fadc639318868609c786451813ec848	d__Bacteria	p__Bacteroidota	c__Bacteroidia	o__Cytophagales	f__Microscillaceae	g__Ohtaekwangia	s__uncultured_Bacteroidetes	ASV3500
fc8ca16ebc605cc844d16ec11e5d6cc1	d__Bacteria	p__Proteobacteria	c__Alphaproteobacteria	o__Acetobacterales	f__Acetobacteraceae	g__Roseomonas		ASV3765
60ef976d04fab209bf207a49356e1d5c	d__Bacteria	p__Proteobacteria	c__Alphaproteobacteria	o__Sphingomonadales	f__Sphingomonadaceae	g__Sphingobium		ASV12
cbf820eaf28ac570f5d41a100790a2bd	d__Bacteria	p__Proteobacteria	c__Alphaproteobacteria	o__Rhizobiales	f__KF-JG30-B3	g__KF-JG30-B3		ASV909
6d9e1c497c35216fd5dd5b252657cb2e	d__Bacteria	p__Verrucomicrobiota	c__Verrucomicrobiae	o__Verrucomicrobiales	f__Verrucomicrobiaceae	g__Verrucomicrobium		ASV2664
45a7ce3f955fe490f4ccb92a5b8e0623	d__Bacteria	p__Actinobacteriota	c__Thermoleophilia	o__uncultured_c__Thermoleophilia	f__uncultured_c__Thermoleophilia	g__uncultured_c__Thermoleophilia	s__uncultured_bacterium	ASV3042
8d6ae8cd2c140f601bfd004ebb978bee	d__Bacteria	p__Proteobacteria	c__Alphaproteobacteria	o__Sphingomonadales	f__Sphingomonadaceae	g__Sphingomonas		ASV1367
83556f2f559321ffb807423b4941a11a	d__Bacteria	p__Proteobacteria	c__Alphaproteobacteria	o__Rhizobiales	f__D05-2	g__D05-2	s__uncultured_bacterium	ASV2954
44aeb9ebc97e38c5d04c36659388a19c	d__Bacteria	p__Acidobacteriota	c__Subgroup_25	o__Subgroup_25	f__Subgroup_25	g__Subgroup_25	s__uncultured_bacterium	ASV5281
5fc45d9bb93effd2a407f9d722560dc5	d__Bacteria	p__Bacteroidota	c__Bacteroidia	o__Flavobacteriales	f__Weeksellaceae	g__Chryseobacterium		ASV683
81dcf75954853a081c5cfdeb9a0f1480	d__Bacteria	p__Proteobacteria	c__Alphaproteobacteria	o__Sphingomonadales	f__Sphingomonadaceae	g__unclassified_f__Sphingomonadaceae		ASV1113
2406aec915942141afeb2b22e46cb90f	d__Bacteria	p__Chloroflexi	c__Anaerolineae	o__Ardenticatenales	f__uncultured_o__Ardenticatenales	g__uncultured_o__Ardenticatenales		ASV3318
9dcca90d5265f50368a28df0c660c4b9	d__Bacteria	p__Actinobacteriota	c__Acidimicrobiia	o__Microtrichales	f__unclassified_o__Microtrichales	g__unclassified_o__Microtrichales		ASV3360
7a432daf392337dd68ea6a6a60d9707e	d__Bacteria	p__Bacteroidota	c__Bacteroidia	o__Chitinophagales	f__Chitinophagaceae	g__unclassified_f__Chitinophagaceae		ASV430
654a43d62abcec59112dbb5751eb6c1e	d__Bacteria	p__Actinobacteriota	c__Actinobacteria	o__Propionibacteriales	f__Nocardioidaceae	g__Nocardioides		ASV1568
af5377e51a2afab91d122ccdeef7e70e	d__Bacteria	p__Chloroflexi	c__KD4-96	o__KD4-96	f__KD4-96	g__KD4-96		ASV3170
4558878287f975c9d7e865cbc3807983	d__Bacteria	p__Actinobacteriota	c__Actinobacteria	o__Streptomycetales	f__Streptomycetaceae	g__Streptomyces		ASV1574
d64164342fa0eca7345e9b8312729348	d__Bacteria	p__Cyanobacteria	c__Cyanobacteriia	o__Cyanobacteriales	f__unclassified_o__Cyanobacteriales	g__unclassified_o__Cyanobacteriales		ASV5092
e5d1153c149e129573811b7591d7b1b2	d__Bacteria	p__Proteobacteria	c__Gammaproteobacteria	o__Xanthomonadales	f__Xanthomonadaceae	g__Pseudoxanthomonas	s__Pseudoxanthomonas_mexicana	ASV171
a513d7d15ac7bc4c7684c7cc5137daa2	d__Bacteria	p__Actinobacteriota	c__Acidimicrobiia	o__IMCC26256	f__IMCC26256	g__IMCC26256		ASV1278
0511248dba4e60e39e374eede5e8b607	d__Bacteria	p__Proteobacteria	c__Gammaproteobacteria	o__Burkholderiales	f__Rhodocyclaceae	g__Azoarcus		ASV3088
69e317783299f43b7ae08aa45ae350f2	d__Bacteria	p__Verrucomicrobiota	c__Verrucomicrobiae	o__Pedosphaerales	f__Pedosphaeraceae	g__Pedosphaeraceae		ASV2455
3752aa01fcb06112e64e5e1d2d8164f6	d__Bacteria	p__Actinobacteriota	c__Actinobacteria	o__Propionibacteriales	f__Nocardioidaceae	g__Nocardioides	s__Nocardioides_dilutus	ASV2301
0c0e58776e8565a47448e768b2ceed05	d__Bacteria	p__Actinobacteriota	c__Actinobacteria	o__Frankiales	f__uncultured_o__Frankiales	g__uncultured_o__Frankiales		ASV1287
49f678f261ae3c732127677bf1d04cc6	d__Bacteria	p__Proteobacteria	c__Gammaproteobacteria	o__Xanthomonadales	f__unclassified_o__Xanthomonadales	g__unclassified_o__Xanthomonadales		ASV4541
6a6dee5ba7c4943162a131fd046079ec	d__Bacteria	p__Acidobacteriota	c__Holophagae	o__Subgroup_7	f__Subgroup_7	g__Subgroup_7		ASV3113
d36928a37aefb7e93f39de6c6b160d94	d__Bacteria	p__Chloroflexi	c__Anaerolineae	o__Caldilineales	f__Caldilineaceae	g__Litorilinea	s__uncultured_bacterium	ASV5193
5dd5c6161c62758dda78622edbb8b203	d__Bacteria	p__Acidobacteriota	c__Vicinamibacteria	o__Vicinamibacterales	f__Vicinamibacteraceae	g__Vicinamibacteraceae		ASV4647
91d69611161cda9aecbfea093b382992	d__Bacteria	p__Nitrospirota	c__Nitrospiria	o__Nitrospirales	f__Nitrospiraceae	g__Nitrospira		ASV4476
d201553cc5b58afdc60e62e2bfcdfbf1	d__Bacteria	p__Chloroflexi	c__Anaerolineae	o__SBR1031	f__SBR1031	g__SBR1031	s__uncultured_Gemmatimonadetes	ASV860
16f19d81107c89a2906dcfb62e3d46ba	d__Bacteria	p__Myxococcota	c__bacteriap25	o__bacteriap25	f__bacteriap25	g__bacteriap25		ASV5108
24d60b51ff35e6aefbd733aec4f92fa7	d__Bacteria	p__Bacteroidota	c__Bacteroidia	o__Sphingobacteriales	f__env.OPS_17	g__env.OPS_17	s__uncultured_bacterium	ASV6047
ce014f07c79dff279c431769507ce6b4	d__Bacteria	p__Chloroflexi	c__Anaerolineae	o__SBR1031	f__SBR1031	g__SBR1031	s__uncultured_soil	ASV5060
e4d6b78fb672b0fc4fcd8d9b8d1563d5	d__Bacteria	p__Gemmatimonadota	c__Gemmatimonadetes	o__Gemmatimonadales	f__Gemmatimonadaceae	g__uncultured_f__Gemmatimonadaceae		ASV2198
54d585d08133aa8ef49869eba39776ac	d__Bacteria	p__Proteobacteria	c__Alphaproteobacteria	o__Sphingomonadales	f__Sphingomonadaceae	g__Sphingomonas		ASV92
0e24a2d3366bc20144d9b6dc678cf75e	d__Bacteria	p__Gemmatimonadota	c__Gemmatimonadetes	o__Gemmatimonadales	f__Gemmatimonadaceae	g__Gemmatimonas		ASV318
2595a7db9e25c70e993201134013ac49	d__Bacteria	p__Proteobacteria	c__Alphaproteobacteria	o__Sphingomonadales	f__Sphingomonadaceae	g__unclassified_f__Sphingomonadaceae		ASV870
010b3b1e707684948b5cb40f31802068	d__Bacteria	p__Acidobacteriota	c__Blastocatellia	o__Blastocatellales	f__Blastocatellaceae	g__Stenotrophobacter		ASV2263
546dd4692efb016e4279d717ac6a6aa5	d__Bacteria	p__Proteobacteria	c__Gammaproteobacteria	o__Burkholderiales	f__Comamonadaceae	g__unclassified_f__Comamonadaceae		ASV788
1d511ce42926ae988579d3b1ce4304c6	d__Bacteria	p__Firmicutes	c__Bacilli	o__Bacillales	f__Planococcaceae	g__Lysinibacillus		ASV1199
f94fe05fb5d5ee4176e60645f30cf6d5	d__Bacteria	p__Chloroflexi	c__Anaerolineae	o__SBR1031	f__SBR1031	g__SBR1031	s__uncultured_bacterium	ASV5446
13dab45ab69eaa8d3158733fe99d3c37	d__Bacteria	p__Proteobacteria	c__Gammaproteobacteria	o__Burkholderiales	f__Comamonadaceae	g__unclassified_f__Comamonadaceae		ASV9245
82ed3794c5db8d32848ae5ac125356aa	d__Bacteria	p__Chloroflexi	c__Anaerolineae	o__Anaerolineales	f__Anaerolineaceae	g__uncultured_f__Anaerolineaceae		ASV1417
57d3ef9dbe2f4229b497cef3980d4f7c	d__Bacteria	p__Gemmatimonadota	c__S0134_terrestrial_group	o__S0134_terrestrial_group	f__S0134_terrestrial_group	g__S0134_terrestrial_group	s__uncultured_bacterium	ASV4146
ea004923213cffa738c5259fa72260c1	d__Bacteria	p__Proteobacteria	c__Gammaproteobacteria	o__Burkholderiales	f__Nitrosomonadaceae	g__Ellin6067		ASV2283
60e26e95d12b091f22dfcce64f3a21e4	d__Bacteria	p__Proteobacteria	c__Gammaproteobacteria	o__Burkholderiales	f__TRA3-20	g__TRA3-20		ASV5396
c2011d34bf6aaf97f95929baddabb00a	d__Bacteria	p__Chloroflexi	c__Chloroflexia	o__Thermomicrobiales	f__JG30-KF-CM45	g__JG30-KF-CM45	s__uncultured_bacterium	ASV2999
543abecf5940c90e344859ce986a0e75	d__Bacteria	p__Proteobacteria	c__Gammaproteobacteria	o__Xanthomonadales	f__Xanthomonadaceae	g__Lysobacter		ASV5612
500b002359cdca91894a979574d7765e	d__Bacteria	p__Cyanobacteria	c__Vampirivibrionia	o__Obscuribacterales	f__Obscuribacteraceae	g__Obscuribacteraceae	s__uncultured_bacterium	ASV4821
d3d2e75bd79810a34ed1cba27036997e	d__Bacteria	p__Proteobacteria	c__Alphaproteobacteria	o__Rhizobiales	f__Beijerinckiaceae	g__alphaI_cluster		ASV4957
e53dcfe219c1a610771062cb2056a3e1	d__Bacteria	p__Latescibacterota	c__Latescibacterota	o__Latescibacterota	f__Latescibacterota	g__Latescibacterota	s__uncultured_bacterium	ASV5135
59a1a93014f0e647096829eb02f61d11	d__Bacteria	p__Bdellovibrionota	c__Oligoflexia	o__0319-6G20	f__0319-6G20	g__0319-6G20	s__uncultured_gamma	ASV3142
bd89879a66262871f53cef388d28e53a	d__Bacteria	p__Proteobacteria	c__Alphaproteobacteria	o__Rhodobacterales	f__Rhodobacteraceae	g__Rubellimicrobium	s__uncultured_bacterium	ASV1112
e6489f11c26bb1e7887a4df92cc2f5fc	d__Bacteria	p__Proteobacteria	c__Alphaproteobacteria	o__Sphingomonadales	f__Sphingomonadaceae	g__unclassified_f__Sphingomonadaceae		ASV129
5d2ceca1267488024ed14d6856404a64	d__Bacteria	p__WS2	c__WS2	o__WS2	f__WS2	g__WS2		ASV4497
48f9c1558dc324cff32f43599eafad1f	d__Bacteria	p__Actinobacteriota	c__Thermoleophilia	o__Solirubrobacterales	f__Solirubrobacteraceae	g__unclassified_f__Solirubrobacteraceae		ASV2216
2d2c6ef9f9bae7a4e8085b4775a34672	d__Bacteria	p__Proteobacteria	c__Alphaproteobacteria	o__Sphingomonadales	f__Sphingomonadaceae	g__Sphingomonas		ASV250
28f795ec0481c75d739e2f1b61d2299a	d__Bacteria	p__Proteobacteria	c__Alphaproteobacteria	o__Rhizobiales	f__uncultured_o__Rhizobiales	g__uncultured_o__Rhizobiales		ASV2130
fdf479b83e6685bda455c4aa66415422	d__Bacteria	p__Actinobacteriota	c__MB-A2-108	o__MB-A2-108	f__MB-A2-108	g__MB-A2-108	s__uncultured_bacterium	ASV1205
03f6488c61e5e4d50f906e63eb37b646	d__Bacteria	p__Acidobacteriota	c__Vicinamibacteria	o__Subgroup_9	f__Subgroup_9	g__Subgroup_9	s__uncultured_bacterium	ASV5342
012f13a0ed2aa350d22ad39904d98f59	d__Bacteria	p__Actinobacteriota	c__Acidimicrobiia	o__unclassified_c__Acidimicrobiia	f__unclassified_c__Acidimicrobiia	g__unclassified_c__Acidimicrobiia		ASV1209
5eece66c61bd415adf1105467f80db63	d__Bacteria	p__Patescibacteria	c__Saccharimonadia	o__Saccharimonadales	f__Saccharimonadales	g__Saccharimonadales		ASV1216
86481ac38f09087462aaf3488ab20aca	d__Bacteria	p__Chloroflexi	c__Chloroflexia	o__Chloroflexales	f__Chloroflexaceae	g__Candidatus_Chloroploca	s__compost_metagenome	ASV2770
3a7012b018418fa9c64ead1c6b25c0c4	d__Bacteria	p__Acidobacteriota	c__Acidobacteriae	o__Bryobacterales	f__Bryobacteraceae	g__Bryobacter		ASV516
76a4a8a3a948b3b2e33b58ca454d079c	d__Bacteria	p__Proteobacteria	c__Gammaproteobacteria	o__Xanthomonadales	f__Xanthomonadaceae	g__Arenimonas		ASV5495
d0d426b893cfded88868209723a2de39	d__Bacteria	p__Chloroflexi	c__Ktedonobacteria	o__C0119	f__C0119	g__C0119	s__uncultured_soil	ASV2799
ce3fa8a65258579d442222d39dd53e1f	d__Bacteria	p__Chloroflexi	c__Chloroflexia	o__Chloroflexales	f__Roseiflexaceae	g__uncultured_f__Roseiflexaceae		ASV1392
7fed0ecac8ad1347404cb441cfe30406	d__Bacteria	p__Proteobacteria	c__Gammaproteobacteria	o__Burkholderiales	f__Comamonadaceae	g__Acidovorax		ASV6987
df7dd2a28f2f686f1339ac8361b00045	d__Bacteria	p__Patescibacteria	c__Saccharimonadia	o__Saccharimonadales	f__S32	g__TM7	s__uncultured_bacterium	ASV3094
c1148a2394a604bd1eee836ed5539ae3	d__Bacteria	p__Proteobacteria	c__Gammaproteobacteria	o__Burkholderiales	f__Oxalobacteraceae	g__Massilia		ASV408
a439623bd60a75074a8c6a0080b48729	d__Bacteria	p__Proteobacteria	c__Gammaproteobacteria	o__Burkholderiales	f__Nitrosomonadaceae	g__MND1		ASV2690
31ceb6b4b38edfd57712ea71d3f88734	d__Bacteria	p__Proteobacteria	c__Gammaproteobacteria	o__Burkholderiales	f__Oxalobacteraceae	g__Noviherbaspirillum		ASV2087
530a97d87309c96598b6556083c1c0bc	d__Bacteria	p__Actinobacteriota	c__Acidimicrobiia	o__unclassified_c__Acidimicrobiia	f__unclassified_c__Acidimicrobiia	g__unclassified_c__Acidimicrobiia		ASV4025
d1eb5e8c345fe67bdbf321138fa68a14	d__Bacteria	p__Proteobacteria	c__Gammaproteobacteria	o__Burkholderiales	f__SC-I-84	g__SC-I-84		ASV1634
91bf8f105f8dde2b76f5d063f55f9970	d__Bacteria	p__Chloroflexi	c__Chloroflexia	o__Kallotenuales	f__AKIW781	g__AKIW781	s__uncultured_Chloroflexi	ASV815
af74fcd07904c5a4a39b2e97702b672a	d__Bacteria	p__Proteobacteria	c__Alphaproteobacteria	o__Rhizobiales	f__Rhizobiales_Incertae_Sedis	g__uncultured_f__Rhizobiales_Incertae_Sedis		ASV3043
4edaf9d47e4ba020c125b4da6845bd2e	d__Bacteria	p__Bacteroidota	c__Bacteroidia	o__Sphingobacteriales	f__Sphingobacteriaceae	g__Sphingobacterium	s__Sphingobacterium_multivorum	ASV648
9f8c05c86188f28b2a6f71b0f45e48fa	d__Bacteria	p__Planctomycetota	c__Pla4_lineage	o__Pla4_lineage	f__Pla4_lineage	g__Pla4_lineage		ASV6220
077e4aee76b21cb8a9b40c70fac551a4	d__Bacteria	p__Proteobacteria	c__Gammaproteobacteria	o__Pseudomonadales	f__Pseudomonadaceae	g__Pseudomonas		ASV458
fde980f06219e2e818932ae9f257ae52	d__Bacteria	p__Acidobacteriota	c__Vicinamibacteria	o__Vicinamibacterales	f__Vicinamibacteraceae	g__uncultured_f__Vicinamibacteraceae	s__uncultured_bacterium	ASV4153
f8e3fa403ac2672257f9fd0145eac1de	d__Bacteria	p__Proteobacteria	c__Gammaproteobacteria	o__EV818SWSAP88	f__EV818SWSAP88	g__EV818SWSAP88	s__uncultured_bacterium	ASV6979
508c45236916fc07c7b352cec04812f6	d__Bacteria	p__Acidobacteriota	c__Thermoanaerobaculia	o__Thermoanaerobaculales	f__Thermoanaerobaculaceae	g__Subgroup_10	s__uncultured_bacterium	ASV2818
fc4283fbbd6f9792371294457537f790	d__Bacteria	p__Acidobacteriota	c__Vicinamibacteria	o__Vicinamibacterales	f__Vicinamibacteraceae	g__Luteitalea		ASV4551
4b77b8eb30c5c1884ab4bb4c1b1cc869	d__Bacteria	p__Proteobacteria	c__Gammaproteobacteria	o__Xanthomonadales	f__Xanthomonadaceae	g__Arenimonas		ASV2839
7448044f1479b7f934baae15b066fd6c	d__Bacteria	p__Actinobacteriota	c__Actinobacteria	o__Micromonosporales	f__Micromonosporaceae	g__unclassified_f__Micromonosporaceae		ASV1321
1631232e050ea713da33840c3ada5254	d__Bacteria	p__Actinobacteriota	c__Acidimicrobiia	o__unclassified_c__Acidimicrobiia	f__unclassified_c__Acidimicrobiia	g__unclassified_c__Acidimicrobiia		ASV978
a8518555f3a2e22cca8c28da975344f2	d__Bacteria	p__Proteobacteria	c__Alphaproteobacteria	o__Acetobacterales	f__Acetobacteraceae	g__Roseomonas		ASV1740
fe1b0b31bd47f8409bdd9b4f5d859f0b	d__Bacteria	p__Cyanobacteria	c__Vampirivibrionia	o__Vampirovibrionales	f__Vampirovibrionaceae	g__Vampirovibrionaceae	s__uncultured_bacterium	ASV3253
9a8d81b4b4356983aa356103c6a69749	d__Bacteria	p__Actinobacteriota	c__Acidimicrobiia	o__Microtrichales	f__Ilumatobacteraceae	g__uncultured_f__Ilumatobacteraceae		ASV1421
8026e48a8ce34a360040d189744c8a14	d__Bacteria	p__Proteobacteria	c__Alphaproteobacteria	o__Rhizobiales	f__Xanthobacteraceae	g__Pseudorhodoplanes	s__uncultured_bacterium	ASV5094
7b08d76ad5637ee5b934192ab46d8b0c	d__Bacteria	p__Bacteroidota	c__Bacteroidia	o__Sphingobacteriales	f__env.OPS_17	g__env.OPS_17		ASV2416
6cf82269a7d89650c8b28694d451da06	d__Bacteria	p__Proteobacteria	c__Alphaproteobacteria	o__unclassified_c__Alphaproteobacteria	f__unclassified_c__Alphaproteobacteria	g__unclassified_c__Alphaproteobacteria		ASV4048
1ddf00251a1bf37f3e536df8767a3e5d	d__Bacteria	p__Proteobacteria	c__Alphaproteobacteria	o__Caulobacterales	f__Hyphomonadaceae	g__SWB02		ASV1370
b40568079afa1918b20c9debd07f50ae	d__Bacteria	p__Gemmatimonadota	c__Gemmatimonadetes	o__Gemmatimonadales	f__Gemmatimonadaceae	g__Gemmatimonas		ASV4657
b639435fb62ef414284951d33fc2e672	d__Bacteria	p__Acidobacteriota	c__Acidobacteriae	o__Subgroup_12	f__Subgroup_12	g__Subgroup_12	s__uncultured_bacterium	ASV5389
97bca7cc607e6080b9632ccbe80f75e7	d__Bacteria	p__Proteobacteria	c__Alphaproteobacteria	o__Rhizobiales	f__Rhodomicrobiaceae	g__Rhodomicrobium		ASV3431
327602a40e5f3427e222e6980b67e164	d__Bacteria	p__Patescibacteria	c__Saccharimonadia	o__Saccharimonadales	f__LWQ8	g__LWQ8	s__uncultured_bacterium	ASV4076
30ae4247796d613b701ef806a84a91f9	d__Bacteria	p__Proteobacteria	c__Gammaproteobacteria	o__Burkholderiales	f__Comamonadaceae	g__Pseudorhodoferax	s__uncultured_bacterium	ASV2928
93da68a695db4239c04eec6c3337926b	d__Bacteria	p__Bacteroidota	c__Bacteroidia	o__Chitinophagales	f__Chitinophagaceae	g__Chitinophaga		ASV4328
2ce2611fd7b068d59e0c61b201ff13c3	d__Bacteria	p__Cyanobacteria	c__Cyanobacteriia	o__Phormidesmiales	f__Nodosilineaceae	g__Nodosilinea_PCC-7104		ASV4066
8a1b2c06c94f441dd2e0b45aa78f5715	d__Bacteria	p__Actinobacteriota	c__MB-A2-108	o__MB-A2-108	f__MB-A2-108	g__MB-A2-108	s__uncultured_actinobacterium	ASV2150
1dea68099718d90f11985ee488aded20	d__Bacteria	p__Chloroflexi	c__Anaerolineae	o__SBR1031	f__SBR1031	g__SBR1031	s__uncultured_soil	ASV600
df23168d546ecf51cdbd74fb8d8a1e13	d__Bacteria	p__Gemmatimonadota	c__S0134_terrestrial_group	o__S0134_terrestrial_group	f__S0134_terrestrial_group	g__S0134_terrestrial_group	s__uncultured_Gemmatimonadetes	ASV5214
0381730cf884cc76ae77a744193c207c	d__Bacteria	p__Acidobacteriota	c__Blastocatellia	o__Pyrinomonadales	f__Pyrinomonadaceae	g__RB41		ASV194
93cced019c97f650a62d6ee2a5e4f85f	d__Bacteria	p__Chloroflexi	c__Chloroflexia	o__Thermomicrobiales	f__JG30-KF-CM45	g__JG30-KF-CM45		ASV4920
9867b6c2cbccd750a30ef9e9bf1a92a4	d__Bacteria	p__Myxococcota	c__Polyangia	o__Polyangiales	f__BIrii41	g__BIrii41	s__uncultured_bacterium	ASV482
98bdc2a7cfb5be2975d78fb5c08e3b1d	d__Bacteria	p__Proteobacteria	c__Alphaproteobacteria	o__Rhizobiales	f__Rhizobiaceae	g__uncultured_f__Rhizobiaceae	s__Pararhizobium_haloflavum	ASV4089
6159a5ecb8e7b4783dd9743f7d70bccf	d__Bacteria	p__Acidobacteriota	c__Vicinamibacteria	o__Vicinamibacterales	f__Vicinamibacteraceae	g__Vicinamibacteraceae	s__uncultured_bacterium	ASV8585
a0d51c7ac4f503934dd48b7093bdb243	d__Bacteria	p__Bacteroidota	c__Bacteroidia	o__Chitinophagales	f__Chitinophagaceae	g__Pseudoflavitalea	s__uncultured_bacterium	ASV1433
ba890fb6e858c97962653655362fa753	d__Bacteria	p__Acidobacteriota	c__Acidobacteriae	o__Bryobacterales	f__Bryobacteraceae	g__Bryobacter		ASV3883
c28dc110c2f66043898349d01c983eb8	d__Bacteria	p__Verrucomicrobiota	c__Verrucomicrobiae	o__Opitutales	f__Opitutaceae	g__Lacunisphaera	s__Opitutus_sp.	ASV2348
a1665e977226fcbff85d92491cf5705e	d__Bacteria	p__Proteobacteria	c__Gammaproteobacteria	o__Burkholderiales	f__Oxalobacteraceae	g__Noviherbaspirillum		ASV3085
fb9b209b92f91dc326cacd09613d5291	d__Bacteria	p__Actinobacteriota	c__Thermoleophilia	o__Gaiellales	f__uncultured_o__Gaiellales	g__uncultured_o__Gaiellales		ASV3863
d40eb0631e39cf31cbc00d04f3f7f9e0	d__Bacteria	p__Actinobacteriota	c__MB-A2-108	o__MB-A2-108	f__MB-A2-108	g__MB-A2-108	s__uncultured_bacterium	ASV3746
0b05d1ea39f72e7e1f787d374eb1ab15	d__Bacteria	p__Acidobacteriota	c__Vicinamibacteria	o__Vicinamibacterales	f__Vicinamibacteraceae	g__Luteitalea		ASV2200
b4abc1603e8899134036be4e7a0b2231	d__Bacteria	p__Proteobacteria	c__Alphaproteobacteria	o__Sphingomonadales	f__Sphingomonadaceae	g__Sphingomonas		ASV16
72d3413a82e51069cebd39282112cc13	d__Bacteria	p__Actinobacteriota	c__Actinobacteria	o__Micrococcales	f__Micrococcaceae	g__unclassified_f__Micrococcaceae		ASV2
ae819128b53a0f6486dd37fd1ef4b863	d__Bacteria	p__Actinobacteriota	c__Actinobacteria	o__Propionibacteriales	f__Nocardioidaceae	g__Nocardioides		ASV1593
99079850dcc8542e6d787a5369697653	d__Bacteria	p__Armatimonadota	c__uncultured_p__Armatimonadota	o__uncultured_p__Armatimonadota	f__uncultured_p__Armatimonadota	g__uncultured_p__Armatimonadota		ASV1358
d01484aeb426bbd90bd2c854e572b666	d__Bacteria	p__Chloroflexi	c__OLB14	o__OLB14	f__OLB14	g__OLB14	s__metagenome	ASV4263
70b2b72f4d7a7958955c78679d62bd93	d__Bacteria	p__Actinobacteriota	c__Thermoleophilia	o__Solirubrobacterales	f__67-14	g__67-14		ASV2339
9cc7d8d89136776f7e5014623a2390be	d__Bacteria	p__Actinobacteriota	c__MB-A2-108	o__MB-A2-108	f__MB-A2-108	g__MB-A2-108	s__uncultured_actinobacterium	ASV3428
78e95e38123fa4a4ab82615b9baf4288	d__Bacteria	p__Acidobacteriota	c__Vicinamibacteria	o__Vicinamibacterales	f__Vicinamibacteraceae	g__Vicinamibacteraceae		ASV1782
04865909e31950ea0681a286ee177c95	d__Bacteria	p__Bacteroidota	c__Bacteroidia	o__Chitinophagales	f__Chitinophagaceae	g__Niastella	s__uncultured_bacterium	ASV2483
99194335989c6d2f9af1cebca3d4a1f1	d__Bacteria	p__Proteobacteria	c__Gammaproteobacteria	o__Burkholderiales	f__Methylophilaceae	g__MM2		ASV560
acca0494751bc66b26cfad0a0275641c	d__Bacteria	p__Actinobacteriota	c__Thermoleophilia	o__Gaiellales	f__Gaiellaceae	g__Gaiella		ASV3412
444c781967ecac8cae89d21e22815ff9	d__Bacteria	p__Latescibacterota	c__Latescibacterota	o__Latescibacterota	f__Latescibacterota	g__Latescibacterota	s__metagenome	ASV3964
948fe1db46289184c0031d1a7f871200	d__Bacteria	p__Actinobacteriota	c__Actinobacteria	o__Pseudonocardiales	f__Pseudonocardiaceae	g__Pseudonocardia		ASV248
b56159b4f73ec4814712928e1ed4d53b	d__Bacteria	p__Proteobacteria	c__Gammaproteobacteria	o__Burkholderiales	f__Oxalobacteraceae	g__Massilia		ASV2179
cf3c596818b71431921d14138f949717	d__Bacteria	p__Proteobacteria	c__Alphaproteobacteria	o__Kiloniellales	f__Kiloniellaceae	g__Tagaea	s__uncultured_bacterium	ASV2332
b9bad8448867f57e6a14c1a242c48774	d__Bacteria	p__Verrucomicrobiota	c__Verrucomicrobiae	o__Verrucomicrobiales	f__Rubritaleaceae	g__Luteolibacter		ASV2115
8e310538871d8c5c73aa27cca474aa47	d__Bacteria	p__Proteobacteria	c__Alphaproteobacteria	o__Reyranellales	f__Reyranellaceae	g__uncultured_f__Reyranellaceae		ASV3226
c8f0cad58acaa4725683274b0af74aed	d__Bacteria	p__Chloroflexi	c__Gitt-GS-136	o__Gitt-GS-136	f__Gitt-GS-136	g__Gitt-GS-136		ASV193
0c6a56de18941ee1e9346038605859df	d__Bacteria	p__Chloroflexi	c__KD4-96	o__KD4-96	f__KD4-96	g__KD4-96		ASV700
e939c09a838e00f80fbcd2beea12b2cc	d__Bacteria	p__Patescibacteria	c__Saccharimonadia	o__Saccharimonadales	f__Saccharimonadales	g__Saccharimonadales		ASV4349
6997da2698f583e0a97764a76fa0c11d	d__Bacteria	p__Actinobacteriota	c__Actinobacteria	o__Frankiales	f__Geodermatophilaceae	g__Blastococcus		ASV49
c7dd6323dab4365c99962e71c4341be2	d__Bacteria	p__Chloroflexi	c__Anaerolineae	o__SBR1031	f__A4b	g__A4b	s__uncultured_bacterium	ASV3056
9407031c916f0e47ef8f1535fab4f60c	d__Bacteria	p__Verrucomicrobiota	c__Verrucomicrobiae	o__Pedosphaerales	f__Pedosphaeraceae	g__RS25G	s__metagenome	ASV5697
71a185bedf252bb47071e352e6ca41d9	d__Bacteria	p__Proteobacteria	c__Alphaproteobacteria	o__Rhizobiales	f__Rhizobiales_Incertae_Sedis	g__Nordella	s__Nordella_oligomobilis	ASV179
8d21287e1a373216e0eefe16974fae22	d__Bacteria	p__Proteobacteria	c__Gammaproteobacteria	o__Burkholderiales	f__Comamonadaceae	g__uncultured_f__Comamonadaceae		ASV181
7c93566afb10df88a6384050e74f2e41	d__Bacteria	p__Proteobacteria	c__Alphaproteobacteria	o__Rhizobiales	f__Rhizobiales_Incertae_Sedis	g__Nordella		ASV141
25da6fb00cda018260c307bdc5fd3876	d__Bacteria	p__Acidobacteriota	c__Thermoanaerobaculia	o__Thermoanaerobaculales	f__Thermoanaerobaculaceae	g__Subgroup_10		ASV3716
1d12bccf3fdc1e15da0452d32fd5a1b3	d__Bacteria	p__Patescibacteria	c__Saccharimonadia	o__Saccharimonadales	f__Saccharimonadales	g__Saccharimonadales		ASV7319
78fc13f397e8b09e2838e360c8d727df	d__Bacteria	p__Proteobacteria	c__Gammaproteobacteria	o__Burkholderiales	f__Comamonadaceae	g__Piscinibacter		ASV1805
089660f224a8de834b71979c59a23756	d__Bacteria	p__Actinobacteriota	c__Actinobacteria	o__Micrococcales	f__Micrococcaceae	g__unclassified_f__Micrococcaceae		ASV119
dd2c94aa244ed7ec2a13b90ff49668be	d__Bacteria	p__Proteobacteria	c__Alphaproteobacteria	o__Rhizobiales	f__Beijerinckiaceae	g__Microvirga		ASV912
b3285e8239c439484f90b76bb2097c5e	d__Bacteria	p__Patescibacteria	c__Saccharimonadia	o__Saccharimonadales	f__Saccharimonadales	g__Saccharimonadales		ASV1977
cdea7803e41882dba2da690accc37c98	d__Bacteria	p__Proteobacteria	c__Alphaproteobacteria	o__uncultured_c__Alphaproteobacteria	f__uncultured_c__Alphaproteobacteria	g__uncultured_c__Alphaproteobacteria		ASV3537
b0f1436160136b0ea45542501cae021e	d__Bacteria	p__Actinobacteriota	c__Acidimicrobiia	o__Microtrichales	f__uncultured_o__Microtrichales	g__uncultured_o__Microtrichales		ASV2373
af49908181052bb66c90f53ee41afccb	d__Bacteria	p__Bacteroidota	c__Bacteroidia	o__Chitinophagales	f__Chitinophagaceae	g__Flavihumibacter		ASV4001
6a12803a6cef5ff580f07373a405ac93	d__Bacteria	p__Planctomycetota	c__OM190	o__OM190	f__OM190	g__OM190	s__uncultured_bacterium	ASV6249
660231631d718859796ce92ca1e0b5ab	d__Bacteria	p__Proteobacteria	c__Alphaproteobacteria	o__Rhizobiales	f__Rhizobiaceae	g__Allorhizobium-Neorhizobium-Pararhizobium-Rhizobium		ASV1596
7d534fa40c2edc4891c724f7ca46a44c	d__Bacteria	p__Abditibacteriota	c__Abditibacteria	o__Abditibacteriales	f__Abditibacteriaceae	g__Abditibacterium		ASV4999
e3ec65df4d279261a32173c36d26b008	d__Bacteria	p__Bacteroidota	c__Bacteroidia	o__Chitinophagales	f__uncultured_o__Chitinophagales	g__uncultured_o__Chitinophagales		ASV5199
5a4587030a7bc8f01fd296aabda8fc1f	d__Bacteria	p__Chloroflexi	c__Chloroflexia	o__Thermomicrobiales	f__JG30-KF-CM45	g__JG30-KF-CM45		ASV1155
1874be620f2fff5f702a5b0654647bea	d__Bacteria	p__Myxococcota	c__Polyangia	o__Polyangiales	f__BIrii41	g__BIrii41		ASV1228
4aefeb3551d9c4285436412b2157ba30	d__Bacteria	p__Acidobacteriota	c__Vicinamibacteria	o__Vicinamibacterales	f__uncultured_o__Vicinamibacterales	g__uncultured_o__Vicinamibacterales	s__uncultured_bacterium	ASV3482
4fec212842015eda8a7d803cfdbba89e	d__Bacteria	p__Proteobacteria	c__Gammaproteobacteria	o__Burkholderiales	f__Oxalobacteraceae	g__Noviherbaspirillum		ASV3931
82ac4dd193054c342fd5fe51cd5d4777	d__Bacteria	p__Patescibacteria	c__Saccharimonadia	o__Saccharimonadales	f__Saccharimonadales	g__Saccharimonadales	s__unidentified	ASV1013
d17befb87175b660e8ff169565e06013	d__Bacteria	p__Bacteroidota	c__Bacteroidia	o__Chitinophagales	f__Chitinophagaceae	g__Flavisolibacter		ASV4237
56a93583fb1a99ac8a3705bb5b020fbd	d__Bacteria	p__Acidobacteriota	c__Blastocatellia	o__11-24	f__11-24	g__11-24	s__uncultured_bacterium	ASV1806
40553d43219f2f90e397b3587243ac0d	d__Bacteria	p__Chloroflexi	c__Chloroflexia	o__Thermomicrobiales	f__JG30-KF-CM45	g__JG30-KF-CM45	s__uncultured_bacterium	ASV9186
2c768d7666530c96d0e1c43c36627f49	d__Bacteria	p__Actinobacteriota	c__Thermoleophilia	o__Solirubrobacterales	f__Solirubrobacteraceae	g__unclassified_f__Solirubrobacteraceae		ASV2733
7b04339083d98799e85db5ce036a7a11	d__Bacteria	p__Actinobacteriota	c__Acidimicrobiia	o__unclassified_c__Acidimicrobiia	f__unclassified_c__Acidimicrobiia	g__unclassified_c__Acidimicrobiia		ASV1727
e17d000c0351b6eb19bf574d44234394	d__Bacteria	p__Acidobacteriota	c__Vicinamibacteria	o__Subgroup_17	f__Subgroup_17	g__Subgroup_17		ASV2387
55e29e8099224e4e3ab4359282ba5d70	d__Bacteria	p__Firmicutes	c__Bacilli	o__Bacillales	f__Bacillaceae	g__Bacillus		ASV25
f948b6c3fed0bd88d630ad6b5142ea67	d__Bacteria	p__Acidobacteriota	c__Thermoanaerobaculia	o__Thermoanaerobaculales	f__Thermoanaerobaculaceae	g__Subgroup_10	s__uncultured_bacterium	ASV8872
5b76da72f938b9c8c98dabc75d686b14	d__Bacteria	p__Proteobacteria	c__Gammaproteobacteria	o__Burkholderiales	f__Nitrosomonadaceae	g__Ellin6067		ASV4830
4801df11ac1398b9c28e407bfd3975d2	d__Bacteria	p__Bacteroidota	c__Bacteroidia	o__Cytophagales	f__Cytophagaceae	g__Rhodocytophaga	s__uncultured_Bacteroidetes	ASV849
2d0b4dc5d3ee508e9c3248855eeb9ffe	d__Bacteria	p__Actinobacteriota	c__Thermoleophilia	o__Solirubrobacterales	f__Solirubrobacteraceae	g__unclassified_f__Solirubrobacteraceae		ASV4994
a47102c3a63b89d6a69a720156d2cc08	d__Bacteria	p__Proteobacteria	c__Alphaproteobacteria	o__Sphingomonadales	f__Sphingomonadaceae	g__unclassified_f__Sphingomonadaceae		ASV1218
ef3a2f025da1a98c261f20f9e4e42cfa	d__Bacteria	p__Acidobacteriota	c__Vicinamibacteria	o__Vicinamibacterales	f__Vicinamibacteraceae	g__Vicinamibacteraceae		ASV134
33da258b786e30b5e7a085b8f447bc0b	d__Bacteria	p__Acidobacteriota	c__Blastocatellia	o__Blastocatellales	f__Blastocatellaceae	g__Blastocatella		ASV1675
37ff5a0503d06b4535e2443a7afc81ec	d__Bacteria	p__Chloroflexi	c__Chloroflexia	o__Chloroflexales	f__Roseiflexaceae	g__uncultured_f__Roseiflexaceae	s__uncultured_bacterium	ASV1048
6f4481c9a77adcc8f94ce66c71a106ad	d__Bacteria	p__Bacteroidota	c__Bacteroidia	o__Sphingobacteriales	f__Sphingobacteriaceae	g__uncultured_f__Sphingobacteriaceae	s__Pedobacter_sp.	ASV4279
880d774b9a9e719d8a4b32f0ffe06726	d__Bacteria	p__Acidobacteriota	c__Vicinamibacteria	o__Vicinamibacterales	f__Vicinamibacteraceae	g__uncultured_f__Vicinamibacteraceae	s__uncultured_bacterium	ASV2463
3891df05f4322b1d8f7989117ba98c68	d__Bacteria	p__Proteobacteria	c__Alphaproteobacteria	o__Rhizobiales	f__Rhizobiales_Incertae_Sedis	g__Bauldia		ASV1376
c99c4367cda8aea192f0bd8049f3c530	d__Bacteria	p__Actinobacteriota	c__Thermoleophilia	o__Gaiellales	f__Gaiellaceae	g__Gaiella		ASV2942
cd35bc926cf9a08eb0d08a1bafcba2a0	d__Bacteria	p__Gemmatimonadota	c__Gemmatimonadetes	o__Gemmatimonadales	f__Gemmatimonadaceae	g__uncultured_f__Gemmatimonadaceae		ASV3415
202d51b215ec5ebd3a82e6e1fa0b6068	d__Bacteria	p__Gemmatimonadota	c__Gemmatimonadetes	o__Gemmatimonadales	f__Gemmatimonadaceae	g__Gemmatimonas		ASV906
7e97d4d2b82aefcbe6de951719170881	d__Bacteria	p__Acidobacteriota	c__Holophagae	o__Subgroup_7	f__Subgroup_7	g__Subgroup_7		ASV3858
74d3be6d0272d31fa82849089719b055	d__Bacteria	p__Acidobacteriota	c__Holophagae	o__Subgroup_7	f__Subgroup_7	g__Subgroup_7		ASV3326
aea7c44a051c54cae6edea69c5fa3b5c	d__Bacteria	p__Firmicutes	c__Bacilli	o__Bacillales	f__Bacillaceae	g__Bacillus		ASV7716
4d3edcaaea3bb4c4fc3199c473f1ced5	d__Bacteria	p__Acidobacteriota	c__Thermoanaerobaculia	o__Thermoanaerobaculales	f__Thermoanaerobaculaceae	g__Subgroup_10		ASV3683
62a6d939c27dc11ea3ff9fc4ee0bddfd	d__Bacteria	p__Acidobacteriota	c__Vicinamibacteria	o__Vicinamibacterales	f__uncultured_o__Vicinamibacterales	g__uncultured_o__Vicinamibacterales		ASV547
ba2b5de4c5d1d58ea7c8ef35b9f0871a	d__Bacteria	p__Proteobacteria	c__Gammaproteobacteria	o__Burkholderiales	f__Nitrosomonadaceae	g__Nitrosomonas		ASV459
0c4646935e077c918bae808d14bac348	d__Bacteria	p__Acidobacteriota	c__Holophagae	o__Subgroup_7	f__Subgroup_7	g__Subgroup_7		ASV2972
7621a4a45c7da47990aaefe74cb54843	d__Bacteria	p__Myxococcota	c__Myxococcia	o__Myxococcales	f__Myxococcaceae	g__unclassified_f__Myxococcaceae		ASV3772
09957277ae3cfb0efbdb0fb5137a003f	d__Bacteria	p__Actinobacteriota	c__Acidimicrobiia	o__Microtrichales	f__unclassified_o__Microtrichales	g__unclassified_o__Microtrichales		ASV2584
b59c9279f4498c219e9f55e4709ad657	d__Bacteria	p__Bdellovibrionota	c__Bdellovibrionia	o__Bdellovibrionales	f__Bdellovibrionaceae	g__Bdellovibrio	s__uncultured_bacterium	ASV1071
58a0371060d03ba408f5626558f6e170	d__Bacteria	p__Proteobacteria	c__Gammaproteobacteria	o__Burkholderiales	f__Comamonadaceae	g__Variovorax		ASV901
f2310a20219ad94736541cd1a541d5dd	d__Bacteria	p__Acidobacteriota	c__Vicinamibacteria	o__Vicinamibacterales	f__Vicinamibacteraceae	g__Vicinamibacteraceae		ASV1958
b59b4516b2d0a8b6bf0f3462978f231e	d__Bacteria	p__Cyanobacteria	c__Sericytochromatia	o__Sericytochromatia	f__Sericytochromatia	g__Sericytochromatia		ASV2684
9ade346c078660aecc9b343d37e0aac0	d__Bacteria	p__Proteobacteria	c__Gammaproteobacteria	o__Pseudomonadales	f__Pseudomonadaceae	g__Azotobacter		ASV33
339dc620b489b90a4b1766367e109a18	d__Bacteria	p__Actinobacteriota	c__Thermoleophilia	o__Solirubrobacterales	f__Solirubrobacteraceae	g__Solirubrobacter		ASV4473
ac156c04cc77d670ed2c9096782b1d65	d__Bacteria	p__Patescibacteria	c__Saccharimonadia	o__Saccharimonadales	f__LWQ8	g__LWQ8	s__uncultured_bacterium	ASV3184
99d85e1169907b719ca102ad59096db3	d__Bacteria	p__Myxococcota	c__Polyangia	o__mle1-27	f__mle1-27	g__mle1-27		ASV3997
cf7642dc83b0030d95e2c65caeb8d344	d__Bacteria	p__Armatimonadota	c__Armatimonadia	o__Armatimonadales	f__Armatimonadales	g__Armatimonadales		ASV2918
9dc1ea822430160249bf57683797bb70	d__Bacteria	p__Acidobacteriota	c__Holophagae	o__Subgroup_7	f__Subgroup_7	g__Subgroup_7	s__uncultured_bacterium	ASV762
9f5b9819acbd75b84bd15ad63f07bc84	d__Bacteria	p__Myxococcota	c__Polyangia	o__Polyangiales	f__Polyangiaceae	g__Pajaroellobacter	s__metagenome	ASV4358
ff6fb8cdeaa2884f72954b867dfd86fc	d__Bacteria	p__Chloroflexi	c__Anaerolineae	o__Anaerolineales	f__Anaerolineaceae	g__uncultured_f__Anaerolineaceae		ASV1659
fc1a5ce73436b3ae907ba85c5f34187d	d__Bacteria	p__Acidobacteriota	c__Vicinamibacteria	o__Vicinamibacterales	f__Vicinamibacteraceae	g__Vicinamibacteraceae		ASV4908
b1e8ce3d1dbbd8f7cd0e87b792538b8f	d__Bacteria	p__Myxococcota	c__Polyangia	o__Polyangiales	f__BIrii41	g__BIrii41	s__uncultured_Sorangiineae	ASV3320
8bbbc125bc927dbe365010973ea3e02f	d__Bacteria	p__Myxococcota	c__Polyangia	o__Haliangiales	f__Haliangiaceae	g__Haliangium		ASV3722
4551833a112a552931262525f545cb57	d__Bacteria	p__Gemmatimonadota	c__Gemmatimonadetes	o__Gemmatimonadales	f__Gemmatimonadaceae	g__uncultured_f__Gemmatimonadaceae		ASV128
96133b0e05971d3f8fa04f6206aca2dd	d__Bacteria	p__Chloroflexi	c__Chloroflexia	o__Thermomicrobiales	f__JG30-KF-CM45	g__JG30-KF-CM45	s__uncultured_Chloroflexi	ASV2396
b65208e6ba268af4ae22228438fab9ba	d__Bacteria	p__Proteobacteria	c__Gammaproteobacteria	o__CCD24	f__CCD24	g__CCD24		ASV983
47863daedbff48f305557f3f3adb716f	d__Bacteria	p__Chloroflexi	c__Anaerolineae	o__SBR1031	f__SBR1031	g__SBR1031	s__uncultured_bacterium	ASV2811
6e193d65235874a4b0a361dd3b628173	d__Bacteria	p__Proteobacteria	c__Gammaproteobacteria	o__Xanthomonadales	f__Xanthomonadaceae	g__Lysobacter		ASV1875
81c459d833aee75acb50ed40f84fe288	d__Bacteria	p__Proteobacteria	c__Gammaproteobacteria	o__Xanthomonadales	f__Xanthomonadaceae	g__Pseudoxanthomonas		ASV3206
8990d4139bc193ccd6d9b85446881afb	d__Bacteria	p__Elusimicrobiota	c__Elusimicrobia	o__Lineage_IV	f__Lineage_IV	g__Lineage_IV	s__uncultured_bacterium	ASV4756
2e1ab25a06e41467aa9fc6c711dbf9f0	d__Bacteria	p__Acidobacteriota	c__Vicinamibacteria	o__Vicinamibacterales	f__uncultured_o__Vicinamibacterales	g__uncultured_o__Vicinamibacterales		ASV3969
91dcea8b75b32b889bafdc92a2dcf4be	d__Bacteria	p__Proteobacteria	c__Gammaproteobacteria	o__Burkholderiales	f__Nitrosomonadaceae	g__mle1-7		ASV2269
4fafd50abb9852ca924f0d5376b9f674	d__Bacteria	p__Proteobacteria	c__Gammaproteobacteria	o__Burkholderiales	f__Comamonadaceae	g__Ideonella		ASV1454
d041365dc074f81835609e66e8478fda	d__Bacteria	p__Actinobacteriota	c__Acidimicrobiia	o__Microtrichales	f__uncultured_o__Microtrichales	g__uncultured_o__Microtrichales	s__uncultured_bacterium	ASV2888
8746ab16caae0ca925f99793961a0eee	d__Bacteria	p__Cyanobacteria	c__Cyanobacteriia	o__Cyanobacteriales	f__Phormidiaceae	g__uncultured_f__Phormidiaceae	s__uncultured_bacterium	ASV4503
bb3d84b240f6a722e1ccd7e264f60a67	d__Bacteria	p__Actinobacteriota	c__Acidimicrobiia	o__unclassified_c__Acidimicrobiia	f__unclassified_c__Acidimicrobiia	g__unclassified_c__Acidimicrobiia		ASV1539
6577fea404c6e0ac8e1cee39c01ed091	d__Bacteria	p__Proteobacteria	c__Gammaproteobacteria	o__Burkholderiales	f__Comamonadaceae	g__Azohydromonas		ASV343
df24eb82b30719fe92cfd7be78ed632e	d__Bacteria	p__Proteobacteria	c__Gammaproteobacteria	o__Burkholderiales	f__TRA3-20	g__TRA3-20	s__uncultured_Burkholderiaceae	ASV2403
dd5d929eb8100d80c8ec8db279d8c262	d__Bacteria	p__Acidobacteriota	c__Subgroup_11	o__Subgroup_11	f__Subgroup_11	g__Subgroup_11	s__uncultured_bacterium	ASV3483
862c414689f8436b05e436356bfb525d	d__Bacteria	p__Proteobacteria	c__Gammaproteobacteria	o__Burkholderiales	f__Comamonadaceae	g__unclassified_f__Comamonadaceae		ASV1102
5b53eac2df2ba588619c3505ef31955b	d__Bacteria	p__Planctomycetota	c__OM190	o__OM190	f__OM190	g__OM190	s__uncultured_bacterium	ASV3631
ba87d3448a7c8af1864a9fc1ce09ef37	d__Bacteria	p__Gemmatimonadota	c__Gemmatimonadetes	o__Gemmatimonadales	f__Gemmatimonadaceae	g__Gemmatimonas		ASV5056
89b409cd3593cf86cc97b45700e27019	d__Bacteria	p__Chloroflexi	c__JG30-KF-CM66	o__JG30-KF-CM66	f__JG30-KF-CM66	g__JG30-KF-CM66	s__uncultured_bacterium	ASV3382
97946cebe87e3bc46470e9fcdc2ee392	d__Bacteria	p__Fibrobacterota	c__Fibrobacteria	o__Fibrobacterales	f__Fibrobacteraceae	g__possible_genus_04	s__uncultured_bacterium	ASV5420
d197445058f4c6ddc65dfab7389c3e5d	d__Bacteria	p__Proteobacteria	c__Gammaproteobacteria	o__Burkholderiales	f__Comamonadaceae	g__unclassified_f__Comamonadaceae		ASV753
e2f2804549f8d12e18495f5cccb1a67e	d__Bacteria	p__Proteobacteria	c__Alphaproteobacteria	o__Rhizobiales	f__Rhizobiaceae	g__unclassified_f__Rhizobiaceae		ASV754
e02b34ca3d2df503b9d37a2168de9ddb	d__Bacteria	p__Patescibacteria	c__Saccharimonadia	o__Saccharimonadales	f__LWQ8	g__LWQ8		ASV7377
432fba0b9510a44f4a21608b4d714bf2	d__Bacteria	p__Proteobacteria	c__Gammaproteobacteria	o__Steroidobacterales	f__Steroidobacteraceae	g__Steroidobacter	s__uncultured_bacterium	ASV4903
112f648bd15928912d9b4d84269597db	d__Bacteria	p__Proteobacteria	c__Alphaproteobacteria	o__Rhizobiales	f__Beijerinckiaceae	g__Microvirga	s__uncultured_microorganism	ASV5918
0ed032e93440f1b585a68759ba08e69a	d__Bacteria	p__Desulfobacterota	c__Desulfuromonadia	o__Geobacterales	f__Geobacteraceae	g__Citrifermentans	s__uncultured_bacterium	ASV3141
5849390fd329d15caf9c96d5b6921f48	d__Bacteria	p__Acidobacteriota	c__Vicinamibacteria	o__Vicinamibacterales	f__Vicinamibacteraceae	g__Luteitalea		ASV1869
2cf1dcf42991dca6120917d1c59c71c4	d__Bacteria	p__Desulfobacterota	c__uncultured_p__Desulfobacterota	o__uncultured_p__Desulfobacterota	f__uncultured_p__Desulfobacterota	g__uncultured_p__Desulfobacterota	s__uncultured_proteobacterium	ASV2344
6970361f31a8384aec2bb4d962ac9a3a	d__Bacteria	p__Proteobacteria	c__Gammaproteobacteria	o__Burkholderiales	f__Nitrosomonadaceae	g__mle1-7		ASV2177
0539147624dc277e7b44b409b21b9c83	d__Bacteria	p__Proteobacteria	c__Gammaproteobacteria	o__Pseudomonadales	f__Moraxellaceae	g__uncultured_f__Moraxellaceae		ASV1955
47f9fbde51db23f7ebcbc505b07391dc	d__Bacteria	p__Proteobacteria	c__Alphaproteobacteria	o__Rickettsiales	f__AB1	g__AB1	s__uncultured_proteobacterium	ASV5665
3e85e12867ee824c98ecb093e54aa451	d__Bacteria	p__Proteobacteria	c__Alphaproteobacteria	o__Caulobacterales	f__Caulobacteraceae	g__Phenylobacterium		ASV2977
f9922daaaef109047bed4b2bf4ae967a	d__Bacteria	p__Acidobacteriota	c__Vicinamibacteria	o__Vicinamibacterales	f__Vicinamibacteraceae	g__Vicinamibacteraceae		ASV4646
c5684721242599556d58242ea7d5c68f	d__Bacteria	p__Firmicutes	c__Bacilli	o__Bacillales	f__Bacillaceae	g__Bacillus		ASV3678
4da4d6d183da924d67d241529a158e91	d__Bacteria	p__Chloroflexi	c__Anaerolineae	o__SBR1031	f__SBR1031	g__SBR1031	s__uncultured_bacterium	ASV1280
beda686d15b420d89a1bbb9146a9f0e4	d__Bacteria	p__Gemmatimonadota	c__Gemmatimonadetes	o__Gemmatimonadales	f__Gemmatimonadaceae	g__Gemmatimonas		ASV1728
d4bb187e906f1764b281f2a50f9a2118	d__Bacteria	p__Proteobacteria	c__Gammaproteobacteria	o__Gammaproteobacteria_Incertae_Sedis	f__Unknown_Family	g__Acidibacter		ASV6977
6dc7c5023123a22decc4a4ab3c89862d	d__Bacteria	p__Proteobacteria	c__Gammaproteobacteria	o__Burkholderiales	f__Nitrosomonadaceae	g__Nitrosospira		ASV2926
41a5472767ae986dba55d80937057421	d__Bacteria	p__Actinobacteriota	c__Actinobacteria	o__Propionibacteriales	f__Nocardioidaceae	g__Nocardioides		ASV2415
b68075b6079dad12a5fdb7b372844907	d__Bacteria	p__Proteobacteria	c__Alphaproteobacteria	o__Rhizobiales	f__uncultured_o__Rhizobiales	g__uncultured_o__Rhizobiales		ASV5154
8c8311053e391cff102484d787147a2d	d__Bacteria	p__Proteobacteria	c__Alphaproteobacteria	o__Rhizobiales	f__Rhizobiales_Incertae_Sedis	g__Bauldia		ASV418
6e2886bb752172172c9ca3581b11a9a8	d__Bacteria	p__Acidobacteriota	c__Vicinamibacteria	o__Vicinamibacterales	f__Vicinamibacteraceae	g__Vicinamibacteraceae		ASV604
debfb2dcee6f3141db62121259830141	d__Bacteria	p__Acidobacteriota	c__Acidobacteriae	o__Acidobacteriales	f__unclassified_o__Acidobacteriales	g__unclassified_o__Acidobacteriales		ASV2974
7ec4828dcc90360ce193cddf48112afc	d__Bacteria	p__Bacteroidota	c__Bacteroidia	o__Cytophagales	f__Hymenobacteraceae	g__Pontibacter		ASV4594
6fcf41c0b319ccb442a8854714e3c1a7	d__Bacteria	p__Proteobacteria	c__Alphaproteobacteria	o__Sphingomonadales	f__Sphingomonadaceae	g__Novosphingobium		ASV1383
aa86669f3e55a87b3d6b4f143626621c	d__Bacteria	p__Patescibacteria	c__Saccharimonadia	o__Saccharimonadales	f__Saccharimonadaceae	g__TM7a	s__uncultured_bacterium	ASV2186
c6ebf825a4355dcfc5828a759d0d8e6b	d__Bacteria	p__Chloroflexi	c__Dehalococcoidia	o__SAR202_clade	f__SAR202_clade	g__SAR202_clade	s__uncultured_bacterium	ASV7726
6e212aab481a923213262f95f6bf23eb	d__Bacteria	p__Acidobacteriota	c__Blastocatellia	o__Pyrinomonadales	f__Pyrinomonadaceae	g__RB41		ASV3948
176347ae13940e62fb6643a8ab7e9c64	d__Bacteria	p__Actinobacteriota	c__Thermoleophilia	o__Solirubrobacterales	f__Solirubrobacteraceae	g__Conexibacter		ASV1503
ae26692b4da29d511cc042e8fc8fa5f9	d__Bacteria	p__Gemmatimonadota	c__S0134_terrestrial_group	o__S0134_terrestrial_group	f__S0134_terrestrial_group	g__S0134_terrestrial_group	s__uncultured_Gemmatimonadetes	ASV5013
51797fd1017b38b1f5553331e44d053c	d__Bacteria	p__Proteobacteria	c__Alphaproteobacteria	o__Rhizobiales	f__Methyloligellaceae	g__Methyloligellaceae	s__uncultured_bacterium	ASV2254
8ab4938ee3b7f300ed985805b5358186	d__Bacteria	p__Actinobacteriota	c__Acidimicrobiia	o__uncultured_c__Acidimicrobiia	f__uncultured_c__Acidimicrobiia	g__uncultured_c__Acidimicrobiia	s__uncultured_Acidimicrobiia	ASV5375
e1a057a7f5e72f3dd9de7bed13c94ff7	d__Bacteria	p__Proteobacteria	c__Alphaproteobacteria	o__uncultured_c__Alphaproteobacteria	f__uncultured_c__Alphaproteobacteria	g__uncultured_c__Alphaproteobacteria	s__uncultured_Rhodobacteraceae	ASV2264
ce96d001b200598f35af376cd5cac629	d__Bacteria	p__Acidobacteriota	c__Vicinamibacteria	o__Vicinamibacterales	f__Vicinamibacteraceae	g__Vicinamibacteraceae		ASV3277
91360b4c541f6bb5b3f7f5d7afd4fae7	d__Bacteria	p__Bacteroidota	c__Bacteroidia	o__Chitinophagales	f__Saprospiraceae	g__uncultured_f__Saprospiraceae	s__uncultured_Devosia	ASV5822
6b85101fc4246d79448dae1f61894f7d	d__Bacteria	p__Acidobacteriota	c__Blastocatellia	o__Pyrinomonadales	f__Pyrinomonadaceae	g__RB41		ASV3995
c2ec5b30d24496ddd574a49de0f9bdb7	d__Bacteria	p__Proteobacteria	c__Alphaproteobacteria	o__Caulobacterales	f__Caulobacteraceae	g__Phenylobacterium		ASV301
5b99cf96005265227f61574067dba687	d__Bacteria	p__Bdellovibrionota	c__Bdellovibrionia	o__Bacteriovoracales	f__Bacteriovoracaceae	g__Peredibacter		ASV4008
25ffa6b294070aaacd7f0902322fc3ba	d__Bacteria	p__Proteobacteria	c__Alphaproteobacteria	o__Rhizobiales	f__Rhizobiaceae	g__Phyllobacterium		ASV5890
eabae61a0867a790de52de0aeabcc369	d__Bacteria	p__Acidobacteriota	c__Vicinamibacteria	o__Vicinamibacterales	f__uncultured_o__Vicinamibacterales	g__uncultured_o__Vicinamibacterales		ASV1825
f76b5535a968f48484235602b0fe2638	d__Bacteria	p__Actinobacteriota	c__Thermoleophilia	o__Solirubrobacterales	f__Solirubrobacteraceae	g__Solirubrobacter		ASV804
e47b465ce72e48f4ac16c0402db98e11	d__Bacteria	p__Actinobacteriota	c__Actinobacteria	o__Propionibacteriales	f__Nocardioidaceae	g__Nocardioides		ASV3179
e5421ebe5ac07384132d183c56068a1d	d__Bacteria	p__Chloroflexi	c__Chloroflexia	o__Chloroflexales	f__Chloroflexaceae	g__Chloronema	s__uncultured_bacterium	ASV4838
62e110f7798e73d627a609aa14d8b4f4	d__Bacteria	p__Actinobacteriota	c__Actinobacteria	o__Streptosporangiales	f__Streptosporangiaceae	g__unclassified_f__Streptosporangiaceae		ASV2457
9a730ad99b58204c628ac86b4f8779a7	d__Bacteria	p__Cyanobacteria	c__Vampirivibrionia	o__Obscuribacterales	f__Obscuribacteraceae	g__Obscuribacteraceae	s__uncultured_bacterium	ASV5829
a0d278ab1d4eb6c84feaeb3821d0707d	d__Bacteria	p__Chloroflexi	c__Anaerolineae	o__SBR1031	f__SBR1031	g__SBR1031	s__uncultured_Caldilineaceae	ASV4654
ae173007ab69dd77581025f49e7d6b73	d__Bacteria	p__Bacteroidota	c__Bacteroidia	o__Cytophagales	f__Microscillaceae	g__uncultured_f__Microscillaceae	s__uncultured_Ohtaekwangia	ASV1765
e172e080e28e06e49ae6ed9617a48c30	d__Bacteria	p__Proteobacteria	c__Gammaproteobacteria	o__Xanthomonadales	f__Xanthomonadaceae	g__Lysobacter		ASV3831
c35d128e4a507bb8cb542b0f9b5df59e	d__Bacteria	p__Actinobacteriota	c__Actinobacteria	o__Micromonosporales	f__Micromonosporaceae	g__unclassified_f__Micromonosporaceae		ASV83
62c134e521b338f37c9825f53f22f665	d__Bacteria	p__Acidobacteriota	c__Holophagae	o__Subgroup_7	f__Subgroup_7	g__Subgroup_7		ASV1100
06ee72e74f117109846cd68fc57eb107	d__Bacteria	p__Chloroflexi	c__Anaerolineae	o__SBR1031	f__SBR1031	g__SBR1031		ASV2613
96330fa1eac85456c2d7223335eec955	d__Bacteria	p__Myxococcota	c__Polyangia	o__Polyangiales	f__Sandaracinaceae	g__Sandaracinus		ASV2915
4768b866ae74300e0144f70b0a33f27c	d__Bacteria	p__Chloroflexi	c__Anaerolineae	o__Ardenticatenales	f__uncultured_o__Ardenticatenales	g__uncultured_o__Ardenticatenales	s__uncultured_bacterium	ASV6539
61820341619a945a8ea327a2dfe66360	d__Bacteria	p__Verrucomicrobiota	c__Verrucomicrobiae	o__Pedosphaerales	f__Pedosphaeraceae	g__Ellin517		ASV2135
34a8abc7fe8d7b0b50ed3bdd4f9e5a7c	d__Bacteria	p__Actinobacteriota	c__Thermoleophilia	o__Solirubrobacterales	f__Solirubrobacteraceae	g__Solirubrobacter	s__uncultured_bacterium	ASV2368
c47a669d9a4cb27f1deceb231901d78c	d__Bacteria	p__Bacteroidota	c__Bacteroidia	o__Chitinophagales	f__Chitinophagaceae	g__Terrimonas		ASV74
05bf6ac3cbefd14f2653ac9141934923	d__Bacteria	p__Proteobacteria	c__Gammaproteobacteria	o__Burkholderiales	f__Nitrosomonadaceae	g__Ellin6067		ASV500
93e02ad75a4b1a5143ee591b20f8373c	d__Bacteria	p__Chloroflexi	c__Anaerolineae	o__SBR1031	f__A4b	g__A4b		ASV2041
0a22b0d366413ea8a329ceec63b82564	d__Bacteria	p__Proteobacteria	c__Gammaproteobacteria	o__Burkholderiales	f__Oxalobacteraceae	g__Massilia		ASV2085
810e417e816bbffbd7b9dab3837f1d65	d__Bacteria	p__Proteobacteria	c__Gammaproteobacteria	o__unclassified_c__Gammaproteobacteria	f__unclassified_c__Gammaproteobacteria	g__unclassified_c__Gammaproteobacteria		ASV1902
f6c2a1e772c185f8d3d37b9f68a074cb	d__Bacteria	p__Proteobacteria	c__Gammaproteobacteria	o__Burkholderiales	f__Comamonadaceae	g__Ramlibacter		ASV138
7ce99ed074e52ea07cb31fc344a93d6a	d__Bacteria	p__Acidobacteriota	c__Thermoanaerobaculia	o__Thermoanaerobaculales	f__Thermoanaerobaculaceae	g__Subgroup_10	s__uncultured_bacterium	ASV2983
6c56a6621b1ba72a3cc0c27d3ab96c3c	d__Bacteria	p__Cyanobacteria	c__Sericytochromatia	o__Sericytochromatia	f__Sericytochromatia	g__Sericytochromatia	s__uncultured_bacterium	ASV7645
16650c64e99a559ba94b594d028ea901	d__Bacteria	p__Actinobacteriota	c__MB-A2-108	o__MB-A2-108	f__MB-A2-108	g__MB-A2-108		ASV2197
c6f4b2837e4a3706cc1004f1a6aa6fbf	d__Bacteria	p__Actinobacteriota	c__Acidimicrobiia	o__IMCC26256	f__IMCC26256	g__IMCC26256	s__uncultured_actinobacterium	ASV1725
eef7fc31feb013d9ada498106db42f94	d__Bacteria	p__Actinobacteriota	c__Thermoleophilia	o__Solirubrobacterales	f__Solirubrobacteraceae	g__Patulibacter	s__uncultured_Patulibacter	ASV2885
baf18eec504bcf3b302b9d9e7e2d5c43	d__Bacteria	p__Actinobacteriota	c__Actinobacteria	o__Frankiales	f__Geodermatophilaceae	g__unclassified_f__Geodermatophilaceae		ASV151
a69f04aa90d2391a6a951d221f0af09b	d__Bacteria	p__Proteobacteria	c__Alphaproteobacteria	o__Azospirillales	f__Azospirillaceae	g__Skermanella		ASV1585
cd678efb929940110e7395957d37c131	d__Bacteria	p__Bacteroidota	c__Bacteroidia	o__Cytophagales	f__Microscillaceae	g__uncultured_f__Microscillaceae		ASV4103
0c9fb01d24539416fea66b4ed3a88b5d	d__Bacteria	p__Proteobacteria	c__Gammaproteobacteria	o__Burkholderiales	f__Nitrosomonadaceae	g__mle1-7	s__uncultured_beta	ASV7721
5e7bdebf4166bb17ddd28fdad276c4b4	d__Bacteria	p__Chloroflexi	c__JG30-KF-CM66	o__JG30-KF-CM66	f__JG30-KF-CM66	g__JG30-KF-CM66		ASV1095
fdffc2b94c4e4c1f7112b6d0c698d5f5	d__Bacteria	p__Proteobacteria	c__Gammaproteobacteria	o__Burkholderiales	f__Comamonadaceae	g__unclassified_f__Comamonadaceae		ASV4934
f04b306255c405f9e3cb828c72fb0070	d__Bacteria	p__Acidobacteriota	c__Vicinamibacteria	o__Vicinamibacterales	f__Vicinamibacteraceae	g__Vicinamibacteraceae		ASV2227
417111aa50a12601098b63b69ca8b2b5	d__Bacteria	p__Proteobacteria	c__Alphaproteobacteria	o__Sphingomonadales	f__Sphingomonadaceae	g__unclassified_f__Sphingomonadaceae		ASV769
483e9c374cc6467d93989cac3964cdee	d__Bacteria	p__Actinobacteriota	c__Acidimicrobiia	o__Microtrichales	f__unclassified_o__Microtrichales	g__unclassified_o__Microtrichales		ASV4192
884e140efb0beef9dfe452f553dd5e19	d__Bacteria	p__Proteobacteria	c__Alphaproteobacteria	o__Rhizobiales	f__Rhizobiaceae	g__Allorhizobium-Neorhizobium-Pararhizobium-Rhizobium		ASV520
c3d5557285334745f8cdd568836943f3	d__Bacteria	p__Cyanobacteria	c__Vampirivibrionia	o__Obscuribacterales	f__Obscuribacteraceae	g__Obscuribacteraceae	s__uncultured_bacterium	ASV7024
51c1db50b0684488e1f2d71662155051	d__Bacteria	p__Patescibacteria	c__Saccharimonadia	o__Saccharimonadales	f__Saccharimonadaceae	g__TM7a	s__uncultured_bacterium	ASV3621
ab7340e2e65b0d5f5ff63920d77e9782	d__Bacteria	p__Verrucomicrobiota	c__Verrucomicrobiae	o__Verrucomicrobiales	f__Rubritaleaceae	g__Luteolibacter		ASV3339
d3c3a7f0ecb982e7c0924b497df7d7bc	d__Bacteria	p__Proteobacteria	c__Gammaproteobacteria	o__Burkholderiales	f__Comamonadaceae	g__Piscinibacter		ASV1923
ee2b771f2ba24edc9caa362436beb611	d__Bacteria	p__Acidobacteriota	c__Acidobacteriae	o__Solibacterales	f__Solibacteraceae	g__Candidatus_Solibacter		ASV1956
2ed7193eaca8c28f8555b8bf29854626	d__Bacteria	p__Proteobacteria	c__Gammaproteobacteria	o__Xanthomonadales	f__Rhodanobacteraceae	g__Dokdonella		ASV1000
dc19a5671c598f64b736c3a125e5077c	d__Bacteria	p__Proteobacteria	c__Gammaproteobacteria	o__Cellvibrionales	f__Cellvibrionaceae	g__Cellvibrio		ASV4296
36a3c2143c0af56980ee4a58f20fcce7	d__Bacteria	p__Acidobacteriota	c__Blastocatellia	o__DS-100	f__DS-100	g__DS-100	s__uncultured_bacterium	ASV4453
f8637098f9467d7eb0546ac0a1210dad	d__Bacteria	p__Chloroflexi	c__Anaerolineae	o__SBR1031	f__A4b	g__A4b	s__uncultured_bacterium	ASV3251
4f273d26edda9e39042b724f8ffd1a72	d__Bacteria	p__Proteobacteria	c__Alphaproteobacteria	o__Micavibrionales	f__uncultured_o__Micavibrionales	g__uncultured_o__Micavibrionales	s__bacterium_enrichment	ASV4010
9cebd8acff42544ce09f514fb435f34d	d__Bacteria	p__Proteobacteria	c__Gammaproteobacteria	o__Burkholderiales	f__Comamonadaceae	g__Ramlibacter		ASV2665
5ec28f427306c6058ddbc556b8f058da	d__Bacteria	p__Acidobacteriota	c__Vicinamibacteria	o__Vicinamibacterales	f__Vicinamibacteraceae	g__Vicinamibacteraceae		ASV2372
7a1f9d0875e6b1a19d9cfd9f09731983	d__Bacteria	p__Myxococcota	c__Myxococcia	o__Myxococcales	f__Myxococcaceae	g__P3OB-42	s__uncultured_bacterium	ASV3396
f61b2d3f07533a05f8f2abcc81209018	d__Bacteria	p__Chloroflexi	c__Anaerolineae	o__SBR1031	f__A4b	g__A4b		ASV2276
38f346354fce4ea2f52b529e109c9c9b	d__Bacteria	p__Proteobacteria	c__Gammaproteobacteria	o__Burkholderiales	f__Nitrosomonadaceae	g__Ellin6067		ASV4011
9fcbc1f4d383d9ec253e161f4977210f	d__Bacteria	p__Patescibacteria	c__Gracilibacteria	o__Candidatus_Peregrinibacteria	f__Candidatus_Peregrinibacteria	g__Candidatus_Peregrinibacteria	s__uncultured_bacterium	ASV2830
e5e65f1bde0c449431093e8f2272dbce	d__Bacteria	p__Proteobacteria	c__Gammaproteobacteria	o__Burkholderiales	f__Nitrosomonadaceae	g__Nitrosospira		ASV3585
d9417fe390b86546c176968056ba2c75	d__Bacteria	p__Acidobacteriota	c__Acidobacteriae	o__Bryobacterales	f__Bryobacteraceae	g__Bryobacter		ASV3068
27c8a9b6c83f2697ddefb8ff617a3ca0	d__Bacteria	p__Actinobacteriota	c__Acidimicrobiia	o__Microtrichales	f__Ilumatobacteraceae	g__CL500-29_marine_group	s__metagenome	ASV2281
e99b02a08647e5ab2108556890f24c29	d__Bacteria	p__Desulfobacterota	c__unclassified_p__Desulfobacterota	o__unclassified_p__Desulfobacterota	f__unclassified_p__Desulfobacterota	g__unclassified_p__Desulfobacterota		ASV5394
38934fd4838e1738d58b09717a987b39	d__Bacteria	p__Proteobacteria	c__Alphaproteobacteria	o__Rhodobacterales	f__Rhodobacteraceae	g__Rubellimicrobium	s__uncultured_bacterium	ASV773
0930951df48e3f2fcfba91b10a39c314	d__Bacteria	p__Latescibacterota	c__Latescibacterota	o__Latescibacterota	f__Latescibacterota	g__Latescibacterota	s__uncultured_Pelobacter	ASV6318
8ad34db39c8582ac5cc2d672c700fb67	d__Bacteria	p__Patescibacteria	c__Saccharimonadia	o__Saccharimonadales	f__unclassified_o__Saccharimonadales	g__unclassified_o__Saccharimonadales		ASV1528
ce242de70bff42e44711b93a9e73a154	d__Bacteria	p__Proteobacteria	c__Gammaproteobacteria	o__Xanthomonadales	f__Xanthomonadaceae	g__Lysobacter		ASV7427
40c0a6fb8c6df3d5aa023dfcf336a634	d__Bacteria	p__Actinobacteriota	c__Thermoleophilia	o__Solirubrobacterales	f__67-14	g__67-14		ASV2184
45c8cef23aed2e8a2d9b17809df3ff73	d__Bacteria	p__Acidobacteriota	c__Vicinamibacteria	o__Vicinamibacterales	f__Vicinamibacteraceae	g__Vicinamibacteraceae		ASV3187
460535440798a5b928deae0fca71fb75	d__Bacteria	p__Acidobacteriota	c__Subgroup_25	o__Subgroup_25	f__Subgroup_25	g__Subgroup_25	s__uncultured_bacterium	ASV3161
d03109df3a03c0189fc2ff1b294b1e64	d__Bacteria	p__Chloroflexi	c__Anaerolineae	o__SBR1031	f__A4b	g__A4b		ASV5644
03af163583ba6a7228b58519565af4bf	d__Bacteria	p__Planctomycetota	c__Phycisphaerae	o__Phycisphaerales	f__Phycisphaeraceae	g__SM1A02	s__uncultured_planctomycete	ASV4464
280023bc1e74a0a775544c4a31a29805	d__Bacteria	p__Acidobacteriota	c__Blastocatellia	o__11-24	f__11-24	g__11-24		ASV4137
c9bab72d44a3d4a3fc8aebd4a6589f0c	d__Bacteria	p__Proteobacteria	c__Alphaproteobacteria	o__Sphingomonadales	f__Sphingomonadaceae	g__Novosphingobium		ASV1626
fc9cd69a39eb431174c40f7aaf52f3fb	d__Bacteria	p__Firmicutes	c__Bacilli	o__Alicyclobacillales	f__Alicyclobacillaceae	g__Tumebacillus		ASV1774
0473fe1922676e28acfc724960879173	d__Bacteria	p__Desulfobacterota	c__Desulfuromonadia	o__PB19	f__PB19	g__PB19	s__uncultured_deep-sea	ASV7295
695da5b2e785b686edc923140d7752e1	d__Bacteria	p__Gemmatimonadota	c__Longimicrobia	o__Longimicrobiales	f__Longimicrobiaceae	g__Longimicrobiaceae	s__uncultured_bacterium	ASV4141
03151a26857c7e1830c6a7dffac601d1	d__Bacteria	p__Proteobacteria	c__Gammaproteobacteria	o__Burkholderiales	f__Comamonadaceae	g__unclassified_f__Comamonadaceae		ASV2173
63d71a81f15d6849dfd3f6e5daece6ac	d__Bacteria	p__Proteobacteria	c__Gammaproteobacteria	o__Burkholderiales	f__Oxalobacteraceae	g__Noviherbaspirillum		ASV1188
fd723ba222cb9fea44c5d3499bfcbe61	d__Bacteria	p__Gemmatimonadota	c__Gemmatimonadetes	o__Gemmatimonadales	f__Gemmatimonadaceae	g__uncultured_f__Gemmatimonadaceae	s__uncultured_Alphaproteobacteria	ASV2120
4c8d0f9e25bedcc811c114501ab43bcd	d__Bacteria	p__Acidobacteriota	c__Holophagae	o__Subgroup_7	f__Subgroup_7	g__Subgroup_7		ASV947
56d38293f357946760fcf0ef9ed6ca98	d__Bacteria	p__Cyanobacteria	c__Sericytochromatia	o__Sericytochromatia	f__Sericytochromatia	g__Sericytochromatia	s__uncultured_bacterium	ASV950
10c6e204ce74f571e691d1123eda30e3	d__Bacteria	p__Proteobacteria	c__Gammaproteobacteria	o__Burkholderiales	f__Comamonadaceae	g__Caenimonas		ASV109
5c1dab9246ef70e724fa12c0bec39ac8	d__Bacteria	p__Proteobacteria	c__Gammaproteobacteria	o__Burkholderiales	f__Comamonadaceae	g__Hydrogenophaga		ASV2157
031d167b3100c845ba5dc269b08aa9c5	d__Bacteria	p__Chloroflexi	c__Chloroflexia	o__Chloroflexales	f__Roseiflexaceae	g__uncultured_f__Roseiflexaceae	s__uncultured_Chloroflexaceae	ASV6409
a2268b8bbee24580e62728eff02226f8	d__Bacteria	p__Bdellovibrionota	c__Bdellovibrionia	o__Bacteriovoracales	f__Bacteriovoracaceae	g__Peredibacter		ASV3672
f1ea535ecd97d2278144cef35ecba338	d__Bacteria	p__Acidobacteriota	c__Vicinamibacteria	o__Vicinamibacterales	f__Vicinamibacteraceae	g__Vicinamibacteraceae		ASV767
6b478ea37b19110bb5aa69a0af5709e5	d__Bacteria	p__Proteobacteria	c__Alphaproteobacteria	o__Rhizobiales	f__Beijerinckiaceae	g__Bosea		ASV71
e87bde517b629ee3befe9c02d18a4e35	d__Bacteria	p__Patescibacteria	c__Saccharimonadia	o__Saccharimonadales	f__LWQ8	g__LWQ8		ASV269
4feaede96f19ed2b6daef350a632ac75	d__Bacteria	p__Actinobacteriota	c__MB-A2-108	o__MB-A2-108	f__MB-A2-108	g__MB-A2-108	s__uncultured_bacterium	ASV6032
9ac5b1fddb1029d293fd04f0d6d88585	d__Bacteria	p__Proteobacteria	c__Gammaproteobacteria	o__Burkholderiales	f__Comamonadaceae	g__Piscinibacter		ASV3386
b59fe4d8fff9e1f960e0de2ac5d01b8f	d__Bacteria	p__Actinobacteriota	c__Thermoleophilia	o__Solirubrobacterales	f__Solirubrobacteraceae	g__unclassified_f__Solirubrobacteraceae		ASV3420
92387971649816b887e5d418cb778862	d__Bacteria	p__Proteobacteria	c__Gammaproteobacteria	o__Burkholderiales	f__Comamonadaceae	g__unclassified_f__Comamonadaceae		ASV1144
e043ecacdabcda42b07b38aa8ba02675	d__Bacteria	p__Proteobacteria	c__Alphaproteobacteria	o__Rhizobiales	f__Amb-16S-1323	g__Amb-16S-1323	s__uncultured_bacterium	ASV2797
c762f53aa3ff39fe6557bef18cdfac8e	d__Bacteria	p__Proteobacteria	c__Gammaproteobacteria	o__Xanthomonadales	f__Rhodanobacteraceae	g__Ahniella	s__uncultured_bacterium	ASV6039
20e9672ef6ecb3e45cbed6d62337404f	d__Bacteria	p__Bacteroidota	c__Bacteroidia	o__Flavobacteriales	f__Weeksellaceae	g__Chryseobacterium		ASV1395
9e977de6eceeb4058d063af8504c8640	d__Bacteria	p__Patescibacteria	c__Berkelbacteria	o__Berkelbacteria	f__Berkelbacteria	g__Berkelbacteria	s__uncultured_bacterium	ASV6781
5f459e09ff792781d3de9ff3e082fe38	d__Bacteria	p__Desulfobacterota	c__uncultured_p__Desulfobacterota	o__uncultured_p__Desulfobacterota	f__uncultured_p__Desulfobacterota	g__uncultured_p__Desulfobacterota	s__Myxococcales_bacterium	ASV3960
33da1a775f59ecec1ea6ee5725300c37	d__Bacteria	p__Chloroflexi	c__Chloroflexia	o__Thermomicrobiales	f__JG30-KF-CM45	g__JG30-KF-CM45	s__uncultured_bacterium	ASV776
5fed272a523b734eab4c0d0abe835471	d__Bacteria	p__Acidobacteriota	c__Vicinamibacteria	o__Vicinamibacterales	f__Vicinamibacteraceae	g__Vicinamibacteraceae		ASV2938
2680100aa4787eac5f0d4ca4c954d204	d__Bacteria	p__Bacteroidota	c__Bacteroidia	o__Cytophagales	f__Microscillaceae	g__unclassified_f__Microscillaceae		ASV2754
af2b91f19c46f73034d995c16d94cf74	d__Bacteria	p__Proteobacteria	c__Gammaproteobacteria	o__Burkholderiales	f__Comamonadaceae	g__unclassified_f__Comamonadaceae		ASV2383
b678601902d282b411ce0fcbcf75d3be	d__Bacteria	p__Chloroflexi	c__Chloroflexia	o__Chloroflexales	f__Roseiflexaceae	g__uncultured_f__Roseiflexaceae	s__uncultured_bacterium	ASV2763
5408c4c0e301c6611f65c81eb045870b	d__Bacteria	p__Armatimonadota	c__Chthonomonadetes	o__Chthonomonadales	f__Chthonomonadales	g__Chthonomonadales	s__uncultured_bacterium	ASV3080
f1ff9f4b7636f05323e284c472a5be15	d__Bacteria	p__Bacteroidota	c__Bacteroidia	o__Cytophagales	f__Microscillaceae	g__uncultured_f__Microscillaceae		ASV17
f03f3d616fe5468b3f416babafb45942	d__Bacteria	p__Chloroflexi	c__Gitt-GS-136	o__Gitt-GS-136	f__Gitt-GS-136	g__Gitt-GS-136		ASV1480
0e0f483758c7646dcc80571181e148e5	d__Bacteria	p__Actinobacteriota	c__Actinobacteria	o__Propionibacteriales	f__Nocardioidaceae	g__Nocardioides		ASV698
ca4d0c063bcce6d3c658f65907a9733d	d__Bacteria	p__Acidobacteriota	c__Vicinamibacteria	o__Vicinamibacterales	f__uncultured_o__Vicinamibacterales	g__uncultured_o__Vicinamibacterales		ASV1525
1a880bdea6cfd625c5042b36fcbe038b	d__Bacteria	p__Proteobacteria	c__Alphaproteobacteria	o__Rhizobiales	f__Rhizobiaceae	g__Ensifer		ASV104
28c8e2a861bc5f126783830241add053	d__Bacteria	p__Myxococcota	c__Myxococcia	o__Myxococcales	f__Myxococcaceae	g__P3OB-42		ASV3907
3f48b8bb6970e242c0143d1b150155c4	d__Bacteria	p__Proteobacteria	c__Alphaproteobacteria	o__Acetobacterales	f__Acetobacteraceae	g__Roseomonas		ASV2245
9494a3ba92245e6b106e4000a60fabf1	d__Bacteria	p__Proteobacteria	c__Gammaproteobacteria	o__Burkholderiales	f__Nitrosomonadaceae	g__MND1		ASV5157
7ba7e155d0ef4f5ca7b064b5f0754fe0	d__Bacteria	p__Chloroflexi	c__Anaerolineae	o__SBR1031	f__SBR1031	g__SBR1031		ASV1067
0063933915792fe233825c3f61aa1ad0	d__Bacteria	p__Proteobacteria	c__Gammaproteobacteria	o__Burkholderiales	f__Comamonadaceae	g__unclassified_f__Comamonadaceae		ASV803
f35459249e2f25a348a2390e3dc1482a	d__Bacteria	p__Proteobacteria	c__Alphaproteobacteria	o__Rhizobiales	f__Rhizobiaceae	g__Allorhizobium-Neorhizobium-Pararhizobium-Rhizobium		ASV521
472d99cc34c31776c2527ac1a9512609	d__Bacteria	p__Proteobacteria	c__Gammaproteobacteria	o__Burkholderiales	f__Nitrosomonadaceae	g__MND1		ASV4299
35d439681d8ac1cc6c88f2ba891a8e35	d__Bacteria	p__Acidobacteriota	c__Thermoanaerobaculia	o__Thermoanaerobaculales	f__Thermoanaerobaculaceae	g__Subgroup_10	s__metagenome	ASV1220
2231f4d660cb2a76497f0c08d131f473	d__Bacteria	p__Acidobacteriota	c__Holophagae	o__Subgroup_7	f__Subgroup_7	g__Subgroup_7	s__uncultured_bacterium	ASV1618
1d54cef57bb2642013c2f57852c0262e	d__Bacteria	p__Proteobacteria	c__Gammaproteobacteria	o__Burkholderiales	f__Burkholderiaceae	g__Lautropia		ASV3596
51c0d47e3ecad2291e06311c01910411	d__Bacteria	p__Chloroflexi	c__Anaerolineae	o__SBR1031	f__A4b	g__A4b	s__uncultured_soil	ASV2099
089e9a4e3ce69c0b8b5e1e0c28b91ba6	d__Bacteria	p__Patescibacteria	c__Dojkabacteria	o__Dojkabacteria	f__Dojkabacteria	g__Dojkabacteria	s__uncultured_bacterium	ASV4311
222fa07bd9d6e52aa8aceb60dfbf6e9b	d__Bacteria	p__Bacteroidota	c__Bacteroidia	o__Cytophagales	f__Hymenobacteraceae	g__Pontibacter		ASV2432
149a9522cee95b5087d15c70e01a90fc	d__Bacteria	p__Proteobacteria	c__Gammaproteobacteria	o__Burkholderiales	f__TRA3-20	g__TRA3-20		ASV3266
61eb7aee50fe60c7dcef9ce2e2709fb9	d__Bacteria	p__Gemmatimonadota	c__Gemmatimonadetes	o__Gemmatimonadales	f__Gemmatimonadaceae	g__Roseisolibacter	s__uncultured_bacterium	ASV5615
9d56b20fedf7040922b5ad607fd0dead	d__Bacteria	p__Proteobacteria	c__Gammaproteobacteria	o__Burkholderiales	f__Comamonadaceae	g__Ramlibacter		ASV774
314f8b3ade798f12eb619ad9f5768978	d__Bacteria	p__Proteobacteria	c__Gammaproteobacteria	o__Xanthomonadales	f__Xanthomonadaceae	g__Lysobacter		ASV2736
6e11cc8bda1185ac592e4fba57e10ba6	d__Bacteria	p__Acidobacteriota	c__Vicinamibacteria	o__Vicinamibacterales	f__Vicinamibacteraceae	g__Vicinamibacteraceae		ASV6201
86add898eb5788ac4b7ed2b67e945931	d__Bacteria	p__Actinobacteriota	c__Thermoleophilia	o__Solirubrobacterales	f__67-14	g__67-14	s__uncultured_bacterium	ASV2195
bace396f36b961a20a89f006221fe63c	d__Bacteria	p__Proteobacteria	c__Alphaproteobacteria	o__Rhizobiales	f__Devosiaceae	g__Devosia		ASV2756
6b3d70c05d21a0079bc369da53e03f93	d__Bacteria	p__Patescibacteria	c__Saccharimonadia	o__Saccharimonadales	f__Saccharimonadaceae	g__TM7a	s__uncultured_bacterium	ASV1678
40e498e406b1e869d8c448ae5df9b42c	d__Bacteria	p__Gemmatimonadota	c__S0134_terrestrial_group	o__S0134_terrestrial_group	f__S0134_terrestrial_group	g__S0134_terrestrial_group	s__uncultured_bacterium	ASV1791
9e444d4ea8f278e28483abbe23b5b07d	d__Bacteria	p__Actinobacteriota	c__Thermoleophilia	o__Gaiellales	f__Gaiellaceae	g__Gaiella		ASV4098
40015c12d49943b48c065e8d938eebe8	d__Bacteria	p__Myxococcota	c__Polyangia	o__Haliangiales	f__Haliangiaceae	g__Haliangium		ASV889
06c7116305ae501c9748362feb553944	d__Bacteria	p__Proteobacteria	c__Gammaproteobacteria	o__Burkholderiales	f__TRA3-20	g__TRA3-20		ASV9278
d8861d18514ce11e75fc30e53c2d9634	d__Bacteria	p__Proteobacteria	c__Alphaproteobacteria	o__uncultured_c__Alphaproteobacteria	f__uncultured_c__Alphaproteobacteria	g__uncultured_c__Alphaproteobacteria		ASV1899
dd5ce8d0b040693d540cb5aaf1b9fb3b	d__Bacteria	p__Firmicutes	c__Clostridia	o__Peptostreptococcales-Tissierellales	f__Peptostreptococcaceae	g__Romboutsia		ASV3662
fa57243cc2d9ff1647f4eae8af415bfb	d__Bacteria	p__Acidobacteriota	c__Holophagae	o__Subgroup_7	f__Subgroup_7	g__Subgroup_7		ASV4342
db379d42b136eae134f4c585e333e4d0	d__Bacteria	p__Bacteroidota	c__Bacteroidia	o__Cytophagales	f__Hymenobacteraceae	g__Adhaeribacter		ASV4732
220e6fd3e23b2083909a7df54dea0ea8	d__Bacteria	p__Proteobacteria	c__Gammaproteobacteria	o__Xanthomonadales	f__Xanthomonadaceae	g__Arenimonas		ASV2378
82581292efa7f316aee5ea9a57506b9b	d__Bacteria	p__Bacteroidota	c__Bacteroidia	o__Chitinophagales	f__uncultured_o__Chitinophagales	g__uncultured_o__Chitinophagales	s__uncultured_Bacteroidetes	ASV3262
6fbdd6df98a1f5a80406ae05a1951c75	d__Bacteria	p__Bacteroidota	c__Bacteroidia	o__Chitinophagales	f__Chitinophagaceae	g__Flavitalea	s__uncultured_Chitinophagaceae	ASV428
2d0a24e7082073fcea7837ccab4cbffa	d__Bacteria	p__Firmicutes	c__Bacilli	o__Bacillales	f__Planococcaceae	g__unclassified_f__Planococcaceae		ASV202
6d1c4d4974c88c3f4ab7134faa92f442	d__Bacteria	p__Chloroflexi	c__Anaerolineae	o__unclassified_c__Anaerolineae	f__unclassified_c__Anaerolineae	g__unclassified_c__Anaerolineae		ASV4322
bed289292b54f130bdff953b6fdbe9f5	d__Bacteria	p__Proteobacteria	c__Gammaproteobacteria	o__Burkholderiales	f__Comamonadaceae	g__Azohydromonas		ASV387
c9a597f79536daea9ca643223766fca3	d__Bacteria	p__Gemmatimonadota	c__Gemmatimonadetes	o__Gemmatimonadales	f__Gemmatimonadaceae	g__uncultured_f__Gemmatimonadaceae		ASV3183
87625814fa41281523fc389066e7b80b	d__Bacteria	p__Acidobacteriota	c__Acidobacteriae	o__Bryobacterales	f__Bryobacteraceae	g__Bryobacter		ASV2857
3da341ae1ab2d14eceb2c7b60cee7f12	d__Bacteria	p__Bacteroidota	c__Bacteroidia	o__Flavobacteriales	f__Crocinitomicaceae	g__Fluviicola	s__Fluviicola_sp.	ASV2732
c5f48c47de8ace989571a0b667cb2c12	d__Bacteria	p__Proteobacteria	c__Gammaproteobacteria	o__Xanthomonadales	f__Xanthomonadaceae	g__Lysobacter		ASV1652
b894fd4ae0f8425750f058a95bbf6fed	d__Bacteria	p__Proteobacteria	c__Gammaproteobacteria	o__Xanthomonadales	f__Xanthomonadaceae	g__Lysobacter	s__Lysobacter_soli	ASV203
f5d52994ca4c2d41b1e6728ca2a7d7cf	d__Bacteria	p__Chloroflexi	c__Chloroflexia	o__Thermomicrobiales	f__JG30-KF-CM45	g__JG30-KF-CM45	s__uncultured_Chloroflexi	ASV1380
787102493891f91105723053cb7fa472	d__Bacteria	p__Proteobacteria	c__Gammaproteobacteria	o__Burkholderiales	f__Oxalobacteraceae	g__Massilia		ASV243
17ac694aca9f280c95febd28ed98ac97	d__Bacteria	p__Chloroflexi	c__Anaerolineae	o__SBR1031	f__SBR1031	g__SBR1031		ASV5706
b6e1aa685dcfac589b1a0328138319e1	d__Bacteria	p__Cyanobacteria	c__Cyanobacteriia	o__Cyanobacteriales	f__unclassified_o__Cyanobacteriales	g__unclassified_o__Cyanobacteriales		ASV3754
aa8192099eacaa0ed5ccb0b590ea5963	d__Bacteria	p__Actinobacteriota	c__Actinobacteria	o__Micromonosporales	f__Micromonosporaceae	g__Micromonospora		ASV1794
43971bcab63bd26abbf76a2f1caad3d9	d__Bacteria	p__Proteobacteria	c__Alphaproteobacteria	o__Rhizobiales	f__Devosiaceae	g__unclassified_f__Devosiaceae		ASV2240
42d95b57833ba2695ecf753ea30ff865	d__Bacteria	p__Chloroflexi	c__Anaerolineae	o__Ardenticatenales	f__Ardenticatenaceae	g__uncultured_f__Ardenticatenaceae	s__uncultured_bacterium	ASV5633
a0c56ab89c2d4129c0761e065b2dd2d0	d__Bacteria	p__Gemmatimonadota	c__S0134_terrestrial_group	o__S0134_terrestrial_group	f__S0134_terrestrial_group	g__S0134_terrestrial_group	s__uncultured_soil	ASV1891
9fa29083cf8a751d007b0e9b6be4df36	d__Bacteria	p__Acidobacteriota	c__Vicinamibacteria	o__Vicinamibacterales	f__uncultured_o__Vicinamibacterales	g__uncultured_o__Vicinamibacterales		ASV4532
4021e1e703737a74f912c92b78a03299	d__Bacteria	p__Proteobacteria	c__Gammaproteobacteria	o__Burkholderiales	f__Comamonadaceae	g__unclassified_f__Comamonadaceae		ASV5561
bc0112a226e67df4681701fa8df11747	d__Bacteria	p__Actinobacteriota	c__Actinobacteria	o__Micrococcales	f__Micrococcaceae	g__unclassified_f__Micrococcaceae		ASV4
b93165dfea6b76e3efcbc4817e335a43	d__Bacteria	p__Myxococcota	c__Polyangia	o__Polyangiales	f__Sandaracinaceae	g__Sandaracinus	s__uncultured_bacterium	ASV4702
a44665c4033ab45f45008c9f22b52c16	d__Bacteria	p__Chloroflexi	c__Anaerolineae	o__SBR1031	f__SBR1031	g__SBR1031	s__uncultured_sludge	ASV4215
2cc94e4c5a468668779da3fc179875fc	d__Bacteria	p__Myxococcota	c__Polyangia	o__Polyangiales	f__unclassified_o__Polyangiales	g__unclassified_o__Polyangiales		ASV4053
9bb6f5af27cc987cc08ef12342b3e693	d__Bacteria	p__Chloroflexi	c__Anaerolineae	o__SBR1031	f__A4b	g__A4b		ASV2765
996b12fda8edb5ca0c83ef350ba4af5c	d__Bacteria	p__Chloroflexi	c__TK10	o__TK10	f__TK10	g__TK10		ASV1991
7b5d8ebd658aa6ad85fc99ea9dd7be97	d__Bacteria	p__Bacteroidota	c__Bacteroidia	o__Chitinophagales	f__Chitinophagaceae	g__uncultured_f__Chitinophagaceae	s__uncultured_microorganism	ASV635
00eac613621c8a0ed55ec59ab24571c0	d__Bacteria	p__Armatimonadota	c__Armatimonadia	o__Armatimonadales	f__Armatimonadales	g__Armatimonadales	s__uncultured_Armatimonadetes	ASV3792
b3b3785591bee877644e402efe4ec35d	d__Bacteria	p__Patescibacteria	c__Saccharimonadia	o__Saccharimonadales	f__Saccharimonadales	g__Saccharimonadales		ASV1868
fa3625d31f99db77521737010fbb1e5c	d__Bacteria	p__Gemmatimonadota	c__Gemmatimonadetes	o__Gemmatimonadales	f__Gemmatimonadaceae	g__unclassified_f__Gemmatimonadaceae		ASV9187
c7d39cc3d826e4a450d1c215ada3f3c3	d__Bacteria	p__Patescibacteria	c__Saccharimonadia	o__Saccharimonadales	f__Saccharimonadales	g__Saccharimonadales		ASV4656
23fddc7df52e8fdc87b489475ebf8c97	d__Bacteria	p__Proteobacteria	c__Alphaproteobacteria	o__Rhizobiales	f__Beijerinckiaceae	g__Microvirga		ASV2724
45938fd26d6ca952b48a76715ed2faac	d__Bacteria	p__Gemmatimonadota	c__Gemmatimonadetes	o__Gemmatimonadales	f__Gemmatimonadaceae	g__Gemmatimonas		ASV3357
5195393f8f3376f4c6daa6ea3f267ada	d__Bacteria	p__Acidobacteriota	c__Vicinamibacteria	o__Vicinamibacterales	f__Vicinamibacteraceae	g__Vicinamibacteraceae		ASV6077
f9654cb9de54c730ad4cd539a487a0a4	d__Bacteria	p__Gemmatimonadota	c__Gemmatimonadetes	o__Gemmatimonadales	f__Gemmatimonadaceae	g__Gemmatimonas		ASV4259
b4e89fc41dd7553f63db605ced408c59	d__Bacteria	p__Actinobacteriota	c__Actinobacteria	o__Micromonosporales	f__Micromonosporaceae	g__Actinoplanes		ASV653
33e47ec57fdee897e0f96505d7f0df0f	d__Bacteria	p__Proteobacteria	c__Gammaproteobacteria	o__Xanthomonadales	f__Rhodanobacteraceae	g__Tahibacter		ASV3612
22becb7e7719d5ad15a87edcb58d9a96	d__Bacteria	p__Proteobacteria	c__Alphaproteobacteria	o__uncultured_c__Alphaproteobacteria	f__uncultured_c__Alphaproteobacteria	g__uncultured_c__Alphaproteobacteria	s__uncultured_bacterium	ASV4287
e58c06e3377269ecea9b7c648e4eb4a2	d__Bacteria	p__Armatimonadota	c__uncultured_p__Armatimonadota	o__uncultured_p__Armatimonadota	f__uncultured_p__Armatimonadota	g__uncultured_p__Armatimonadota	s__uncultured_bacterium	ASV2010
f63ae3db929f0dce2c3ee241651dce5e	d__Bacteria	p__Patescibacteria	c__Microgenomatia	o__Candidatus_Pacebacteria	f__Candidatus_Pacebacteria	g__Candidatus_Pacebacteria	s__uncultured_bacterium	ASV6206
19b18a737295c3c74d58d9fc309ddf0f	d__Bacteria	p__Proteobacteria	c__Gammaproteobacteria	o__Burkholderiales	f__Nitrosomonadaceae	g__Nitrosospira		ASV1272
fd76595df6dc0aad4715b39478b526bd	d__Bacteria	p__Acidobacteriota	c__Vicinamibacteria	o__Vicinamibacterales	f__Vicinamibacteraceae	g__Vicinamibacteraceae		ASV669
8d683a38fb3c823b2bdb6608678c6ce1	d__Bacteria	p__Acidobacteriota	c__Thermoanaerobaculia	o__Thermoanaerobaculales	f__Thermoanaerobaculaceae	g__Subgroup_10	s__Acidobacteria_bacterium	ASV1688
5552aa2bc9957597592f39d938756315	d__Bacteria	p__Proteobacteria	c__Gammaproteobacteria	o__Xanthomonadales	f__Xanthomonadaceae	g__Stenotrophomonas		ASV9282
65a08c17c5d86783b67403a3c0985ea3	d__Bacteria	p__Bdellovibrionota	c__Bdellovibrionia	o__Bdellovibrionales	f__Bdellovibrionaceae	g__Bdellovibrio	s__uncultured_bacterium	ASV6876
6798d61d3566b4f178b7dd82985da58c	d__Bacteria	p__Chloroflexi	c__TK10	o__TK10	f__TK10	g__TK10	s__uncultured_bacterium	ASV2000
70365594951e2f1f352f883f78ee3fca	d__Bacteria	p__Chloroflexi	c__KD4-96	o__KD4-96	f__KD4-96	g__KD4-96	s__metagenome	ASV3309
baf3d589ee4c4a1de81ea920b9c6a675	d__Bacteria	p__Chloroflexi	c__Anaerolineae	o__SBR1031	f__A4b	g__OLB13		ASV1731
77e9ac6ed3b08b29604a3f3d91e54f88	d__Bacteria	p__Actinobacteriota	c__Actinobacteria	o__Propionibacteriales	f__Nocardioidaceae	g__Nocardioides		ASV6776
8a160d7d12695d05d2eba8d89b51d012	d__Bacteria	p__Actinobacteriota	c__Thermoleophilia	o__Solirubrobacterales	f__67-14	g__67-14	s__uncultured_bacterium	ASV7126
72cf48fdea315f4fcbefc98bcbcdf35c	d__Bacteria	p__Patescibacteria	c__Microgenomatia	o__Candidatus_Pacebacteria	f__Candidatus_Pacebacteria	g__Candidatus_Pacebacteria	s__uncultured_bacterium	ASV2249
a51a3a190a1ae87a2df10c5e3b3600bf	d__Bacteria	p__Myxococcota	c__Polyangia	o__Polyangiales	f__Phaselicystidaceae	g__Phaselicystis	s__myxobacterium_AT1-01	ASV2752
dbaa81912b2f3cc457a985a1ecacc5ee	d__Bacteria	p__Verrucomicrobiota	c__Verrucomicrobiae	o__Pedosphaerales	f__Pedosphaeraceae	g__Pedosphaeraceae	s__uncultured_soil	ASV2063
eaea868502abc8fd50a103c59b0ab577	d__Bacteria	p__Actinobacteriota	c__Thermoleophilia	o__Gaiellales	f__uncultured_o__Gaiellales	g__uncultured_o__Gaiellales		ASV1595
bf46b4acf7dde84ec6fe746b98b3a5ac	d__Bacteria	p__Actinobacteriota	c__Actinobacteria	o__Corynebacteriales	f__Nocardiaceae	g__Gordonia		ASV642
dd565fae5d2a2f496d9fb7a3d34ee6f6	d__Bacteria	p__Chloroflexi	c__Anaerolineae	o__Caldilineales	f__Caldilineaceae	g__uncultured_f__Caldilineaceae		ASV4658
cfd1d5c9987beb725e23d795671da2b3	d__Bacteria	p__Proteobacteria	c__Alphaproteobacteria	o__Rhizobiales	f__Xanthobacteraceae	g__Pseudorhodoplanes		ASV1327
da9f0bbacf357fa07d37dee62231d926	d__Bacteria	p__Acidobacteriota	c__Thermoanaerobaculia	o__Thermoanaerobaculales	f__Thermoanaerobaculaceae	g__Subgroup_10		ASV943
b0b38d5b41b372175169ea3af14cf8d3	d__Bacteria	p__Acidobacteriota	c__Blastocatellia	o__Blastocatellales	f__Blastocatellaceae	g__unclassified_f__Blastocatellaceae		ASV2762
e813f102621760f9ad16df38c4cae885	d__Bacteria	p__Chloroflexi	c__KD4-96	o__KD4-96	f__KD4-96	g__KD4-96		ASV8866
[truncated: 3,180 more rows]
