# Supplementary material for: Microbiome convergence enables siderophore-secreting-rhizobacteria to improve iron nutrition and yield of peanut intercropped with maize
Source: Nat Commun. 2024 Jan 29;15:839. doi: 10.1038/s41467-024-45207-0 (PMC10825131; doi:10.1038/s41467-024-45207-0)
Supplement: Supplementary file 9 — Supplementary Data 6 [file 41467_2024_45207_MOESM9_ESM.txt]

(2182e9308f044fbdfb6d81bd56f2756c:1.990673601,(df855db7398211fd3eea191f1affc7c6:0.327755936,(((3a413140e3bf146e5231c241cf69c480:0.00502762,(9b584bf875e670b880b5998d9170d7fd:0.014281174,(9dc1ea822430160249bf57683797bb70:5e-09,2231f4d660cb2a76497f0c08d131f473:0.005393289)0.027:0.005100961)0.953:0.017900194)0.997:0.06479962,((ad9ae3067512d6af7344f91e8ffc9fe2:5e-09,ce204df4ceb24c5ced5d7cb44080ba95:0.002704945)0.942:0.027105506,((((ff2d3ef35c09e77c62107019ab0d8f78:0.017947279,(5531f472cc3b8bcb50c50b33ee8c1f66:5e-09,1b820dd458e627f28101109825b46d19:0.005640589)0.942:0.017886685)0.969:0.02492646,((88f49458cb810f83806231b11e5bde83:0.013851075,7e97d4d2b82aefcbe6de951719170881:0.020703429)0.740:0.00341031,((((fbc6a9977346ab50c12ba1efb9fb2071:5e-09,(4a3dddb98913edeeaea9801e42e8cf90:0.005472368,c5b1f294b5173a1948da5df7b7aac917:5e-09)0.995:0.016996804)0.956:0.008224417,(da7948a726ab3006ca6773608181645a:6e-09,(b73e68e68dea124be98091f241c2a37f:0.011052842,573bfaaaf8f132f6c89c65adbb5c3611:0.005445064)0.971:6e-09)0.938:5e-09)0.927:0.005472371,e556710081d499c57eb5d7a67d34fa72:5e-09)0.882:0.005736392,(((74bd3bd06d2f95861f1c04a913eb6a79:0.00546945,(((0c4646935e077c918bae808d14bac348:0.0,0afb0761e2aefc4cd86b605f2e2f9bcd:0.0):5e-09,((d10a9df15fb9638cd2f3d2d3df5886f8:5e-09,f22ac6674a621c5dd04cd6975aae790d:0.005445043)0.463:0.01126426,(e992b5d8108c858d08cadbca593d6f91:0.004078576,0b3fd500cb5bdcccc288314a4de29bb8:0.007438666)0.936:0.010627017)0.749:0.00277201)0.944:0.005468878,(8b6d94695e0e297e9a99594d66e2dad2:0.008166402,745327f3ec69abb64a384b6b62b87e0c:0.005441419)0.182:5e-09)0.759:0.008214138)0.764:6e-09,(5852eeabf8dd6419846466182d668d74:0.011170811,d2f976c86d9fa31b8df07543b3d1963f:0.002711335)0.778:0.002727171)0.791:0.002674557,(2cebf72430b0a802c90e7a56a89167f5:0.011174643,((b97ac2e81598ed76902fbea4335ddce4:0.026565857,((((((9d809febcb06cd0f66031e230f72475a:0.002711422,(211d5eda21bef7e38bf0aa901789ec15:6e-09,4f7bd7256ad2a02aef47aab6c17762bc:0.002711414)0.723:5e-09)0.866:0.005528713,(f45e8f8a8f1a9125465cf83cf9d1cace:5e-09,(6a6dee5ba7c4943162a131fd046079ec:0.014082579,(5dd9690d7166288c93dc189faad2a433:6e-09,eedb01de3628f4233a438dd11b91327a:0.002711412)0.425:6e-09)0.857:0.002716542)0.774:0.002668033)0.896:0.00565893,(0b692979d2904fef97f8d2476252b971:0.011040687,667dc8d91308436deb061c6ad0a854fd:5e-09)0.680:0.011174724)0.778:0.001710654,(bd153ef95acc0a8c8e2512e9d6552056:5e-09,(((6bfc00b31e80f3b86c77a5fa6b4cbe67:0.004164914,19da72321b34655c3f405e46cff7a7b1:0.007613928)0.899:0.007613923,((482cebc0b94041fc79b6fb7bb718cc61:0.01112397,c42914bf7ca70b3afa3111162685654c:0.008239458)0.418:6e-09,(((c4856273bb50f7fc3e1bbc8fc9779e71:5e-09,((6497822976d63b0d357f0b8f1e9bf9bb:0.00545978,6cb283f6b7379c225872bac6dd5ad35d:5e-09)0.966:0.008251935,4e50e8aa14206d3e8c514f2aa748f18c:5e-09)0.727:0.008224415)0.889:0.005512536,(5473339ffb94bdb891fea882b0cc5875:5e-09,((((74d3be6d0272d31fa82849089719b055:6e-09,(207e41bc5ed44b7fbc1a0327d529cdf5:0.013744781,3f7ba1881c1883a6ceefbda7e687dd99:0.006537043)0.709:0.013740185)0.695:0.004304667,(3166749a78937811166f0a2ee100edaf:0.02489387,(1216147490cc800a9e59fbe573e70380:0.013610458,a51b1c87ad166b92f83017930e70897e:0.003309342)0.290:0.005016313)0.286:0.019726698)0.837:0.009769086,4c8d0f9e25bedcc811c114501ab43bcd:0.005615399)0.797:6e-09,(1ffe1326e6cbe9c7122e45fad8549e70:0.005462149,42632a615acff9afb17544acf2d67cdc:5e-09)0.920:0.00815934)0.920:0.008262)0.888:0.005474937)0.759:0.002774777,(7d1107115802c610c4a98b2b563835da:0.014647692,5b99e2e09d4cd367ee0450f3da4c4d2b:0.014613885)0.824:0.005151747)0.773:0.002803049)0.915:0.005531843)0.251:6e-09,((9a6632ec7976977587d263c92e0674fb:0.002711412,47cca33fdbd381e6b9cfed2ad39aa468:5e-09)0.797:0.004423594,(f9914c927aa94fec26a4a2a9ba3d9f32:5e-09,6e1eed0f367bb899e30dff9c3d2f7a04:0.008264795)0.922:0.00773245)0.800:0.004425121)0.931:0.005419417)0.845:0.001779758)0.786:0.001809121,d615861e96b7f82dafca1d751aa30c94:0.002737715)0.978:0.011118893,62c134e521b338f37c9825f53f22f665:5e-09)0.894:0.005870465)0.758:0.002330242,fa57243cc2d9ff1647f4eae8af415bfb:0.002718942)0.788:5e-09)0.996:0.019838406)0.729:0.002506877)0.970:0.016985178)0.883:0.015026932)0.633:0.012007821,(d1d6eb319de04e8a700739c2b170706c:0.002711417,c413e921c61147ac08615c322ad5f347:5e-09)0.993:0.036511415)0.044:5e-09,(127391e27f48a2b0ed344950a8bf0a63:0.002707669,a31c23312f17e89a721a30a8bc28ac85:5e-09)0.776:0.021129117)0.932:0.023045219)0.913:0.02259873)0.837:0.022329247,(((8415a9a2ad95c752091477df6ae23a18:0.060937401,(0dfd7652bf5231acbfbd850361dc283a:0.110398934,a7d26264c1431f239d2fd5fe8d703868:0.085586283)0.179:0.02223163)0.999:0.117813023,((f7c7160ef06837fced5ff5c5cc4c5911:0.009657744,(412b12849fdf66864af0c7d053981dc6:0.005286123,((5ac7e45b415af3ef36c26b7b63b20e6f:5e-09,ae1c38d47de7a87d60d2c6961803df9d:0.02294583)0.878:0.011173654,(b1166775b801144ea38b07d690f0bb1e:5e-09,9cbeb4b8b6641c69ec0c083d556d597f:0.013940111)0.866:0.005469899)0.830:0.005827592)0.936:0.02673815)0.995:0.06464463,(((((25da6fb00cda018260c307bdc5fd3876:0.020902493,((b45624f88282f74edda026c14a87efc3:5e-09,(8d683a38fb3c823b2bdb6608678c6ce1:5e-09,(db2449d7b047fe5e40920be74279f125:0.004443328,28fecabebd4565e7e4e3b7eeb3001f39:0.004175481)0.967:0.013802666)0.910:0.005452538)0.956:0.016690232,4d3edcaaea3bb4c4fc3199c473f1ced5:0.011893789)0.827:0.008726796)0.814:0.005403027,325b62eb9a36d2b28425831977de30d9:0.019619537)0.770:0.003566058,(52ac6ca814a1e8c1425ef7167c1ef4d9:0.005543702,(((64651c835eea9b9e7dcbb83c8cbe4ae9:5e-09,(121ea57d7b3b3b4ce1fc133583386ac3:6e-09,e0ddfe1c8984c2a7c830ab1b5f3d100b:0.019824618)0.921:0.005464408)0.483:0.008597892,552f773ba0c6f6bc08c531d4e3a13d22:0.016053192)0.927:0.012651159,259229f2228db4b48b471247704570ac:6e-09)0.579:0.005462708)0.706:0.003004989)0.897:0.020029558,(93eb421d1ebd89c37de57af071e923a8:0.043444701,6c47e5317b2d15146a77938a5abbbe6c:0.022193247)0.883:0.021660549)0.876:0.016592933,((((3652f4d16e21dfff24f27dd58f414775:0.002532068,508c45236916fc07c7b352cec04812f6:0.014338731)0.902:0.008619137,(8cc6a7e5b87499040a58fb65e9965fef:0.002704931,a6c2132428777d64550dfd2d8cd60833:5e-09)0.919:5e-09)0.938:0.012346237,ebd0edc0427117d98ef7332b5e8c9caf:0.001496789)0.984:0.044690967,(((8dc40901b084befa05580c59292425d6:0.0182882,6bdea039b07559ca075605b71ac315e2:0.001303288)0.912:0.021258064,((da9f0bbacf357fa07d37dee62231d926:0.010453672,(bec7c5795ded5a0eb1290a0b92fbc5ac:0.011090575,(4f8cf4a3be8e1a6b9a113ac79efa8c54:0.008095388,(7ce99ed074e52ea07cb31fc344a93d6a:5e-09,f948b6c3fed0bd88d630ad6b5142ea67:0.01101244)0.857:0.005778206)0.991:0.03817643)0.947:0.021865)0.880:0.011424488,36c9e1fe7922f865999b713849fe1a9b:0.025202266)0.983:0.033927834)0.547:0.017556435,(35d439681d8ac1cc6c88f2ba891a8e35:0.027703522,e0619d28b7aa4b0ef6ccfa2b7ed25fcb:0.018354705)0.847:0.01877729)0.844:0.016680683)0.954:0.020171939)0.900:0.019283808)0.957:0.040183454)0.763:0.014118968,(((84598c9e3c2e4263e246881468f9c5f5:0.16571622,((((((52cd22a3312a36145eccd5b1f0691f87:0.0,e1db2b5fa7d822055a7bfd8a2eef079e:0.0):0.002661587,(ae3727a33c98dc3249e45e8fb5a9e851:0.014053518,(aea95930363283620ec8fc5b43f7d78c:0.0,9aa2a19fb024f0203fa548b0494a29d8:0.0):0.0026686)0.861:0.005526094)0.877:0.008930472,((4fc5bec9f824d317a06cd76c70df6910:5e-09,((((fde980f06219e2e818932ae9f257ae52:0.0,6c5a6c242f4c6aa01f4ceee25f19280b:0.0,8b27cdde720e66a0d4d21d5079c4efd9:0.0):0.016603196,((a8c3b09c2c47d069b278292b39b245e6:0.002676608,(48d2ba2ffffa89b9f48ea75cbb4cb773:5e-09,(1ea21181e2695eaf2c2809e853794e47:0.0,880d774b9a9e719d8a4b32f0ffe06726:0.0):0.002673956)0.223:6e-09)0.880:0.005522643,(1dfb5ccd2df42804b04fdafdf62972f5:0.002753926,(02dc6284322251650b8be79a45d77c92:0.005388369,4400714a4be12ab1d640550af76ceb3d:5e-09)0.958:0.011157574)0.492:0.002715474)0.768:0.00405456)0.867:0.007452403,06dbc9d88101f32ed6d4cc02592b4e52:5e-09)0.785:0.002738904,(((1941b4562832d400be5042fbeedda37a:0.0,f4df3e138fe926e7a6079b054c5c078a:0.0):0.005357747,3fd2fb3578f032519bd5f5e2492ac3b3:5e-09)0.984:0.022717248,((b4f59730d98e1e3e23f55011f32c3f01:5e-09,((e23270c0aeae23e78c58f280a14f6fe5:5e-09,663bd2936e810faddbbcb93dd76c9713:0.005417993)0.918:0.005441631,02d3ffc1978ff295944fbd16b93e993b:5e-09)0.966:0.005428036)0.434:5e-09,((5849390fd329d15caf9c96d5b6921f48:5e-09,fc4283fbbd6f9792371294457537f790:0.011073341)0.879:0.005357747,0b05d1ea39f72e7e1f787d374eb1ab15:5e-09)0.917:0.008177521)0.984:0.025859102)0.901:0.012520487)0.018:0.002638822)0.858:0.00909118,(0c7d6a7bac440094c5f9c0594f5b93f2:0.026209661,((((b5f8269e29f00016aa3a12bd2e92b68c:0.013499529,(193881f4c4261468dae8849382052e0d:0.007928778,(0ff1f77231e1aa87cefdb1d6562beaaf:0.008523858,(((e4b51c494f193d5f941dabae561fbb36:5e-09,((aa20b5e4e56698381b59a896b8a615cf:0.010059625,(8c32e3774bcff22d5e6680a3d285b357:0.004757924,((f04b306255c405f9e3cb828c72fb0070:5e-09,(((6e04567d25890732db70752dfb975d69:0.005357743,3fda719ee1a7224d54de9316f43b4ca2:5e-09)0.934:0.005387914,(1b34a90974d4b747d66c79d7ed8ec2a8:0.005357747,80e93c3d564666cc8b8d5862e52d6989:5e-09)0.342:5e-09)0.908:0.00536246,78e95e38123fa4a4ab82615b9baf4288:0.005357745)0.921:5e-09)0.889:5e-09,(b708107d8fcdbcd3bb259204c1273c18:0.013947366,(7dea931939036a119da0e9ae11760f4e:0.005357748,7c9c66a975528a9a5d68302a2b73b3af:5e-09)0.776:0.002666259)0.763:0.002720302)0.909:0.012219767)0.524:0.013595786)0.234:0.006381832,(cc51b6be0851f1a7cca42c34daf9988f:0.002676962,7cf0fd6620fd79e0e3e5ae9a29abe677:5e-09)0.948:0.010934987)0.923:5e-09)0.000:5e-09,(((((5db9d9709f7d97a4148aed7c20468444:0.0,6813b79756ec291ab20c8cdc93fd8d1b:0.0):5e-09,(aaf36d6df57130c323bb0553166c66bf:0.002684755,781f31a3474256ad2cc97bf9ee10e9da:5e-09)0.989:0.010923121)0.626:0.001688876,(((a031e1febd4ef6d9f0e4bee31d2e5ae2:5e-09,(91dbfa1e4921e315d8ade4cac3145521:0.005403754,5646fb7a167b1d4444af6c29ca16433e:5e-09)0.983:0.010907873)0.913:0.005391996,dd59bf6a96e359328ba3f5cf8e9a0106:5e-09)0.000:5e-09,d4804c3319662e932777ffaab7515e27:0.005403772)0.781:0.003781495)0.880:0.005757748,(ef3a2f025da1a98c261f20f9e4e42cfa:5e-09,93eb55eb893afe1f811656f9a6b9b4b3:0.002681467)0.771:0.002493314)0.500:0.001258575,(d10b5691634b56bb934ad9e5ad50fc5e:5e-09,(25b8384209c464379d3c17fcd8dbb5f9:5e-09,(ab7e258258ab8c65bfce8817bee4bd33:0.001515562,23f5f3ff2034e604a8a48a026938f3e0:0.001514551)0.917:0.005057207)0.314:0.005420914)0.998:0.021702803)0.845:0.005531362)0.910:0.007507785,((5ec28f427306c6058ddbc556b8f058da:5e-09,8551365fd11807ecc74dc11bfd74b5c9:0.005384725)0.754:0.002687119,(c888cf5424410ca115e0afd64a8b2b9a:0.002742112,129761632c22dd0c1871432b60234120:0.008257129)0.770:0.002680473)0.774:0.003405264)0.673:0.006239495)0.873:0.010789988)0.577:0.007770778)0.865:0.007606147,(746efee9922360a181ff4af5c8033a31:0.006779427,0fbba456a62374dd96f65ee2beda9cd7:0.019631603)0.506:0.008178478)0.998:0.039256254,((87615e7af0a03787f2e3933a9db32436:0.00268024,8fafe0f302e44549a5be736be641936c:5e-09)0.854:0.009174423,((47ab5e11fb2523d9cc4a8d3498fd96fc:5e-09,(81498187915c420432e95d75e295d4ff:5e-09,((d1fe97cb15a3b8955da4407d0b14abf0:5e-09,(((b06376f893aa4dde80af91f43e11327b:0.002684757,6159a5ecb8e7b4783dd9743f7d70bccf:5e-09)0.889:0.008493216,(ae6934b4ea03bd48ef8b89a0b8305c30:0.002680241,(bfaac0e49f7c91f4208472c6f7a31eb6:0.005384727,5dd5c6161c62758dda78622edbb8b203:5e-09)0.484:5e-09)0.939:0.011259619)0.845:0.006416219,(((eef018509e9e56496eab9bb429549fad:0.002668691,48537aff5e26be01726b0b069fbc15d4:0.002715092)0.749:0.002402815,(d4b7bb71ed25c45f9bea55b3bcf7d533:0.010927994,0a427f82cfe72b3e70b361302de0e359:5e-09)0.992:0.023171608)0.950:0.015020822,(((c9998c39c14807e85779357eaca41c4f:6e-09,(b0cddf46e096a529859d04e3b72c6274:5e-09,((6e2886bb752172172c9ca3581b11a9a8:0.001399942,b3ea571fb53df9b55ee56e7ac6b14127:0.001483924)0.936:0.007938442,1b8e197b4ea201afff570344875d5db0:0.008126913)0.794:5e-09)0.916:0.002692961)0.822:5e-09,(0d99a9af0a5a0f4974dbb9c7e8b4ddfc:0.004286091,(206dfd773a898bc15aef49aafa8402a0:0.008254527,64921b27cf8920a6ee83c66b97e08564:0.002668871)0.772:0.004192098)0.985:0.016511952)0.968:0.018401555,(5db0de85d7b2477f97b8766327fd2ab1:0.024324367,f8f812cf47868f01a1c0da4087a091b1:0.019287175)0.241:0.008336871)0.668:0.002700409)0.945:0.016715888)0.911:0.013341747)0.492:0.00548197,((((cc0a75a421dd4338cb15c38a90f2346a:0.00268024,5195393f8f3376f4c6daa6ea3f267ada:5e-09)0.964:0.011090433,((((063b003b8f7e7e60f6666c4c91d397a1:5e-09,(4d501dc95e5ba6a6809973649e5add44:5e-09,((9afd4446d00e136d42a0333bb7688562:5e-09,(884db43beac865bf923c9c95d27ce62e:0.008815279,((((7507227cda671bdeb0ff9466dd06af56:0.005391519,883f23bf83b9efdbbd3556f009e5fc5e:5e-09)0.394:0.002698014,14f6882b9cbacfd74763d3905223c1b1:0.008157563)0.769:0.00266479,60fb50853f2b4afb8f879c24d3dc6f53:6e-09)0.644:0.001063341,787dbee74fc2b8468c4d8818a13756e7:0.004359078)0.810:0.009867259)0.982:0.023475899)0.954:0.008070889,eb6a596263a9016d8e0d9ce9ad2974a8:0.00268024)0.017:6e-09)0.935:0.00268024)0.846:0.005363531,(cb0e07574a0ec699367cdc82f4e542fb:5e-09,(70852394ac48fbb7ad2abaf8ccbf1b5d:0.008074253,539e2a73720ec1b60adaea544a8518fa:5e-09)0.873:0.00268024)0.969:0.014055005)0.859:0.005578765,7164a1c3894d74616c6425950fae0e95:0.002697482)0.786:0.002674284,f1ea535ecd97d2278144cef35ecba338:5e-09)0.787:0.002731985)0.786:0.001782559,9e2e693ad5ad4fbfed68e44fb3e06000:0.001770727)0.848:0.001771042,((61939b1d4ad4d1a8f4178b18d3fa6284:5e-09,ed6b6b12443497c75f9803adeef7514b:0.008070884)0.857:0.002680241,(8a2671d464a8110bfdfed4d528364139:0.0,200248e84d05f73f63715ba8226f3c46:0.0):5e-09)0.749:5e-09)0.871:0.00541018)0.977:0.014001109)0.986:0.019501539)0.856:0.002679472,2721f5b8d5a399cbfb5006f95328a4e2:5e-09)0.775:0.005152848)0.424:0.007952819)0.921:0.016818101,((f3d548f4df01c931e703b08f23712899:5e-09,94d04742dbb682db4ee3ca14c96d8d3a:0.005391275)0.905:0.008428333,((((19b69aba0d10b211c6a5d6ae6f71e28e:0.002668814,(5fed272a523b734eab4c0d0abe835471:0.008117595,(f5a98916e9e12b4af8a6f842adf6d1b2:0.004519805,(ef54a825201a484b7bdbff4ce0176acb:0.005391271,(3e523b74edc3a3e666e15055da6524eb:5e-09,((032a5da611319d740f75ed095f4dbc35:5e-09,f6fc11f744c43238626588a80514cb75:0.002670601)0.850:0.002680241,6c808aca157b85c16d7cd6e33d91088f:0.002685206)0.897:5e-09)0.960:5e-09)0.799:0.00449945)0.785:0.004478201)0.914:5e-09)0.901:5e-09,cf4e13fc1fd2146e267464598223f2ce:5e-09)0.909:5e-09,(((((3069bed0c89a59034b8110400dad0be5:0.008092216,(0fb8835d93341c609f0d2e5db0c5d8ca:5e-09,aed8edb37794c7e666114c1e894465ad:0.005405161)0.240:5e-09)0.867:0.002686546,(((b1f7dbb2a6795e946bb8c82411388c72:0.0,93eb0e2ab56b18df45174a9f03f72cf5:0.0):0.002686054,((b97c9f1b6c9d3d6af528dfd087404a15:5e-09,(45c8cef23aed2e8a2d9b17809df3ff73:0.002656457,(2ea1e9a06bc11bfc737a4b7163352535:0.008146425,(d666f2b2e009702698a542888f421a5d:0.002673956,ac10e8d49a96cd4fc551471a58d1f49e:5e-09)0.819:5e-09)0.868:0.005486031)0.904:0.00548331)0.696:0.00544163,(2b43dfc17179f061cf965e364dfc71c7:5e-09,f2310a20219ad94736541cd1a541d5dd:0.002676609)0.594:5e-09)0.875:0.002685205)0.650:5e-09,72196609ecdc2f15b0677244426fba1d:5e-09)0.925:0.002674475)0.902:5e-09,(1cdf51069a8ed90ba188a64c1a51b66b:0.0,ef7cd7d6efd49509ca9202ce2412fe08:0.0):5e-09)0.524:6e-09,(((((0a065bca9ded4258e4e45e3033230165:0.005421039,(fd8eadd14630757a5240a4a25c55755d:0.001771395,fc1a5ce73436b3ae907ba85c5f34187d:0.001771852)0.776:0.001812186)0.793:0.00268608,(11b574eb087acb6a3035265e1e2d6591:0.0,d997ec40196b06e54ce22a677185ed3a:0.0):5e-09)0.834:0.002685026,(((6e11cc8bda1185ac592e4fba57e10ba6:0.002661556,(41c7faa50e30b980db1cd6dd44a6e7cf:5e-09,(a51712c63159cf597d7eb45c9b2d6f41:0.002673955,44ecdfbe584c7b967181e31050001fcb:0.002680241)0.326:5e-09)0.786:0.002692599)0.866:0.00555739,33831023f8568c312d402c93beb3bec0:0.011214716)0.761:0.002553229,e58d8f7be4de46a05deaccb573c4eaa7:0.002696442)0.894:0.005451466)0.794:6e-09,((d15c82c1cbfa1d02075ce1999fe7ceaf:0.013716826,710e0af3fbaf1a9682539e1c0a74c5e6:5e-09)0.962:0.010998602,(052cc17ef39dc4b71de774a2aa1c3449:0.011014447,ce785c9ad82bd6f5f343adfcbd441fe6:0.005520794)0.429:5e-09)0.860:0.00536633)0.753:0.002669467,(519b19b82c1c9410ade0a53d2f37c72b:6e-09,(fb9df6153c55dac8b664e02133e2c275:0.002670993,((c4d1e56bff0c3fd5cda93f8a5313b633:5e-09,((bbc5c9282707f7b1daf4fd8af0c96832:0.008155971,(6d5f4614541d100088cf33d996dfec39:5e-09,(f9922daaaef109047bed4b2bf4ae967a:0.001457908,1ebc7ed9a70924cf239443d62d0eae6e:0.007924447)0.736:0.001441513)0.975:0.010873703)0.014:5e-09,fd76595df6dc0aad4715b39478b526bd:5e-09)0.917:0.002680239)0.825:5e-09,85379610865a8cdac7e087ffbd84ba8a:0.013713942)0.871:0.005431273)0.892:0.005429108)0.794:0.002687694)0.904:0.00541044)0.164:5e-09,b6d9eb307a08389d1cccb1af12c53926:0.005398296)0.910:0.005388369)0.461:5e-09,(((((((32cf1970196f057e3f0e89dfce5c3ef2:0.005370033,((7f7292cd97347a509e898ee17918a52d:5e-09,(c6846021131fb2dc4918fa1621c6a5a6:0.002667566,03b88155385e2e19bf908134e6463cc5:5e-09)0.837:0.008155908)0.853:0.002667569,166c185f40d88d67a876a6ff11bfadc2:5e-09)0.869:5e-09)0.870:0.002680239,101f88e52eb242855389702d7edf638f:5e-09)0.904:0.005385914,2ba0261b58faf0a6022e22041bf6d160:0.002689722)0.750:0.002659217,((5044e688a0b01f0217bb73948ab9cc21:0.002667567,4dca3fa06a00e981d7a64de8dd523aa7:5e-09)0.929:0.005391266,(a165082d3c57fb0c030ac21b17f7142c:5e-09,((791888af0bfea4d5b767e01c4e21ea8b:0.001513688,a083f6d88b8b10a6c1f1ba750a15ccf1:0.001509189)0.877:0.005029661,2479d9f2a040bdfcf8d4fcfbbb9ae0ae:0.002669568)0.943:5e-09)0.950:5e-09)0.883:0.005431389)0.891:0.005429919,ae756bfa90c99a007efc1f7dc5e7a971:6e-09)0.838:0.002683513,(((90061bb02b8882122aa700fdf125f1e7:5e-09,3b3af346371f0733264b9c889d3e8804:0.002668814)0.906:5e-09,(24b80109e24875ba590429fed2c0c9cc:0.008218479,((12266fbcb56b15d01901801d76a145bc:5e-09,ce96d001b200598f35af376cd5cac629:0.002673954)0.878:0.005529061,(60446b92c3a3e530843e47ffe427285a:5e-09,6c05762c57f33bd988ddaf9abf3ec591:0.008088369)0.181:0.005429814)0.908:0.0084696)0.967:0.014082425)0.891:0.008143982,(667594f6dd4d51853206d941552d21ba:0.008250282,(318a917cf32f1535e30b9b483005819e:0.014197503,(74468ddef567cd69c85596c75f688ac1:5e-09,b1c4d9084cba3ee7129098d842e8f62a:0.005382547)0.830:0.005307614)0.940:0.011479706)0.834:0.005373541)0.334:5e-09)0.962:0.00810714,(((51249b98f8511fc945b9892931fb7c55:0.002685201,(25655adf7b2210b0556d84ade8789fc8:0.002701128,(33561e24f111ea9073978056ec79648b:5e-09,(c53d41ed1d28c11f0b33390a17fe87f3:5e-09,53636ba2079ed35f3a7d6d0c75e22d3e:0.002672017)0.859:0.00268024)0.792:0.002684007)0.668:0.005447798)0.419:5e-09,9a93b7075c5c46e7afb519945e4daecc:5e-09)0.926:0.008264574,(ed7ddfbbb6b39e158e6c6caf6969e0e5:0.002680235,0b8b891fdbd6be749c9a6f6329cc43dd:5e-09)0.341:0.005383124)0.843:0.008264686)0.539:6e-09)0.775:0.005390623)0.955:0.017363413)0.247:0.004985985)0.944:0.020866139)0.729:0.006150762)0.950:0.018779415,(((7066fd2cc32e06a288b7b57f0b1dc66f:5e-09,(e2e3a264e4bd4cf2abed9f131e973a36:6e-09,(((00e45cdb8fe632bf0b9eafa8324cf053:5e-09,a75c2b8edd1d6ae13dcf3d8d5ab3ccd3:0.002681559)0.898:0.012386801,(700529a150f792f336deeb5d18c4b734:6e-09,(a119ad88f3e92a2c9a126893518d1b1b:5e-09,67a1a26e80f3dbff1cc1725c4057c333:0.010883785)0.899:0.002680361)0.938:0.014265246)0.725:0.009652422,(63bf3b4c620c36ff08e67d2b0462efc1:0.00788687,(a20b6f3def44fb72f6dcfc18fb739867:0.002655604,((196b382837e61a90977657a1ccc46fdc:5e-09,(e65f89f8a4ee3eb924e365047c4a4854:0.002685204,(4d2b4d8b1b86e424dc7b012191424c96:5e-09,39130987440331900101b563451cca84:0.002685206)0.396:0.002668812)0.881:5e-09)0.736:5e-09,5ec214fd04b3b2223f9f1a3f4f73730a:0.002673955)0.897:0.005464654)0.872:0.007517023)0.670:0.00271628)0.907:0.010059718)0.454:0.002680006)0.985:0.026487222,(80d04a0e420c8002a49978919126221f:0.019952097,(7358bb5191002e820c20d967981a9021:5e-09,(((d23678b2ddfbf4b553e6f0c9adf6b167:6e-09,4fedf04cf24cffcb4d2263bbd47bb926:0.01097336)0.838:0.00268024,(a7ed72187a4c1fde629bac12c0e5211a:0.002680239,bc50cd3ad57e151ddb66def365f170ad:6e-09)0.955:0.010935248)0.042:5e-09,9fa29083cf8a751d007b0e9b6be4df36:5e-09)0.937:0.008131416)0.812:0.008288783)0.351:0.005517895)0.911:0.017414821,((((((((39a3b9bd1ec7f34ff8fee370edaf2184:0.0,e3761ac7bf7136cbe9538bbc1072ed86:0.0):5e-09,661965cd0efd719f2909ee2be34b696e:0.025366828)0.727:0.003377942,(ae42da4d00d28fec69868c2ddb18b508:0.014449361,((((((2ca8a5c66bb562ab42ce3be738af71d5:0.005920243,(2a8df6a5d786bb6ec66bf02e04d5e23c:0.010627839,a7b3cbc865f5e33c54cf981ea326c879:0.00308734)0.824:0.00565328)0.876:0.007826092,198d0961cb22bcdf91f3ed82e9a6be11:0.008206829)0.726:0.002741875,((62a6d939c27dc11ea3ff9fc4ee0bddfd:0.00268024,bffb5355bbd86b1756bd3dfc8f445958:5e-09)0.755:6e-09,(f8124f7f4dccecba25b46bde345f4a50:0.008205759,(d4c428d228697c5b8095670f5d61607a:5e-09,15624472a5fda885a6de3717c38671e1:0.005380697)0.517:5e-09)0.945:0.008107456)0.314:0.005438171)0.404:5e-09,(2987a76a0c1c33a901e41690b6c848e4:0.0,3be874e240854484a4bd2784655c83f3:0.0):0.013822508)0.922:0.005431087,(((6eb1705775aeea5c1710b4d48e7ae0be:0.002703891,(854e26d5843e09f405d0571e422755ff:0.00268024,74b7ceab23f2ca9005f012fc8365992e:5e-09)0.781:0.002678182)0.941:0.008230587,b9dd392197ba99b924cb0bc792f535ad:5e-09)0.837:0.002672927,((((2e1ab25a06e41467aa9fc6c711dbf9f0:5e-09,88f967ae8bdefc8e6ae34c698582e80d:0.005414671)0.835:0.002668814,(((ca3aa2cac5f6c382d656a939992ad21f:0.0,0cd5435eedce6b34f83254fed60180de:0.0):0.002668812,(068f04ae6cb7a143680fc1182cceb4bd:0.0,c1b525ba6a55ca417f56822ab76610b7:0.0):5e-09)0.920:0.008410042,d93c255eb420b0d1365ad910ae234e20:0.011275096)0.850:0.00541238)0.943:6e-09,1c8e65ca5199bc15b03e8d1ebdb4fd7b:5e-09)0.903:5e-09,(b7a457d50a45131bff1b4efbad29ddf4:0.022856212,((996464b9ead9db76fa3f849dae9ff493:6e-09,9bc0eaf4e709ff001d9dd98fe020d3ac:0.010993699)0.859:0.00722842,(134d76f67de78e71f8c14d9c207d0cca:0.003707437,((23c44d70b66c09ece7cd9d201c09b946:0.0,cc9de79b40bb56161bd37ad38901c8ca:0.0):0.002504268,((eabae61a0867a790de52de0aeabcc369:0.0,1d40caef19c96919dd6691854391c8f4:0.0):5e-09,c9243dfccd592b58ffd64b84d904185c:0.002668814)0.918:0.00850961)0.929:0.010382685)0.173:0.002826158)0.922:0.012199029)0.736:0.003023014)0.850:0.002676019)0.000:6e-09)0.892:0.006024725,c9b09c30c9610ef08c340f6c826e19b6:0.002086761)0.349:0.002863225)0.822:0.007632737)0.911:0.011132163,(((ed34b325484fe2ea0d35d885ce2bbc9c:0.022192503,1282cf7f904429d9d09e2b6f470384db:0.005869706)0.269:0.005561371,(8ef28ecbad75bf41779279227dc35e21:5e-09,22c942a7b0b0741398a34d48e5c56d5b:0.025347735)0.847:0.013927325)0.734:0.002686271,((dceb8b6e2ea71962286638afa5439bea:5e-09,ede5170b1dc6408518b71d4396626d3a:0.002668813)0.842:0.005479058,(((af8c91bdba276b7dde4cefa9bbb1ce35:5e-09,9a5539cd47b230092a35140a577e4a0e:0.002668812)0.918:5e-09,(becdc559b884464fabea9350882a31c5:0.002668814,df78a91cfe4af8b4f8a1db0167ccfaca:5e-09)0.994:0.022700702)0.544:0.008232264,(afa92088488ad5d694212ea2c84e63d2:0.005432477,2f67e8c82c1ac2e57c7ab959bc2cfbf6:0.00828539)0.899:0.008299194)0.914:5e-09)0.928:0.011104594)0.831:0.005642131)0.956:0.014255383,23d099bf6cfbb4f3c02e6aed5361fda4:0.005317985)0.861:0.008749004,((e9a861e563105e1747b4783a83748534:0.0116067,(7b526857343436237c3cca9ff499efdd:5e-09,(dcef07a37468a766e7642af56bdb93b4:0.005413979,(08e591471d7b2b63d45d550d0657087d:0.00269387,b36abd07ee854daf95d22c72a5c8815f:0.002683153)0.753:0.002686763)0.935:0.008158038)0.719:0.00214698)0.953:0.017851356,(((2c09332716184afcc33b2ff5b554b707:5e-09,((d84ea63509072735264131c3546c5ffb:0.002673953,7ee5ecfddc3ca810e4e0c46cc0b34c9d:5e-09)0.547:5e-09,(5c6a42c5104eb715d0ce39a5982da261:0.002680239,1cfa773ea47eacdb82c3d5b0aae0478d:5e-09)0.916:0.005382547)0.982:0.011009154)0.888:0.002673955,725aedd232ebeb0070617982dca58b40:6e-09)0.809:0.007295227,((8525ff4ba0739aff561c4cf3752fba74:0.008124289,de7747e877a6e5dfa10e6bdbeab91725:5e-09)0.860:0.005435981,(0f5344d9a0e229c927e1664f4f4b8c25:5e-09,((395d943cdf9caf8a6b2312ee46941511:0.0,9848c58d64d52edfcaea44e450ec8bd4:0.0,7c51634e55659739dbc3eed26f90886f:0.0,9c3c1e2597f7bb1c8fa97b61f753ec08:0.0):0.019713225,(e4aa4cd4acf5eb558e19b89e78c7fa75:0.002676607,0dd9d5537b3d18b45a14958c906e254d:5e-09)0.730:6e-09)0.416:0.002692961)0.878:0.005526772)0.811:0.006788188)0.989:0.0317719)0.894:0.011487473)0.733:0.003881086,907183930ab6c7fa879a9674cea9e3af:0.035873038)0.907:0.014094334,(((48d0f2a7a08dd1bba699e5bb053260df:5e-09,f19799b926eeee84099e137bc042ce82:0.022730844)0.917:0.01329236,(b9dd55306cd183f80bf6997405cb5bea:0.006582272,5fff6c796c05122a2a1c026300269794:0.019479805)0.884:0.012473096)0.997:0.036584871,(((ea8727f760f15f992fd1bfc712e87866:0.002079118,((a53080e63e8d174d32c0b83c6e2481ac:5e-09,936dbff32312931f95d0764d8ae7db87:0.002680241)0.919:0.010315402,(b81ec88276d8c0ab3f2449b40c4a1dd2:0.002680239,4254d1e6e4adac0d57f107803fb93e92:5e-09)0.846:0.007165998)0.769:0.011257018)0.985:0.032590003,(0a9500e9159f0c4de9ae990d0b22e195:0.013452212,(((069b13b3f804ee87245d14fdf853881d:0.002699831,a46f6443fe1ffa20c1e3cbededbc3abf:0.005438852)0.789:0.002916672,(((2c5aea3f7faef2d865f1bee441acc678:0.002680238,2e2d6990e92988a54f78cd6f05945c2e:6e-09)0.788:6e-09,((b17c417c187d48891ef3b176614d33bc:0.005384723,493d121cf39cce6400e8e09b712941cf:5e-09)0.853:0.00267925,(32cfd1d03a84958028f5b9a997cc4d6f:0.008115971,73b201c4488e985dcebf4a41cda9c814:0.005398423)0.142:6e-09)0.999:0.019650046)0.919:0.00891262,(b4a3ca7e7ebdde8cb9b71ffc3a5531e9:0.005376791,aa64e44ece0140f063a8aaee6ac7a80a:5e-09)0.996:0.032081334)0.012:0.002223972)0.889:0.00814765,((((((d779443e04d4a937118caa0509dfc6bb:5e-09,(a23e712da5cc062330e2bfe4f1573f85:0.005384714,d6266348b0b44d4aa817c3ed28c4949c:5e-09)0.951:0.008162547)0.937:0.014646592,7a06e87b7efd51cfb2897322eae02eb9:0.025004505)0.103:0.002797157,3faf2bebad6b098bc23088e935c42f75:0.013256617)0.780:0.008656217,(7e5280beb27b23c69cd3e44646f5b218:0.002685204,(ed4ca10e88940e1977ee56c27178093f:0.002676608,5af2445335680a1dd770ece4f4226c84:5e-09)0.000:5e-09)0.944:0.009565898)0.000:5e-09,((9d6c00074e08403fb6582cdfc8f57af1:5e-09,(ca4d0c063bcce6d3c658f65907a9733d:5e-09,33a6a51de99ba2a8530ce6a4506a5413:0.002680239)0.930:0.005395231)0.631:0.001397133,(52a66c94c9e1cfd607451af4483d77f1:5e-09,4916012aaef5e2436122349c806cea76:0.005395228)0.942:0.009673558)0.735:0.002847446)0.904:0.009787517,ae3b40077ac06e36e43e3925650e9b2b:0.021842461)0.737:0.004073846)0.760:0.003204191)0.719:0.016927363)1.000:0.075899127,(14f45bda073cbe85330c1d29b5d70932:0.020070397,((((4287fc45ae8b43e9e48430e37aaaed25:0.002631146,(((3b601aa4522f6c4ab16516d5e43ecc97:5e-09,(3a6d8284dcd38615f9eae695984cd5ec:0.010845738,d7cc3eb3b6e2d2e1561c2452f9c09224:0.002680238)0.113:5e-09)0.941:0.00540063,4b0dacdd1707ee106b4297e5a932a56a:5e-09)0.798:6e-09,a7e4672853f836d45bf4e175df492b0f:0.002685202)0.673:0.005465345)0.931:0.008221024,85bd941640a6d8835451db934c45263f:5e-09)0.882:0.005580856,f23eed5a189d0e203fb9664980f1aaf8:0.002575229)0.899:0.008267526,((01b09461a7d563b828c6dc84d0f31f20:0.008143372,6f7a0e266b06d4214509ca809603f5d4:5e-09)0.494:0.010937087,((02eb0c7cf99c82891af6f7274893bcc8:0.010845719,2054912350908d46683966464d00df02:5e-09)0.850:0.002683144,((4aefeb3551d9c4285436412b2157ba30:5e-09,((b72c571dd0d746679fe353809eba5ea4:0.002668813,0fd10fbc8bf4ab588a3d6e7986f088da:5e-09)0.918:0.005384716,52df29d5ab46cabf3d0fbed31c8ee324:0.002676607)0.900:5e-09)0.929:5e-09,(aa9646cc030888cb0c39dc46bc31a361:0.005417689,a12e3681000f2e79421a1aaf025c00ec:0.008206997)0.751:0.002689332)0.917:0.005411228)0.490:5e-09)0.892:0.011330358)0.890:0.010051042)0.000:5e-09)0.801:0.003811715)0.000:5e-09)0.454:0.020102127)0.946:0.021196874)0.998:0.059118524,(((523c27839aeb6bfffbb61dfa6622a1f9:5e-09,0112b0169d8fab0aa3a17e00659c5bea:0.00267395)0.874:0.016028813,(((8619a73458022cee7bdf81b50beb843a:5e-09,(06f65ed90b712c14a8c56326e0ea77c6:5e-09,ef377d45e2ea477887df1d86598f4f96:0.01104419)0.946:0.008132972)0.973:0.013762751,(48c9b2ae7dc51e54da1119d8cbe8da28:0.00813297,(08d22ac262f857d30fe73860dafeac53:5e-09,(4dd02881c7fc4d72668647f7242e838e:0.002673954,(617f300c2c64fc8ca11205b82d6125e4:5e-09,e17d000c0351b6eb19bf574d44234394:0.002675737)0.966:0.008153819)0.913:5e-09)0.985:5e-09)0.857:0.005777787)0.864:0.008920415,((((386a19a97b7376608ab7b39a56de3036:0.002940247,27adf0e995c0d78d65365f3d7a80879a:0.01966153)0.908:0.015607501,((adeaafdf482a9f2bf880a1414ec0ad8b:0.0081226,((20dd9e6ac3d2bc2980df46e6f4cff317:0.013918193,12f26de92b0833c60f79688633d5d0fd:5e-09)0.782:0.002708894,81a2ae4e633cdb4dd27de86a217c9179:0.002684333)0.886:0.005822631)0.749:0.002590675,(317b7983ea303db9b54c4f4aa0e7f49a:0.005539393,629af581d57c6a9b51ca5678ac2b125f:0.005452512)0.893:0.008433314)0.967:0.019023616)0.479:0.006379314,(eb8e053db53f96b949258c246982a380:0.026456161,6c7adf0f4dee068c6ff4a26426f16d47:0.004882245)0.839:0.007294486)0.831:0.006711356,((d4214200bde60b9f06cb2126c94ad229:0.002673955,ee53945efd968cbad468fe82fc70a445:5e-09)0.878:0.005496177,(881d29e843d3872f6e44c9390b3cd605:0.005391086,(3122ef20572081667b21c4cb2242ffdc:5e-09,0383c4ddb9f2ff0e2d4a9bb0ae58d143:0.005428012)0.919:0.008160623)0.936:0.008329399)0.880:0.008084657)0.678:0.002142896)0.930:0.019952924)0.997:0.056034019,((aa40660f9c681d9c72bfe689ca471030:0.050124716,((((87f216181863548185a493b4184ff3fc:0.017089173,(1d9834c59d83f85e0a16bbd4a8d38ef2:0.022139946,(09ecb0bfff584c9e6c236c9379fc2622:0.010387175,(71f99183d3282b85ec5032896f3f91e1:6e-09,d5d08279bfdcb0f90b97ada7acf8f6b1:0.005425176)0.902:0.016614841)0.473:0.009593401)0.900:0.019266368)0.991:0.044698058,(4228666ecf3393f612e8c81b47ee5a2c:0.002169312,(460535440798a5b928deae0fca71fb75:5e-09,fbfdc18276b64f5a88f6908a68a97848:0.002696214)0.939:0.00869423)0.843:0.0108261)0.761:0.020117462,(4fceeb7ade8b834bc4c040fc0e55194f:0.117815454,bd04e8104dcfe09568743c149bac06d1:0.027431917)0.964:0.034396596)0.658:0.004176799,(cd743b58210c536607cd4783c99b95c1:0.033169332,44aeb9ebc97e38c5d04c36659388a19c:0.057568561)0.911:0.022805535)0.819:0.03059244)1.000:0.142308309,(657d32c926fdc02daa5660b550c11e52:6e-09,03f6488c61e5e4d50f906e63eb37b646:0.002673955)0.996:0.101639666)0.690:0.017754898)0.634:0.004361938)0.844:0.009219733,(((((((e4a3cbbb2c2989afc4b48af4d8b08836:0.01985949,((bd4d05bd907b47a75ac621abc8533586:0.013063002,(57e844039324894f831940394dbac3e0:0.005435584,6b778281445e129ed561e0f58053677a:5e-09)0.835:0.006398811)0.690:0.011112335,(((36a3c2143c0af56980ee4a58f20fcce7:0.002837583,(c309ed091a69e383bd22fca3637c43af:0.012650362,(9f0bc89371fc541677dde4f0726ed3a9:0.012168595,de2e8aac2c9866767cd0cc28a20970fd:0.012256559)0.579:0.001517304)0.932:0.015839746)0.373:0.002620379,(943f3112dc922408a189a6b28741b32b:5e-09,c024a40e9fa403ebf9260253a5ea0833:0.005443641)0.900:0.010614864)0.875:0.010078039,(16f9b2fd9a8b01e77a5e01f132c8905a:0.005124034,84b5bfd2e7787b57e925a03d6a4a4428:0.003094145)1.000:0.064716747)0.874:0.006688571)0.848:0.011471837)0.969:0.03896358,((77718673b2bb0994ba8fa831274a6ea7:0.020884529,((b1a1eef85eefdcb1e7d78d3d7d519d81:0.003280808,(2581fb4577d66b33384780683e06d710:0.01046254,a1f16a5be2cb03d73f57b92717548197:0.020281888)0.866:0.010092234)0.194:0.00312793,(f9fb1ecd7a52d628b54cba5a2b6056cd:0.011110213,280023bc1e74a0a775544c4a31a29805:5e-09)0.930:0.013876421)0.780:0.009321228)0.760:0.010413666,(30117436eb58c93f2e186d23d3491ffa:0.021379475,e32ee526b8a553692cf11203e37a7fda:0.022097043)0.810:0.010236897)1.000:0.071483571)0.922:0.02739993,(((f458125d584439b7d58f1c91f9ef4940:5e-09,(7a7fef9dfca10fc6f32a31ab06e363f4:0.002805267,(c71114e482f0bd53e6e438e61c88d6fe:0.002675441,8d296038a1b6e238146fe3aaa47f1f46:0.008512035)0.953:0.011460916)0.188:0.005558598)0.903:0.013460846,(((2809ce762c2211737e3b71767b001205:0.024368236,(bafc18c88195525cffe21961460eeddd:0.009447191,((0396ca991cd0972dec72dfdd5baee7b9:0.005592429,(1dc070cf0e5e8b467e8b1162ab639f99:0.002741288,(((ece03f2538e8cafa86f962e86adf3143:0.0,8c1d452f94b1e9f7f752506d83608809:0.0):0.002760898,fe2397b05769addd4d82e1bfc4e311cb:5e-09)0.905:5e-09,(16967cf61fd591b13da0928880ea4a48:5e-09,22fd83339b37691bfbd693286ea0061a:0.002760889)0.917:0.005555862)0.467:0.005627212)0.891:0.005640876)0.784:0.005570796,((5d6ee959b841f6542de27f4da9e8d941:0.002760873,0b7cf5aaddb1daff1cac3bdfcce2836b:5e-09)0.973:0.008450065,((7b455d4d2dd3833f85c5ae0ff0208fee:0.0,d2b6ac392c9729f3f8930ba930e22dba:0.0):0.008379706,9dd9faa8ca9d29727e6eb42afd82fe8e:5e-09)0.863:0.005557814)0.000:5e-09)0.691:0.001887734)0.409:0.011853978)0.731:0.004876235,((6cf2792bc75a1752f5cc2f7ad088688b:0.005585047,(3e7febffa93c9f31f9758126f9cc119d:5e-09,(6b85101fc4246d79448dae1f61894f7d:6e-09,d4da3efae342b67f85d10b7dee888eeb:0.008396815)0.859:0.002764619)0.909:0.002773145)0.000:6e-09,36bb49e1d420e116bb8b74781fdd1fa1:0.017037128)0.816:0.009744068)0.742:0.009375069,(884db4ec8299a08ca73f708acc78db6b:0.005680387,((6f10ecda95d2472784619615ab6f7d13:0.004669211,((0381730cf884cc76ae77a744193c207c:0.001152413,a593a8ff0aad20f11d8db6222d850e65:0.004400512)0.964:0.013107549,((a1c429a2393de7821870757c7cbb006f:0.005548987,91eb08666b8cf9c62e54a01ba6f2e0fd:5e-09)0.945:0.013928445,(144a6fcfb3046c30e20e65bf2053e41a:5e-09,f7a4489981d0ee636bc421b99d2c4b1b:0.002764641)0.834:0.006206027)0.306:0.002673542)0.789:0.004010428)0.769:0.003722104,(89067b1245e574c09604731c47e08b14:0.005548929,8b3c036b5aa2265d4cd36a5cdc0fac09:6e-09)0.973:0.014595116)0.860:0.005723045)0.720:0.003257318)0.865:0.012471716)0.785:0.008797037,((318b7b26676adaa6edbf32a855bf6610:5e-09,6e212aab481a923213262f95f6bf23eb:0.014523009)0.951:0.034922719,((((411bdb3d08d9402233be3da97b1ea2d3:0.007189509,(728338da2793f142ea9652e7d51612e1:5e-09,4979ad842ad9b01f92d5c8adad939241:0.011388818)0.990:0.034876166)0.894:0.013343705,(b0b38d5b41b372175169ea3af14cf8d3:0.007836424,(65bedd8f84ba755d2b2834ce97581238:5e-09,ce65aa97015803ba3ae60a0e2a94d3a5:0.011435159)0.972:0.015664001)0.793:0.007067339)0.862:0.009389034,(f3a14931357c862e371d17d8d4822089:0.037404558,(33da258b786e30b5e7a085b8f447bc0b:0.022661983,(5f76422c861feba82607c65af26dcf54:0.003758144,68ec940b18ff39e7973a51b8adf2b7d4:5e-09)0.915:0.016358211)0.888:0.01310967)0.807:0.016683215)0.197:0.013974617,(((5b037bb1c66a63c8600b2536dfc4e7d3:6e-09,(((f8a646e4cf9f532258f12e10be9bf2b3:0.003386328,(a9ff9839389709d6c7c387c514ac97d4:5e-09,85e5f329694973d431fef8cff26a9ea5:0.007641794)0.988:0.028562114)0.992:0.032497317,(21a886097b11369b100507b22dc04f7a:5e-09,(a1399a4f81263211d0a09d47819a0cd7:0.003622281,(54ab0f954753dfc91feac81df0c0d7b5:0.003804497,(28e8c8e2f216ed1acc154d50f1713f86:0.002465202,(288c78b1cc780480d24e5157247be70b:0.003764776,9814bd2b524fb93a547e4bb18248922f:5e-09)0.863:0.002465587)0.802:0.002615596)0.969:0.019869851)0.964:0.015514912)0.349:5e-09)0.944:0.011436889,(bc86e119fbda80a436e2e16b7674494c:5e-09,(efa5542814dd52ad9a2fd640f99f95fd:0.011393653,cbb2fa0228dfad4d837e7d2289359709:0.011443691)0.974:5e-09)0.941:5e-09)0.993:0.01933403)0.815:0.009255089,(a147c51450edd11e109659b9bce78afa:0.009482192,975f70a1d793ee2958c184777b6ad1e4:0.009697243)0.959:0.020200794)0.859:0.009904097,(010b3b1e707684948b5cb40f31802068:0.019670067,(57a7fbfb655fb920b77632005bb96de2:0.019063146,(73e548ac60339ab45e2eb773d40e6175:0.015683774,168f362ed5b6ebdb582c401f1ac2880d:0.019634248)0.864:5e-09)0.977:0.015241847)0.871:5e-09)0.730:5e-09)0.997:0.071204667)0.842:0.018555653)0.999:0.067601027)0.861:0.014944308,((56a93583fb1a99ac8a3705bb5b020fbd:0.02052443,(5e53f270baba247b9934adee766d0b24:5e-09,ce621a6b276ac798b8a47fd639c596a8:0.003755441)0.658:0.0029493)0.962:0.048380532,e2c9f96161a3c029224080e0cdcd82bf:0.077760893)0.568:0.02682579)0.998:0.105215033,((63841c2af0a4fedbb6b1695f3d3d6a30:0.014160514,(e82c218d0a5dd0cedfcdaf8d8cd4b71f:0.064695747,(debfb2dcee6f3141db62121259830141:6e-09,83b77f55a64b9757eb7e082f10e0955b:0.003730937)0.900:0.017366148)0.812:0.020963672)0.862:0.030656027,(dd5d929eb8100d80c8ec8db279d8c262:0.077599841,7f63f5159d0452d40744b9c310f23cd8:0.139323368)0.860:0.029966723)0.968:0.077342566)0.761:0.02078632,c9fc519a7f75e4f497cb77d00f2e13f3:0.111413901)0.522:0.00631819,(66d51f33c2e247cf2de5c5da7363d4af:0.00828293,(e45989b2c630df05eb1883a0590b3b10:5e-09,445106d10893e697a3e94b5f99951d89:0.00308154)0.729:0.007611559)0.999:0.085726212)0.819:0.01520737)0.678:0.011057838)0.474:0.011185926,(69451ca2c5f68ff0926b04d7649e0c49:0.055297463,8a0813d2db8dc84fbe8c6efccbe32b34:0.106895786)0.948:0.035248132)0.826:0.027039844,((((2634b74bd4a0c7d1493ad27b7882f674:0.01376934,(((a54b324b4251fa8ff41d94d80da8a4a1:0.013544672,((697a6353a5b0620951176e5f0ba88c1d:5e-09,((2e2e790197ed90564a4caa7fdb740c9e:0.0,f81f63bb4135de8eabb5f63dfe46b8bf:0.0,969771100e3a6e8a79105f178b46adb0:0.0):0.007149447,((41116a3e8e7c6caa9c84be9fe100cfee:0.0,04d67c199ba8b0958d4968cce615a013:0.0,6ad21b480fbbea0a6ea6f42ff0d52852:0.0):5e-09,7d5731766e211674ca8a57437323debc:0.007117868)0.876:5e-09)0.997:0.021805023)0.773:0.00362374,(6336dfdd909f9ef17264a0eb85db0e4a:5e-09,5f1db54b879357b9ef4b156a117c7787:0.003562079)0.769:0.003477898)0.998:0.043418956)0.784:0.007896834,(037ef94af9cf1f406e8d8376f12adcf7:0.00355081,((ae08ca46b43c7e2f7ed963698a44d8cf:0.0,961dcc5d4e1a6bda1a32db25db51fbef:0.0):5e-09,2dea9f89c14254c39a942a7580ba565c:0.003544855)0.596:6e-09)0.868:0.011177079)0.824:0.0113483,(6cb54941e265334ebf91d2779be641fa:5e-09,(7863e499e498fe835c5c5a74c19e0568:0.003544712,a989b3ed117dfb424392eab346398163:5e-09)0.861:0.003551158)0.842:0.012378187)0.897:0.023282176)0.339:0.015123343,(56addc4f96879c3f47c6ac7a3822470d:0.012451904,(9bb8abaae3f9f0ab24f60fb0ad4f818e:0.009907403,91d69611161cda9aecbfea093b382992:0.004646004)0.995:0.049953901)0.905:0.025173244)1.000:0.199862018,(a3de338aa947c6c167cc59d1d39729c6:0.074291177,26107def540966d40d6c4b4b7c6d9328:0.070204655)0.993:0.131861177)0.859:0.067987936,(((((6b760d2d7477e91acb08596301dd8f14:0.146281007,(((a6058aa2ae7bce226b9443dc981f6dd9:0.03638245,((5e278b9c44d15146adeaac7a225424ec:5e-09,(f36a29caaeff0f9fc41b973cbebfe1ec:0.01271625,49c7729eb92b6a64d010ca44bf80ca47:0.012939124)0.996:0.022977611)0.954:0.022457893,(b7411c0579c126df5575211eb967a39a:5e-09,1478b2544b2c51e2cdcfd430b395b81a:0.03644366)0.837:0.015933996)0.799:0.016200187)0.995:0.054693475,a6b139b0bbb184b0a84271a6759370ec:0.009421353)0.790:0.015850054,3dca850c264c08345cacf2eb1ab7ea0d:0.00398518)0.997:0.145817269)0.993:0.140679425,(fe7d5ed5c48f0de0a0ea30e684510dc2:0.167308412,(123abd24eb434e41d7a581feb502714a:0.143930398,((bcb43d5f8f5349bc316d9f062ea29cc9:0.072885092,(cc67f405ddf8284a02471766155e12fc:0.008711326,0930951df48e3f2fcfba91b10a39c314:0.005332589)0.994:0.075526451)0.987:0.059973355,((a0799522e7c6c348a3cde58ad0455e43:5e-09,444c781967ecac8cae89d21e22815ff9:0.008256714)0.990:0.071700983,(3c1c7d30790a13fd3021ef745daa2d6d:0.019186187,(17e53eb2c73dc361bc17bc7643b745d4:0.049012348,e53dcfe219c1a610771062cb2056a3e1:0.041436394)0.245:0.029932125)0.985:0.063104804)0.242:0.026365044)0.903:0.028853201)0.617:0.010269576)0.716:0.011380559)0.946:0.02804999,((((2a82ac7cac78b0443142430ee0839999:5e-09,11f12ad375e143f21da3a7da70b63092:0.002703894)0.970:0.062809326,(ba1f5db1f270e7d495401c57c7f4026f:0.028758714,(((((3ec88f3a5057c464c999ab9581a6c6ad:0.002618641,46e51383339b44f2f6862b6b419b19b1:0.005534515)0.980:0.019488626,((((8ae7361b1d7949d919a240db46e116aa:5e-09,9461c4f63e1d5c6b07842944f2611d2d:0.016779306)0.887:0.005410834,d1f156fdb60469eca7fd3e0ba1e18f83:5e-09)0.921:5e-09,86bbb77d16f897880e5e10a62800f2b2:0.016693378)0.997:0.029565876,(697ed3607a4089f04b1850170b7a7f76:0.005412,0a985ad91b990c8d010f82472c4976a3:5e-09)0.807:0.005682754)0.659:0.005845394)0.865:0.005903888,(6503f53224fb3363badb5f2b7ed6912f:0.026665749,(9754c81a22419aa5770b0b2f350f8884:0.008240761,ae2e94b7d1f822de0d7961494ff9beef:5e-09)0.951:0.019789651)0.967:0.020806461)0.948:0.011614793,(4dfbc76e2a0b5f2319c20ea326985473:5e-09,(5bf3891a84cceb8a39af635c79232f0d:0.032916713,c28dc110c2f66043898349d01c983eb8:0.007983218)0.914:0.011588962)0.482:0.005515007)0.884:0.012521045,f1863afde8c2060cf49c38037e489fac:0.007166365)0.963:0.035080601)0.755:0.016941267)1.000:0.184116795,(((a5ce41f6dfb28fc032ba33cc2844cd56:0.015837111,(1fca9644b94ba233303fbe2e3e83a505:0.042146461,b12a025f1c535e5c917a7ba4191e83d6:5e-09)0.529:0.007186408)0.952:0.040218737,((bd5a15f3ecb4c6d8802db55db99f13db:0.019689475,(((6d2fdd5d73bcab4dc071dbdc4167491a:0.002701152,cae094434e281001cceb796a1276e22f:6e-09)0.896:0.00550599,(9070e9becfc15ebcfff4927fbeeff2b7:0.023405125,(3a655b4f95929641bff3c3a062c3598f:0.00818978,16c53014519c751ae3eb0a774bfa2764:5e-09)0.759:0.002731306)0.763:0.002800303)0.576:0.000908711,((((8d63029499fdf94feddb1d34af22ffb7:0.009840042,(e99119c7b8e406bd9ef64db415d561b0:0.008276402,50ef07870aee31bab03e231102aaf1a4:0.008460974)0.779:0.004120726)0.787:0.005781568,(((c33d96a67837a62125d3ac03909e8263:0.00275353,bd8903a67aaf24ffd957bf4ce96dd3ef:0.002687132)0.906:0.010455167,(2672c176bb47df81295ea625423a5c30:0.009853205,(b0c7a5126e257d8716055c51445293f6:0.002733401,((4b92bdaf95f07dc88915126d4ea48644:5e-09,af767eed53763795efe7d12a908c1b41:0.008189805)0.910:0.005482458,(0fcf12f2e65162676f5ee6a620535079:0.005449185,f1ab2289ea4242e6d6f3d43dede059cb:0.002690546)0.782:0.002765304)0.773:0.002710786)0.782:0.003952253)0.802:0.005812929)0.892:0.014432312,(dbaa81912b2f3cc457a985a1ecacc5ee:0.005246511,82c018f0a450dfb90c876e85cdd60d94:0.017476793)0.849:0.010878857)0.878:0.011379216)0.837:0.012333935,35ad6df14f07218c34fccfd52423e962:5e-09)0.947:0.008160146,c989d9b9a77e3c1a366eb98c1ae2fc21:6e-09)0.790:0.007323689)0.963:0.027889484)0.977:0.036312,((((c796204a139776c89987e073bbc7ebb0:5e-09,(61820341619a945a8ea327a2dfe66360:5e-09,5f28343181e84fa3aaec15bd29aafa8f:0.020033668)0.973:0.011002594)0.028:0.011800867,(6ee6e4677c3e3934b95f6a90d6d88b83:0.010537048,((73b4aefddcf865ae5c12ad7cfdfb4c85:6e-09,(e1b921c86358a71326a2e5ed9c56828c:0.0,b5cfcbdaf9243d6e13ed4d5e6581906a:0.0):0.008178598)0.867:0.005758489,((1eec7750a64bec34c2893f723a8d3854:0.008282774,8709c7fb013bbe46e7e3635e323f9d37:5e-09)0.973:0.011008317,(98ceea8473fdb01f579a71aad4273d80:5e-09,(5fd2a0e8af19756b511862e91f906ffa:0.002696643,3085c7f54ada612281b2bd5c9a0c0518:5e-09)0.952:0.005427575)0.751:5e-09)0.754:0.002483093)0.942:0.020524911)0.945:0.025425576)0.992:0.046129,((5bfd5f318b8c4d416016144fee682416:0.021228281,(2d92040c224837ed4547c2abfbd1dfdc:0.007975878,51dd483a584440b656ee98b83eef4eef:0.021337109)0.875:0.022671498)0.984:0.054474024,((((f031ede1fa066291edcfbaefe52ebb94:0.001554819,(2b9facead4707e272d1dac30bace55a8:0.030545858,(dddddf7fc06449dcf8149541bdd87a45:5e-09,3e0617e2eed964f48223918c549089c8:0.005421702)0.995:0.034092051)0.931:0.019054519)0.995:0.053523209,(3171663a8c95ccf8788f97fca8bd178e:0.03458467,e740045b36c9ccf79e2c86cf5150b636:0.009847268)0.934:0.019157622)0.870:0.013258132,(69e317783299f43b7ae08aa45ae350f2:0.010598853,3cca29d39a2498f079c0a1450e0d1a56:0.084902221)0.823:0.012296639)0.853:0.012718314,9407031c916f0e47ef8f1535fab4f60c:0.054570417)0.633:0.023855166)0.687:0.019346217)0.647:0.007845367,(067136919f1c19e713f313366415cde1:0.005490025,31dfed45c7b9e8187daf74e544a53808:0.002841673)0.907:0.021981859)0.822:0.016900972)0.933:0.031237502)0.995:0.098914344,(((((a805dfcb3731e97deafa4146c83e8579:0.008823551,cff89887d80534e045aa3d5f6ba789f3:0.034215552)0.818:0.017730011,e4725db71b2f94e6aaf177710df4fa2a:5e-09)0.690:0.014538592,f08e017c4642e4073198e2fdcd797363:0.008042774)0.999:0.059625799,((6f12b910e35de6754b08cd95e4d38aeb:0.160597079,((a218717bc8586adf9992c819e1a73111:0.002186304,(e6c4f9fda3e3f424e32bee65bf0f4b09:5e-09,((506eaed8ed0afc4d0ff0adda59395c25:0.0,72bc3efac23d5dc98152d04e235d4724:0.0):5e-09,(fa8d39c1dab3f22b79e785addc33a657:0.001528732,36e9e22d3b1d8e5de0788070d7029472:0.005106126)0.777:0.001529283)0.968:0.008263473)0.967:0.011659138)0.765:0.004044105,((e90d0b75ef05bba6db9bad1c2d925beb:5e-09,(dc27c49ff2a7c7fd3646d34f2da4ea18:0.002695873,b9bad8448867f57e6a14c1a242c48774:5e-09)0.987:0.016930077)0.464:0.003200522,(((e9aff9d59b4c83e47a8f36fbd5560061:0.0,c5cc078435dcd1fb9754d7801e394c66:0.0,ed8de803d1c83ba9e1a552609df2f77f:0.0):5e-09,(079302af3099635d8b54cf186fc7771e:0.002703894,40335e2ed58fe10804fc3da425c03bb6:0.002694208)0.812:5e-09)0.905:5e-09,(353840eaccc945b60e72c7264685b838:5e-09,(((14b5b1cd0468ac12b74ad6d02b2f7001:0.0,6fe07ba21183967afe710a0bedfcb43c:0.0):5e-09,(1ddb973e04874c348afa58aa9d965588:0.010675548,(9d0e6a185cd77a9a9ec01450e88a60e0:0.002727874,(58f45f8418b18487949cbc0322939421:0.005487659,20d0776e65d95b3649a4f457d4749f09:0.002726388)0.882:0.00552676)0.583:0.001041771)0.861:0.007641396)0.964:0.010943671,ab7340e2e65b0d5f5ff63920d77e9782:5e-09)0.993:0.01114417)0.858:0.002712734)0.949:0.013373298)0.954:0.027956988)0.989:0.055348633)0.639:0.024956222,(5b935d18d1f6aa13526313267e90db1a:0.079993197,((6d9e1c497c35216fd5dd5b252657cb2e:0.013994757,(a477480da8eaad347683a026a918a6a4:0.02327599,3c4f7bc29cf9763b40e21b6def6225b1:5e-09)0.951:0.014435504)0.905:0.023611302,((e39906f4aa76ec58be9053dc1c569275:0.01776524,(d020c97560fcca65c4921d49d32d3954:0.015718278,beb894a58773bb8d8f38381ff3beeedf:0.025468535)0.079:0.011602104)1.000:0.141233123,(f9deeb5c7f1e90ba2f9aca32ead710f8:0.01133988,(ddb278d4162a4ada7ba62eac9455818e:5e-09,(32af640261423622c8ad2bccf2796ac5:0.008189416,(7380e4041c50424f4c113d49338a5aa3:0.005425299,548219ea61704ac791d5e65c214b0292:5e-09)0.697:5e-09)0.920:0.005482783)0.659:0.005883624)0.982:0.058286433)0.875:0.018591109)0.582:0.016578264)0.783:0.01840329)0.946:0.024250445)0.327:0.005937792,((15d69f7f44e8803ba7adcb9bf41e55dc:0.055383811,(2a05d8268dd810da4f07d039b7dd3d75:0.003156614,(4136573958d5101fe25377c762e5005e:0.015731064,24b27cae6e883f78ec400ad9afb77a14:0.023169798)0.337:0.004649066)0.914:0.026517783)0.970:0.049021099,(((5025c7edf32f809e41e52b46d0a46ced:0.029060406,(((36fbacbeb5f02573ab15832ba0223777:0.007011478,da50eb9ccd8e41a6a5f84c58c7022a61:0.006746481)0.729:0.00397258,(6298777c21d53ff0821014078491753d:0.006464639,623f214a16de4961c89e794a3923e895:0.028133909)0.468:0.007948027)0.997:0.062014383,(2ebe889d9e09e2ed0f2b7ef26bb15f8c:0.006864462,(((641e0134033ba64cfa879e1718de9ff3:5e-09,(6b39d55edc10ba32012614f34224c5e5:0.017918825,(8c84666f66d607d7b230ead097d1d894:0.0,02e66a0b1484c65faf4e1220fff78c50:0.0):0.014739456)0.736:0.011528514)0.834:0.006700472,(3cd5ad49b0c1268c42621dd50b1416e5:0.007027205,76182ec37ac63f7253eaa6c93ca8b67d:0.034786085)0.568:0.014472319)0.795:0.007342441,8940ecff28875062a66fa9dce34bff5d:0.008464975)0.870:0.007460181)0.795:0.032852815)0.936:0.027714827)0.376:0.005863572,(bc679e3b0b64c58816e1c28e9b21465f:0.027807846,((a83ff72cf9f16b1afd878223ce291734:5e-09,(436378024ed5fd13c9aa7430a3811560:0.006189416,524cba87068368390906e7a85d83fe91:0.00759507)0.976:0.014059505)0.210:0.002712704,(87ac36a70d56cf0a4fa6a839cac08d4d:0.008292858,75d9211e5a287043496f9b9a8b2d1ac3:5e-09)0.870:5e-09)0.953:0.015362152)0.848:0.007573698)0.919:0.022632863,(3d03882cab9e7afaa102eba51a620973:5e-09,(b35f964b6685dc277ee033a5add3a72e:0.00541586,68de3d8be0831ca4bb2e917cc7f2119f:5e-09)0.838:0.008225293)0.993:0.065771442)0.834:0.015571818)0.954:0.036409941)0.833:0.030307989)0.882:0.043056093)0.987:0.099545668,((0c69ea4b4ca6ad524693e9e527a10b3c:0.179351435,((89578bc636fb553f6c71f1206b74b758:0.051769414,((dd0255fcfd2ece00dd5a9613fc07a938:0.140428764,((4d73a203b2be297d8dade3ad9be1c3de:0.113558334,(46bc25d6685a254dac63ec56712e0177:0.043458635,84e891637a39989f204b84d7d7747d11:0.041796741)1.000:0.257324079)0.993:0.137327793,((f8494df4563ebdfc181c6e0b7026f94b:0.027022416,(9225533eac629a622374692633f70585:0.112444053,18604be25b5271b88e6f9267f4d05490:0.117149007)0.965:0.051924998)0.840:0.0273475,(1e5e2384fb25674b160389f2de9dd272:0.003774326,25688e07752c41c15991336098b6a9d5:5e-09)0.965:0.050852487)0.612:0.0172986)0.839:0.037920987)0.588:0.005020515,(b03327807ee9210b94e506d57010c213:0.074870316,(66219a993b1ee2b3f8f3bf9d1afe7b85:0.026806626,(75d603bf16099e38b71bc00fff7262c0:0.039923582,0945ce2c8a850cdc861c1a3f052c5ef5:0.049290451)0.936:0.043377329)0.989:0.08204416)0.982:0.060689078)0.896:0.034966363)0.922:0.05031921,(c7eedf0677d8a7d54b4c0874df236d19:0.097056387,(03af163583ba6a7228b58519565af4bf:0.084656499,((4cbddee6ae2aedb7a12847d3715232c4:0.119535636,(2b9b75c411c47212333b3ef68b22cb41:0.093844694,472724e900cbb210133ed2d8c956a667:0.085160889)0.921:0.039760914)0.456:0.003885671,((db3dd3afde9c5f7f09ce79c2ba7e8865:0.141088205,(fdd59774051dcab01a06bcd10b490c64:0.047988236,(e048de0066a1c3cd3f813a84993988aa:0.07906252,(53a305509b5423164a9e111f4a0991b7:5e-09,c42f13cf6695302a88b55c60fb968492:0.011501526)0.999:0.113158335)0.987:0.077750899)0.887:0.022573627)0.868:0.022282682,25cfc8e753781a2bc73b328f7237a9ac:0.150221281)0.985:0.049174609)0.936:0.034957858)0.972:0.07423335)0.857:0.057340791)0.992:0.154279924)0.996:0.150217336,((9e315f7b8067306f6db787a9a604d319:0.150244496,((157557ce7689616669c564a8c3b6722a:0.0,9f8c05c86188f28b2a6f71b0f45e48fa:0.0):0.118956883,((0b22809140debaec3b7d621c85e7dd78:0.13987116,((88a41b83c8a9548f668d9d93b78dbd61:5e-09,(9dd7393b806dc2e925536fd1a25324a5:0.006811561,(4ae5f88ea75e18811ecb887f02797d89:0.00308305,5cbbb83cff757a43d509550ba7093c6c:5e-09)0.957:0.019574502)0.927:0.026658213)0.998:0.132297734,((f549dd05f93c677442089c257433f3aa:0.012214568,85a1affe093c9ac02d7efd253c741947:0.030391593)0.889:0.02900347,(03ee1eed1b5f3237e82bd8b9284bccb5:0.051457586,(e3e5a25afc2a8bb9932710c6ad15cc00:0.006657228,402758059c3f97e384de58aec0989717:5e-09)1.000:0.133515771)0.449:0.023141235)0.912:0.053821887)0.632:0.039763059)0.995:0.13615004,0d39f9324c3b2cd19b616569d5a98f12:0.127867634)0.852:0.050036102)0.721:0.047854686)0.833:0.02095475,((09b936d2ad408f38db028afeed5d895e:0.044096486,6a12803a6cef5ff580f07373a405ac93:0.084608215)0.967:0.053187692,(faaf233452f15e225f83b0c90ba0017e:0.090348418,(812a3747f1128287b745d2fd99dac446:0.049720606,((cec6e1e5454478d2361b9f041e1c57cf:0.013735453,(186e6da3f8658daf4ccd510985936645:0.009593107,3cca47ac0601f8be1bedc433bdac028d:0.023898052)0.624:0.003147594)0.660:0.018943133,(a7cece1a5c940df274923c4042d3b237:0.013514496,5b53eac2df2ba588619c3505ef31955b:0.017285921)0.000:6e-09)0.953:0.033462766)0.901:0.023788181)0.950:0.046233951)0.870:0.036762944)0.500:0.020454706)0.877:0.033362138)0.808:0.012694018)0.916:0.018352445,(((((d94d3704f2eabd1eb682c2455adb9faa:0.00821379,acbf686aac4b4ef3db96465439b809ab:0.011912281)0.762:0.002647367,(4fdb7898024d7dbb6cdb6ab3d9f66793:0.037002338,(fe363f24bcc5973547505234b7b0fb42:6e-09,(564ddd39360952f4c38ea32f57159e8a:0.044112393,5024f534b3fdaaadb5a64bf62f8a1574:6e-09)0.854:0.002671824)0.791:5e-09)0.975:0.011684087)0.729:0.002151018,(36b3c9d0587498d86e8ab9fe65ea571b:0.003041556,7424bd8ebf2c2d73c2a8c850e7548922:0.029467389)0.795:0.011397082)0.000:5e-09,((((a81a95a924b914f9594987d0efa4bdca:0.008610478,19000bf0e21be97b2f24cea11369ca52:0.017863336)0.898:0.011303087,fa4edbbfe320878b88b1b0f431a86278:0.007705953)0.066:0.004134226,c696d1744cfcd63cbb12cb7c238ca78b:5e-09)0.998:0.060762636,(c7ed7c0f9bcb8ab0055335a1cf3bbb23:0.019853259,c32601b2ba4603ee510073a63c6f7162:5e-09)0.642:0.009400177)0.890:0.016402411)0.997:0.074756255,(ca13475a0fc07277571617dbf9baa2ef:0.09670139,(2f3943150363d2ecc3fdf6acfcd11cea:0.009352743,30e160399c0972deb1757f3cdee1006f:0.001783728)0.766:0.007110822)0.918:0.042913851)0.988:0.057701611)0.930:0.016538887,((((((((((93da4e035ae710e2329464412699b78b:0.00237371,f9d4d9db9ff48529b750fd6022ee2cec:0.012237155)0.944:0.020654191,(7dfb4abdfd620b0dcc287e2b3379522e:5e-09,(c28410a79d5d70223887dfec8a894842:0.008694385,ebe00881a5a6a8f4a7ca2795300d7725:0.025359158)0.994:0.046109513)0.922:0.022525517)0.961:0.038916926,((744941ab9c419d08c75fa791861e261e:0.046660349,((f22d4c0c74c860338a493d26805ecbaf:5e-09,90430fc6f959d15d3980412edb16f566:0.003476628)0.980:0.035107062,(dbbdde87b6b4bfb03a95be20f84843d6:0.046442623,(c27e15947beae018715ede54eadc2620:0.025923363,005b51e9fe6c08f030c10fe3a59c26b3:0.007301323)0.828:0.011394196)0.960:0.020553087)0.692:0.00678277)0.955:0.046203105,((3d9ab7ad359f34eff195c0e2e1d090e1:0.010801013,(b12e7d5564088a71e17d643b9640f566:0.025156931,1757e0ec792d74547d432cd2dba5a1a2:5e-09)0.869:0.0108908)0.999:0.104701455,((f502171034441b2c72235f8b8042881b:0.033948339,351dddc8d727f3845ebff07dd8e6067f:0.038277194)0.796:0.007164862,(4feaede96f19ed2b6daef350a632ac75:0.046923975,(((d40eb0631e39cf31cbc00d04f3f7f9e0:0.022275171,(7d7b10719d07cd040238747cc09676a9:0.005511848,(5b01eb82e3cde9da73a153099890fe41:5e-09,5be09e70db6e36e7dbcf7d305759e05f:0.025870352)0.285:0.005174881)0.523:0.012771724)0.954:0.024564856,(ae50ffd1582753ca88efb0c602212cb2:0.01691571,((76f405191508bf09994d800fda8996b3:0.0,fdf479b83e6685bda455c4aa66415422:0.0):0.003316803,(faa82d0af23fc451f0fc0542228b9881:5e-09,16650c64e99a559ba94b594d028ea901:0.003375072)0.971:0.024965875)0.983:0.027570975)0.589:0.007145931)0.766:0.004426083,((((3c7bcc1751579c4052f435c53a1a30b2:0.010834826,7727cd5dbd97051f0a03bc8fbc15efdd:0.003513027)1.000:0.04664991,(c51750503c5f9b97235605506943d1a5:0.007202618,f6f349f12e575da50b94450192168b0b:0.007987186)0.917:0.012749746)0.734:0.003716645,64188aa5e9dca78600ce43e2e1ca8bac:0.007013424)0.817:0.00647321,(a22a3b1fa47190fa9715d018a2a0e64d:0.044996634,((d595ac8204838d540ceabdc49602edbb:0.004296663,0c98b9244ab24287c691a18dbba574c9:0.006559134)0.832:0.014930594,((e850d6c38c556da137a0c752ab99da5b:0.007189114,(8f47fb94e0bb31038af6e1fad62ded7b:0.003527356,86520608a46f9188716a3f15e54ac0dd:0.007150001)0.746:0.003561271)0.887:0.013946278,((84b0fe9487468a216455635113409a47:0.018307498,(82994fda21be32c06635c29e6cc91668:0.025904792,dc48a81b9378ad42b92f0d6ece84f763:0.010858321)0.705:0.003478654)0.860:5e-09,(04b60050e29a7868d44924bcb46c34f8:5e-09,26dc421f6d2d848a1fc30660b75d36ae:0.025492236)0.809:0.010802188)0.933:0.01540109)0.953:0.020606753)0.812:0.009144063)0.748:0.006173654)0.560:0.008463598)0.930:0.022617844)0.749:0.009921593)0.952:0.040942038)0.629:0.017743888)0.889:0.022793409)0.570:0.016146906,(((2b77ce7bc0e82fc8b98386626e2656ee:5e-09,3773d98f372f3e90c14943c54681e1b5:0.003755108)0.958:0.020820979,((((80f8619981665944732fbddde5d6e616:0.039349629,86503ba5b3a85ad3ccba6bb005953479:0.022731021)0.970:0.022249766,(1761e0efac61272ef71f93832858130d:0.014379468,(((((59bf1591f5f543e806902cad7398bf75:0.003573218,(04e0b20ddeeabf4d959fb23e5c5c6133:5e-09,(8a53451dc71adeac65c824f8d41629e6:0.003487604,ba9197b8642324a70caf7ce02b52c37e:6e-09)0.775:0.003491063)0.787:0.003461367)0.925:0.010788751,(38e31ca2750cbd287be6825aaf415b53:5e-09,(21d50785c626b827627e97eae3fb5936:0.003506238,(f7f304664dddd3e8b3c3be217507c9bd:5e-09,1de65d52f215357e5fa458896185204e:0.003487729)0.784:0.003494312)0.801:0.003511999)0.913:5e-09)0.988:0.014275521,(cf2a13de6d0313e60fed3de3dee74900:0.00348349,666bd685546bcb573cc22a580883080e:5e-09)0.895:5e-09)0.869:0.003510195,87ef00c44475b7d9d8bf9625dfdb7656:5e-09)0.871:0.007117449,(4558878287f975c9d7e865cbc3807983:0.014579374,(6a3d77fa04fe1d06dcc440cc1661c4b2:0.014405592,120998f392db06d7a3ac6c318706732a:5e-09)0.948:0.014526147)0.766:0.00320389)0.930:0.010849617)0.779:0.006160482)0.705:0.003404802,((((((abe812612ec6395a535ea0b8d635bf36:5e-09,((b4e89fc41dd7553f63db605ced408c59:0.003509567,978f3d1603923e86992d22f2543fc423:5e-09)0.991:0.025575443,(9533a99e1281ad50997f5a062de4162f:5e-09,623facbd09f47a0cee9d6adcf820a147:0.003506992)0.783:0.003463837)0.878:0.007095172)0.955:0.011680038,((675fc9b9ef4ac3df93d2fceade6bb110:0.026801615,((9606f5b31c4365a210f062af56429ba4:5e-09,(3afe4e16e36e2656200f54255d5f6e35:5e-09,aa8192099eacaa0ed5ccb0b590ea5963:0.003483498)0.864:0.003506996)0.984:0.017883314,(c028dcc2c56eff6b6cf867336f6fdd77:0.007051351,7448044f1479b7f934baae15b066fd6c:5e-09)0.764:5e-09)0.786:0.010320467)0.876:0.007486003,(c35d128e4a507bb8cb542b0f9b5df59e:0.003506996,(4b0f2b824e25ef6347c829da26ffafe1:0.003487724,e05a82835cc8f1f9690fd7393a3291dd:5e-09)0.845:5e-09)0.852:0.006604648)0.768:0.003896616)0.774:0.002774174,((((11ff3ea259c58c6b24f00f866101fc31:0.003490795,d05fdcb1770f69f4cc8d26ad3f1bddc5:6e-09)0.817:0.007002912,(787a7aea269509054c1fb6e6711bfe60:6e-09,81b7498c90bc8cf230e55adf0bdc9080:0.003490834)0.894:0.010895857)0.991:0.026318627,(c589d2f1329036dba8f7734e42185635:0.003506993,6356e951e517d950b030a117bab8fc34:5e-09)0.765:0.003470387)0.770:0.00352013,(33e2ac5f16c3dc3edf12277bb8f06c50:5e-09,(((b57fc975baeff8e15f3ee25c176434ae:0.034686545,((1100910186924c248b3dd554438c760d:0.003582656,c9d2df1b6666ecc6ab88a2e2c4d1d47a:0.014246765)0.800:0.009718857,(0981c0a69622756a7a904cf6759b8704:5e-09,9e53c6fff61d7ba6844b648e3d879a80:0.014381438)0.767:0.005443337)0.901:0.017518246)0.952:0.029229901,(5eeed0148012aef6e8dd683f1694b15e:0.01111898,505f69bb44c1250089091764d508a2bb:0.021756682)0.755:0.007929388)0.864:0.010655375,(e1ef169cd87af6273049c6a4c7e86417:5e-09,da2a4afa403a2c0db793bf40f0a75741:0.014205645)0.585:0.003506994)0.291:5e-09)0.823:0.003426188)0.735:5e-09)0.977:0.0267993,((((((1ab07e97511c097dd527ff93b614276c:6e-09,8055e837b4573081c63470ec1ab65a73:0.003498425)0.953:0.010527879,(8383cfdca48a88c5cc858ec092e12768:0.006991965,0a09619773e44eb0672e4adffc9c8354:5e-09)0.677:5e-09)0.848:0.007024546,(9ae9077c7bc10f166e15b0f4a424ef99:5e-09,((7a98da1047f63ee78d02b71115e7ac32:0.00703945,((5ff3ff75d8438c9d9cc647379ea6328e:0.007052078,e0e186a27110518d54dab6e40981a79c:0.010711031)0.822:0.004197835,((552bc08c89fc57010397ce1880816b81:5e-09,(33d63a248cfa5ba28ec6e033c56197d8:0.003498432,(a3026d355ef04cdb5c2cdbf7ea904288:0.003498436,98b34cf7d242aa09198a0a324a3e37e5:5e-09)0.938:0.010527818)0.925:5e-09)0.932:5e-09,23ce733dadd64fa52817acf527997471:0.025141153)0.784:0.003780137)0.928:0.013177372)0.914:5e-09,00720b81f6d0c3247633d6510eff5aa6:5e-09)0.933:0.006991959)0.895:6e-09)0.994:0.036105091,(2bc980d44c4acc27b30e4011e412c103:0.003505038,(69c98066efb00485b3c79df0dbd2ab7e:0.054232016,(((94b573d0b9b7065e1c00f297bd42ff4e:5e-09,(e2968c03ba343a28046bf227e96ce92c:5e-09,84f0ce84679e8cdf647770e8b5331cd8:0.003506999)1.000:0.032675311)0.954:0.010609545,28b241c064bca34ac909c3756006f954:5e-09)0.857:0.003506995,d9b01940bf40e2ddeb87d97cb6d5e4a3:5e-09)0.833:0.006973561)0.932:0.01824519)0.847:0.015552114)0.719:0.007157132,((ef289d460d88b8bf99288c9ccafa3de4:0.040506583,e113f6adddfe71b390a0e01f2d048e82:0.018132723)0.478:0.004433324,13b1eda47a2b93d1d45e7bb10dd412b1:0.007769141)0.912:0.014558171)0.000:5e-09,((bf46b4acf7dde84ec6fe746b98b3a5ac:5e-09,24bb8570bacca2254d4c271fca1cd951:0.003491069)0.996:0.037770245,6168bb7713b0c664bdaa46ef0b89d451:0.018430305)0.782:0.00575503)0.997:0.039631601)0.348:0.00353596,((((((d9a7111471acdb8c1c9a79b4140503c0:0.014204225,(550e404d6001e453c3a439df3a611fb4:0.009696583,59f9440641e6fa5358113d68c35265c0:0.023341909)0.988:0.031159822)0.780:5e-09,(0c0e58776e8565a47448e768b2ceed05:6e-09,((42547ca7010371b03a9edffd57237898:5e-09,8e044c3ff380044144e6f4e78c56c159:0.007009332)0.570:0.007011081,04f3844e137f8e462c60b646ec5f0036:6e-09)0.916:0.003483494)0.813:0.003564327)0.967:0.010699478,((b63864cc536f32bc19bd2623b06e167d:5e-09,(001f6807eeb0bb226616ff5e05ce38fa:0.007019452,((f10abcfb58070db144ab557203b15112:0.01788496,(607aa2f28dd890de659f956df44edf43:5e-09,(6997da2698f583e0a97764a76fa0c11d:0.003507006,(b34086512a90c4c5fef3d13f15652755:5e-09,(875eee95124b46de36181259f41aee01:0.00350702,763172f84f071c49c2c9552b6446e886:0.003506998)0.651:5e-09)0.928:0.003487616)0.891:5e-09)0.967:5e-09)0.974:0.010624685,(baf18eec504bcf3b302b9d9e7e2d5c43:0.00349845,c80b2bb7dc875d76a5871db802c6baed:5e-09)0.830:0.003505335)0.654:5e-09)0.954:0.007010456)0.885:0.007214558,b1109f95677dea2789ee6f1cff8646b4:0.003372715)0.960:0.014598395)0.368:5e-09,(ef32663547932724f4ed56ad76103eaf:0.021664866,((0cddeef5d3e3ace6ae97b308cd66d633:0.026084388,d081924b5b6cd52ce994bfba5fe0bd4b:0.017854909)0.562:0.010785809,((((e909c3f6125a8086b3edd139151cef4e:5e-09,(3a4aea02a590f4bb5b0d4e9ec94e32a9:5e-09,895086077abf3a8054405bdc50242f22:0.007051409)0.799:0.006993345)0.832:0.003485315,((e0fcba02bafb1d911451f39172f4ccca:5e-09,(f3b0e55a7ceaf06fd14182eafead55ec:0.00701783,(57522b830a7d8791a8db34b545c4f983:0.003506696,(4e032fda1ff08f730226cf6abf4e633c:5e-09,01af0fa4a8772b30c3a1635f8c8c5a30:0.003482173)0.774:0.003495592)0.741:0.007056727)0.773:5e-09)0.916:0.003507008,((f01c0e2d99f2249e1ad4838ef4e7d7d4:5e-09,(2a80721eb8d2039ecb84f0d16d744131:6e-09,(9db88319b758070176b29827cab1c62f:0.007045989,b576c4cbd5aab7f918ef96bca6a6c926:0.003493413)0.777:0.003502842)0.927:0.007012751)0.839:0.003487717,2e224ee08a1cb6fdcb4908af461dc1b2:5e-09)0.909:0.00348774)0.258:5e-09)0.427:5e-09,42d2c553dfc2d966b1bdc9fd6dcc612e:0.007006689)1.000:0.033328284,((((c64d25cb0a0d3a4c092d60ab93ec7a45:5e-09,(eaff3a592157ac5c56826cbba0ec56fb:0.010769399,((1ee82f259a2a0da1dab3511483cdb1d0:6e-09,dd2ea4eafd269e3943b77ac6c0df751b:0.020071695)0.896:5e-09,(089660f224a8de834b71979c59a23756:0.003487737,((16c231966afad2999e84bbe541e6f4ab:0.010607373,739e185fa3498f2770c6c1b880ee71d7:0.003479398)0.936:5e-09,(0c457766cb8f9280f31e57ac199585d7:5e-09,((72d3413a82e51069cebd39282112cc13:5e-09,adb2c7029d29dcabc31c3d7bbfb10dda:0.003507014)0.835:0.003491073,(bc0112a226e67df4681701fa8df11747:0.001972162,53f9b59710451470b9ebf42b0088bfd3:0.00659727)0.773:0.001971813)0.916:5e-09)0.813:5e-09)0.915:5e-09)0.952:0.025313044)0.883:0.015864931)0.755:0.003805437)0.504:5e-09,559e915927c9558586820aa37d7a8b25:0.003466555)0.870:0.003484309,d6a283f3371ff658b3b63118b0969972:5e-09)0.961:0.01421356,(((4bd522a9ec6b41792a5da4be072be31e:0.01053477,0922d65092e3b35c346976bd3a13a0f2:0.007205686)0.750:0.00343381,(((((f7d776049da8126776402f64131eb14b:5e-09,46ef19cff4a811793cd62d3d03c1b030:0.025099857)0.990:0.027379501,(90ce41e10836c5381a395aba56acbcce:0.003134864,c067a2a639189d9cc32b8527853ba858:5e-09)0.969:5e-09)0.997:0.036111467,006f58c700eac5e6a1814f852b24a35e:0.018446499)0.728:0.00312087,2ecfee707b1eea825940811cc42b5bdb:0.006956739)0.741:0.003630708,(((a564bf8805fcb54bb0344285de964fc8:6e-09,((c0f86594c28c96167b4c3ef5c88238c6:0.010482109,((009a9f3f0ee682064b295dfba903d63f:5e-09,(a6f92831096926cf83b07d63e259c324:0.003511318,(ed8613a379df2ac18ebc662918d635da:0.003487614,63d6b51f58e60a71116ed801bf78accd:5e-09)0.800:0.003495164)0.793:0.003508478)0.888:5e-09,(73a9860f17679cafb7ab31f0fd14e53b:0.007088631,9085b0e6dd42a2c2bb01662a0714e9c8:5e-09)0.908:0.007105472)0.790:0.007079247)0.770:0.003447361,((bb4e6559fdb1f5e2f2690cf27695f918:5e-09,((a257a83c45c9d5a85b1b898e79addcca:5e-09,(087e639d638529fd9d680796172bd8f1:0.003491081,8e6ceee9581b232d5d3dd61e569602ad:5e-09)0.849:0.003487723)0.987:0.018050785,b0aec94de42a3a30702b2d247b24de83:0.003487739)0.011:5e-09)0.943:0.006997758,7f9a24b5f50a17dfb94311806820a3f4:6e-09)0.936:5e-09)0.863:0.003402684)0.984:0.017320863,fb86da07e65504156d35b76e206e4030:0.003498451)0.263:5e-09,fa962386383647c001a8bea83922260c:5e-09)0.889:0.006978226)0.741:0.003618713)0.993:0.029637026,((((ee97ca2d5c71f28c9cd3dd37bf8083a3:0.007173375,(55819a3aa6ca436950984f2cb3c72d16:0.033976064,(514d7c0ca96ad41cb26ca2a935ee1110:0.003506996,a28c51408bcd0319e6491a90d200f229:5e-09)0.985:0.030893038)0.817:0.009598436)0.870:0.006991958,23015a75c6e8ee639c840bf92c6f2b67:0.014512894)0.855:0.006880956,(c08e5658cc3f86624340770464ff6f6a:0.010587158,de4ad560f7b3ca5f7addb8b18c7f47ee:0.003492732)0.765:0.003513558)0.752:0.003413539,(0992c677a2564a6d9a0ab06d67c27eec:0.010460066,73254fd92f8e08a3946c8145e3b65feb:0.04102446)0.866:0.007231622)0.846:5e-09)0.222:0.007137729)0.849:0.007160717)0.908:0.014147316)0.874:0.011114839)0.858:0.007134371)0.917:0.016133496,(30ba3a222086ddadd7a2cb719cb86104:0.017967218,a92a1363f82d4d3ed1a98b8f4a1b617b:6e-09)0.911:0.013027823)0.258:0.003638573,(b88f301250dc5587af9ef3537dff6a86:0.017866146,5b11253934b41c0fa7337052eb526d2b:0.01401847)0.943:0.023804612)0.855:0.008580386)0.893:0.008752818,((464b9085b941dd1123ca3431a4a9c6cf:0.007095716,(82317623d1eea5a03473a4654c7c368c:0.001750367,(61f76d19155ecf87b145eac7948c7fcb:0.025898231,(6dbed54782cd64d9906a09aae60ef370:0.007105099,(0da7c5387736dce7e3fe1a6c261f635b:5e-09,4648f553b42830706d524ace51151888:0.003492157)0.795:0.003536397)0.740:0.003143493)0.970:0.018211739)0.736:0.001837862)0.923:0.010575954,(a9f16d72ec7833b6d477d7bda951a92f:0.003672175,(b7cff136b59e33f6a01506a9ccbdab80:0.015298188,((948fe1db46289184c0031d1a7f871200:0.031148183,0e449a5d014385c8c66502d20fd9041f:5e-09)0.904:0.010631251,(ed2628401df8265818cc4404657f6e08:5e-09,(4d96da8bfed4409cd44e5ac7743da89f:5e-09,b3ef35b1424761ddb59a89ba796ec014:0.033275313)0.966:0.029267991)0.894:0.010871679)0.789:0.006437345)0.996:0.03854157)0.641:0.00720457)0.855:0.007268064)0.910:0.011181931)0.892:0.021253351,((5e95720634f0e216815bed556366ae98:6e-09,caa0a621641ab4805bf290e9a72834c5:0.028224522)0.940:0.020186096,(b20f6ab86783fca756423f2b9753fd01:5e-09,(f5abdc1c5d638d1596f2827ff8c8ff22:0.010536734,907b49a1fc954084d0235842f7c87d5a:0.011311524)0.961:0.017879007)0.717:0.006888889)1.000:0.149288326)0.877:0.021595899)0.840:0.007787202,((24df4b57e0f650fb164f00e6cf3cf7d2:0.010160976,((d910845d9501ad38697005fc43e35835:0.005738345,68bd213f0ef8ee47f0737e36b3915198:0.009773559)0.905:0.015859065,(((0f85cdd2cf2d78521145f738ed909ba3:0.0,d16e54069a0ab0b5149128825527af79:0.0):6e-09,10f98200ae86951a622adbbd4195993c:0.003817456)0.872:0.010959719,(a9dbb8e200a344af17a9277dc69027f2:0.02253039,(62e110f7798e73d627a609aa14d8b4f4:0.016044626,065ccb764b5d56269ea550205e2ad15d:0.007573812)0.025:0.009231761)0.531:0.006261646)0.749:0.007045494)0.981:0.032738275)0.865:0.021425216,(4fcd3563cc4980272e899bdd22d03169:0.025476591,(b00c9a68e1fbc595639651daa750f5ff:0.071448938,((7ce8c06a88d2cedeb7a9e3ab93ee3917:0.003529323,d2f28ec490b468b105a789b6c44072ff:5e-09)0.995:0.044356875,((((((71fd0ffc8970375fd7b21c87de6b795a:0.00709939,0af6af2b825f0949225b0582425dcb15:0.010691145)0.222:5e-09,((f012adff66b723eb9eddf6946cd33e3d:0.029537158,1dd6ece19f8d200521703d40ca1d6168:5e-09)0.873:0.007118361,386baab7f114b4db96654768334b1674:5e-09)0.848:0.00354237)0.808:0.006476563,9b6ae90771956cb5f5904624dc88f447:0.034447812)0.919:0.014558683,69327e4b5a77e911a8afe85c82e29c35:0.001400991)0.848:0.010185628,(a6c8907f594735767a8586b01777af8d:0.022009432,(f9e0479a351ebfe1ae1d7c8abd10199b:0.01836427,(35abe320dff7a2cf394505b375e17387:5e-09,ce934b6fc914993bf684708023901512:0.010753275)0.738:0.003288953)0.844:0.009479767)0.843:0.009577802)0.972:0.022348832,(((2dae88aa851929161de1867bd6c673fb:5e-09,((41bc11a7a1809943f2fb08374da5892b:0.003522202,(c989b038a4292e302fb452bb2f47d5e8:0.007102158,(63eea194a671c9acd0d45d4567a6b960:0.0,63675faef02623a9acf82ad59f04b7e9:0.0,4a7b4347760c8f4750b01d30a6207fdd:0.0):5e-09)0.782:0.003511455)0.909:0.007101793,(ddc68f451fefd97e6f4667d712d76523:0.003483527,8ea5f55f5433d17cec68731a961faf49:5e-09)0.941:0.007046214)0.945:5e-09)0.924:0.003483478,(eac366765968bb33263241bddd474605:0.0,4a1d46390d0b7fbca3a1741dc694e546:0.0):5e-09)0.917:0.010630168,((f1af5193860f79c7c0ea78f26677fbbf:0.01059854,(a08d9b7d7ce29f0abc676e318a322a6b:0.003430116,(((3752aa01fcb06112e64e5e1d2d8164f6:0.001660388,3a2e54e8e328160c398867ec66d09558:0.001392967)1.000:0.070657091,((ae819128b53a0f6486dd37fd1ef4b863:0.022050852,(cb515fd226a09a43b18390bba794ac0d:0.007156556,(e9a49353c372834e7172d9bb0929e663:5e-09,21398edc7afb92413add25864dd991a9:0.003526814)0.759:0.003509761)0.865:0.007311908)0.868:0.01028551,((((c345c04705e1c5a70b4eeb24556bd5ce:0.0148139,(878711d3e9a7440c1b563ca42d0f566d:0.00149027,(da594933b3db51fe1a543944279cde54:5e-09,77e9ac6ed3b08b29604a3f3d91e54f88:0.008611823)0.906:0.005314653)0.749:0.00147766)0.987:0.027629996,(9dfb4ccaaeeed3cb6d2e1bda5a42c443:0.025689309,2e90d7063b57702b60e24081535c8fc3:5e-09)0.779:0.00538732)0.129:0.002391705,((81c16d81a7a9a1ef0b8d61f0ee08954f:5e-09,(393aba192d95eb2ceb7db45a601551c7:0.014597993,(391c99bc5abf988c96d149c4352ee255:5e-09,a05a0df77b37faba18a74a6ca9ca615c:0.003521463)0.853:0.007106969)0.923:0.010901717)0.911:5e-09,(((d989a69adce3cec76f76153b03676811:0.007138925,((f5ca10f5276e113db596670b7a5cd3a3:0.0,9eeef872e0e26ad9b604b72483b7fae3:0.0):5e-09,299b24634f256f46799f1142c20dc177:0.014396547)0.974:0.014456654)0.804:0.010756068,(0c5aad8357bf8807e6e250de90b0b7d8:0.044070423,a4e14de7a8eca762190ddd22fee253f3:0.007640338)0.860:0.007741554)0.900:5e-09,ea15f17ea4503fba5f89e200df9c3a45:0.007174823)0.988:0.021855641)0.993:0.036656676)0.771:0.003876978,(((26298a5700a2f30da104d52f9ba63a77:5e-09,(((6fd6a43ac35e9a25612ed29ae5866e6f:0.021835396,(f5c12f44b1001f8b50146078a604d1bd:5e-09,(430f4868523d30b3bce87aa3f4f7ecc8:0.003537482,8a263c995211bc44f69524b13e3083cf:5e-09)0.904:0.003552711)0.893:5e-09)0.937:0.014354136,(9aa182abfed47c51ffd1498eea42bb32:5e-09,(6864fdd022c689ccf5e1f5e57b26af26:0.003588731,95027dab2faff64252a4c026c2799f4a:0.007795579)0.799:0.003817033)0.993:0.019555027)0.480:5e-09,(((((dd8be9e564652d9bb53a88b73063f89e:0.00716398,e47b465ce72e48f4ac16c0402db98e11:0.007148276)0.772:0.003569284,(((((f88f9ad6a53c854ef967c7e760bb9fac:0.003543888,9ba70759e74b668efee1dec79be6ac03:5e-09)0.900:0.00353746,77c4d336a296017c28805dc0e4272581:5e-09)0.919:0.003552689,01f856d6b7918dde3bcbf666c930709f:6e-09)0.995:5e-09,(5427e893ed164d04a635fd5ce0eed08e:6e-09,2d03c31a79af94f6e0a7d802d27927e5:5e-09)0.856:0.003014383)0.401:0.003006483,41a5472767ae986dba55d80937057421:5e-09)0.922:0.012246534)0.734:0.008098602,654a43d62abcec59112dbb5751eb6c1e:0.00352193)0.851:5e-09,fe9b7dfefe4a401b0540dedaa0ed90fc:0.010816537)0.503:0.004008814,84357d42eecad01e2459a78a76e1dc2e:5e-09)0.940:0.008115733)0.469:5e-09)0.945:0.009517896,448f4f7bd7e7425baff31055bfa66496:0.011569447)0.018:6e-09,(0e0f483758c7646dcc80571181e148e5:0.003469687,(9b52bee20eef7f8b33d3e9771510c503:0.021888468,eb6a44387aeaef67ac13ccb4c1c9c5a2:0.015513941)0.953:0.019844423)0.947:0.01542077)0.327:5e-09)0.871:0.007609474)0.170:0.011084013)0.805:0.008301236,((b6598a1cbe1617cdfc82e8321505fa68:0.014535201,c52881160e9274da82c8e93b64568017:0.023426988)0.882:5e-09,6a817ad430bbcadd29c75840b4fd25c4:0.018193428)0.259:0.006568292)0.744:0.003899428)0.975:0.014564757)0.775:5e-09,(07bc6143551e38126cbac2eb9c5f5a51:5e-09,((c008e7aa2d86ce87c681d65c14ecf7e1:0.007085042,298e0440404c6f581cb95f46afc97674:5e-09)0.928:0.007024631,(2e5892711a86328236d8a830b03a7996:5e-09,(e103ea1d4d8db55c17754f98c6083671:0.00348774,24def36a3bb5f96ec0022e6c4a0f86ce:0.003498469)0.875:5e-09)0.955:5e-09)0.981:0.010589249)0.818:0.00346938)0.936:0.014409115)0.865:0.00762632)0.977:0.031031369)0.903:0.022579258)0.980:0.038752143)0.743:0.006396271)0.744:0.00428921)0.993:0.051718395)0.943:0.036981654,((((((4233660c5fd47ae91340a1823f4a3d1d:0.015652685,7f3a22eae9a00e46b122239ba2241982:0.007506024)0.869:0.014667406,(393c7cfb3e26252d0bf1e9579bc21c6b:0.031779148,(f5a956a0e3dc408247cece2af7942f3c:0.0231716,4030611b44778404b966573c50013ad1:0.058250253)0.837:0.012694558)0.647:0.016461287)0.602:0.014152409,(be9925a8a808ab3d52f8c0baa7019f5b:5e-09,(b388f703f8489ce6db6bef370c7f5571:0.003754387,3a3e40a45d7886bb42a9a3324ff6ca9d:5e-09)0.831:0.003751204)0.916:0.014571403)0.829:0.008495868,((((((0239a2d465f15f7928ab3cd8d4c7f314:5e-09,629d4d2c601a36133ec50a5734187809:0.003768525)0.995:0.063607127,((640333b179400e548f9984e79cc1e361:5e-09,(b9240d87507c5ebd6c1d15604e8b4eb9:6e-09,530a97d87309c96598b6556083c1c0bc:0.003752551)0.987:0.02318173)0.752:0.001762933,96cd24136af16166ed3a4a7c4452942a:0.002112208)0.937:0.026235389)0.923:0.03489774,(fef3b94aa4460b146ce9689cdc5e062b:0.032236094,(1ad46be667af259d9f853be1f961a427:0.06398651,9ca755debbd46b71d00f194bdfc271bd:0.031997773)0.833:0.025539365)0.091:0.005868422)0.919:0.01992836,(((7799a35633f48ff590375368df481e57:0.085163329,(fe817f5d8553d168048a09e0529b56c1:0.007173352,ed170ede1f34d4f452df72d3228dcaff:0.011967385)0.996:0.054493743)0.782:0.012808294,(0c8e53cee2142dc7c1119c44f8b1be44:0.011917389,(f7d1358034c3879fba56f73af2fc194b:0.003763856,((((d8b08224cfa3976f14f62aa403a5f40e:0.0,b125969bb57accd26613a1f306eb5ba4:0.0):6e-09,cf5f5b0e1d7cfe35e8104c0931097019:0.00376031)0.617:0.007528945,((3cace60c5db2eae87dbef760a5d4f46e:0.01150993,a513d7d15ac7bc4c7684c7cc5137daa2:5e-09)0.942:0.024393638,(7ca30dca2a608a38a0186e09b2041457:0.021596401,05118105678d9f5cd7bfbc909c63e960:0.051349627)0.844:0.020492263)0.995:0.086097437)0.903:5e-09,d3fe220811cfd395b2a070addde8b237:5e-09)0.750:5e-09)0.986:0.031624714)0.751:0.004211146)0.962:0.02829471,(a7d6a81994ef3aad4c3955ad6e0d0d43:0.032130756,1631232e050ea713da33840c3ada5254:0.011739315)0.982:0.031770951)0.916:5e-09)0.874:0.00760798,(b87d8557bde54cb830dfd2daae75e86c:6e-09,(bb3d84b240f6a722e1ccd7e264f60a67:0.031166627,(593221fa1361d145142819dbd57bc7c9:0.003754063,5cef447d09d224aab80caa35d652c3c6:6e-09)0.725:5e-09)0.357:0.003765499)0.908:0.008112907)0.893:5e-09,(((e0aed1c767178a805dd49d406c24f1cf:0.003773964,1b39cabf169c7bc013b55cc742c45e79:5e-09)1.000:0.075999005,7221642741833d0a46fd3e1ec7288f7e:0.003309779)0.782:0.008229143,712a437f7ea945653fcdeb0ea632bc29:0.007672318)0.949:0.02285297)0.451:0.007952346)0.930:0.018660569,((fa5380057e410b66b9eb02d3c067dfec:0.008064944,c34d9df7463141c78a6d17fdc299f96a:0.015042159)0.984:0.030269624,(d041365dc074f81835609e66e8478fda:0.035653181,(c49533488a4efae23ae02b3175b28012:0.07462672,(((((7b04339083d98799e85db5ce036a7a11:0.031304669,(e206c9c3561e9e0d4fe68b82d0e84a38:5e-09,9c5fa30bbcb26454577bc67bd253f958:0.011395263)0.950:0.012033588)0.560:0.001305525,(3e88133dc6df64dcae5766c2cc785395:0.01112928,04e7c2d59a41b697aa5b41b522597e51:0.020296888)0.906:0.015071329)0.888:0.010827838,(2af934dc181a42d0f497f0f341de68e9:0.031863645,(caeab92906ba5a282983a9e9f5963163:0.003760307,09957277ae3cfb0efbdb0fb5137a003f:5e-09)0.462:0.015175306)0.609:6e-09)0.926:0.015236565,(2dda41c14c0790a78e8b3d01fc2286d1:0.018622402,fcc72d39631eab53f53d65b7d6ef3448:0.008411639)0.886:0.015571001)0.837:0.011405633,((0896c6ad9a44462f953cb4a6a19c197a:5e-09,(22a7ce867c70a8a66fa3839e934e3f99:0.007605257,(037d5167ec9b80f65f3c143e110da467:0.007605257,9b9e104fa4232f002f703df5df342229:5e-09)0.877:0.011365923)0.900:5e-09)0.905:5e-09,(c7d5a80a7f7266d42ee19f8f82ef5987:0.011517627,(5ebe67f45fd1ba35d3f23b6bbcff4ed7:5e-09,(09e41eb60ac005cc8a8d9f8abfa90de8:0.003832516,(93bdfac2b65f22286a57e9229f41a6c5:0.019090099,(db5875934d4cd774c256ca04a130b75a:5e-09,(a92972aca630a7b4edd8f354398334d8:5e-09,(5bdc2a1eaeffc2a4690f6bcb3656b856:0.03105906,edffa738ff122c965c0c69639a0703af:0.026650711)0.935:0.018075706)0.854:0.003754188)0.662:5e-09)0.910:0.007655575)0.782:0.003734385)0.760:0.003748688)0.840:0.003803527)0.298:0.011844901)0.867:0.008390244)0.810:0.008385088)0.740:0.011904257)0.907:0.020999666)0.255:0.003665989,((b34c65bb444306beb816340a40e4a2a0:0.027060035,(((((((012f13a0ed2aa350d22ad39904d98f59:0.0152639,(9dcca90d5265f50368a28df0c660c4b9:0.019272578,((cb0bebacdbc77f2d10ad055184d64ba3:0.003777001,b8c2e5e6b2a6dd60d642125b50e705cf:5e-09)0.088:5e-09,(52b9749ccdf37250c835477123135cfd:5e-09,080887901113ec3232fe175c4af8bd63:0.003758756)0.872:0.003761972)0.863:0.007654676)0.906:6e-09)0.219:0.0075794,(eeb80144199dfb33e417c780dd8a56cb:5e-09,550f50526407d07e73d1d3425b575a59:0.023285134)0.975:0.027602017)0.971:0.026118586,(((((6f0f962dd82a4835909ad4ff4d9065ec:0.009363318,fea13f69d61948fc52fbd2199fc30293:0.08054088)0.768:0.027342106,(c4b90cebbbed33d0a4edb27d8d11fda4:5e-09,28721fb6229fc2595eb1efffbfb70048:0.007528631)0.991:0.062347571)0.595:0.019306369,72ed63a5f410f1927f654f31d449f9a7:0.058047172)0.497:0.007391909,(a0dbcb1cd1a8ee5402516785d127874d:5e-09,(b0f1436160136b0ea45542501cae021e:0.00763091,2f293e0b200bf764363f95ed47285e46:0.011636492)0.950:0.011578662)0.909:0.01778358)0.932:0.017726959,(((((3317af17957af566e122532ab602a422:5e-09,(2520906df7ac7867a9c06b7837461aab:0.0,d28f40a5bf8ffe8f3a0101cb14ea1753:0.0):0.003760815)0.973:0.029361251,(27c8a9b6c83f2697ddefb8ff617a3ca0:0.036124171,(12402a3bc2ea9a38403ce99e096f860c:0.003768839,460eb198d65970f7f912ca427b475098:5e-09)0.995:0.041100392)0.842:0.008016328)0.869:0.013979329,(((686a003a2643aa42067c332ca74c9211:0.019720763,((043d0dd93e8348f867854edfb1f54b43:5e-09,9a8d81b4b4356983aa356103c6a69749:0.003774189)0.787:0.003954565,(3e9875962181eff712d3489e172db04e:5e-09,(53b95c9bd080b7f76deed2518507dfa3:0.007574836,c90bbcc26f3c5f3582ad86e615058869:5e-09)0.999:0.027555367)0.779:0.003642201)0.749:0.003596408)0.882:0.008039679,(b3ca0fe58010833d1a09d33a02f619d9:0.001763791,(a888e76f3a235615a956a24aea418084:0.007561517,259f4915f994a85360119d739536cc4e:5e-09)0.776:0.002228475)0.954:0.015113891)0.093:5e-09,(0819598a700e355425a9efc2a8ae5e63:5e-09,((aa751535e84b304249181a1aee7c0266:5e-09,2aed1297a2629a88836d330d49f26add:0.003754423)0.867:0.007587535,f03fbd212e64644eb220ec5e5e1f9a75:0.019477106)0.083:0.003818233)0.887:0.011518448)0.958:0.019799036)0.965:0.023734965,711817a81e3dbc6886ca3ce49e992ae0:5e-09)0.948:0.019542943,dd5b9a3115bdc479fb17dfbd4c7ce600:0.019467125)0.896:0.015077544)0.206:0.005740003)0.949:0.025370182,beab5cfe5d012045afe719995a0c9879:0.037342543)0.079:0.003829869,d54c9c84daab41b6e0a2ba8c30506efc:0.064852153)0.853:0.009353031,(bc88bb8f2b598cb99f9d1cfd1e906c40:0.062182633,(c6f4b2837e4a3706cc1004f1a6aa6fbf:0.058038393,((((3a49963420f9d32dbb772059e0a33333:5e-09,42b953959df2b3d90568da1741104f74:0.011372123)0.998:0.039705262,(c3482274cdc09d39f9a6d2aebdf30445:0.030387763,(1b5db7f1ff1e8a2f013d74886a98d07a:0.007468095,9dcecab801b2e92ec8c0298a62a955a7:0.007741183)0.978:0.034559405)0.825:0.012164156)0.377:0.007474423,(503cdfdd8b2f3ce9c357ce2bfa0fe8cc:0.003769186,db96a7a8af9de21a84d28ae01b75f539:0.003782234)0.954:0.01436084)0.969:5e-09,(bc046c98bdb858b3b825e4deb47325d1:0.009271403,f4430ddfa1ab57d968f962d4f98a70a1:0.026102932)0.505:0.015123497)0.626:0.018856371)0.292:0.027502966)0.708:0.004582247)0.903:0.012589437,(357ba6ef6865789cb269e58f8d7d3aab:5e-09,(0b24594ece5b705ce69ff6c2876b4748:0.003777331,35302ea2aa1dde516d497ab1c90dc5da:0.003813591)0.798:0.003789177)0.858:0.011245659)0.209:0.008282665)0.904:0.014192898,(a39fec15a42710765b85a53d7089c523:0.074750288,(((1f70bf896425bf9f5c1b1ddd78acba63:0.0,344e1a83ea3d2347909518b8df9b2ce1:0.0):0.027686036,(459812d650bb345c57c6ba469df380f5:0.086914657,(483e9c374cc6467d93989cac3964cdee:0.003768836,5e64d4b1b37572f65384653282f5e2c1:5e-09)0.959:0.028031533)0.772:0.017965315)0.874:0.018043309,(386662d0ba28f3de70651d819d71adf3:0.031615887,((2326d4d7c834a385cad5de90901987a0:0.017564567,(((c869db261cffc9f152d960926404a4f6:5e-09,(5aa270eae3b482b3ab2c76a48fe06cc5:0.007545232,(773fe5865d6f84c58f6fe2a0b64745fc:5e-09,1a16aed844220d59fa34fcc5cc51e11f:0.011393727)0.980:0.02310635)0.976:5e-09)0.967:5e-09,(((e3c0acc4be39a186d1069ed0fd527a28:0.007129555,((9735355bf0c9ad41c654d03b86aca5d1:0.019413342,((6e7ee0e3e4a8db294a0d0537ed04a601:0.00755806,((d3bd0e6f26e442b10c12f31135a1a641:5e-09,8ab4938ee3b7f300ed985805b5358186:0.007578931)0.835:0.003754943,(1420901879bcc6f1f30d38a1a69c3fa9:0.007578919,23dd21952bcfb67648c6b972ea2fd6f6:5e-09)0.915:0.007573793)0.000:6e-09)0.896:0.019433326,((2596907d4ddbefbdc20cdd6bf429125f:0.0,e75d7690b82f6fb340be3bde209fe74d:0.0):0.007694898,(50e55d07c345aa8bd7edeb6a5c33a9c3:0.007529175,1578a02291837e1c6aae2d889b860138:5e-09)0.770:0.007604195)0.915:0.016037561)0.000:5e-09)0.912:0.019648628,cc8fce94fe45cd186ab34b8d820b7848:0.039621055)0.539:5e-09)0.954:0.012122846,1c7e220443767d39bf5f2924004d5ae4:5e-09)0.854:0.003751136,20124f920b972ec7c0a0a60f22ef8b88:5e-09)0.956:0.015267917)0.971:0.032483189,(19cc4b83f59c72e570febea441e9e8ea:5e-09,c0dd6758dd4eb47e27bcd2b86dc24a06:0.00376387)0.987:0.040935474)0.719:0.008907612)0.904:0.025296854,7734841d18bd4cb07af235512f2b54f9:0.032250956)0.691:0.017878516)0.702:0.006802892)0.723:0.014760536)0.164:0.007672376)0.757:0.006426947)0.974:0.046989164)0.775:0.031880945,(e697c27e6acfa7a960b8e44ce1a57baa:0.03240837,(8d63244e1ab6371fd24c5a18482dca5b:0.028424163,((c54eaf42c87ba812d08c4c9491ab2f96:0.0,c2617caf19bd8a81360a1113edbb981f:0.0):5e-09,262a1d8675af67205bcec4557817ad98:0.003763878)0.937:0.028020222)0.924:0.034966773)0.912:0.030104409)0.957:0.036974076,((((701e9ad90a01d53f16774adfff61c6c6:5e-09,3d7e80d08b8acfd6a604545496e29636:0.022705743)0.963:0.015887055,df6bb11a86fabeb27946e375111ec9b8:0.006383651)0.881:0.009011487,(cc49b5e7b79cdb7414680b184102ecbf:0.011838802,(e5b74c4e99f8b98cea94323c45c71d55:0.015317344,(43311bc637e982b9d878ba0b0dbdd124:0.004054358,008d45cfafd97f6e1805922bb09831a5:0.012467408)0.944:0.01115809)0.952:0.012074998)0.644:0.002338898)1.000:0.095272553,((((d72955cec26e5375bcd3970a7bc17a0a:0.002794302,(23544e8bba74dcb137d55fc001326a1a:0.005681362,(fad70d059c5934c1e65760ed0311bc96:0.005492772,ee2138dac4493647be59de3e437c49c4:5e-09)0.906:0.017366804)0.751:0.002647923)0.787:0.004177609,(((f94bb64218880396b28961d7d6bb573c:0.002677819,(3a15b7dc760a7b548fb3d3c0c76a7673:0.00273581,4e9c59c4435729bc4956c04140d4a41f:0.019918171)0.932:0.010982713)0.000:5e-09,90c63adf3e06e92f020a72a36a5d5f39:0.00267628)0.980:0.034357782,da1cf7f1ffed68d3fb61e0812e9342e0:0.052458055)0.922:0.01819412)0.000:5e-09,((52efdafc8a8c61261ef7f74112370802:0.00549282,0f208ad7b2e673da4c89654f7a82c4f0:5e-09)0.816:0.002717846,(eaea868502abc8fd50a103c59b0ab577:0.002718092,fceb9f3950cfb1c30f684304aa54afef:0.013908706)0.696:5e-09)0.758:0.012644161)0.998:0.060439892,(((d1c754d008a7659fe773453944927f16:0.080033398,((2c768d7666530c96d0e1c43c36627f49:0.020832932,(((fc2686b0ea36108a9beb9b18b3b5509d:5e-09,6556113761ce7f2d1721a0a6790862cd:0.010933953)0.896:0.008108443,(901ba04ff28544632bc7289b736e6f2a:5e-09,(a99dcbe159960f1ce4b7a5e7a1731522:0.002702761,(ff6c04aaac10e45550525e1fe795cd6c:6e-09,(34a8abc7fe8d7b0b50ed3bdd4f9e5a7c:0.002685205,8155d20522bf39858419ef2028f76e50:5e-09)0.862:0.002676609)0.781:0.002668564)0.957:0.00818899)0.899:0.008507739)0.935:0.0160598,29e62508cd7fec8034cd3f52e9d3928b:0.004264237)0.182:0.008232993)0.881:0.012501003,((fe2ad3a99ed917945324017765e7cae3:0.010921559,b6d7a6a4a9a084a91d9bff909ed20b5e:5e-09)0.761:0.011659622,(d90a21c78deea65711696507448d73ae:0.011769145,(bd82bc8bbb32b2fc62022640cb526650:5e-09,53722886938b9137d26c534dab690087:0.002680239)0.973:0.022926737)0.586:0.006212938)0.901:0.010523341)0.680:0.004628545)0.842:0.009507739,((((05f947ca8c3ffba924a92604dd194bc0:0.002684511,958865179a937aed0072f9b9941abff0:5e-09)0.999:0.031264773,((176347ae13940e62fb6643a8ab7e9c64:5e-09,(55279ad3a4eceffc11f5ff1f8bd1624e:0.005432835,(e1a4b52e3ca343cb08da85ca47d397c2:5e-09,((746f442c946fecde865a399ef6588bf9:5e-09,(4dc545ec388b7fd480ab0b81d78775ba:0.002739825,b8cf351efcb8dbd3818a4208b47c38ab:0.011006253)0.908:0.00817063)0.917:0.007565363,0962f5c9cedde5b0d68cbabc584395eb:0.004392363)0.791:0.004319187)0.871:0.005473823)0.888:0.005434358)0.834:0.002700707,((da7029dc40e7747e8b359287aeb13500:5e-09,(62e3a2b64a0f5054694d10ed555d3457:0.010959672,87395179d90af36412ed80606961b8d5:5e-09)0.904:0.005379888)0.993:0.019709773,(90c1b39442165e229448732f26f984b4:0.005381733,59f4a120953c4635be9f08f1a9caa57c:5e-09)0.757:0.00355706)0.871:0.007670528)0.000:5e-09)0.933:0.011100128,(((8792b7bb0dd98280938c75d856d0b526:0.005782581,(e15b5e576a95493671d764799fa89558:5e-09,21480358c7dc3f0941901a56ebdba2be:0.008161408)0.752:0.002301008)0.443:0.005416171,(709d2532cea39f6d68150966df8c048b:5e-09,(((84b486b73f034dbe1daffb98d16df64e:5e-09,cc45929ca412a345e28650f0bbd4be0c:0.008148896)0.760:5e-09,(((((f8cd44d16accc3b7e9480b47180190e5:0.00264752,339dc620b489b90a4b1766367e109a18:0.00272632)0.982:0.013891432,3339d9135fdfc49b1b4fe8b92efd205d:5e-09)0.756:0.002670203,(f5926675b1a89a69b2661f6ee2426ff8:5e-09,(b5b620a9307d8170b242c75776d350e8:5e-09,(4247076029a84a7e722874e4e9151071:0.008148888,(174d143e9b5ed291c57a13bf238dec7b:0.002688904,0541ae8df2fea102219949eb1f278a91:0.002679141)0.267:0.002686942)0.746:5e-09)0.975:0.011064338)0.945:0.011031694)0.475:0.005436136,77345e589fa05d0238e615e70a0b30a3:5e-09)0.770:0.002685106,((ca109a2e1fda95e488cf6ea041be8390:5e-09,(7104f56f58ae53d001f21ffa07d858f1:0.002696605,839a01d1ca7630bbcaa51e8754dcf26e:0.002675382)0.901:0.005422807)0.906:0.005415502,(((2e96b9df921591606ae62a2e13130920:0.002685129,66fd6e55a5830cdfec064cac5d5fa0cd:0.002676597)0.778:0.002716802,2f2a4f95738f13ac47c96a9de290aaf8:0.005403999)0.788:0.002664095,f76b5535a968f48484235602b0fe2638:5e-09)0.793:0.002676255)0.774:0.002689396)0.767:0.005407205)0.918:0.008113571,((9ae5845af185eed04d36cea7d9d7b91f:5e-09,((4972009f761b8ec6f5df7c2696e6278a:5e-09,83d8e4922806fe793c6bacadcf6936e1:0.008079241)0.883:0.002685204,4695835b3c8a55b5d17ac06ab49ca8f8:5e-09)0.969:0.011044142)0.863:0.005409535,3c64acee6462b5fea41ec13fc5fca62a:0.005363312)0.101:5e-09)0.879:0.002685418)0.986:0.016135887)0.000:5e-09,(3f6c992719e090f6623277159bbdb709:0.027113895,((((b59fe4d8fff9e1f960e0de2ac5d01b8f:0.005357747,ad9a987ad5b5f2da73daa4d0de567854:5e-09)0.774:0.002728624,(((038566608cdf4203d5e183b73549cd2e:0.005357747,18ad9a58e5cc11421dae5b45737c1145:5e-09)0.928:0.013086705,((8fb77ab9e6149437df0466aba2f34a17:0.001511943,(fdc14ecc69a54f7c03a07bd7d465ebe7:0.00270602,(bd05a337b7b4da67cc0eb7bd302382bf:5e-09,7800c3fdf7f19576be64ab5f45e33e88:0.002692966)0.776:0.002676241)0.896:0.006653739)0.860:0.005563392,(2d0b4dc5d3ee508e9c3248855eeb9ffe:0.001069997,17e9cbc06efc892c2a81dc719783a638:0.009892664)0.854:0.005537042)0.854:0.008294133)0.874:0.008436517,(620486f6ad90124e579986fbfb68290f:0.005357746,48f9c1558dc324cff32f43599eafad1f:5e-09)0.948:5e-09)0.883:0.00546206)0.737:0.003788525,92595ed0728b43c3a149f7100a4ad1a3:0.028424118)0.923:0.015066664,(((((((4ce180de3af458d90ddc9b456d6433d5:0.008651156,a2b95b4cf9b1206daefa03e361f0fb06:0.013304369)0.888:0.010050435,(5ae1df56695ceea6e6fe5fd64aacd9ca:0.002669563,45a7ce3f955fe490f4ccb92a5b8e0623:5e-09)0.935:0.012849701)0.990:0.034590627,((86add898eb5788ac4b7ed2b67e945931:0.009836659,((8f02e1ff8fbdbf6c2ff22c6c6db96835:0.00271207,(66ad23f7936def6a2e89e27f99289bef:0.052936114,a2077e54112b8751bd465ad48050878e:0.020447335)0.918:0.017282065)0.418:0.002668525,(((eb34fbdac549a1f5e5533654988a7203:5e-09,(2903327ed3dba60bb46b025bf337bec6:6e-09,cf58c635726138f19fc4143b20aa3a8e:0.005386264)0.975:0.010824777)1.000:0.034109265,(962eee46940f9ae4997959bb34b531fd:5e-09,(546d9518a9da1987f76fcf20abf4b103:6e-09,(40c0a6fb8c6df3d5aa023dfcf336a634:5e-09,46376d03145aac311c48c290b0eeb7ce:0.0026706)0.960:0.005386262)0.963:0.010824797)0.915:5e-09)0.961:0.008145306,(423da3e1fd1b719df58f69c170da9d98:0.025360449,(6cb63d904817e937a7396ebfb96f114f:0.002418232,(70b2b72f4d7a7958955c78679d62bd93:5e-09,(125e49b6807b668f8a506497ba5c0d92:6e-09,8a160d7d12695d05d2eba8d89b51d012:0.008151512)0.863:0.002673955)0.883:0.005692045)0.964:0.014137922)0.719:0.002761407)0.904:5e-09)0.932:0.014874062)0.789:0.016679531,(6082c2c19d79bceb50659ba50670eab6:0.010926113,(0c456d2c24d5e242e633e78e2b4aeef5:0.006889767,(2009619e7df6e001f83ad7701e3bd4d8:0.004178853,cb1731fe642a8b4cb0e322fb2d17f116:0.003897779)0.571:0.002708538)0.498:6e-09)0.421:0.005409757)0.882:0.015427967)0.608:0.009495838,(d102e9e1d53d08546ced948e2f545a5c:0.002672651,(a853214946a5e75bb039ea996200af30:0.010902752,d78deb45d5aaa601b1e8f81b20a79906:0.005389346)0.583:5e-09)0.943:0.01610405)0.949:0.015495442,8785b995bbd690f4e7e3d3ab71346768:0.002674925)0.557:0.005466898,(1bae9fe55e6caf3f9ddf37a668270ca1:5e-09,(((9f89cd0fdc70b2f2c5f3252b8c8487fd:5e-09,(((5fdd93d1c11623d2cfdccc6c080768ac:0.005370314,c916a31c17375c581f7e7a03dd6af4fe:6e-09)0.210:5e-09,416111c3646eaf126cfff12d1e1ade1a:0.008076561)0.915:0.005380698,(1d4e7a309d10a0b0cdd2f87c9472b54e:5e-09,8d20dd273f168a31bc2547898e20aedb:0.002668262)0.954:5e-09)0.973:0.008125506)0.892:5e-09,(fde3f8dc037366265a4148036f7c5669:5e-09,(80c6aef405be75b5514d7aeebdc282f9:0.002672541,aee4d536ae3e7db0f99a2d4f67183045:0.002687888)0.913:0.00539705)0.933:0.008107729)0.881:0.017294093,(e482f85f0e655f282c38bad0963637b8:5e-09,(6be9a489f883f49b4bce48ba5b34b5ca:5e-09,90fb8143f13c34a153e7323fe00c50c1:0.016574306)0.970:0.016565837)0.996:0.030165529)0.907:0.014216864)0.512:5e-09)0.943:0.016415845,(78962440f72d35daf01354a103036354:0.005624995,(6871bcc42c0ba91195523853f1e035aa:0.005560769,(181ede0255a1b68d53f03b6fe39f7803:0.013696224,e465b88d1ab8f81dcefc4d4ed46341ef:5e-09)0.984:0.023156847)0.828:0.008491643)0.793:0.006243505)0.896:0.009397633)0.434:0.004628541)0.238:0.01162192)0.864:0.005939419)0.673:0.003584789,(2212ddb33c549af745508fb1ebcfeb4a:0.002698131,eef7fc31feb013d9ada498106db42f94:5e-09)1.000:0.062140994)0.884:0.012966273)0.952:0.032144492,((782c1f950ccd17a50df13e0efeb4b2ec:0.024706952,(0ed0462b2d147f69ae51571c293cd55e:0.003765808,efce66e6f9215a3651939173eea87e5d:5e-09)0.861:0.014772664)1.000:0.088237198,(5b9fd28464d8ff7fc4bd53a055c84069:0.038521022,(((((0bf23686898f3f3539df09433219a80c:0.0,fb297b829eec6a226d8b2e6fa1a5ba41:0.0):5e-09,275b6f5a4fd0b1933153849bc8f032f2:0.01391391)0.913:0.007477957,((15d7f34e3471b318e3e47e6f963d766d:0.013913875,62432f10eb8ab18bb1c5352fb8987b6b:5e-09)0.969:0.011202932,((7b9676ebcec213d7678f8cd1753a3798:5e-09,((913258c23d64dd02eedf29eac9dc3b52:0.0,959ed4a9d76224fe7b7ae68c92d691af:0.0):5e-09,14c16d514b86537e972c04b03fd86ac0:0.013913973)0.937:0.008281076)0.956:0.008230321,49cd9e0a4ed62b3283d2ab37cc123dff:5e-09)0.767:0.002715135)0.767:0.003524292)0.725:0.005534581,((((((f778f74d0957a2b646974af1741d0443:0.002725348,(((acca0494751bc66b26cfad0a0275641c:5e-09,(25e9238cf55a70f708f5b2723a638d30:0.002721974,89f2f3c77ff05751e6f57a816587c42d:0.005486556)0.787:0.002721268)0.895:0.006454198,(890993bfd964e2749764c38f32bbba01:5e-09,(((5f2e4aebc558e6bcec3fb8fdac5161bd:0.017025066,(e674542f77eaa8d552115be3bcce0bd3:0.002676122,(d57c36db2027ea8a05d78972457c98a4:0.002722475,c99c4367cda8aea192f0bd8049f3c530:0.002729786)0.760:0.002786265)0.668:0.00269297)0.870:0.005553175,8598bd973a1120565d26496ccccf09e3:0.002675988)0.870:0.00554559,ef064b57888131d3b07d1a1b8f10773e:5e-09)0.950:0.008229594)0.958:0.010146283)0.788:0.005514017,97065c4f0dfb5f5c291e8ab733dfb496:0.004543772)0.764:0.003690328)0.903:0.005488417,677d0a7265b751f59d36f293aba60f4f:0.008229602)0.277:5e-09,3bb4d18cfec9b404e94d9e06c3e707d3:5e-09)0.784:0.002820451,(eb8dc5523f79d60e2272270a54ff340d:0.002742133,((((622e12719283e7f03b9eeb423ca0c39a:0.0,c8b9499663037240049e73ce4d26762d:0.0):5e-09,89a6c6983562e967fdf31dea0a91d7ce:0.011073631)0.932:0.008326136,(1d8629aefc016c41e225ea6aaf0c42d9:0.005457185,1cec4b52e72c98fa994c5847e7b04926:5e-09)0.776:0.002740707)0.905:0.005506693,(((809c0fa4b71c34d6ab912ab8ea3131bc:0.005447974,3ef48ea677a4d6b767db0b422108ba73:5e-09)0.984:0.011006933,56bc7cfd4afb9bfa4e42f02772a94b6e:0.005457189)0.719:6e-09,d9cb0808b65a7597a6114f85e7cad630:5e-09)0.925:5e-09)0.963:0.016795248)0.961:0.014096885)0.756:0.002789714,((65efeefbfc4285e2a05cc8a6c0486702:0.002711697,593a96fbe388a21f64b0caa7fce07ce9:5e-09)0.972:0.01452984,741af4127927018b982e231cdaa800b6:0.014482592)0.704:0.00209532)0.930:0.008398588,(((faaebeaf6002ae3e201c26bdf56c2a06:0.005465106,9e444d4ea8f278e28483abbe23b5b07d:0.016666906)0.718:5e-09,((389aea1bcd8073895632c88416a7391a:0.008350268,3bfb90edce1c2ea007700c466f92c9f6:0.002707111)0.942:0.008341242,((((376909fbc833fa618c0e6d3d387fa2ce:0.0,cd7d4f30d1a0a3a55f5713c2b4141067:0.0):0.008892318,(e8bf593684c4852bf89536a174089839:0.002290881,f5215c74a7fc7596df184361ecb79173:0.009014474)0.764:0.003184363)0.704:0.002090096,85111f9c6e3ced7580a4c6b30c2ec41b:0.01133369)0.892:0.005723399,((9bc9c8577a599f0ce90cc595f11678c5:0.0,9890436bf77fa595de3c0c447cd26d89:0.0,0fc5350b0574601c301f88050c497fd0:0.0,7447b28e0b9eea630f4b52d8471cb6bf:0.0):5e-09,(590e87c3962a90ed9bd4573711d341ed:0.005510522,562b4cc5ec82a036218f535e945da17c:5e-09)0.297:0.002712019)0.741:0.002551681)0.662:0.005681088)0.876:5e-09)0.897:0.00547357,(e8c80feea8cfdf7eb2ef40d2e4235d0b:0.029378084,(38b38adb761b19c21385850052891257:5e-09,(e3e46f30a2a97e40cb9c19422b4b54e2:0.013989812,fb9b209b92f91dc326cacd09613d5291:5e-09)0.911:0.005446386)0.982:0.020222493)0.898:0.011044556)0.403:5e-09)0.903:0.009087361)0.806:0.010464636,(2c718b0a52422495118269d7a36ce0a3:0.019570207,(a3f65edb6feafd0a095b3eaf37ffe705:0.016194494,a3126e00fbca10ff6f843cdc5a474eef:0.006854053)0.891:0.006791451)0.557:0.000851491)0.417:0.013833599)0.924:0.03077672)0.917:0.025448576)0.900:0.018383012)0.829:0.014110361)0.837:0.012094701)0.933:0.025871891,((((aecc25493624ce10a66d6d6098283e1b:0.007704388,02b142db322bf3d2423a072abe69cec0:6e-09)0.982:0.068941105,((1d24b903b1e9b5e9d8a578783541d23f:0.019376113,((9e601aeb8de2f121d6dab73684d8b39d:0.065382933,(ab9986d4b0f6e8166a08d87288b937dc:0.015652023,f8370b62f7d19d005e7798fb1aec8134:5e-09)0.996:0.066533122)0.730:0.011285083,96719598184304ce088bc5845bb9f258:0.079256168)0.956:0.034669973)0.634:0.016708257,(c63c4b483be51e159540e01d057af88b:0.071857436,8ce2456f07c22930efc68345369e3541:0.093593201)0.258:0.011559865)0.972:0.053058254)0.998:0.112634427,(b9e23627d0a7e9e39c30cf8cdb228365:0.218999413,(b639435fb62ef414284951d33fc2e672:0.063626658,(((47ccb54ad7250c36884ae1ac2e5348bb:0.027806253,710d6c667b99e12d13de94b7e9525a85:0.038148624)0.731:0.003415799,((((265aa1d77fad3b467598bf2146ed9be5:0.015474654,9c2a243927479a377b3894812a48de29:0.032160288)0.000:5e-09,a67d3fb08b4e950725aaa72c8d9a4772:0.036399408)0.882:0.014300137,(3867e0ef0c2940937adcd1f6d4e1e503:5e-09,(ee2b771f2ba24edc9caa362436beb611:5e-09,aaa10091a98db42939d0b7b6a7899a32:0.003744625)0.941:0.007515798)0.950:0.025292517)0.875:0.008284127,(d45134a22184dbaeac406f807e38f079:0.007258733,(79bd20d4c0020f46496b26fd80c86644:0.032122265,(50d385892d1e04f2ad894bf21fb54cf3:0.05071514,((869bb6bbe9b9c3d5c17d03e8e627d27f:5e-09,(((6ead489603e43375803f52e0591ea45d:0.035952026,(3a7012b018418fa9c64ead1c6b25c0c4:5e-09,8e8e0de041d536a6f8094150d6f70812:0.003733166)0.958:0.023263478)0.854:0.012856856,((ab0f7f5677e3656c37f0ac773400ee01:0.003857149,(2c1d9dd16c2258812b05a9c299805f3b:0.011393322,18a2076b3d8e27c7de40432e3f6aa8c4:0.049111142)0.745:0.003948399)0.972:0.022856482,((aa7e31a74dc6b0a05a3beded35e135c2:5e-09,((ba35d895d42d8539787043cf5fb766b2:0.051741785,d9417fe390b86546c176968056ba2c75:0.025142007)0.936:0.030880012,87625814fa41281523fc389066e7b80b:0.002540868)0.738:0.001318157)0.934:0.003726958,(4c2bf2dabb754e55fc172140e3313ad4:5e-09,(5500e94a61326c994e7ee9bf6ac484fb:0.003747633,0e20ceea5d62dc5aad378cc71e7ae31a:0.00374767)0.902:5e-09)0.952:5e-09)0.843:0.01012386)0.851:0.010373586)0.886:0.010818947,(((ba890fb6e858c97962653655362fa753:0.011359319,((ead7076af434a004c04bd3e949dadd47:0.036387458,((57faf2352aec742df82a947229dbb651:0.022221036,42f7c26fd4357c838209d7369e45b744:0.006329578)0.864:0.010495502,((883a4c8bb137746d5eb83001f8fe367a:0.007540844,7c32518c703be3c539ef28d384d9ff4a:5e-09)0.755:0.007812043,(5d69919fa538540345fe594b15030ba4:0.017595094,(((9302afc6477fe5e436c0553a014508ca:0.011331486,f4b6f328a870aa35bfaa6ef175e240d8:5e-09)0.416:0.010046414,(a4070a9f332bc7dfea4edaa953f6bac2:0.003804794,(21e18a72e85882b9f3e418de143024ff:0.011561481,(7f5c70dabf8cb52ddefb56a713f15294:0.003666795,(f5cf73d65d9b911d5401d71f5a20329e:5e-09,4377e5d8d13e85f943e50520c3493497:0.011354144)0.889:0.007698862)0.857:0.007809301)0.757:0.003753338)0.868:0.00904418)0.850:0.008017124,(4a1a89d55b47ae97c023f91d7fdef87b:5e-09,(b142fe7d373a501c5c186504bdb4b5e7:0.003732085,4fb0fee7e6b41f54fe3086273cd4882d:0.003785417)0.339:0.007597549)0.956:0.020922502)0.844:0.008958588)0.902:0.019001031)0.846:0.008372133)0.902:0.015113509)0.841:0.008269892,(fef25d2ce12c63949e40fc175bc6b25d:0.007540027,((8aaacdc83361bc392e673e55d5406940:0.0,626d3803f7495626de77a9e1c7dd7406:0.0):5e-09,f64ed57805c849edc63e5d84fc2ed486:0.007488471)0.767:5e-09)0.861:0.007604451)0.782:0.003883504)0.965:0.015558764,85cbde1e25be7c944729021b68c296e4:6e-09)0.690:0.01543407,91603083c39f72b45ffb980793069586:5e-09)0.875:0.009768215)0.946:0.018330196)0.956:0.017772883,(898a32e7ea1732ed27c067a4d08a7079:0.011631849,c94bd7a47851828d48bbcffacd9e32ce:0.00762367)0.813:0.009573942)0.862:0.011866409)0.874:0.016337567)0.804:0.024216163)0.925:0.024569117)0.769:0.004298073)0.899:0.023863387,((5a87143f34fd2432473ae9f0a6816029:0.032555648,(5ab20b23d6edab291fd21917dee4da31:0.049845968,(9604e83d549caa9e3d55d5364b44ea7f:0.027632302,8dfee6685da4071aa100f5ebc80382d4:0.007502511)0.845:0.010888794)0.990:0.053340621)0.984:0.05010322,fca110ee8a948615a11da780f705266c:0.020021598)0.829:0.013177877)0.995:0.072546897)0.980:0.070546686)0.686:0.012423177)0.800:0.015414055,(((((((((e82e930bd98d0942c7d1d47b4141ce00:0.032926377,(e58c06e3377269ecea9b7c648e4eb4a2:0.044745841,b7eaca89a377964817b6348d8a7624b5:0.018038908)0.871:0.016784868)0.740:0.00493435,(((bd1b6d495fca84a1c48402376f02e6e1:0.020018294,((46f6191461dab04ff47b2a5beae5a1d7:0.063464299,d0ccc274e938a66b4c70fd685e775f3d:0.003419957)0.904:0.017143066,22458a21a57a739279e7073a03b6691f:0.042134121)0.935:0.019586381)0.602:5e-09,844be0787fc354a1a4fe2a0b9f52d46c:0.024319189)0.832:0.008334928,(a576f19265617f552d250446fe9cf171:0.035585197,((9bad4b67172140b800242621320597fc:0.022679593,(99079850dcc8542e6d787a5369697653:5e-09,((661e7655c8856b9ee2531cdfe36acf39:5e-09,9d4552386549028561a48b3cdba57c45:0.015573573)0.939:0.011848663,7fc48b451bc59268a4028da576e6f2a8:0.01585808)0.872:0.007660622)0.983:0.03916507)0.920:0.023499244,205432e327a11b243a7692cb220cd329:0.016559155)0.538:0.022083228)0.883:0.021280772)0.877:0.011887316)0.749:0.011798103,(026e9eeb1d46dffbaffc11d999ad3a0f:0.033563618,73b1677c38b7be53072ae4888972bcda:0.050274051)0.852:0.034380635)0.000:3.401e-05,(44cf9df1f2e1e9a672d30c389266a401:0.003046335,50321d6bfda0c645664a9f435a90840b:0.008663761)1.000:0.076730098)0.981:0.078192986,(bc44ddebb844f9a2119230a6855223c1:0.271231535,(290ee7b4c4061a16d93c3fa8cbced1fa:0.115631464,(193720b400a02ccb7b50eb3cc67f5b44:0.077461147,(0e6b35c7fa4d8de39099d001b58e6a2c:0.021044913,((((587696af24add6ba0f53dc74455d032c:0.070650489,847bdb6841429b5e59e3061f1bc22798:5e-09)1.000:0.040289723,309320ede82abffc1e4666b351443573:5e-09)0.884:0.018991207,(591b46071ce23dcce3b36539e8d9e2dd:0.022446227,834c5b73e0afbb0f69075e477c800806:5e-09)0.922:0.022813357)0.991:0.055238644,(e6230281a1f9bf5a796092f2db0fc610:0.013363958,(d0d426b893cfded88868209723a2de39:0.053584983,(f483ee1f396056cdd2572c98cb69fcfd:5e-09,3b836376bbbba2ca960b07cfcf9b21d0:0.002917308)0.923:0.011654489)0.675:0.003002104)0.946:0.032356604)0.744:0.01365544)0.997:0.133022093)0.086:0.036849691)0.896:0.055052688)0.907:0.033184493)0.923:0.052067894,(5cae3919d3272af79ae024471465f9e2:0.079910398,(c6a10e7b929adb17eba9d8154edebed2:0.056767366,((ff00eee0b60ee0524c2fb516c1b0c4e7:0.006887068,((53d84b58480149a7f883ff995918f300:0.0,4b9a2956306ed7e6d211b43dfe5a5401:0.0):0.019522624,d0c8b20c6d5572b518b30ac2d5f360cb:0.012402977)0.689:0.008348061)0.997:0.072128988,((38182bfacfd9d70d0d3fd5c9d23526d9:0.003721657,1245890154b080f025ff0b1615e6b720:5e-09)0.716:5e-09,(5408c4c0e301c6611f65c81eb045870b:0.003721552,08175a62e08bced00d5db34f601f8ce8:5e-09)0.789:0.007553967)0.853:0.018882334)0.239:0.037388354)0.974:0.065853369)0.975:0.076169823)0.558:0.020831192,((((((((((ea6dc6641ef4d1bf45bfc7090b14a421:0.023357064,3656862384bfe7fa71c95a9e9b5cdb56:0.035309615)0.884:0.033656163,((5e7bdebf4166bb17ddd28fdad276c4b4:0.019967403,(333ea48e64f17f155c2649ba99fb033a:0.003718434,f7f3519600a7438ddb7c41b4c0df1dbc:5e-09)0.855:0.011423545)0.888:0.016503774,(742a51c96eb7cbce70472ee4a3d238a8:0.010075639,(1b70fcc6267894f4ebddd75cd00f6644:0.003711854,b3cc240b8708f3b755efdbaf7bfdd3a4:5e-09)0.986:0.040916394)0.855:0.01396265)0.999:0.070510886)0.038:0.004538523,(67d82b638943ff45d4d5b4f2f43eb700:0.003723604,6166111f92810ea2eeddafa4c82511e1:5e-09)0.986:0.042497063)0.430:0.00600835,((bdaa2869689d3c4c4aa2220092126ac0:0.011235171,89b409cd3593cf86cc97b45700e27019:5e-09)0.937:0.01544127,(06e85a6b31dbe5c1e2ea2bf59603fa16:0.02719741,6fb5a5cb630197de0a50bedcdf79740f:0.011251101)0.815:0.007493076)0.990:0.052090634)0.905:0.02538474,((813caa41b31aceb1842f53231deec5ca:0.003707154,c2ae0e8602bfaaff8914fec5b0215a04:0.011415027)0.997:0.071671495,459f292810d2b32c8b461aedfccdf2be:0.040762974)0.745:0.010691754)0.827:0.022898467,((a26917b85ccb4bf8bb79a27a69727be0:0.033702042,(948955ab2aa840e95d6a46b595c07cfe:0.03422233,((677851336b7f5ac06c67c936aadd52f3:0.007475031,(39a19c6773799064933938b7d0591611:5e-09,ae09c1413869e8c22f28ef97dabaf587:0.003714653)0.103:5e-09)0.974:0.025594339,(d01484aeb426bbd90bd2c854e572b666:0.040515979,((139580ef8ae3783df37e0dffcabd758b:0.010873521,26fb70e612c01ae30b18b2c12ac7c582:0.012994307)0.936:0.02031144,((b49f25f355753f989c3bd1b3b2cd6844:5e-09,3ac4f3eaa6ea89768fca55f9722e9ebb:0.00745624)0.771:0.003776961,(c5cd6018b263fc610ffb44a50b799af3:0.003787548,636fa567305fd926ea4036a33d703d26:0.052671201)0.773:0.003703206)0.893:0.013691523)0.888:0.015001496)0.407:0.013846755)0.759:0.006302093)0.244:0.00794981)0.999:0.081514101,(15f0b657d361fb3f688d9daa7ca526b2:0.034596348,(3b5d724818a53e379615ae2063200a9d:0.014634452,((e6646d6da586d435024c0bf2c7ff6f8b:0.015590261,(0a9de4bc2df1c4e97277b115da694622:0.007462865,47aa2df86a60dffcb04c817a0f4e66e2:5e-09)0.968:0.023317419)0.977:0.02767118,(7450e02d2831df78b7dce52df93ad669:0.003705521,26f864fc58b68eda959c3aedbf2c16ec:5e-09)0.821:0.007504656)0.793:0.012979383)0.992:0.051049663)0.889:0.020009311)0.440:0.007671496)0.849:0.015686843,((((e951926ca303face5a8b774ba082722f:0.003731072,(4be4acb2af6eee092d599136cdb84b0f:6e-09,f04321707e9d4c8b0b954467c5b18af8:0.007476231)0.599:5e-09)0.907:0.011498625,(e7ee47e32a088345f69b0684501cbf78:0.003590315,815a1c8b9949f79853139ddd22569932:0.019213941)0.925:0.011727464)0.871:0.011954318,(89522bcfaee85e3385d47eb873a1d040:0.023532094,((((d27b1f957d507023d983c043e76609b7:5e-09,5d5603e39ee6d34e708db966b787a228:0.01128501)0.945:0.011365522,8ddfd65b930c4f65a4e0257d3bccb14d:0.023234342)0.756:0.003712528,3bac681bdbd50d378f73b20a637a6433:5e-09)0.868:0.007661694,04a803b6512cfe8d658b60786a333b49:0.003604897)0.884:0.007794865)0.777:0.007154205)0.992:0.061938107,((665c21afa02fb737df7234fcce99803b:0.018715312,bcd4e83e2dd01059ec11848216b7387d:0.004099288)0.877:0.027433748,(c7e2fbcc44365ed9104673dc215fda16:0.068223199,(eaf870e790ae83e838c834ce155a0335:0.07385663,(1460036534864e1d9b49a692235ebbd1:0.01596931,((2fda289679c584bc480249a89ee92793:5e-09,26d9a1a87362f8bdbeb890ba7ce7f7d0:0.0037392)0.938:0.018868402,27d7d615efc874f8770aefb0a8a4fd37:0.029196234)0.555:0.008432645)0.690:0.01899412)0.320:0.017529608)0.929:0.051696713)0.902:0.034725674)0.644:0.013494118)0.946:0.033702963,((((((f6fe679db9ddcabd45043cb67dec0f57:0.030763481,((cfb511ea78486c62607460b1adca2001:5e-09,4b4e7ed2f0d867c743500266bde1a4af:0.003715795)0.999:0.088382841,((9c44e2e4b73534317b6199eba4fe4805:5e-09,f6647728f01429574ca66ec42e976d2b:0.011322185)0.932:0.032843079,36f31b4e130b705d76c02bb5ce4dba8e:0.131420656)0.834:0.016897313)0.437:0.016786521)0.992:0.098321729,((960349555ec87be2ef9bbb0f7deab63f:0.067005717,db652b598685122b1540f06b19b14e78:0.07150964)0.995:0.1028315,((((((b1ab4c21c08d5cb0487674cbe55c9ac0:0.026536164,(76fbf6e7d0d5f9cedbfa2cc0c9f3b26d:5e-09,de5858810d7150a2607f3ccefe6224c6:0.023218204)0.880:0.017068115)0.996:0.048428848,e6c9b86138a23b89dc55b9a2fa1aa3a8:6e-09)0.233:0.003709777,8e6c9c84c89805e7b8267f422494124d:5e-09)0.999:0.113938696,(eb81618ccb99066fd66f9112f734c86a:0.080814261,(310499d9f67709df13ca76c98652456b:0.044717849,(89e4605365df48b33ca6eb9a0a154cc6:0.046942467,42d95b57833ba2695ecf753ea30ff865:0.016224763)0.996:0.09052679)0.936:0.053551585)0.572:0.037889465)0.957:0.044385737,(fc47ed0aea8da48bcfbad9535bf6d348:0.026210381,(04f405c5e26dca18740254001e3891a9:0.003757702,(99c34c9222c55cae4800d413e959c680:0.003735384,(105a2efdf1d232fe77d94c781f106ca4:5e-09,301a493ad586eada5e1022725f70710c:0.007465875)0.824:5e-09)0.344:0.003704347)0.792:0.009547886)0.976:0.030951616)0.640:0.00169422,(2d60d03c93dd7906b2520ed6a0f4a358:0.026550745,(ac0fe5cedb813b118b042d0337053b62:0.014501423,(43cd6d995621d509dc78e37d6d1c5138:0.023012657,007c40db1d61d4060c6deeb2b3a705e8:5e-09)0.911:0.015739308)0.693:0.005838197)0.999:0.060775849)0.937:0.040587691)0.961:0.065243233)0.986:0.106803838,((cf9ff78444330e3e153a29946aafe808:0.204687394,(35dc9ad79ae43492637aade9738b501d:0.100729927,(71117b33539a36dd47938e23230f4a19:0.040235374,(e0741c41df36329f2379ae418aba1106:0.037250894,((fa803c7c8a543b02f0b6a784c10c5798:0.017125584,(41dd441471e3cb4173a7d7771a3a6b84:0.007133528,4109be4c4969a2ae2fbbcb4129eb8192:0.006797944)0.943:0.027440982)0.999:0.068982604,838f34b1d0cb2ae97f8e54de5e1ab1c2:0.021293657)0.528:0.01161228)0.702:0.031702821)0.432:0.029459867)1.000:0.444577565)0.804:0.08511421,((ddb37a9c3fe7e94343831a308b771b2e:0.041502828,8990d4139bc193ccd6d9b85446881afb:0.028140515)0.999:0.146093577,(aca3990b2cd15fdda88c1dbcdc775b73:0.073114764,(6781151b064a20e8f27dade7e11afafe:0.053730679,2de2b366cb5dba6bcf4f84bb1171a00e:0.065410812)0.998:0.099826878)0.832:0.043065534)0.983:0.133572184)0.784:0.024397675)0.810:0.03905895,(05f7aedb843ca4ee29397b65a7047b90:0.100006975,(((5cde295ae82933e4b21967811c6b9d26:5e-09,bcfdb254fe9242da30d7c518d58f4e41:0.015501897)0.947:0.053244254,(84277db2cc003fa6b1654d42a703347b:0.047332181,(d36928a37aefb7e93f39de6c6b160d94:0.070674422,8bab96576ec792a9e72205e9baf160ac:0.040462108)0.370:0.025744556)0.966:0.068028788)0.853:0.055135519,(((((((((d3b3975007dcd45e73428416b14e07d2:0.011490009,dd565fae5d2a2f496d9fb7a3d34ee6f6:0.038836057)0.263:0.016624761,b821cd49c9aac872ea76ddddf9d519f6:0.020925845)0.856:0.008938151,bf5940c692d8a94bec3efacd58eb5acd:0.027377013)0.889:0.0098827,((eae871b10ff52b532e2523ac71640bd6:0.039632216,2b9178a9bf86322d53285e23c030f9ed:0.039971156)0.294:0.007049426,(20583dc25afb192247c3ffe75ea734d9:5e-09,d7d950b5c6c9d02372b1766f01919693:0.031517421)0.977:0.030072363)0.720:0.004692866)0.747:0.005784155,27698c71d6f902ddcc4d82fd6fbe0bea:0.048111562)0.818:0.01442584,65da447e942d2260976890c45e1eba6c:0.025436385)0.983:0.041647119,9474ebcabf2f459c037c9bea0681a32f:0.047047022)0.764:0.00549889,58544effae1f200f90332161c32c0c5c:0.093887399)0.814:0.009794853,((cbf1967a775868c542435609b478a934:0.118153262,eb34b59a2be98b46e2a241749d23cf27:0.060512703)0.467:0.019767378,5d31d2bcc129b188daf88a0e6f4bae95:0.041686095)0.826:0.018124645)0.503:0.011174833)0.923:0.059964653)0.922:0.046548278)0.932:0.052496657,((((((a53eb4f37b399a9df9660eab1a89c15c:0.077124396,(((e72672a5c0504354fb01426f558074f8:0.067299847,(7bd13b0357789309542118284d585300:0.03804314,(7e7c7e3ea564382a8b11be18e91d4b70:0.071586077,272fd72c52fdc9c130bdee91124b605f:0.045007525)0.860:0.014717403)0.880:0.01819424)0.819:0.010597729,(8667019c8ae26e0fb6b11b6910df71aa:0.031179682,f6a758b5bc3a9f7c1e58dd8d496908c4:0.020827409)0.861:0.010000545)0.911:0.012850803,ff6fb8cdeaa2884f72954b867dfd86fc:0.026405039)0.822:0.016867546)0.874:0.019097286,15b992cbb7a2b17b173896422abe3276:0.068501477)0.665:0.004254986,2ef2b1a2226507b8b4d8dfe0427f4a6a:0.08991509)0.947:0.027878135,((6de3f1a5bc97f0d8768126f7512efb7c:0.10225413,((((aca2bd2e50580352cc5031c905bc6a8a:0.0,9f3ad07be9d55cf86e435f3b3f97f3e5:0.0):0.122846038,26a074d8cf3f85d5dec922c09b35d541:0.063404116)0.751:0.010628298,(75c086cb9d9c1f330e168dbbd27bdc28:0.048279101,(644495ca22b54f49528ba3aff847cf87:0.030082044,(302b22b2f38e4537e936a89f2aac2d46:0.011170244,6d1c4d4974c88c3f4ab7134faa92f442:0.008203501)0.840:0.00946606)0.385:0.006963549)0.903:0.014782269)0.750:0.00646503,(0e85d18b4fc32af5bb9afc876870f116:0.049585257,((043a3c06c326e39097eebd5b2ba931ad:0.018850992,c476e99087a65beebda7af3ae08d962b:0.055182846)0.999:0.056364028,((86b8ca959e83833a55e8a95c4a38650c:5e-09,2211e46df795f4b94b069f6bfd9568ff:0.003794841)0.818:0.00690449,((c513166f881b4ee209a1d5356f586356:0.035645645,f5af6d19857dae5dce1a891e91148856:0.02376159)0.616:5e-09,(((36fd6f8c84ce019dc8316063af93c2a3:5e-09,82ed3794c5db8d32848ae5ac125356aa:0.00379484)0.774:0.00207711,(aa9850039a86ccca7aa5d98353437301:0.004019429,8a495a3e7b0cd8ca06f047ac5f87e58b:0.02382996)0.755:0.001971533)0.828:0.006637174,f55fc77fa767952e09e50cae601d92ce:0.024136469)0.862:0.008041846)0.925:0.012085052)0.853:0.008796858)0.920:0.01566722)0.681:0.006281674)0.899:0.034664752)0.971:0.057531143,cc5526e6553abc1ba89fbc201ce5f14a:0.038079559)0.919:0.032862507)0.903:0.033866723,((946b580f1e57a1809b9ed8a62e4358f5:0.044571427,bb26498cfaae2bf81ee9a60ba09431bd:0.030398414)0.997:0.101984306,(1e41352a2769f7bfebb1b6374939ff71:0.035275289,9179b1d7508d09043f090a6e97b0ef16:0.030321293)0.990:0.085105715)0.926:0.040899737)0.589:0.020719302,(((((3a9f5c663132addf1ec8d12581017198:0.016216704,(94c2799d463f0798aed976fa1a0234b5:0.008478803,9888f551004afeaf18a6303d127ccea3:0.010837741)0.868:0.016687445)0.864:0.046274207,((((4768b866ae74300e0144f70b0a33f27c:0.077772751,(2091549c9581de16fe29541edee65d88:0.000190562,(6ec8cba1760c89e64b1df44f91db63a2:0.015622139,(336e909999308178bdc3ce1fd87b19a0:5e-09,be0e8acf67510bca00c7013202b46574:0.003774134)0.876:0.007789206)0.884:0.011383943)0.994:0.091436728)0.539:0.039525895,cf90796cdfb01366140943bc1cf604e0:0.043794601)0.701:0.010160179,((d725b673b0dbf870f7033263ca72f92d:0.013538201,(65c01451f0a8913fec06129d0448c27d:0.01682571,(7cc789232a75ce2aa89c91500973e6f8:0.009242299,e3977c79e3dca2fcb0c1bec87ffca1ee:0.011085806)0.924:0.015309547)0.991:0.045521229)0.949:0.030444971,(2f5a966b0283a69733db82e84dcf2fd7:5e-09,6d76a426ed6b4a41ecf65e4d619bf1ad:0.003774832)0.922:0.026049053)0.786:0.009498378)0.741:0.022618415,((1a0dee910fd7fd5fc4019c192e63413a:0.003772771,(546e3564bd385da8c283a1d702432bd2:5e-09,(628a4753749f4674b1bb5e6b0516781b:5e-09,2406aec915942141afeb2b22e46cb90f:0.00377277)0.737:0.003774225)0.058:5e-09)0.996:0.060008613,((070afce55e4e7a3ceabc3c6b8185840e:0.019896209,41c1508ce526608e5676142e1ed8433b:0.021024986)0.939:0.025465896,((8bf5330d6bd6a77b6ad09930cd1020da:0.0,75848ff7330db00562109bdf00cec95b:0.0):0.007293297,((3ab38e4a5d043a993bdb4901cf4098f2:0.01530059,7465408b9000afa31bdc8853fd08c83e:0.021778136)0.853:0.018026673,(15876b0c571826f4d57a16495c3246b2:0.015827443,3d9b4faef399dbe7f59fd143e878df8e:0.027908937)0.784:0.007708946)0.665:0.005343109)0.939:0.021023963)0.902:0.02381646)0.816:0.017358922)0.368:0.028547361)0.994:0.072060156,f2a8ce0c631efd6dd36555e9bd61ac83:0.044563331)0.950:0.038547937,(11e6443890e5246d728df340957ae022:0.047726677,(43953063eb90013a77e86ec4472fc74a:0.021251792,99ed74015e14b4d4f07da43143d8d583:0.054416401)1.000:0.152632035)0.952:0.04933746)0.865:0.017519889,(((((aea2e723833d8973d8a3f3ce03683976:5e-09,(((add01c82fc434e8d39445c75ecddc908:0.0,a252c7e0ddb95e2dfef8171ea9128621:0.0):5e-09,(871f37f682c09398bc5358d55deba425:0.0,3de813b61410102b29d8f66b94788ded:0.0):0.007621019)0.828:0.007565553,(200663eb46c925464577f2cc715a1fa6:0.007621031,a44665c4033ab45f45008c9f22b52c16:5e-09)0.953:0.015947678)0.980:0.020065283)1.000:0.107047248,(((db46144a23279bab016ea850e230f7fc:0.007464026,fbf609e5927fc344972496d760d929aa:0.019726774)0.924:0.016352549,(((4208fa9c3765cb930b53977f0baa794a:0.0,c004ab999db8da3dd45f2c3d9fe2bdcb:0.0):0.006137308,(5053c844865293b32ea7115a7f4d8a40:0.015553195,(((092057c93050f44e9622a80c2d1ea13f:0.0,79c9d33bd5344c7607f482d46c4c1651:0.0):5e-09,(4379563f4035dac737c8a1f32cc3494c:5e-09,d01c467c2693e35a242c814dc4e0c6c4:0.003786798)0.919:0.003774834)0.940:0.007700257,(7eedc3275cbe6108a1d83f263bea4336:0.011568868,7c2d5f23ae7b157f498e01b27cf9be1d:0.015684644)0.766:5e-09)0.773:0.003957385)0.672:0.006600683)0.780:0.006434026,((c6036b48c2ca678761d5e0bc23a1894c:0.003781514,(a7be967752e214f6ca279f1979e13e9b:5e-09,b09f60d24ae6411f0c40d328e1f7c5a4:0.007576269)0.692:5e-09)0.314:0.003747614,(6ba0dc31b7b5eb2a6c91a96ddedc229e:5e-09,04ba6a238a1007f0146c7785f728af3c:0.003774831)0.765:0.003846558)0.962:0.015918073)0.721:0.003655984)0.997:0.081812322,(((836221f9571dff0addb9da3e92f15567:0.003787529,5a23d649a2e15d767694fd75f9ab54ac:0.007696853)0.710:0.002628681,(2699db8b2c53934299a40d877e8546d8:0.011330373,((ce976f16a3a13f249dcd2ce8d6be2b82:5e-09,f654e7fea6ab5cb65bfa082d12e91761:0.003737106)0.965:0.026761583,b37be91c350a88d25e48bf63e369d107:0.01074043)0.021:0.009303687)0.926:0.017509709)0.939:0.03947313,((7ba7e155d0ef4f5ca7b064b5f0754fe0:5e-09,e008f011752b84394afee552fa2fcf37:0.015473584)0.426:0.009882522,(1acaf38e7a60ed97fe495526dea7510a:0.003521142,608ecf6ed7ad8a2a627b2f74db26285a:0.004069258)1.000:0.067123123)0.244:0.008835188)0.984:0.051077503)0.338:0.009164482)0.605:0.030130477,(((1dea68099718d90f11985ee488aded20:0.020115203,(((e89ea1708f49cd77b57a8ce118c0c928:0.023945436,82c75ccc8f927f8fa4f9fd15708edc13:0.024300872)0.963:0.036487261,(391803996632b7acadc4596e20aa617b:0.08601198,(d201553cc5b58afdc60e62e2bfcdfbf1:0.024726729,c3a091466646762da017f8649c6251f7:0.017382227)0.962:0.051605786)0.895:0.027337711)0.934:0.03478767,(1014528c418d488b1bf90c60a13c5f3d:0.071928448,(4ec145e8afffd3947532dba56c967ad3:5e-09,(5aa448294c6eba7b458dca1035f118f4:0.0,874eec307e3bfbd68221c2ebd383d122:0.0):0.011476012)0.989:0.073740648)0.970:0.055585531)0.863:0.027757504)0.828:0.017333092,((d957f1869204653533d251b3d3c19d78:0.109295535,(f94fe05fb5d5ee4176e60645f30cf6d5:0.066658912,(5ed53d44e1723ae81c98bee0c82b8ef7:0.048502758,((72884621f9d6332fae7d68a06b962fed:0.000970643,(4da4d6d183da924d67d241529a158e91:6e-09,dd1ad5bc2f839f454076ecd1cd48a808:0.023302146)0.876:0.010512797)0.962:0.056386156,82b70d0df23abf0f9c2f729c139ab8cb:0.103618431)0.930:0.043774)0.185:0.005434494)0.843:0.034381967)0.965:0.049340094,385d3490b888199b64cc3370f73569bb:0.123893895)0.756:0.010194544)1.000:0.120427888,((47863daedbff48f305557f3f3adb716f:0.067092045,((4d30c0ad80bb454f4ab9f80f3c0b37bb:0.041921089,f1319503390e4c6668aaa83752205719:0.015858473)0.768:0.030195972,((7557804c5f32a93d6f40c5296884e02e:5e-09,16a877c014a709b3d96465504c108dc4:0.003772566)0.871:0.014081828,(e747fc1e7c118ee628469e99fa6f4305:0.034002274,aa1978a84a8d697fa1ccbd82ce4f9ec4:0.133203311)0.100:0.012870711)0.998:0.102344719)0.768:0.034035591)0.971:0.051863478,(5352b940d5a321cf7d13a698a277c912:0.003768962,(68b6bb14dbc9c8c2d1f9134f43dd5603:0.007504801,863ac040af63b9d5b6f48e7e00b829e1:5e-09)0.881:0.007513929)0.869:0.015721275)0.846:0.014346212)0.897:0.018158936)0.737:0.012435876,(((6913642b3ea72b400e645327b24324d8:5e-09,(82e0e9b34cc8940b8267b9b298c36ff0:5e-09,0d685442d710ce57a40620259aabb80a:0.007567631)0.937:0.007542167)0.984:0.064061774,(3eb8d767225d83d4673a6a3254257c8a:0.014556064,834660fa48c048c706d6c48cc304c3e4:0.000798267)0.988:0.060571541)0.918:0.052782106,(844d87e117b699d4dd141940c7032a88:5e-09,(a0d278ab1d4eb6c84feaeb3821d0707d:0.004991608,09ba7a14a3019106418dcf06b750a134:0.031195523)0.998:0.026982321)1.000:0.241367138)0.835:0.067478651)0.979:0.070467602,(((da7f26eb99106f0a57e06f3b51a73c39:5e-09,(af4db14f2d546bf4d601ae0b6d20dc47:0.007632532,1182305783bbda5213e84ebed1a311b8:5e-09)0.893:0.011493777)1.000:0.099469873,((((((((3847820fe0647764e87e9087804d9d46:5e-09,18b1aef2ae27483ed48f1e416e629fc9:0.003785018)0.993:0.065014193,(108c162416256dc03eab8ea2b513b25b:0.007569534,e57308414e85c3719a8791e3c7443644:5e-09)0.844:0.015515158)0.949:0.035378576,((6e36ae66ab95db179f07beb3c74f48bd:0.044995412,78d56037787c9f2b4fcf1c754490dc0b:0.004387777)0.875:0.017100771,(f8637098f9467d7eb0546ac0a1210dad:0.025062262,(eb140dbe283124abf090aa35c505e562:0.02547798,(6f6fb8351da4b54a03314ccc3630d5d0:0.020175315,5f2a80b77929034c7ba53c9a14c8b12a:0.01116353)0.955:0.039514924)0.770:0.010571183)0.898:0.016215244)0.975:0.04726234)0.949:0.041370188,(0b5bee254e3a4dfa8d66bbdd718643c9:0.110889609,(c11baed841fb02790eee3f1458e141b8:0.0,a5ebda6925b89073c2792b3bea9c363b:0.0):0.039804166)0.957:0.047991139)0.972:0.052165365,((((dd9c478f77a010824b9e1e6ce1fdb4b0:0.001524105,e9877465a415dd50363a5c7f3558a1a7:0.013564687)0.980:0.057835774,(9afa50219e96e10139ba39f8640b4c71:0.061796097,(a871b5e69349307fc15a9442e1a06c41:0.04401223,(1533af4cf681d831ca909e25b42ea832:5e-09,(ef59b54604716993dfe69bc0722de611:5e-09,44c21a8bfca64ae14832bcc63f475ac0:0.003772563)0.363:0.011517243)0.949:0.051989494)0.821:0.040537752)0.719:0.040874334)0.438:0.027232684,(2714f2bac02d9d7deec5db620d9acc1e:5e-09,c81695b13dd9fc0644727d4fcd8a8440:0.003710099)1.000:0.194556977)0.655:0.005207589,(52e8e3ca6e52a9d5a33d7ac34a4e588d:0.090107973,((f796affbdecdd1c49120531a9e794353:0.096853879,bdbd6604df83dbd003742cfd904920d4:0.107980935)0.540:0.039809118,(d03109df3a03c0189fc2ff1b294b1e64:0.056316647,c6f540b07e9c72997131f63f7eb4944f:0.162103456)0.267:0.014924649)0.896:0.029671647)0.817:0.050373895)0.940:0.037066855)0.445:0.009557037,(4a44075cb748bbeed5e2b6705f2375cd:0.104294804,((108ba9657e2c36c536b6d1c979332079:5e-09,(b1a0e7167fd8f97a1bfc86ed9fd1ac51:5e-09,(99c266e0cfa108dd4c2f6d7653252060:5e-09,5b7cecb230520b59ef4db8608799c07d:0.036288521)0.396:0.007636667)0.957:0.007586096)0.985:0.063339468,(c9fd50b4efcd3c197fdf0aa571e486ec:0.040919191,(24494842e5080212de0fcced569d5fde:0.006824804,de92b56193cd754dd6b4f529c58a5380:0.008952813)0.989:0.071685054)0.941:0.047334485)0.980:0.075005221)0.868:0.031490354)0.161:0.015380345,((((4b09137ed8696043f1e83bb236613377:0.093243666,((250a7b476f3ec5797861d851607c49be:5e-09,5bcf437381f42a08541db903cd908f1e:0.00376872)0.999:0.117744775,(0fad4ca5b9414be1a2c89b7199792239:0.057185732,((d53040a3bb07880d48d7aaf2501208ca:0.023203843,(c7dd6323dab4365c99962e71c4341be2:0.003760125,(d0bc02586b4b7b064769984a3315d6da:5e-09,84d7c33a42780ef8013ecc36f0363e26:0.072302791)0.795:0.003817986)0.947:0.016763986)0.945:0.025759671,(a60284cf61cf9d11f1f7d83bf9321fd9:0.006329944,(609294d2a297d159f24eca39d9a457a3:0.033753316,998d2fcbbf6618dc628cb58de041d64f:0.004269766)0.834:0.022306989)0.963:0.029735921)0.782:0.007713079)0.936:0.035304142)0.831:0.019055174)0.743:0.013163033,((840577a598b0a54609c97197d4273630:0.047126155,64d76d1d205a417a97ff114c3ecec169:0.044245678)0.884:0.03194855,(9bb6f5af27cc987cc08ef12342b3e693:0.056342966,(3ba397c1a17c297ef403f33f938274b0:0.017130273,(9ee881ce56b36d2a13fed05a01d1081e:5e-09,(3ddedb63c39388d2dd58baa4e9b48a96:5e-09,44de75b64743ddb923b582c391cb212a:0.011447932)0.578:0.003749075)0.864:0.014096896)0.962:0.048080295)0.988:0.057809843)0.917:0.026471989)0.655:0.015538274,((2b0452c2390ba50e15d47c33773e5761:0.03862382,340048f0c6dd32ea9cd5a614c04e250f:0.036445418)0.994:0.052815877,(((831116892b3ca3048116d189ba0f9f0d:5e-09,68423502eaf00ed2dae1cee1f26ddbbb:0.007569532)0.890:0.00768267,((a9a7944851fc2150378ed67d4ab1f73b:5e-09,(51c0d47e3ecad2291e06311c01910411:5e-09,(d896a78768bacc83ea652e1e962097c7:5e-09,(6cb3f37fc452f55c5e415d9ed1e1013d:5e-09,e37f13e297e47bf141ed923521a11dc6:0.019641746)0.862:0.00762103)0.986:0.015330934)0.993:0.031681777)0.774:5e-09,(3be2bfc962f2f85c575c2c6c784cae34:0.028472511,a7b7051441228294d0c44bf6fc7b8e3e:0.045231663)0.772:0.015119489)0.809:0.003747482)0.819:0.007776662,(d8e26ea90b81e2ba251256346eb4648e:0.009852457,(837404975f35811058f6fe4e022aff8a:0.007654588,(fab5a191eb8109c4bcc76565c5a2256b:0.014881427,(229fc309418f372ddbe349f0651137a9:0.003785014,153feae8d22e00f78586711efcfdaa41:5e-09)0.756:0.005456833)0.885:0.010823765)0.877:0.010577814)0.879:0.010481743)0.774:0.007634803)0.930:0.035117399)0.519:0.034356284,((93e02ad75a4b1a5143ee591b20f8373c:0.00759447,cc1781889f8a0a094a640a669001e8c6:0.024071074)1.000:0.097780925,((fa24e2c81cbf396fa19d873fd8320e51:0.033503041,(a9426372aacbcd08c6b4ef2d15419182:0.020050828,(5b121975e5dbb186c97bf1f430214ee7:0.004772646,8830b1379bc125cb63f5ce438563ba12:0.002822154)0.997:0.067425272)0.979:0.046322044)0.861:0.021660814,(baf3d589ee4c4a1de81ea920b9c6a675:0.003973629,(08634c292f44884212f6ad22bf203f5b:5e-09,e9dd6eee2c903f3be1899e040913967f:0.011455798)0.874:0.011397568)0.994:0.055129182)0.735:0.006944305)0.921:0.033806213)0.813:0.018796343)0.790:0.010187664,((((0f7a81883f36a4a30f388255cbf3adf1:0.0191332,((((a118e8ab9580f32b5ea18f628806e151:0.003777825,(f6d0d8838a4af7bfaf3b281b757e7ebe:0.003777824,9bde77956fa6f5806639dc724586f71b:5e-09)0.370:0.003763894)0.901:5e-09,c398d3f8914344ccfcfb2935be0e7a1b:5e-09)0.886:5e-09,(7f19d37b37d412d480ffe3fb6a400386:0.007655212,fb30afd528f64adb661ed6039f5d4c29:0.003729976)0.772:0.003844695)0.609:5e-09,(76275f57689a0a79c4bfb9a3d95a9cfb:5e-09,a4ad6ecf017bf4018602638d83e80e52:0.0075965)0.893:0.003777829)0.898:0.011967177)0.976:0.067841386,(04d72d6d49840ec27d450e999f7e9852:0.015657797,2aef611c0b264c686062076e5ae7947b:5e-09)0.949:0.05807148)0.998:0.097369221,((18bd6112abf3dc31ce53607b2eecbe7c:5e-09,d12ff93338a6a305af7ef6c5ea1ea7fb:0.011595129)1.000:0.175050145,((((1cbd667b644d66c537dfab0bd7ef6aa8:5e-09,(cb3701aefa571c2e3140ea1908e8d6ae:0.0,b88491c7bd6adb509d1daad4b5a5a8c4:0.0):0.007558268)0.953:0.011446466,(ccc1fc0c16c6faa300666eec790d8abe:0.007620842,7d8af92093a6b9247b017f70554b016a:0.003822368)0.000:5e-09)0.834:0.012920827,(f61b2d3f07533a05f8f2abcc81209018:0.018793386,(3d2fd26a18ea8c5cb307ea5f0a8a79da:5e-09,a736d6125af9a505f63efd397b250972:0.01140309)0.858:0.009310721)0.883:0.01815098)0.950:0.041327531,(c1d1112356cb98db837eccd241d92ed3:0.060806355,(e8d36708c886bfc577494ace75cee66a:0.028538283,5be2d73e31ae5791ad0c0c68b04f1d4b:0.015367167)0.997:0.089982384)0.678:0.027422354)0.694:0.020673735)0.847:0.031828323)0.956:0.052444878,(cbd82ddd3c11105f05470abcb896b433:0.025990537,(af9f4ba244d19c5157c67fa88709040a:0.010951932,e024643fdfcd758feb9d9882818b8976:0.013241747)1.000:0.146234375)0.880:0.034054507)0.708:0.020685184)0.860:0.01853211)0.883:0.026051526,(746c2e0b949901222b80f8f9c3c5d453:0.110260435,(17ac694aca9f280c95febd28ed98ac97:0.07013336,((cd23e9afc40c81b20c82d12e22508af1:0.056487216,(ce014f07c79dff279c431769507ce6b4:0.0286086,(d969c04598274e98199574014a8a2eae:0.018602095,(34d4345a044d416f3e7215607d6f0312:0.003566786,(47561e0f0ee2f70b6e1b72b9e56c81d1:5e-09,(83e69d70ceef5161a35211283ac27804:0.003795637,d1ee48bbf372ccff9027c6b6458b4a5a:5e-09)0.903:0.007620018)0.837:0.011791241)0.918:0.014670776)0.892:0.014563453)0.605:0.002022288)0.669:0.010510348,(((06ee72e74f117109846cd68fc57eb107:0.003687429,2fcdc38d34b8f8ca9ad51c191978402b:0.011700918)0.972:0.047756803,((ae92cfb376fc859f1733df65e2b4aa31:0.008302474,((((2463df16de9df9c894b3c5732af8ca5b:0.049710444,21be6664c87823bac2f91e8fe3a1706d:0.026484766)0.968:0.034811702,(c694f3360fad03bd1435e185791af6c3:5e-09,ef1fffeb90788436a2e411a7592bc5a0:0.023381721)0.913:0.013049832)0.541:0.007358887,(8f03a19d922ca6f90ae1b5865e8c8de2:5e-09,8e5811f68b9f21bf1faea0c65c9cc962:0.003762366)0.991:0.044311807)0.976:0.03027187,((18e7d907b86aa85d0260339c2e7330bc:0.0,9df06580698c45791e516d27b9503b09:0.0):0.027383627,(b1124e06eefcefdf957d487c5ecbf8d1:0.003745831,(d6de0778dca1f7665098536c70fa209c:0.0,c1c0fc2f13a6a61c6ed67e75a8f41119:0.0):0.036237167)0.742:0.003876515)0.752:0.003686786)0.939:0.019514609)0.573:0.017219723,b93747478f7bc81ac5c27fe8055c8bf3:0.006666196)0.401:0.030946183)0.936:0.039390838,(0235b0787d997101b00af141aea889de:0.02312148,(9fde3a01b612df0139d900b0afd39b3c:5e-09,(e2245ba224a1e4ce9df623b2f64f45cc:0.023566638,a498e926faa6b7230f4cf741691f8e5f:5e-09)0.038:0.007636211)0.809:0.008525135)0.974:0.039132808)0.682:0.006605204)0.890:0.026341368)0.441:0.020758931)1.000:0.113047595)0.185:0.021054076)0.856:0.021010894)0.000:5e-09)0.972:0.060770041)0.802:0.018268444,(614c14b37ccb52cbaa758730c850ee41:0.15076333,((554a0fb9192ac7893c44fc63a152affd:0.003771787,((((((d494f8a8d9be133a98da1b593d0ec6b5:0.0,8b9154f0abfdceaa88b61048cd61552a:0.0,f03f3d616fe5468b3f416babafb45942:0.0):5e-09,(1ba504d62fdf4370d474d983aac83826:0.007348172,(c8f0cad58acaa4725683274b0af74aed:0.003655043,(0c9f9ee08ae76e0fd77c9f61c3bb2079:0.003651633,6ba7a21010dc0a1be57289f470be0d16:5e-09)0.606:5e-09)0.938:0.007338805)0.921:5e-09)0.915:5e-09,(2a1031bfe6d37c6e1a479121141e443e:0.0,54a398e5019f91325d16ade1897d8c56:0.0):0.003673314)0.930:0.018540212,(026f17002b58a93a395068bc107de708:0.012898239,(af60375077bd9037496cfcf78a5e4978:0.039619584,41846041026be775dc6f2c6c373f86ce:0.009864044)0.356:0.012728172)0.884:0.014768382)1.000:0.09569753,(e710d2d38303c04e5bd89d09c55e8d08:0.011240704,87ced9575d416542b1d1594449782b54:5e-09)0.866:0.013722578)0.964:0.025300786,((((e571a5a7d606d47cc763398608d0c23d:6e-09,((0aba92250df5cfeb86edc24a8868a046:0.023260063,(a6b505b00409723e1cb383b6ee0c3130:5e-09,(2ec878a783e576b0f2c96a53640aa0b5:0.01519442,(e813f102621760f9ad16df38c4cae885:5e-09,90875948c9bcfd421971a82da0168b38:0.011238277)0.151:0.007535154)0.751:0.003683612)0.947:0.015271862)0.866:0.007552036,(ae74497b67406928f5ec2fba016b8f33:5e-09,(98df71360149973373c930a49193b58e:0.003739022,(3406ab541c3a7468b92c092929e3fdcf:5e-09,a649309221784df94457bdff46aa95f9:0.00748878)0.969:0.011250479)0.461:5e-09)0.952:0.007464398)0.073:5e-09)0.911:0.003712596,(((((4bf96ecd517036548913b6b79e0153c6:0.00373032,(7234f5910a2c19441242b5ad95834102:6e-09,7218a80049e5586401a9aa8ff69767f2:0.00370985)0.875:5e-09)0.958:0.015197484,((b3927b9d7621fdf9c87b34cdf1195519:0.003709835,24a625908843e4268138ae1aaa441e1f:5e-09)0.880:0.003730552,(e8a182ad6a1a72eacdd211f13e66d62a:5e-09,(9e54bbe63d2c84b16f8f49a4ad90282d:5e-09,(2c85dd122507704b9ae20d3553d55993:0.003741412,(d4f5dd462fb2d4d031c26a3ad0986556:5e-09,(3c1400b6257e2f68c42a8a0bac15dcab:5e-09,328312ea7e43362f3c8c1b1390953fdd:0.003709845)0.845:0.00372363)0.803:0.003727428)0.787:0.003744329)0.851:0.003709838)0.752:5e-09)0.874:0.007513395)0.906:0.011308221,e97235f959e64bc3501aea91dcf1ca1e:5e-09)0.425:0.003708348,9fcf6b4ec4a19e6ac92d3ed411662f89:6e-09)0.958:0.011338955,(((d5566e0dcd1829008cc90e65658f9af6:0.004156612,(((3975b1a764bfe2cdeae71bcec3f795bd:0.003708376,e22daa57b3f70b048b4f1eec57928335:5e-09)0.932:5e-09,(5ae9752e8ee55a36f1a59293b1ef51fa:5e-09,114ca8111107a55bbcf0a868d81c65c7:0.011270775)0.963:0.007475147)0.702:0.007489203,(129940393f270670a175bf41b530d4e0:5e-09,(3c6b3cb546b18ea1dcffb94df08693d8:0.011392915,45101f4be2947154f51700bb2d751d12:0.007510201)0.746:0.003774986)0.773:0.003716688)0.828:0.004271925)0.932:0.014154203,(fe77ecec566b7e704453c26869871151:5e-09,af5377e51a2afab91d122ccdeef7e70e:0.007489021)0.274:0.007471448)0.957:5e-09,1ece3284271210ee82c4204aecdfe283:6e-09)0.960:5e-09)0.948:0.007478844)0.034:5e-09,(54dbedcb1444d3d2eca2f3778d446812:5e-09,((((6a9e66f74d77acc0dce1568280a9cd8a:5e-09,318333650365e80effa56509560d1161:0.007462804)0.940:0.002470371,a9f4aba0a9604cefa1a8e1e210fb055b:0.002471351)0.940:0.002472334,67a0bee4761aa36b20fc9610c8d56244:5e-09)0.879:0.007548381,((((162aa7a37360f92ef4fd969d8a6de7de:5e-09,(255e76ed7dafe5bff6f0c5168060a7c3:5e-09,(63f934e15ec34e0a0dd2999a9f57e986:0.019040496,f7c49651f171fdff7ac38a2def2b70cb:0.007488936)0.341:5e-09)0.973:0.011273557)0.972:0.014948985,(70365594951e2f1f352f883f78ee3fca:0.00372565,0c6a56de18941ee1e9346038605859df:0.003725365)0.744:0.002008581)0.744:0.001929005,3bff4ff2ca4ecb439e0f0fea3f980603:5e-09)0.973:0.011273646,(ceec4e6fe4eb2603b04c8a71b5bea370:5e-09,(db1bd74bcaf9e2f1f6a71ee8eed37cf9:6e-09,(95affda5c520e92ac769484a370e7f0c:0.007488563,((cb8f181c851d5228ee44eddef96da2ce:0.0,9f2f38c46a9fa6ac5d232935f779263f:0.0):0.007488616,266693e06f29c164ac61abbcc8863277:5e-09)0.831:0.011278513)0.843:5e-09)0.958:0.007456246)0.564:5e-09)0.799:0.003676668)0.877:0.007544019)0.940:0.007470449)0.870:5e-09,c59bc83e9c5ec4c078be7a0be57bfa53:0.023351045)0.836:0.007527738)0.765:5e-09)0.762:0.009767995,((83294efa4e757e6c12125e10f50d9087:5e-09,(((390ca5e34fb97ec8e7cd0960c973bc54:6e-09,c3798d751cd866458a4cd4ae99e5bca9:0.011262115)0.831:0.003722971,((b5ad24f072bc89b2d8e41fcf45115c20:0.032294945,4537aeb24e8e74da6ec664af4de30323:0.019316842)0.944:0.016065458,eba59f0a653fb1c6d45a05e3cf002f74:0.019152804)0.639:6e-09)0.937:0.007471242,(3c4d3778bf9488f0ed5c48a49a0f3d69:5e-09,(55c6f6781b2537ce22fe8e56159ec9df:0.031527986,406adcaef63f78b3b4e971d89af8dae0:0.013691727)0.921:0.014167519)0.844:0.003706945)0.843:5e-09)0.989:5e-09,38b78d569bbe69e784c6c288e21344c8:0.031100035)0.851:0.013707134)0.985:0.082955632)0.936:0.03805193)0.886:0.020008293)0.852:0.016931955,b79f1b90a60af3eb9c887203a3636e79:0.172525502)0.772:0.009069754,((((f7d801d9c76368625635f8cf71214ef3:0.157150112,8b8afd0c428e6703ba9773353fe6198a:0.145396775)0.910:0.052615844,(((5b81277038284684cf9009037e802a95:0.093430754,(6c7316dbdfeeaab9ca0e1b1015e128f0:0.082479173,796a6fe75420ab1705c87133b7948b85:0.089740081)0.388:0.04916588)0.985:0.092959581,(((ca8131311e9e75998fda5c592256ee55:0.052989947,(85d2fbec307d0c03885db13fd8880f35:0.017417063,eced9c64bb6f0d5b55a11458e0827fe1:0.037384185)0.707:0.006197391)0.998:0.097643982,(55a978a951ba4a0bc5f39a8892c2f5e5:0.074249133,aab1845c1494231e1754470f057600f9:0.05860155)0.999:0.098164176)0.738:0.013686667,((((fbc1ef425e2a8e9e9013b4ff48e8f266:0.007427753,cd63db3f3806cfa45ada5ee8ff2ab571:5e-09)0.886:0.024164956,(c8f7551d556ae73275fc3bf6172d26cd:0.032541644,b37e635dad49d4b6d4f11ab4d915ff7a:0.015802948)0.982:0.05384874)0.884:0.034374731,(9594849d63ae6a5c165123308ab7b923:0.026487464,(da320af912ece7a704ef7462f9a7ce8b:0.007657177,(bdf429c3acc9286384dec6e48a1fc5cb:0.003603241,(b5c4e2a1ee7d1cd03dc5e949db320999:0.060068693,(067a7e0c8fad9e30ec00fe3763eb45e9:0.003653055,d92acf9380c8bea1f2ac5f4bcab715fa:6e-09)0.739:0.00361642)0.830:0.004108628)0.882:0.011077517)0.991:0.056299161)0.453:0.013952057)0.944:0.047859337,((2fc1c18d43d59c025f6c308ed7d959d3:5e-09,(9c2d068667230a21a3050043d06e02ca:0.023766792,(bb7eb3d309bec24989df820d5c5e4524:0.007727672,(bd9a0ae4465e9421a1e744275b5dc881:0.003584259,(5fc78df6d8c95ac49a5fa45a3493c352:0.003641902,69175249202fe9b924f14bab526aabd3:0.007747618)0.929:0.01188291)0.924:0.01181064)0.835:0.007522907)0.862:0.015761812)0.994:0.056410654,(((1565735ccdcd46999174a467a296bb38:5e-09,c93f08ccef7876c23cbfc82fceeb0012:0.029696413)0.995:0.0439338,(((((((((6c2f7655a762b4d0a68f1c0f5450c526:0.033544855,(8ba841711cfa2fe3077470d74cc26a29:5e-09,e234fb671ac810da688ea4659bcc3b35:0.006274003)0.949:5e-09)0.959:0.017994872,(512eae7252cfdeb616fe39e6e60a3625:0.006516188,22412953d5eeeb63db8beb00c2df686a:5e-09)0.953:0.019263844)0.333:0.00770038,14827f291ee1f0bfd9d7db2856ea2151:0.016075291)0.868:0.009391502,40553d43219f2f90e397b3587243ac0d:5e-09)0.990:0.015555243,cebaac60085268292313dbc1ea4c5542:5e-09)0.840:0.006488341,((e7f886fed4c5cac68effa1069da501dd:5e-09,7302235b943b797d2409fc5d64c012ff:0.019797358)0.473:0.010382983,(784c8d09d7ccfdb67105d8378e934024:0.001644991,(2413590a8b2016d405123bbe5bf507c4:5e-09,5e53017872ab257703623704b7df4458:0.003765522)0.748:0.002192401)0.993:0.03489086)0.768:0.009805328)0.918:0.01248761,((3424f5844e44c24c1d21c768c0cecc8b:0.017366741,(2308feedf9f9c28a9e4f646f532195e4:5e-09,5128b4c27a84a373b354bd22660c4a52:0.023129744)0.869:0.003220309)0.766:5e-09,((b4478091890d6d05567ecd7bc387e96b:0.003649822,(8f20c6b2379b1c0779211a4a28bcc455:5e-09,(4e8b63e6c2e59d53b82a75e64917621d:0.032030242,93cced019c97f650a62d6ee2a5e4f85f:0.007348221)0.535:5e-09)0.478:5e-09)0.993:0.02244925,96133b0e05971d3f8fa04f6206aca2dd:6e-09)0.866:0.003179534)0.462:0.007839062)0.776:0.006590756,(((f5d52994ca4c2d41b1e6728ca2a7d7cf:0.0,9cfe0b3262b248aac8fcb46a5c1e1536:0.0):0.020066629,2bf94508aa5738e43ae118f16efd2cb2:0.033052615)0.998:0.055547497,f550b338b6d285a349058047bfe24804:0.03048713)0.469:0.002639535)0.832:0.013236766,(fccdcd56c066df7e6ca6c1de79409383:0.012997444,(ec1a6290efa98ad3ffbd7c83154cbe38:0.053781361,eebc22345b07b1bdabda25fd6dc0e817:6e-09)0.921:0.01362829)0.930:0.026608265)0.906:0.023869316)0.912:0.025573213,((505fea83a32b83049fadf2b2711cacfe:0.048094232,((7dc3b6eea884b73d4c90f9c269c1fb3a:0.0,89dc8a67ae0850d1aa7cde5cbc9df435:0.0):0.016510374,(((3e18135522eb97ecc1902e4d66a3b016:5e-09,(96ea04144f0b00b5f3b283e906fd1c9d:0.01897873,(c2011d34bf6aaf97f95929baddabb00a:5e-09,((13ead0530ea9d01a07bd19aa46abc026:0.01515964,(13a3aa70649dcd4ce3471ac53b7d1d8e:0.007614742,c09be340962157e59e41de41ca10861a:0.023184806)0.963:0.019272663)0.900:0.011382254,(33da1a775f59ecec1ea6ee5725300c37:5e-09,bda0b8da9ab6d50a9be939979ccf11b8:0.003711882)0.881:0.0074759)0.787:0.003689386)0.350:5e-09)0.864:0.003711858)0.888:0.017919774,(b9fa1f91156c75653631b5e22abede12:0.039725884,47d997a6202b8ab85a677a1e30962a00:5e-09)0.762:0.010003577)0.987:0.04544116,63722bbdaefd6da3381fa0ec5faebfdc:0.012850361)0.837:0.028303356)0.987:0.039052774)0.671:0.002892259,((22fcd5fdf99838ba81912e24fe920c3e:0.007571282,fa58528a800531bb920d308724960dcc:6e-09)0.965:0.028708511,(2c063b6862e30d138b218d6060790f7a:0.04479663,(8ed08b240d89622c2ee7cd7e39c32fa7:0.015008486,(5a4587030a7bc8f01fd296aabda8fc1f:0.0,acbbac61d4f1c2f8cd7d09b47dee3fa5:0.0):5e-09)0.995:0.053864569)0.941:0.026118748)0.763:0.006971749)0.865:0.015766243)0.891:0.021464269)0.942:0.035527522)0.843:0.012038032)0.823:0.014203844)0.903:0.025045014,((((c2945cc29a7d492caf1b4601389d868b:5e-09,bf7de80947516b0e9c67e51f10a95e91:0.003812146)0.993:0.077188689,(fd520d3972b832aa34cf8bc19187603b:0.058876376,((02ef561deba6ea4dc74923399a8a485a:6e-09,cfe170fbe7402387db16eb370dd67bb2:0.003796549)0.870:0.003809151,((ffebed901a26d4c1fade1f991292e171:0.003809158,b2f7791e4b2e9abade1531777b01a2fa:6e-09)0.917:0.007629538,b3b08f596e58010d664e0954e82ca675:5e-09)0.747:5e-09)0.995:0.07234846)0.300:0.021931343)0.934:0.040331645,(((786e26915da957dc88cd5a6221ddeef1:0.0,7f36f471aee54d47208e26f9966fcc23:0.0):0.084773397,8d18aa7908ef8f806ecabdcb2350eb94:0.052650383)0.993:0.059768283,((397c0072d58e98752a707d87b555492e:0.003777159,(62913e3afe463ccbe1351b1d87b9d275:0.019489323,(0a9e31bf1d26e202cca27580fca4e217:5e-09,fcef2156744d01ae51fd81818a754fbd:0.00762955)0.805:0.003816551)0.321:5e-09)0.942:0.040904894,((302c47b2ef209afac7525f170c22affd:0.0,2c4e3c889d22ac682fe303a226d63117:0.0):0.023768612,((f9e298d8164b525453f1ff46eca8ab04:0.023614643,(45b5d458deda7d9359a4d42001f2812e:5e-09,b124c4ed857b0e9bc4e615f35b017cf5:0.003801874)0.732:0.004348651)0.946:0.042980869,(a8580e150ad6ca3ebefc225309ed0b3e:0.010489455,59f93949363b1905ab84d1871dac780e:0.021514677)0.950:0.03539276)1.000:0.102981046)0.824:0.032152839)0.932:0.03199061)0.836:0.016551503)0.980:0.070097196,((((22eb05567c82c296ec208a6f37684ae9:5e-09,(313a5bbf61de8a1e98fe24475a607a0b:6e-09,(e5527ec4840d0c48e6f538c1a72bb3be:5e-09,0d16c55e10fa20b1675ab8200d87859f:0.003809153)0.946:0.007645165)0.998:0.040202009)1.000:0.08391964,((bc92ae6cfe0e1c6ca3d0cd4507ac9cd3:0.022861665,(c695a6a4e3ecb646d81c3c2156a0f9a2:5e-09,2a49ad0a27bfb183a9aec24fb8380c17:0.01535378)0.572:0.000772758)0.996:0.073466871,(1c10f6acb616981f08abcc778d5fe826:0.017908387,(b678601902d282b411ce0fcbcf75d3be:0.030060154,24c70a9dcbeb73dd205075b1675981ab:0.080306989)0.884:0.019820539)0.891:0.023132621)0.859:0.015754577)0.947:0.054595393,(((((adbbcfcad732dd7c509ebdd3e1bfb9f3:0.085181725,1d9447e82a93e444790026e3d7623efb:0.117460226)0.707:0.014717922,(67b2027c83eeafdf04f667ac883ffde6:0.058216735,24b171b489a2a3aa74cefcf533b359b9:0.045539092)0.990:0.055974594)0.759:0.009066185,((7979850b6a75ea3af99bed8381975676:0.162518772,((((((9c3d35cf623c967a8b7bd9d88e0fb865:0.007538865,0ba61d031801ca36c00aa11edba8c091:0.004109708)0.935:0.034756434,(ec187f8399c9548c8047936178a29abf:0.033599964,298d3351f7d183364b6978ac3d834447:0.070705645)0.808:0.017774429)0.959:0.0419784,(((08cebf39571369d34b5ab096374df62e:0.009393601,(24c915280b73b47d6e7d875177d6ce03:0.034426358,ab247bac7970ba58e528158c82063fe3:0.012282209)0.518:0.011411544)0.964:0.032609712,(c6c6f8d4b44cd992e02f89740e081539:0.050325343,c9a3f1fc2c797d8af44102e64eb57282:0.050480547)0.088:0.011679404)0.982:0.073735137,(483959f487e922821c457673b364883d:0.09148826,(37ff5a0503d06b4535e2443a7afc81ec:0.015206787,3c2293ff259049e8fbc2493ac2ba07e5:0.01649315)0.962:0.046519184)0.521:0.027971855)0.913:0.035641139)0.178:0.011753367,bad51e19ec0a1d8324bdcb08c335fb74:0.08330485)0.845:0.022570074,8bcdbba9d0647af17d89e058f7bbbea7:0.016969027)0.702:0.013665164,(((ec6eafb32dacd6c11f7f78c390e0acbe:5e-09,5bd44f64cb8c99928681e5b77b8b0ec7:0.011604617)0.952:0.047307688,(5193422069e63ed89d1992ad1acf6c0e:0.070661381,(43055040a38bbff89dd2f8f78b228439:5e-09,(((((e6a9645feb7e2384f8d94435ef538385:0.023446615,(a64fd729aeec1df84f7ef94aae6753b2:0.011520187,((((e3ad90b33f57e76a001e87e6f294dab4:0.0,907e483331e9a2beda6b853d01269fbd:0.0):0.003679581,(ce3fa8a65258579d442222d39dd53e1f:0.011503741,d99c1df1bb883380c7fea4eb97a1c5f1:5e-09)0.884:0.007782271)0.888:0.007782993,(38e2abf748bcbc35ff42a7a3c7a8f85a:0.003596942,(((f68abe373a223a4b2163c22d15f3be02:5e-09,4c08d1cf6e0b85391530b204660bcfd3:0.007609763)0.763:5e-09,(79da95dfb7fa6fd9818b950c8b4e1b05:5e-09,6547ec57f9610ab40405f156177c4854:0.011498363)0.557:0.007632692)0.841:0.007876277,(2ea935f2f7a084ea562ce2c870aa1eaa:0.003809154,3f488fd223eb53ae6a12b1f33c2c250c:5e-09)0.459:0.007686793)0.957:0.020218601)0.888:0.007942417)0.900:5e-09,031d167b3100c845ba5dc269b08aa9c5:5e-09)0.901:6e-09)0.798:0.011503724)0.335:5e-09,0f368fe8a4322ceff22b8c3bec4e11b4:5e-09)0.850:0.003792655,31bd58890cfdc58f09c36d76ce4a4b52:5e-09)0.707:0.00602972,(7cadfbc33a77663a61c10206443a531c:5e-09,2cafe388eb65a9c27da57e11d2f17a07:0.02752125)0.945:0.024739273)0.947:0.029928589,90bf096e557e5bc4002c8a92c6839d96:0.003583215)0.320:0.007942116)0.751:0.011399151)0.206:0.039347852)0.900:0.043151515,(((407e789f900344c186597d4f978edf6d:6e-09,a577137f34421c7744d26577ae80f9e3:0.003796546)0.607:0.001795195,(3b7d8113c70d364ef636c9d8ce7b3a34:0.011588552,78df54797fb67c59a6fd7c485b3c1f04:5e-09)0.942:0.017628343)0.891:0.01736511,(4749c4ed956e05615e99d263967877d0:0.012516769,(6755a9df7866b8f60023ad75a4a323a2:0.003531012,8402ae23d2d862cc40d99af939f05ed3:0.024219236)0.781:0.006682026)0.575:0.016954076)0.950:0.0410541)0.866:0.019548244)0.941:0.041500558)0.938:0.039101083,497b96212306f4d3501a4c0e5396102a:0.084323061)0.881:6e-09)0.974:0.055193368,((43c135f26c1e59e7e0459341e24afafa:5e-09,a2a2c2fcbf1d078141a3ea6fbb933ebd:0.035739659)0.996:0.106784104,(561cb71008edb9ef1c0585b4820f656c:0.031113263,(748d7bee3428bbdbeadaa980e7ace6ba:0.010962059,22410080b1301cf38a94b2dc3bc8fa5f:0.029463802)0.925:0.030317085)0.902:0.042125124)0.948:0.050538666)0.883:0.0333064,8b330dc520045b834f8e756761402dec:0.059316031)0.920:0.042195365)0.998:0.101165131,(((56cd9eadb92d7c9623c158a923674581:0.046530871,(0afaf910064a73a0682559301cd0e1ee:0.067945643,(abb30ce14feecc9c32ec0dd608c56fa3:0.062119421,3042a75ba07617fb45f534fb21c5f7c7:0.036623876)0.725:0.029564122)0.912:0.040449108)0.973:0.072217148,((((f38b69e504b247577ebc092239f89a6d:5e-09,95faededfb7a64ea9ae34cbbf522c790:0.011488308)0.661:0.031921736,3a50582b1ce2f6bfb195daef85e26d00:0.08021034)0.934:0.042457577,((f5e213611a4057fa6ba5b2d53e721d30:0.0,c9e21af616fdb99c0214f48b00578f77:0.0):0.019316937,4a3d3d5b03049e007da97c18854eb7d1:0.03930431)0.256:0.022017815)0.942:0.044200298,(70ed621e6dc47a5e7f16e0974e3ac3d1:5e-09,(91bf8f105f8dde2b76f5d063f55f9970:5e-09,965a3fceae229983f2d2e111373a5fa2:0.007652106)0.669:0.01162868)0.869:0.052363466)0.385:0.020321471)1.000:0.110242402,((((691bc7d23ebf875fb743e66c8c7ce53c:5e-09,014da3aa622a39a4df5fbfe9a39e6104:0.019686516)0.940:0.029377688,(650903d9c9a5ed7de9d268b56d9afe4e:0.017385897,((ab33169c874ab488ef1d9ecb396b8921:5e-09,aa8f14bf6453f450c2d05ef9d137418b:0.003796544)0.748:0.003461449,(1479d53549872938367674f65d21b4a4:0.003796543,d9f13bd0bebacaee13f4f220d69c18a7:5e-09)0.883:0.00802577)0.972:0.035046474)0.904:0.021527302)0.055:0.014275087,(f6a73571d07e057313c0f1043af38963:0.019716481,(fe0d2201003c33e6bd417059f676aca3:0.025601809,(((edae89cc6e0d06813f4bf89c3037404c:5e-09,036c6c7baa640f2e047e5ee0d4814370:0.011561528)0.809:0.010949404,(c2f6e652bbed59b7b9a0dc86f669da80:0.029241445,24653b01222be8afc04c93c1e7065517:0.014485839)0.890:0.014380884)0.997:0.068057311,a83de5cca253bbfa5ed88db76855ef90:0.065630304)0.307:0.015528752)0.991:0.069676142)0.782:0.03360448)0.993:0.07413682,(((((d47abea8723fdc8450f9bafbd1f8e889:0.003819101,c67d0d5e72d22ab1e7d81dd4579d0726:5e-09)0.990:0.076155421,((3d064977f6d2670f74df1db35236992f:0.014727191,d4bfcdf21f62c28d95bbcb4c65fb2d5e:0.039562701)0.979:0.043960762,(62ee769a0c4a181b6ddb89308446a86f:0.007408043,(64b25269ab3bd991e0fbf1f9a66af13f:0.057016245,((5a7bf591a06b74a01db090c695cb8943:0.003809159,a182597a042e925339f8221016db122e:5e-09)0.926:0.016958251,(447ad7b8a6f53deb9aca8e939b8226c5:0.00380916,f7beec8f9e32813920ed3104ac096d8b:5e-09)0.893:0.015892028)0.825:0.018176436)0.487:0.019628329)0.894:0.035951837)0.468:0.026611807)0.982:0.062756305,(c52b9c7894eda2aa228fa45f72ceed71:0.068708848,(d5d44dd2da645df92bdff5373a0bc844:0.076675207,5dc460ed55ae1e93a870da0909d0dead:0.060924963)0.918:0.03934491)0.855:5e-09)0.961:0.038038205,((((617a6dc1e9ec74e2c15c96491c04d263:6e-09,(6a8e9ec56837db0cd0546e2912f15d1a:0.007597621,(7104e59812393f2282727c1c5d4142f2:0.007487114,(d42d564c084ca8d1035f377c5cca9eca:0.031770592,86481ac38f09087462aaf3488ab20aca:0.025077414)0.237:0.003776815)0.999:0.079317971)0.789:0.007867878)0.941:0.015746261,(ccb9e689156fb282addeb364e19f1613:0.098496772,(6dc4f075c59d66161d9b087debeceece:0.062104958,((956c1976d805299e32b2d550876a037a:0.015087408,(79ca4fae5c7ee18ad087eeb34154c747:0.011504913,(5552f5c1b4d73a795c47ecab5cf46c7e:0.019231898,e88f15d104eb66ecd0f7d53855771c9d:5e-09)0.861:5e-09)0.982:0.042582686)0.901:0.021802492,((24fc8c1fe0fa7c743cf83bbb11591a3c:5e-09,(acbd57fa94417a2c1c77b1fd6acafd2d:5e-09,(693883e3e9aab1bf7ad325dc34e3b5ea:0.003819706,cd06384c3db9088c817076d43baf48da:5e-09)0.880:0.003808028)0.869:0.003809452)0.980:0.045931372,(06f88c6311a4a12c438583a1f957c523:0.011490322,7f615744c11dd6993f9811417521daf0:0.037911058)0.954:0.036118838)0.710:0.008627927)0.585:0.01264917)0.908:0.024268559)0.937:0.026729249)0.488:0.008394677,(((((ca7c6ffc0c541ccc386aa5908b91696e:0.061397516,((3223d6d1cfda13848bce5cdfd1bf5658:0.007649341,0e428aadf58e278a8264f80618731d24:5e-09)0.757:5e-09,(b9cebddaa79bd765711137d734a2cc79:0.003801871,0c9f5bb580e3c92186408e1d642878eb:5e-09)0.804:0.007614349)0.980:0.047072551)0.908:0.029198785,((a43d78565a0ebdf198b8f55199555528:0.004105999,e5421ebe5ac07384132d183c56068a1d:0.019106322)0.956:0.021696149,(dda2544a2507f480e12d60852443891d:0.021298187,a9c8a84c6f3e4a895ba743f28f38900b:0.049755191)0.781:0.007044192)0.825:0.011842623)0.971:0.041767669,21fbf7aa45fac468634b16e3720cfb2d:5e-09)0.999:0.041649421,(058414839229f56b685cea2e5c02ffb0:0.035175203,bf0f8941a4671563ab42bb3a2dccc548:0.02569348)0.772:0.00813392)0.538:0.005764263,(aa5fd2391072ee0623e72dc97d8ceb3d:0.002952916,986e4cc6ea50aba54732955c0d6eb6d8:0.02517274)0.993:0.045997929)0.735:0.006987956)0.698:0.008486271,(((d1ece35698f1976565ccf17f49db1c8c:0.007758708,5a21f93802635a4ab31710cc39ad0e4d:0.003711598)0.999:0.077735739,751568b0054c7105ef1ec044defb54e1:0.023501396)0.154:0.010571889,0972ad22f35cc9477a39a341f07afbf2:0.052811675)0.442:0.01269111)0.875:0.018001433)0.127:0.01191739,263b7f9c724a2a312ef791f10056f410:0.080842371)0.944:0.040105504)0.979:0.063544607)0.000:5e-09)0.926:0.036003273)0.963:0.070735485)0.910:0.043106766)0.925:0.052259033,((87ad84ae857b80b8e229a316d0603e2f:0.107783458,f9b64c2e40f334fe75d7b6f1721ae337:0.054919013)0.998:0.106845321,(((1f00c9891d2e0705e17560ca38316f24:0.027850028,b2447886ccce7e7d68584bcb8bed8738:0.065064178)0.946:0.042279341,(((((8965edd6855016338f90d46b563fbc83:0.019670213,15c02a79ff9be5f77b979d07f877cf78:0.046257321)0.867:0.023425107,(ea63813302170835d2ce0bc2c6f84c73:0.00374121,(fc6aa5def5f60fbb73251e3d61805947:0.007488892,ad28f9ce2e6ca906992e99558a1fbfda:6e-09)0.807:0.007509109)0.517:0.000425295)0.861:0.027056159,(9e2fa05f19961c3bf8dd12eb72fe7c80:5e-09,6816c7dd5412dcc1243f17de9dfe4af4:0.003730588)0.761:0.012876691)0.997:0.096635877,(6798d61d3566b4f178b7dd82985da58c:0.0,4e41efda50e2ff071fb192cc24171393:0.0):0.093398124)0.398:0.025317725,((f247a31c66022c0cefa5fa6bc5788db4:0.010781113,(bf5de2720d0299f2fb089c2464ec9fed:0.00755701,(65bf062861ed5cbf5ede9fd0dace3ef1:5e-09,3ac5af6dab9b8cd41c2494fbf1c434d3:0.007474818)0.881:5e-09)0.838:0.008308459)0.998:0.072484287,(((129ddb668ec957f05b832f4a21b7e6d3:0.007676392,(2435bbfe6e4529da7ebdb9ce52bcbf2f:0.002110966,fe906ca32fdbf0d7d8d9f3385e46d95d:0.077315956)0.844:0.009231802)0.728:0.007103851,((8ce1e77392f424560f1a712d6e9e7062:0.0,15a96512b1d37283315f79b9a65aced4:0.0):0.043476399,6fb2c063a950d9c129713d06125ebe69:0.04158894)0.961:0.036559239)0.999:0.06538391,((547b938ce05a9e28fc92881fa4f1ab19:0.056029569,(57330581bc6cff56ad1d1f9292e7e216:0.045870538,82fceae66d63704ef127494b6a682c3a:0.018808215)0.898:0.026227465)0.797:0.012252215,((3cebae7944695707bf94d7ca8934f025:0.019416353,16b0f0a507952888fb32e7f4bb671b0f:0.012141104)0.969:0.04097092,(74539fa074906b7a9cc0180fafc619db:0.023722759,((f2cf2482f952dac2f267fe235ef37476:0.015293859,1fa9b4502aabb00d8ae9ec3daf95776b:5e-09)0.841:0.009125764,(((a1c18f6e084070f9e4f09b15067ae420:0.011034155,((996b12fda8edb5ca0c83ef350ba4af5c:0.003600313,(22281527cfa324d938781dafd787db92:5e-09,2d99d527ab40617879bede6f958b176e:0.007488814)0.912:0.011505404)0.773:0.0064135,fe5a5e8c1d8744cf707fe0083c035010:0.018758155)0.776:0.005984153)0.406:5e-09,88807c41d5616e215b52ceb3975a825e:0.031383679)0.766:0.007097064,5830f5b8d0a9103116167d10394cfc75:0.003889923)0.740:0.006389401)0.477:0.018316377)1.000:0.096391685)0.828:0.01202528)0.953:0.022021968)0.826:5e-09)0.898:0.025007791)0.872:0.028564559)0.967:0.045649432,(0bb6305f95ade5560907cc68f9d0d770:0.075773657,0cf84c913809088cb215e1ebe76d79b6:0.099288249)0.979:0.06831742)0.371:0.011841967)0.684:0.002979096)0.929:0.029139882,(c6ebf825a4355dcfc5828a759d0d8e6b:0.156507227,(c476c99c88170e8fca2195d8b3d462cf:0.091841731,2e1f8995bb8bae593fa5e409ef8c193e:0.044041647)1.000:0.11018769)0.848:0.024143185)0.136:0.002920628)0.924:0.024284565)0.786:0.017567018,((((a461043f400514508899ed0f93a40b82:6e-09,5e45dee46dd28bd2b02ddbea16aaaa06:0.023061733)0.942:0.02927708,((00eac613621c8a0ed55ec59ab24571c0:0.003458767,bc79675632ea60245ca0c3fb008a5248:0.004123134)0.858:0.015653435,a03422fa78c5ba8de95f2d8fd023ce04:0.070106986)0.683:0.026523273)0.752:0.009909384,(cf7642dc83b0030d95e2c65caeb8d344:0.015102196,68cb897d7a5c78e056a42e1b93135d6d:5e-09)0.997:0.071007377)0.957:0.092986995,((64a8348e0ddba75fd3ea46507e16fc6b:0.003129089,e1bb95ff5fb961b89275a9c416f9e4c8:5e-09)1.000:0.238768701,(((4bef870a28f465e769a7c39aab534713:0.016162598,c7b5c8d3f2a55119d37e53a625c99645:0.011256275)0.978:0.034173928,9c156a246f5b71fe35ced7cad2a8b74a:5e-09)0.900:0.010904541,17ace4540f555219405d0914b34ba4ba:5e-09)0.999:0.195931722)0.974:0.097878896)0.828:0.03654058)0.576:0.031310678,((((8a1b2c06c94f441dd2e0b45aa78f5715:0.016426602,c844b8c737c2d71151686d8ec5884b18:0.014905385)0.175:0.011926637,((c8602f8a0db3899076b351a318a3be52:0.021738602,b651cd7e12f3d893872d6d872840a586:0.02377832)0.916:0.01895655,25780c6757559443ee2cf1c64e3396ce:0.048255175)0.737:0.005870673)0.710:0.00366777,((10209f8fe47d018fc9f0b994c9216e32:5e-09,9cc7d8d89136776f7e5014623a2390be:0.003027713)0.989:0.035214159,((2dee310b80f61e00c5473ea8431c39db:0.01267991,((e127b00cf63d1519f38e1a3e98132c4a:0.003021416,16da1f530c8370cb58f07f393a5abe4b:5e-09)0.780:0.005572588,(ad1cb96dbbd4d448a5161b27bcb1f382:0.012455393,acd0585efd3dfacbeb70a02eb4066d63:0.022966236)0.699:0.015643972)0.894:0.013430346)0.817:0.005846025,((7e5bf3a44d5c078376870a40988eb5dd:6e-09,(b1546543c9db4f99eadd47999eadc2b7:5e-09,6281e922494bbb02ec02dd0af5c1a232:0.01550604)0.924:0.006037863)0.710:5e-09,93f64bdc0181a312442477b390ca6619:0.006097512)0.855:0.006289148)0.953:0.018233933)0.901:0.018069132)0.962:0.078534139,(f8c09ff160a01030887b286ac6fd5d0f:0.251387296,((d2f75ac4b12a775299b2001705c63007:0.003385352,(c0894946010bd000c35dec42c902965f:5e-09,(2fa566b90f20bc5d8cdd2584e1618593:0.003164497,f104286f542b29cd27816db540967a95:5e-09)0.868:0.013543144)0.907:0.013269098)0.969:0.049525686,(c1462dfa6c54c899e0b9b45ad7e6d83d:0.037735939,fde51896d529f944b8a853ecf4f97cd3:0.022459118)0.903:0.024889779)0.895:0.070665803)0.680:0.075612462)0.727:0.024191452)0.895:0.050546649)0.951:0.044708445)0.882:0.017234698,((3e9b5de17744d2a5308e3529cd578336:0.069445246,((499bdfac100e923276ffd1db183feac3:5e-09,9bc6780deb51fe73530720212c1d15fd:0.007459877)0.926:0.038718037,(f2c05be71e45ef9f12e7b37a2e588c90:0.043622222,5d2ceca1267488024ed14d6856404a64:0.03880478)0.204:0.016425484)0.883:0.05662205)1.000:0.223557045,(9d20500dbc30088b2accb438fc980f1e:0.075822198,d9b8f832330914250d0e7db66571c9bb:0.092412572)0.998:0.157288147)0.723:0.015230422)0.956:0.030881119,((((((372fb2ff7f9f8bfb64697f59c79f81bd:5e-09,(d3f12240d88a11806c8e62bba0e5c732:0.023010063,(40e498e406b1e869d8c448ae5df9b42c:0.002307146,57d3ef9dbe2f4229b497cef3980d4f7c:0.00598304)0.841:0.007042656)0.743:0.022899286)1.000:0.129938078,((((96a6e6be2ac6e46fbd76b916b85ecdf0:0.011009661,ae26692b4da29d511cc042e8fc8fa5f9:0.016492203)0.814:0.009806614,((1d991e4fde6967ad15828f4278b6bab7:0.019941577,df23168d546ecf51cdbd74fb8d8a1e13:5e-09)0.949:0.016696717,(97f1d5ac575ed35e181985f267d863f2:5e-09,(1eeb2561f33db4dcf56637134dfc4b39:0.025570147,1dc9093540f885a7dff4b4b6af566c16:5e-09)0.553:0.016929013)0.984:0.023016435)0.950:0.01991802)0.837:0.010157028,(a0c56ab89c2d4129c0761e065b2dd2d0:0.03889144,(2928cb02e4a12b11cde0c1ad9fec67a0:0.037976601,(a8b90c023e6b2a55cfeb6f7020a6d6ac:0.056634469,a9fbf4fc9b12924d45a507185fa8e3ab:0.035780179)0.597:0.014145972)0.885:0.020667732)0.934:0.022029535)0.950:0.026367261,(a1838c14fc3a0b6ea0cdfac31d2363a1:0.050779842,fb1dc8be9233138df8f7a7380cbac647:0.066182805)0.858:0.034947126)0.850:0.036637919)0.946:0.050923952,(((41a9a6bb0730f6387a0a6e52ac08db07:0.028260433,(bc3b0dec7721fb208f8202f72be3962f:0.00271142,c3c1a5b3c1b8675f1d2fa55858b90faa:6e-09)0.392:0.012159612)0.252:0.023650908,(6239e227737377e78fcf9f21b4f4f854:0.067402582,7267bcd41e545afb1adb03983da70c2d:0.056889233)0.294:0.024449785)0.955:0.068841443,((((6f829211f8879c1a53e1e6ffb9832e22:0.059819841,(((3682003c478ea4a9484daf156bad087b:0.005391517,02d3e211382c7aa0dcdea6d34d8d2101:6e-09)0.909:5e-09,(b71ed1aff8c3ff5748f2fa9102f4a0d9:6e-09,ff69e92f8ceaed224ce9911955ab0a8f:0.005507356)0.999:0.023323952)1.000:0.09844799,(6e1b74c99ea02927e129de8f0f61de01:5e-09,(5ea5763c7d4d8c58462295b371ddf5f2:0.002744096,695da5b2e785b686edc923140d7752e1:5e-09)0.964:0.019920011)0.955:0.036275435)0.371:0.016959748)0.929:0.033530437,(efb101adf4508ee8cf8c39bf1b971cdb:0.010480462,(f00bc863a653666e1be721fc5d468bd9:0.004394781,(a620cfa5120572faf6d3d0e8227c0864:0.00218138,7a9ee3e844daf1b732df075cd59b2b38:0.023942814)0.994:0.02857236)0.980:0.037183927)0.922:0.023224053)0.915:0.019638822,((3ba38cd280983d1467ccf1c7fbdd3413:6e-09,e16ad0691a5a9d162c44570551632c23:0.011109374)1.000:0.10406186,(897e9744b698571997fb5e94d3c576b3:0.019646159,(547215250ba8bc5229b9589d12117a6b:5e-09,(17f98150be54782b2dd9f8973a0b4c5d:0.007242442,0d4501b94862de3e62375659541c73da:0.010653216)0.871:0.007546592)0.830:0.009442233)0.717:0.016777496)0.898:0.019487266)0.586:0.003366642,(cd65399a20c79721912e1621d3113738:0.048355164,(52c649bd2587fb98aa407649397110b9:0.003272193,6c34fcb0f35dd96c9fcf25389df49ae6:0.013814588)0.855:0.013085972)0.980:0.023960624)0.997:0.09432338)0.796:0.016710667)0.956:0.042286428,(((b0c20e7e040eeab318f5ba892c3561e4:0.012586958,9c5f06db203ba10eb881480e2b1bf9c5:5e-09)0.999:0.078292286,(b12e529441d305e5615bffaf947ed8fd:0.0426144,((7a77a54b36bacc309c51448de5094ff4:0.011697987,d31f4ef00525f51bdf2beb8444f5abf1:5e-09)0.758:0.0050424,((((bc441225634585d4a1fb58bd494ad609:0.0,981d3d9f398b82dcb9a8147478b44a86:0.0):0.014017433,(8e4ca812eb69dc7b34776fd77618bf45:0.033231082,((f730f98c31fc7d12f7b75a23e2dd0224:5e-09,(7bdb3f22d777fda0d51bba6eb76197e6:0.001823254,d1131b0cd638588fa819dd35845036ea:0.001810237)0.922:0.006063587)0.946:0.013808407,(5d650708c098dec6198023e81d714ee3:0.004561269,2c0e8345b9658e79ea7d38820419562f:0.028649774)0.863:0.011606998)0.464:0.007115578)0.614:0.000970895)0.856:0.007502945,((1f03e811d59af45590ef904d7b9afcad:5e-09,fc28343fdee36f489157db69856d47fc:0.01980431)0.777:0.005259209,(((cf35074858be7fea95d26a89e30b4aa7:0.0,5063798d7d3332ef4726cf144158c8ed:0.0):5e-09,((78c46083d2967d75f0be4e3f522ac543:0.003215779,(5f4bb13566f1bc9fa92a672b27741bd8:0.006441849,(6a0733d58dd961c31a647574e97d35f7:0.003228068,(0361f4df7a1c0c84e5284bc0f6d4ae4c:0.0,4551833a112a552931262525f545cb57:0.0):0.01640547)0.833:5e-09)0.723:5e-09)0.971:0.016451999,(21cebc2a7455a30361e2baec5442f735:0.0,a375a2605e2fc59c274d5cb0d80b66ef:0.0):0.003215719)0.770:5e-09)0.951:5e-09,49714bf96d19c16ebce95832a88a42a4:0.006447145)0.984:0.023178875)0.810:0.011330701)0.862:0.013842248,((0bf81b26a05c8315e4a5da1dbb4cc47d:0.041140326,(43257c8eb0fdd0837c521a981d17db42:0.023000244,a590af4ebab0a25b2d5e5d6dfec92963:0.02604735)0.398:0.005615795)0.928:0.024257385,(fd723ba222cb9fea44c5d3499bfcbe61:0.029018933,3fed998c72cf4d190085679eb41a88a0:0.034082976)0.923:0.025165638)0.919:0.022985323)0.654:0.01938199)0.598:0.002711552)0.954:0.03824445)0.700:0.008542179,(((((((f8b54bca158bba14727dc3cc25485917:5e-09,c599fa1f2e387550441e1407f3546740:0.006025642)0.998:0.04092913,((((e4d6b78fb672b0fc4fcd8d9b8d1563d5:5e-09,(bc306942a923f022535fae4ccdc8a483:0.002976283,0a76f87db5f851ffb918128d06b86dad:5e-09)0.353:0.002976278)0.231:6e-09,(55a436e98a8f82489e0441487f9706ca:0.008964109,c9a597f79536daea9ca643223766fca3:5e-09)0.921:0.012206315)0.999:0.073787821,((3a08fad8e62f6f46aa4b9126d8950f67:5e-09,47ad7c58c2ecd0a14b3c6b021f982159:0.01548019)0.914:0.012153675,(1a0ccd0ffb3022773dad9f21af753d08:6e-09,(67cd731ce1d9e7159ff8900b4d86f7bd:5e-09,(f23542f54280d93e84bd97eb03bdfba9:0.015484229,b42002a616d3af31b86e77eae5677e54:0.002970063)0.637:6e-09)0.872:0.002962136)0.794:0.012465028)0.955:0.028648929)0.964:0.025581283,(23df8fccfc7759b69402fb9f4dce0e3c:5e-09,64e001630780f8c19f04dbf12d796fdc:0.006008749)0.950:0.019478818)0.652:0.002620749)0.833:0.011821135,(884302d2a42b3104cb0ed2977aee0ab2:0.059718495,((140e41a9a3cbafc766005d66205930f0:0.007186824,(c9bb04fb74335417b5a9294175dec0b6:0.031497791,056a5271669f0e528481c1c5c89e549d:5e-09)0.945:0.017858035)0.898:0.011849232,(((((b40568079afa1918b20c9debd07f50ae:0.048907656,((e2c73b0c9f1a2580961835629cc4bcc6:5e-09,((ef1cd21fc6e438af1b315667f00d7a24:6e-09,(fa3625d31f99db77521737010fbb1e5c:0.018790646,77b9c280f80162e8cc2e0fd50bfae9f5:5e-09)0.982:0.015257147)0.993:0.021653789,(4d36ffaae83eb1adb1560a0196c83335:6e-09,92592f722f9a97195cd653708f3ba848:0.005931861)0.816:0.007262216)0.905:0.011545923)0.813:0.008643836,4aea0f01bb0f12bd382c7a0362f4d31d:0.038824381)0.389:0.011375983)0.723:0.00663594,(e3b2c0ef4b345dbdbb58a413512cf84a:0.012158595,e8fb477fbeb55495fb7a10ebb6b4fa9b:5e-09)0.873:0.018637781)0.810:0.009915202,(c43ebbb1b3ca50f436fb8a414304338e:0.079817741,(60215dc4e5708ed0532f0e41dfebd371:0.022794724,((beda686d15b420d89a1bbb9146a9f0e4:0.0,f9654cb9de54c730ad4cd539a487a0a4:0.0):0.00873691,((cebc94f00ce64ce13e1879b084613a14:0.0,c38abc2b1df5ca908cb029a33e04ac48:0.0):5e-09,152895533f1ab42856d1c2c38e481784:0.002976287)0.916:0.009634045)0.961:0.02034296)0.620:0.002978702)0.941:0.040872827)0.713:0.003060729,(((40e6e0a444fe6553f399be420700d2d1:5e-09,(136c7acd8e1e3e8a0ab70d70ddd607fc:5e-09,0a4f5f0a7b8f44deb70bf89c753ab548:0.006067207)0.858:0.003041774)0.997:0.025908335,((b7a5a136d97a130a1e39280bc74d3a8f:0.024562437,39dc8c07dbeed4d0fd850bf62af2066a:0.065453428)0.811:0.010165946,832cfe0141bfacc031b68734f10dd6eb:0.032273146)0.275:5e-09)0.766:5e-09,(49e2fecbb7bdcbd38deba49b2342a666:0.03198077,cbc52b93776da7bb85872c2a0e713f51:0.021067528)0.790:0.011024197)0.891:0.0100194)0.753:5e-09,(((7408962359b303f6d00cc2412edf1828:0.012127862,(d9ab02665155ffcea0a37d74ab7f5dfc:0.002978546,(0f732ba5e70926cbe0bd75a5f32327d2:0.002957899,7c6e8311f1a35481fa98cbf5ee7a3046:5e-09)0.803:0.002986709)0.769:0.00300284)0.848:0.006213575,(((eac19490db8cedf441f6112155efefce:0.015485465,(88f2e66cc2093ed01ef9e7be7e8b61cc:5e-09,(8175c434a494f4f7e42dd115d1ba5d7d:0.006065804,(c3acd9a5ec6dfcc95103ab94148a01fa:0.003065775,b76f8d19e2076542bdbc8f9b0e7943ce:0.009097334)0.741:0.00296103)0.772:0.002944301)0.868:5e-09)0.861:0.00910554,(48cfe01a6f3604fec5e0927bcf46e5c3:5e-09,0bca599497458ad851e2e68f76cde730:0.009004228)0.765:0.002980831)0.863:0.006066749,(7cd6cdcce01cd5fa99e08e7a28de3f45:6e-09,1b5f3111185a75d985bfe58a23ced160:0.021923023)0.782:0.002937849)0.876:0.006397879)0.984:0.028356802,((85e48071408e5660b4065a9ac96a1816:0.026884203,(569db03b68c1c7fd04a08aae4d4b02be:0.017830432,((((c145338b2b9bae5251905b3f3cb10be6:0.001933212,90435bf41647f58850fba50445ecfa99:0.001934225)0.774:0.00201439,(e6b9fa525b7253609ac3c842f1d91800:5e-09,(ae6926b19d40ef218f4453b9fcc860cd:0.0,b6aa460f1c244be700434ae869b7cbe7:0.0):0.00595511)0.771:0.002936305)0.715:0.00595689,((cd35bc926cf9a08eb0d08a1bafcba2a0:5e-09,(c55e30d10e6722027c4995493f846aae:5e-09,f6b42c528feee10613a607300b45d251:0.002936153)0.981:0.011915857)0.904:0.005918642,(((40a0777eb9c3f0cbd63ae908829f3cc5:0.005995633,(d6557aa8343f3869ea1f7aacd6739002:5e-09,(4c3b5be8c1b9fecf897c9a6ec0a3d64f:5e-09,80ffe9f717bcf341685bee61f7f2c273:0.005921728)0.581:0.005930706)0.790:0.002954093)0.770:0.002966881,0e09d7d805f39189ee0399a836d7e2ed:5e-09)0.848:0.001945231,d7d31d88e31205d3e2123665a660f443:0.001946184)0.804:0.001975847)0.428:6e-09)0.835:0.002936844,c3968f98a18269813ce3e129bb64e700:5e-09)0.988:0.030553689)0.926:0.020755288)0.907:0.018403592,(c89cee072d1e14207456ed31204ff468:0.037340861,(8f6bd08752eb3bbec3d5e26d1f3edc29:5e-09,fcae16ffd77af91d451016c785595c1b:0.012187931)0.953:0.021250566)0.787:0.010061842)0.682:0.004838891)0.865:0.007616889)0.949:0.018276812)0.852:0.014938542)0.854:0.011160976)0.895:0.010640267,(ba87d3448a7c8af1864a9fc1ce09ef37:5e-09,((835e6676348d1f4ab7823c15ea160aeb:5e-09,13f46c7b7dbeb4b88a600a9b21806af7:0.002970054)0.826:0.010083313,(4144a6f1e89c7ef892689a123ea58b6c:5e-09,((((ba2312eb3e549c38558a8ad17a35f640:0.005985329,87b6f41add6651f429d113feff031c7d:0.00315688)0.877:0.006283321,(97663f6bfac859b2fed44d239d9526e7:0.009065853,3208d4b3011b19715c84da554a678ce7:5e-09)0.885:0.006394872)0.645:0.002796399,(a1e0ed57a207957cbc242b06f2c58a1c:0.005996099,af7a59ac527fdb8665e2322907d8eca7:6e-09)0.978:0.012337977)0.748:5e-09,(59f8aa915225b98aef4fafd7d7bea144:6e-09,(0bcd5bbb579248a767b984cfa2ca062e:5e-09,61eb7aee50fe60c7dcef9ce2e2709fb9:0.009011835)0.980:0.018438038)0.997:0.022070741)0.819:0.005995318)0.803:0.009887467)0.991:0.029945151)0.755:0.004847034)0.888:0.023145776,((abe41bae0616b2c497ae96c664f6fee3:0.045208917,(75f7f2d7cb06fd2e209a0c7a7d3987f9:0.002982876,(45938fd26d6ca952b48a76715ed2faac:0.035700253,(85da0651262f0a3e5e41d037816852bc:0.002970011,0e24a2d3366bc20144d9b6dc678cf75e:5e-09)0.418:0.010279281)0.749:0.009289079)0.977:0.027953305)0.258:0.009760851,(e3f22f0e2b9d8f23fa515d02d21d9c89:0.052421724,(46bbaf7dec64f6e5cef65e24340773ce:0.030716476,(64247d26b7f8ae9b1c9c0cbf70e3e24d:0.021937148,68beef5a03550b72250f94a341d7fe9c:0.026840983)0.942:0.019463133)0.608:5e-09)0.988:0.036321111)0.576:0.001654182)0.786:0.024330846,(b7d4818d81921ed4e76a823b650c2e16:0.005150962,(d07567a9b969283b0cdce9238c2480b1:5e-09,(((8b5a1e8372e163a99df10365361866e5:0.0,13b4c5351056d9d8cebf61cf643e21fe:0.0):0.002491489,(8b5b3d891d20edac3d8ccf35873d69f6:0.0,7f51824f1d0e0c83d7f96190512b58bb:0.0):0.000577372)0.998:0.049891174,(b708e60051eaf63ca464616ee425e635:0.003019532,(31aa5fbf3f8ef98225e5dbae21df3928:0.009016667,8f415a073ee43939c448bec4c0a9820b:5e-09)0.775:0.002953879)0.337:0.011794332)0.693:0.007504091)0.954:0.019960356)0.993:0.045451283)0.953:0.028151087,(((1fb6704efb4f5eb91c93193b6604a106:0.007022333,((affa7f9c6625eb88401436723a1b09c5:0.004770593,5812fae72ef2d0c524817f75fed82581:0.010432122)0.549:0.009204673,(202d51b215ec5ebd3a82e6e1fa0b6068:6e-09,8ee0865958e9e859d9fe8ca8b70e4474:0.015428293)0.766:0.00442719)0.858:0.010339077)0.975:0.036335238,(((f3f3f4076e59d68f6933edbff12b545f:0.01608152,0979175ad231c90c6af42bf74854cde4:0.005461739)0.993:0.056010593,(c1cdef11179cd5330c39bda4160f857b:0.038075708,873551af976f262aeab515b52d81a280:0.007363528)0.903:0.018669951)0.679:0.026762869,((da616f86ae72e90bd197dfced7b056f6:5e-09,1d4059655148fffa7593f36854d99ea5:0.006025645)0.995:0.060642859,((cdbf8347eeab9b0620c873a7eea9e9c3:0.013746879,(d954dd35c7b5e3ffdef6256ebb3b0287:5e-09,bf8b23230c52fc280b4513233954835d:0.005980153)0.748:0.001546542)0.751:0.00330455,((37d6cace7e59be5995a166256e5e4ca1:5e-09,(44a237ad5d90db31c591aaa234f11b65:0.001199538,3a5bd1ee893f3418fc58ffedb6d71690:0.011379969)0.942:0.015020469)0.896:0.00680073,99bb408fe5f4d4dbf0d95be7f5c85878:0.025192205)0.000:5e-09)0.995:0.054069185)0.804:0.022541461)0.916:0.043907103)0.871:0.014561222,(e3d2b91880a0733ab0f294b90a55577d:0.017895373,a54bc388bb9e860f41b7d2768eeab7f6:0.019822842)0.926:0.022532706)0.868:0.014127779)0.993:0.064042173)0.964:0.062846239)0.892:0.03723818,(((2aef393051615dcbdd76a439601d0376:5e-09,64c5ede2534ab9fa615350ac64cdba9a:0.005514217)0.999:0.093924211,(e44ef1bdf8f43b680a7c4d3708a49a17:0.011245554,(d83e8475209c8fd085162f5cf0650849:0.002744106,df0bf10f38cf46b239cfc881dff1936e:5e-09)0.480:5e-09)0.975:0.046874269)0.809:0.01765675,(a077e50bc8118f1a420b7c0569b43ed2:0.210310035,(ea547d952f7bf20144ef7b4c51d516d6:5e-09,(5c72566a18e634d840a0cf411e9485b0:5e-09,(97946cebe87e3bc46470e9fcdc2ee392:0.006453397,cdeb1507fee730771011d9640bddfa73:0.01311951)0.765:0.00321811)1.000:0.02672057)1.000:0.252998068)0.805:0.07331331)0.877:0.032372581)0.907:0.018222863,((((((21624dc6dabe385ab91de9cf77dafb09:0.011870197,11efa4381d6d8b202902ba12daa5323f:0.004051635)0.998:0.150892811,((83cac5e5d630a3ef1b8b84a4f1bb54c4:0.010600321,86f9180f2b7a5ac31678adf8ee101fb9:0.055363316)0.961:0.061854448,(57db8d5286488d4b067b044d50099a8b:0.027840736,(b9c704bd17b5d1be494042b8646487eb:0.025926589,455fbf912d59515b78eef9e0f4a3585a:0.013484465)1.000:0.076245952)0.827:0.025372593)0.975:0.069557882)0.997:0.109694984,(((((((72cf48fdea315f4fcbefc98bcbcdf35c:5e-09,958e491140b32205d2efdbc43502af8f:0.007586574)0.934:0.05003711,(3cf82e3689ffca5bc8554615e3bc1f9c:0.074003269,103b942b78a5cea6d5d34ac769d305f5:0.049853249)0.906:0.046563433)0.965:0.076246559,(e9e8669fe71a1c6bff7f30d79f4d73db:0.063316798,f63ae3db929f0dce2c3ee241651dce5e:0.15773894)0.222:0.038617119)0.761:0.036887929,2906e72af9022c7de91e93de63f8023d:0.058666419)1.000:0.34719586,((((((((08ab5ee73e419381a852faf540872f96:0.102476361,(658cb4a2b456f3cf091df95fc97b7f5f:0.139098743,((7bc86c7d9c16f7db2924cefcf1064dd5:0.07813435,0a0d7dc1f805218c3e5f7b9e399d7818:0.107618188)0.922:0.03879428,(24fb54c61e366199de273c33dd64492d:0.051827324,(089e9a4e3ce69c0b8b5e1e0c28b91ba6:0.140199715,(068acf7c4fe23de02336eeec6da2ba28:0.101007071,4581a62923e390813dd4fc9929b95cbd:0.041624888)0.369:0.027051239)0.959:0.04286035)0.959:0.052161827)0.500:0.020269465)0.978:0.071045483)0.298:0.015158362,d3d952d1532c8b1a8ae9f0d8953189c5:0.214352208)0.836:0.038172703,(731e5a40b667bc4ffd6c05104be6e986:0.067030501,(b83ccfb2867f4cee3cb454945fe72885:0.033003205,ae247738ab14cb570d4990fb44b9c28d:0.022946675)0.993:0.09078954)1.000:0.240981781)0.751:0.021637057,(f3181d2fcd9b0e357623e48c4003b578:0.010662907,7133115e4e354bfc21540877c0c8d198:0.057525873)0.987:0.107959925)0.861:0.047219079,e1a5bf2e934c2e7c583a499fac583ebc:0.238113081)0.968:0.064701294,((((1e16b9cb9667ffe1786449dcd14a2db7:0.053412933,(703781618f0073b1b3ce3c2124ca7fed:0.003567654,f15f6019e4ef5b019bfeb1c180210d4b:5e-09)0.995:0.152239944)1.000:0.25320486,(((ac6346b65e1ffc00cf0e470706f6b717:0.097710409,(c43227c3a1a692381befa03b2dc98426:0.037546501,(e8f4569c5b8d2beac3cf42da8a06f11a:0.062475506,(b326c850bfc8a8988d92fb4d9134d5ec:0.001364901,(a41e85dbec2067171a1f490146edfa10:5e-09,(e77ea0cbae00ca47041742466a8e81a5:0.043025521,d3a3efb8a0c25ad2c9abadaeecb83e87:5e-09)0.914:0.003746807)0.969:0.030029549)0.908:0.022198468)0.746:0.018699004)0.652:0.042246234)0.939:0.040428832,((f90fc53b46ea6e9e69995000a3133264:0.086170892,(ef61e6f4e3cf805aae3084827b0b8d5b:6e-09,c2f27b1c30deebac606a868098bb1843:0.015570403)1.000:0.196261395)0.806:0.021065784,03332e9959a5f519815cf7ead0f4d935:0.202506526)0.620:0.00664628)0.972:0.067611324,(d5b2c5d6ee77e21238e33e6dfe0c7304:0.260963428,a8c50850e1549c70f6855701127dd980:0.201290436)0.746:0.036802909)0.977:0.121185944)0.907:0.076098161,(2ed0b2959ff5f7d66f3dab75aa90069c:0.382408115,((((7cba5dd7be1bdea26d4779ca5dfbb9c5:0.013925266,a8a2cbde0df57660741bab0426bde419:0.008789188)0.678:0.018010272,(fb09654bb793e8834baf8403bf0b0ded:0.012226069,832f061631a665714a972f76ace06275:0.068574065)0.825:0.019444224)0.993:0.133330487,(0c077693ee17a20494a57bf26b188828:0.081183576,104cb2dca952909ba9989bd4ba32d8da:0.067179709)0.953:0.099606213)0.980:0.133817481,04ebfcbfe98897f1ddc685e30b1a78f7:0.274590488)0.903:0.057051939)0.742:0.05240734)0.839:0.070822707,(1b7d2ba27996b7d30975007921956463:0.368734725,((1b8b5474311e49fe83becd03f534bb49:0.088213523,bbd229457f6b6f73332fc3273912b2b9:0.04405383)0.983:0.112164523,(db4f180db9400ba711890531fdbde5bc:0.224267956,(5d1058a723e817c969c5b397f97bfbf6:0.02572495,9f0d7617fc53b0bade2684605eb5d6ae:0.012331497)1.000:0.456801299)0.916:0.101108396)0.527:0.04162334)0.591:0.038246516)0.300:0.035738411)0.935:0.049674555,((6356e5991ed255ba4d2c3ef5dbb3e6dd:0.038157157,(fbf6e2b50f03f7a9f1a578ea00bb3345:0.02747892,(26d701a44ea260adc8376f571d5925de:0.027937229,0683387992eb88a8d9a3752bc6af75bc:0.040778373)0.999:0.070167834)0.877:0.02168463)1.000:0.229720332,((((36f4e20e115244ca9729faf8fca61d3f:0.052830222,a8dce09e903406d7aac11a09aabbde79:0.069094668)0.995:0.104343584,((7d56f8b88cd9cb2deef9a080c1a57674:0.023963468,((ef1d2348bbb1f2d9be0173a87acbdafb:5e-09,(7132cddeca47abbd7fd26d46606ea6d7:0.039925563,9207379b67e6b63acaf310076e3262c1:0.11297799)0.828:0.016762478)0.927:0.028825483,bb0a8acc6fa2f1589ded3ca2ec88f490:0.022671786)0.964:0.041864644)0.865:0.037760774,a78a3c0c981a554145598bd690671ca7:0.024092257)1.000:0.181120002)0.709:0.012358339,((9e977de6eceeb4058d063af8504c8640:0.035071867,6311d8a8eb76feec4535a1d5768b3b9e:0.073540668)0.990:0.097323028,(d8817e429e8af664e8b8812e5d300d95:0.079652383,(fe46a97930df8608cdbe7b603b92469d:0.02293734,9b921dea3eba72fac7713e233e3f1a15:0.030006414)0.974:0.062229369)0.402:0.024564568)0.997:0.109670039)0.806:0.027263982,(41484b5686f4fc1b61e3ef7bd124b469:0.126823706,0a73beff605e4195f923eeb46735aa2d:0.025249608)1.000:0.160818014)0.921:0.04943955)0.673:0.072704872)0.742:0.016349345,(c497b802b07d64e94de751ca1ecf3292:0.102276639,08c7b664ea510e96a099ed458ad2204a:0.12669878)1.000:0.226092716)0.386:0.033998478)0.633:0.004086798,((((7c17103468971e0ba767175c8d73e996:0.006249802,1ca82af3e7a97641e44767340b5e4cb3:0.008710642)0.920:0.027090205,(b23338b143287bcfe448af00f295d521:0.039277396,9a83073a93e0f48ff85a7c1804cdec71:0.093742952)0.954:0.038753896)0.970:0.062843573,((bd3190d4a5b893304210c0b331824986:0.116906434,e26b81c81e2e6a10103637aedabed8c6:0.050634003)0.938:0.042043759,(d7b1c080af365adceb840c02aaa53b72:0.074198978,(((((68ba2a44323b5d7ef18584a729a37b8b:0.010850579,(08e701d680f65924184bef99d28f4375:0.016392599,36107b83f3f0e1ce6704bfdeae3aee6f:0.009958812)0.486:0.017532999)0.980:0.040431995,(((5fe2a0425b598e0c00cf443d83d67ab5:0.013490092,61ff6eecd2f9348bd10635d013c2b872:0.051420949)0.999:0.06367161,(((0e20ce624d6c41eee6e8beef1c107db0:0.009921645,((6959e27283b1800fcb6d10fe613770e2:0.014870017,bd3bdc378c8413d7a4b991c042af475f:5e-09)0.743:0.004729589,d8f14c2ebfa4972f7964df29c5c49aec:0.029338315)0.408:0.011317782)0.513:0.012371184,((8e43496cf0b95cc2ba79e98d0a797724:5e-09,(3783b27fb2b5d8353388c963745c2bd5:5e-09,(dc6af8d8f26a0042470a68cb8def0778:5e-09,(0a6297ed2e6569e4bddfce0fbb02dc99:0.019106741,((b6cebc8a5f085a9e21ae668ba7437e30:5e-09,(ae293fd95f48d4ce1a4c477085fd3de3:0.00362542,(b3b3785591bee877644e402efe4ec35d:5e-09,b3285e8239c439484f90b76bb2097c5e:0.00367011)0.769:0.003699063)1.000:0.038873141)0.896:0.007744928,2ea009dda013396b7ffd3d1542d9eb67:0.003346524)0.971:0.019501762)0.743:0.003507917)0.910:0.00364849)0.950:0.007327921)0.948:0.014843882,(2bc555d2ed87f507740e75ff23c79e59:5e-09,4742f52a9fb7c25c9e34282dc0fc8d00:0.011048918)0.866:0.007395116)0.990:0.026378158)0.487:5e-09,(fc27cfbc1d800e682f450aa40f31464a:0.007410747,(((aa86669f3e55a87b3d6b4f143626621c:0.007648184,82ac4dd193054c342fd5fe51cd5d4777:0.034735248)0.883:0.01416534,(((7f6881c4efd8c4a8d983e05b56859b81:0.020085391,(d8e5fca1a185d4810f79aa72628af655:0.018817604,71527816ddc380a1d22c8fe0d0cc21a2:5e-09)0.651:0.002355361)0.991:0.023943399,((facdb05268121bdd1a15c40e2cea52e0:0.011053846,(d89711dd3f8dc2c5e105b1ed4540119b:0.003637791,ea79191117918214e78e13940523212e:0.011106305)0.641:0.01870496)0.942:5e-09,048438c817d9649dfa065348bb0f1725:5e-09)0.000:5e-09)0.294:0.007601511,(a8bf2455ea62db000bdf974f8c5c4fc6:0.02630393,(c5a6f1df402be39a0488c076fdfeba5b:0.011505848,((c02a2c0b705d48aba8ea19ce3935adc0:0.005890442,51c1db50b0684488e1f2d71662155051:0.010307695)0.762:0.006029829,(6b3d70c05d21a0079bc369da53e03f93:5e-09,(31ccc288f9fd196728dc240cd528ed38:5e-09,7c4c0acb9ef1d6a9c040bc9a99997fca:0.003654553)0.949:0.007341522)0.841:0.007506434)0.974:0.027401528)0.939:0.019758784)0.997:0.044183896)0.000:0.004124758)0.000:0.007578603,14bbb98364fc578740fafc24639acb94:0.039265617)0.314:0.010906737)0.957:5e-09)0.307:0.0164498)0.860:0.017040094,(((1c8a763a4a1037d497d5355d28898dcc:0.025872605,((41c2103dd9bb0bc6fdeb4afe7d1ed690:5e-09,5eece66c61bd415adf1105467f80db63:0.014863905)0.146:0.007463902,((f56a58caff148d839b4337e7a7761bcc:5e-09,((59777fade6255be8ee264fa222146102:5e-09,d2cbd61d5ca14966fe03486b20e5d7dd:0.014895735)0.251:0.003687304,f6e361fb557a3960b66b33bc2d8ff905:0.003667158)0.920:0.007420014)0.966:0.011244771,8f657d748c67284c614ea746e811d992:5e-09)0.911:0.01112939)0.916:0.016165109)0.913:0.011792306,((5307216b69cd54425a1d2302048604b0:0.052742711,a85434d291f6bddc1c57a6fee08c4cb4:0.064344147)0.908:0.024996631,((a2512158a5cd84e6010e9ba2fef380c5:0.026699766,486bd0244be04e8bcf30cc63f1bcbd9e:0.1238424)0.853:0.015104278,de66ebf4fb5edfbdb34d43086c84c370:0.016751158)0.727:0.007743134)0.945:0.020098024)0.895:0.016362812,(((82b6dc4ee2ff50c9ea1e2b2bc0e12237:0.034056654,(9f8d56c84f0801faf8e36bcf1dc86bd1:0.021584407,((c03dcd05e03385d25a65acd026aa503e:0.040339679,(374ac50af2215bcffbca50d3708c78dd:0.007287251,6f9ee02db8ce7161fb60406b23cdd6d8:0.070841751)0.400:0.00802124)0.829:5e-09,62a164339d7afe5c4666383ecc900128:0.003394734)0.943:0.021501269)0.890:0.012693092)0.928:0.016081198,bd5156cf243c8d304ae141f632d86857:0.052924908)0.336:0.008785164,(c7d39cc3d826e4a450d1c215ada3f3c3:0.025462533,0ac921fcc576f10d24296c6fd583dfc0:0.025806106)0.995:0.051086939)0.136:5e-09)0.873:0.017030622)0.965:0.035216448)0.925:0.030390107,(bf35a5a5f10433eaf547af055e3dcc1a:0.004207995,(de83069d116145e4b5bd79da377d0338:0.035072451,c4b1ae840037168ed9ac637c5076f178:0.028046704)0.919:0.01967965)0.944:0.035855087)0.753:0.040696322,((58202628ddfe314c9c8a5dc3a0729332:0.073320777,f107aa7f3e2e5793ef8e0655bc0231c5:0.045987953)0.950:0.061864176,((((((5ffdb6665e62aff7f38633bd8b204db4:0.015956218,(e8d36f60eebaab004af1ad6dea8e4369:0.014761484,df7dd2a28f2f686f1339ac8361b00045:0.007790405)0.972:0.035744303)0.995:0.065317024,(8ad34db39c8582ac5cc2d672c700fb67:0.022783433,(28be12e400887b744acf5fe8c3e112b7:0.003585255,((7503fd65af89c403e049d09dadea016b:0.011047809,691cf68fa225ddd16a60e6f12dba22b2:0.01936267)0.991:0.03620434,(((((269088457d8fad61f1c9a8bd2c1b2adb:0.044574208,a141bcded58f32f1b0f1b51428815009:0.027359656)0.846:0.010783541,(647c79b740aa68ec7d9f51c30b5b71b3:0.020124155,1ccd5a4f6d1ae2ec1b04b1102c0c6c52:0.022440895)0.964:0.024542704)0.739:0.003188219,e939c09a838e00f80fbcd2beea12b2cc:0.055817839)0.907:0.018131684,((507e55425ff9893a9bbf27223a44b4d5:0.014275701,bb49ee0d4b4583586b9c2ac3996e40a4:0.024959268)0.998:0.052166455,a91768601d53da785c8ff1e63c5b79f8:0.006663414)0.961:0.026103276)0.873:0.011862682,(((((327602a40e5f3427e222e6980b67e164:0.039950933,(1ae9f6758a13c2a74930de0c9e9f97ef:0.011410746,8be546cca95236dbb3c7729243a8400f:0.023066939)0.894:0.034039805)0.984:0.049924504,(((e87bde517b629ee3befe9c02d18a4e35:0.015294683,((e7d086e861f257daf71cb691e1c749d6:0.020818482,(fe28c3eb53d5edb5fe60e294c150a408:0.065739609,((c27ccf4466d5729e55b8913d2a19c85e:0.005647246,4be9a6a1d22825c6b4dd213b551271b2:0.04555878)0.944:0.023768712,(746bfac204afbe75ef36fc9b79fcf85c:0.031336832,(7884f754a6a275825bb7fc8431c49280:0.026921305,06278c76625a085710a9a1d895cf1848:0.027118219)0.732:0.004090591)0.660:0.016572213)0.630:0.012562764)0.989:0.042810175)0.767:0.008551687,((3fa214017bb8f65833e44134dcd617e4:5e-09,(4777bf11b087b16f901dcac2004a5413:5e-09,f04e21e11cc9c7546a8f5885354554e7:0.007435078)0.997:0.026788154)0.885:0.010350863,(023aa928321ccaa161d103e6a6fdd259:5e-09,207e7382792230ad230a1d9c97ef3751:0.073073991)0.965:0.020421394)0.888:0.014821916)0.589:0.010517303)0.931:0.030491855,(((be6cd27e4ba3a378e2fecb9c6e0d6a24:0.004751187,((1de1fac2133412a442d06304a9e4f37e:5e-09,ac156c04cc77d670ed2c9096782b1d65:0.05169061)0.813:0.007403766,0166d293e9f812b75f54a5fff7114d92:5e-09)0.857:0.021889308)0.960:0.020792368,(997f6a096b04dfb407c131912f532cf5:0.055192009,9287e9c3ec480933c87dc7e7da8d3af5:0.022102038)0.820:0.009406053)0.949:0.015880707,08dca34edab3739754ed8106dc592eb2:0.047601114)0.751:0.004306752)0.766:0.020670052,(b927b822dc2f2c18e76f88c699116037:0.017879617,167d54a685587217e0716133c6bd92ac:0.07558065)0.896:0.027373041)0.802:0.007530292)0.843:0.008304036,(870ff1ad14149f3731315de18ebd9469:0.031790388,(198972af7db44f903981d75987f63dfe:5e-09,a4467f868cb6f506cafec17c2d2da46c:0.011164783)0.696:0.023796466)0.943:0.02118004)0.744:0.003521739,9b34f904e51360f17f8540e78e4371c6:0.02917477)0.995:0.04356859,(cc3efa393737d5851e1dbcd64ba8d82e:0.102576253,(1d4fd800a0c0a37af750412d6a9ab88c:0.007423582,(e80531672c8bbefaa5cd61105b13ac59:5e-09,2ebd3451f79fbd6f748608057dae359f:0.003687226)0.875:5e-09)0.993:0.086186416)0.082:0.030424745)0.934:5e-09)0.905:0.011675648)0.899:0.011229552)0.771:0.008075409)0.677:0.019446775)0.848:0.01839901,edab9c2cbe477f1b281a2f39cdf3eb4a:0.221100952)0.294:0.006495802,(3327a773ebaed8d7d881b95709de1145:0.045261287,e02b34ca3d2df503b9d37a2168de9ddb:0.061715383)0.989:0.07271958)0.811:0.018148787,1267ff38bb4f746ecb6ae0e575ebccd0:0.018526429)0.695:0.036685799,((62860e9fba8f5974fd9e7b25706e0651:0.008819255,07bead0b99c230e9032fc147c7962160:0.009900941)0.998:0.09717723,(da70627f1b14f34c9dc7539cf14bdd3d:0.033507341,1d12bccf3fdc1e15da0452d32fd5a1b3:0.164305464)0.861:0.0232915)0.501:0.016002324)0.920:0.056774887)0.950:0.050091579)0.495:0.014085154,(55f76cc556e74df877180d75f1eb30ea:6e-09,(fbd92bd21b137c77b20dd4d710614c2a:5e-09,6dba36e1a01afcfe8933b21e4ea31746:0.003693104)1.000:0.151109362)1.000:0.220174293)0.765:0.011351114)0.997:0.115490009)0.919:0.034407273)0.996:0.105043562,((19af199a01063d98ed034238d411332c:0.006218645,(073886bd3f539aaa73f2e775efa7e77a:0.158664164,c3324e731f3552cdded527f4b3830f4b:0.030125265)0.818:0.051122918)1.000:0.305336927,(9fcbc1f4d383d9ec253e161f4977210f:0.206979178,(a2c6c84db88c2ab25d8aec4262115bb1:0.385980067,aaf12dd421a25162c07c1c2b573f7e98:0.24391683)0.074:0.052978766)0.819:0.035999733)0.869:0.060334564)0.865:0.023521761)0.918:0.035147907,((1dd7637c71297a4b930af3b09aecdb41:0.090800268,(15d31e54922713efe72727a68e8add6c:0.003044009,7d534fa40c2edc4891c724f7ca46a44c:0.004525317)0.961:0.092168698)1.000:0.268961188,(((((db379d42b136eae134f4c585e333e4d0:0.005710454,((722e987a0797260ab8456493459a877a:0.006216938,(ffd874b8cf0e2bc3464db975935b7afb:0.012896986,37d5f9390bfdf73bead7fe97a61e3065:5e-09)0.524:0.013319063)0.978:0.020007754,(78ac8cdc0428e30dc707fbe1e0d344e9:0.01636263,(b5cdf6feb8ac343352b148620a97c161:5e-09,6cab021c5386f8e444ff0246c6578e6d:0.003170917)0.909:5e-09)0.903:0.009982575)0.703:0.004146461)0.824:0.025465821,(e29e5bdeb70a5d1c1fe68e579674d0d2:0.085193424,(94f2a50969ea5d21a55a4423275ed262:0.008823845,((49c96a37a1ef4da9be3596816fa8d9e5:0.004292089,(((82f527bbcabde532c703ffc72a4a1f5d:5e-09,1e7a32bc7976388500c8a3efd32277c0:0.006359796)0.988:0.012875829,(6ba07b47d3e152d5a81d30697898375e:5e-09,(92677fd22b756e4db53bdadcbb139e79:5e-09,a883f39a0f8d604ed02ac9916f915c60:0.006359796)0.918:0.006422126)0.405:5e-09)0.859:0.003192962,(440ac4a56f886343da8fd73bdd58c90b:5e-09,((((4ff8cd7619097f3ebd1c07ee41d56173:5e-09,(b6b3e65e9641a0384d4c341c3c246202:0.0,222fa07bd9d6e52aa8aceb60dfbf6e9b:0.0):0.006369035)0.782:5e-09,574591453168872bd4c83f37e0c652c2:0.006411146)0.931:0.005994295,(d95762a40f1fa8e6c9a050c3b82a41ac:5e-09,c52c69c080ecd8aa0546c2debb769d53:0.006435267)0.787:0.00179658)0.787:0.001793684,(d009f58b5da8d220499ad9fb373e48bc:0.006373626,b951154fdad15cefb27527a32a9c2b91:0.012997844)0.479:6e-09)0.975:0.012815972)0.498:5e-09)0.897:0.01203568)0.999:0.063038751,e40cbcd5750c0d1973319ed2ca1ad7e7:0.015329966)0.734:0.0145246)0.862:0.017466264)0.798:0.017424465)0.912:0.020228912,(((((eb49c8938a098fc7501afe09f704ee82:0.002407156,(4720d7cec367f583802bcb4d3cc8d5e5:0.016556623,eaedfcb00f2a83ba30770493fee707a2:5e-09)0.853:0.010612622)0.995:0.063989282,(((4fdff8d8c956df42f97e8fb510352a6e:5e-09,03683f4b7acb3c69acb6efe0934afbd2:0.003177105)0.779:0.009919205,((((fb3b16a9a43d0553371c5a71ba33828a:0.016750872,(3786a88051c021617cf729f429360a90:0.004984425,(3323d291dbdc94cd33cbcabdf5cf0e14:5e-09,c50b8b365e5cc3fad5479d2718d58b65:0.006459559)0.884:0.008744296)0.859:0.008790812)0.940:0.016326248,(d9af16ade73c0ba84422034c6d4c70b0:0.016686025,(3fb72938e4f89bc55069518039bc0af9:0.019539082,((((01efc7b12d9d5a5ce1e9168504f6b0ec:0.0,e179b87ce620bf27d644be64185b179e:0.0):0.009646827,3e97c1834a480539ae5f9470aef7018d:5e-09)0.987:0.016197188,(63fe6282ea2bd540ba2b5a06a4442f90:5e-09,(de9d42bced3dfde649f6150f2aa9cc81:0.003096344,c61681371681e77be0df2dec1a73284d:0.006491832)0.935:0.009726345)0.683:5e-09)0.793:0.003174127,48504079c6e32ce9145325460d284bed:0.006417784)0.841:0.007211394)0.888:0.009683232)0.071:0.003089873)0.735:0.004234022,(((((223095276cb6375db19ca376a25527c1:5e-09,b8e90a593ec3fcd45ed275ef83a1ac71:0.006374122)0.975:0.025157606,(((d8eed2b3422b12ff1406c51406acd671:0.003178969,(5721c25349bf2cecc817491bc2ecf4e7:5e-09,8b2d19cb9903b45ea3bc423cf45afeff:0.006422125)0.792:0.003170723)0.799:0.003177767,676fda3f8ca5f1b69e57d5e03ccfe0ac:5e-09)0.683:0.004413264,((dbb156418f88280853ee9f435d9b696d:0.014020013,722eae5178cc565aee72b66976f2e0af:0.00548208)0.922:0.014095032,(a840cb42e4c827a3d64f5ff29d73cbd6:0.002569354,108c348866a8a201eef740cca193dc1a:0.007169321)0.994:0.034249943)0.826:0.010769179)0.978:0.02910828)0.851:0.011269545,((((c70695a7c4b031780ab77822b9fd8dff:0.0,784b296f4180c4afa07611132d5494e8:0.0):0.003220298,(ed028ff7f69e02ee891c90b57238aafe:0.003177106,f63f7e0f3bf7b32fb0c179b6ee0eb969:5e-09)0.787:0.003166721)0.915:0.006454826,(fbab712281b396f34a76ea6011b17d5f:5e-09,d9e9556c8ee0ed210fea67fe533a7a0b:0.006411147)0.789:5e-09)0.813:0.01216573,(b1f4a2a7f692a7511f0d1b70e9e2a28d:5e-09,(50cfcd7df5effea849e0c9a9e194353a:5e-09,(7389ef575b01677c46f1539423c6a075:0.003180848,12aaeaa6c9fcd3d0886a298b7f5d8db1:5e-09)0.711:0.006413836)0.974:0.016590621)0.764:0.004109112)0.383:0.006808976)0.897:0.015052286,((((ccc3574f6b910ac74adf02ea8791c213:0.006374122,(((ca0f99509bbaa376698f25617b8f1607:0.003177106,cd678efb929940110e7395957d37c131:6e-09)0.917:0.003172374,279871228cc83372e9236d96dc38e884:0.009649987)0.913:5e-09,(c13a1a937bfae505a2331e666839dfa7:0.0,99969ac7f7ff87bbe08a41e9896375fd:0.0):6e-09)0.903:6e-09)0.357:0.003174371,(f1ff9f4b7636f05323e284c472a5be15:5e-09,77173b3ef0ee439d312704c186dfc7ee:0.003170916)0.455:5e-09)0.924:0.006416711,816bb7cf8db85614fe91384c1229dc43:0.009727928)0.549:5e-09,(343b5750961e6a1744f107a33ac358f5:5e-09,(de9eb594cdee52d9117a8558fdd8ae19:5e-09,(3e5eec16d551dca873c556246d100df8:0.001705024,d9d197fa09674b1d2c0f4992da0b05cb:0.019506031)0.726:0.001601139)0.921:0.006377062)0.556:6e-09)0.905:0.011220124)0.900:0.012007751,((f3cbdb62dd73dd5dd194e6a1acba71bd:0.041280659,8fadc639318868609c786451813ec848:0.007654143)0.955:0.019792063,(f7979be522f1aa4699625f388ae99883:5e-09,(((e8e31e43796e888e2dfdc7a5e1e5e7fc:0.022403704,(5b5aa48a688bc35ab25352f7c863b0ef:0.006519524,(70d3639ed6c21ff05a1ee793df1a5c55:6e-09,(7b7ea2baf2c968deb337e4554161279e:6e-09,8626f4c4f01cce9278645904056bcab2:0.013121099)0.452:0.003192962)0.975:0.019863714)0.869:0.010490591)0.812:0.008990346,(((45529af6b6f5939ac4c9bd5c3eeaa1d1:0.009649986,f1110decf3cb5c14e08737d78c0d98d6:5e-09)0.913:0.012012947,(63a483b0073043ca0b237d768277d0eb:0.016505354,((c764a583726fa86d753232007e2c74fc:0.013142331,(99e3977c29bf8280e178c793f62ce107:5e-09,(62a4bf1d1ddb232a45a9570df150d3c2:5e-09,5bf5d1960fdd3498000bf9f3b39b86b3:0.016497155)0.871:0.006413836)0.990:0.016530847)0.336:5e-09,(9a5485f4d4c2240606e47de3b5139c2c:5e-09,a74751a1a6c5a28793a4f9eda183ce09:0.009649988)0.523:5e-09)0.879:0.006533558)0.826:0.003722943)0.797:0.003363139,((cb0909302fdd65fe992ec9fdc5afdec2:5e-09,(afda0dc32c5f64fb8bdda2bfce6df90b:5e-09,(18312d273a1ef187270d8505d3dcf2c5:0.00321047,ab13359218f2450d17a457ec5226d146:0.009810876)0.562:0.006473154)0.922:0.009728225)0.817:0.009649986,62c568aad080ac1e010129ec7a68a78e:5e-09)0.920:0.013411264)0.859:0.008718445)0.916:0.012388933,(2680100aa4787eac5f0d4ca4c954d204:5e-09,(86f8652c67bce3e45e5045b40ce8b33e:6e-09,(91a32968ada913c64d0a6650324db752:0.003224862,(d4dd6f73009ef3db675aa86e646d920e:0.001682651,fbec9462c74c8c5f7033e913299ccee5:0.009451679)0.754:0.001719672)0.939:0.006433963)0.884:0.009630697)0.760:0.003251267)0.987:0.016628042)0.902:0.013480925)0.725:0.002749987)0.956:0.017023987)0.894:0.009560388,((((28754034361f96a5f00e5576cc06fd23:5e-09,(ca4517ac830d551886a2f654d2409c7a:0.012743508,(50507e9809c29419529d1647eb41d84d:5e-09,d82dc2d896132c92f220618488c0f6c1:0.003192961)0.752:0.001738164)0.752:0.001645656)0.793:0.006520234,(532e2818c48b203c62cc07036e92c3a5:0.019845296,f5c2b48ba8a184c55e6086a939f67745:5e-09)0.923:0.00990692)0.577:0.009869473,(c2e5b02c580988a2eb62fa4e2ad53735:0.006381082,(ae173007ab69dd77581025f49e7d6b73:0.0,5f361450843cf7f47d281931b2fc529d:0.0):5e-09)0.896:5e-09)0.954:0.009658634,0775eb0228a0095345e069cd7e363a2b:5e-09)0.890:0.009729077)0.951:0.026535063)0.968:0.034650146,(ae0d506ac10ba19bcae228e642bd98fb:0.01974329,2dc4c7916a97406095ca702908eb60e7:6e-09)0.799:0.013813936)0.687:0.015841826)1.000:0.088882352,(e8b40e94c78c376d50d11b5eabe8c1af:0.002728591,(35d274e70d957ed8f38e24d3168b1068:0.012477613,38c59deffaa4db5d12b598adb1e5b5b7:0.017176416)0.979:0.024787881)0.988:0.047131045)0.832:0.011583551,(0b95784c588215ae46f85aa8df5b9228:0.067643095,((422113cc42c6c5ab99fc4a56a9bc575b:0.029321525,f2506101429bd808f2a7096c83dd32f8:0.034177584)1.000:0.071570242,(((4801df11ac1398b9c28e407bfd3975d2:0.007627076,(2c9361f477f97d0997b5617af91085bb:5e-09,((25555d27ddf9dac52b85afcc27d44205:0.0,76f4b1762345ffd9906ceff5bad964b8:0.0):6e-09,(4692bfd99080ec6a254d45d0ef894999:5e-09,(890702cda11e3707adc80d3300e40faf:5e-09,92badd073e3033d8dd971e30911f3f9c:0.003192962)0.948:0.006411148)0.958:0.006371184)1.000:0.044446368)0.860:0.007541895)0.898:0.007540291,(b4eb86dffb75c49f9c4cbc6d1353c3bc:0.0,902dd56724c82506092d5b35bdf3332a:0.0):5e-09)0.997:0.065636299,(7ec4828dcc90360ce193cddf48112afc:0.097247137,e23844f4eeb15b6bfdcdcd7f0c7252aa:0.138042047)0.941:0.041434867)0.876:0.0167748)0.839:0.011754252)0.812:0.013557136)0.822:0.017262991,(74a98dbb0ecc6accf3cba87d53c1bc26:0.003185964,(b5d1b68b46296472a0af9e7ebd708383:0.013109246,95f680ab29f4e3896671d0f7b03735b8:5e-09)0.286:6e-09)1.000:0.19482291)0.753:0.010004182)0.864:0.022200457,((82581292efa7f316aee5ea9a57506b9b:0.072523814,(9eb6f1fec4c23d99519c07df833f6cba:0.028831239,(e3ec65df4d279261a32173c36d26b008:0.006460387,db779db81e7f831f6a55bc84f6549ed4:6e-09)0.981:0.046103434)0.638:0.022710451)0.982:0.064790011,(((78d658b4033d0994156a37c0f13d1a03:0.137763807,((f8f483dddb0cd023fa43c444624005dd:0.017878134,3ec6ef9e1836c7c0041610de73938695:0.10337481)0.942:0.063962432,(af82705ef7425c9e76e8e4a0df179513:0.066563311,(d66eead69072e903b4edc0014c921773:0.024426175,(f15641b6de4dd3a2e44a6e3be10fc9bc:0.008255477,(68096729b3e9f49066713d226d7c5caa:0.018744737,((a656a567f15a9977f51c53be5a144237:0.0,3da341ae1ab2d14eceb2c7b60cee7f12:0.0):0.016415566,(d5d1d71e7e8edafe556d1e25345ac3b7:0.0,2b503dc1264230281335f0b5cb456fa0:0.0):5e-09)0.989:0.040260454)0.384:0.012142325)0.810:0.016236369)0.994:0.078107375)0.699:0.0303762)0.280:0.025867435)0.886:0.036032249,((((2573b8b294909c8d23c3bae771422d5d:0.118032277,(((761bcf71bfc81c3926a75ff056123014:5e-09,(6d347099fb7adbba8e30b842c8c39afb:0.003210654,((3b7e8f833d4376ce0340eab8bea42b13:0.003170916,fdabe2e71f9691f79a08c2f16af610f2:5e-09)0.976:0.016333886,ea2bb2f2e6a0df7247bbcb9070445a2b:5e-09)0.951:0.013084429)0.993:0.02324418)1.000:0.091332301,(((6e8e8fface95e1689fc40e10741a5872:0.010541091,5c61df2acbf3e97b16ffb06926906a89:0.022885045)0.847:0.025929699,((1242e41fe3fe542f02676b7fb9c7c5b0:0.067630321,((b1b69b94d5f36b0fe4d860a726cf4d5b:0.030458139,dfbcf117110ca55ca89c26945b31b9b3:5e-09)0.571:0.020548621,((3448f6fc795c38b9984424dc3ca48f1d:0.01588134,7a882f47defd77b7cb4ed31aa118a6d9:0.033706992)0.989:0.049423018,((7d700402e44202b63fd19a60a952221f:5e-09,f54e83351db5495a9d95f4e6bfecf0c6:0.003169852)1.000:0.040114117,(0c6a6cca40cfc16b671b021a6f532b21:0.01054378,(43da09abf52558b8c3c85b41ed9c20c9:0.016115119,(7d997ea0fad8cd47934b3cf8483aff1d:0.01900364,(30f7e303e2f13b08c3f49bc6342af5ee:0.005046791,(bc81697367c830b811d4ebb9864ede24:0.006533596,(29f1fbce1b461a390e7ae8cc0a39ecf9:0.003198442,(7b08d76ad5637ee5b934192ab46d8b0c:0.003172375,0ecd26faaded189832907126a28f5cca:5e-09)0.773:0.003200208)0.784:0.003102939)0.895:0.008023539)0.767:0.004128281)0.308:0.005984224)0.602:0.009367898)0.171:5e-09)0.921:0.026404445)0.869:0.027630375)0.867:0.027299102)0.953:0.033076217,(a5cf82b2650d720dce7939e25a4f25eb:5e-09,(5109d47e267df79e5f39f3ec0ff8e975:5e-09,(c0d5ef464c0a145f0173bc82611c1864:6e-09,24d60b51ff35e6aefbd733aec4f92fa7:0.019685776)0.690:0.003167968)0.947:0.009715402)0.958:0.03206907)0.651:0.028797089)0.995:0.076143237,(10a15be57da307e5aa9c5c644799367f:0.007241917,ae1e3062921b4ae1d7135fc424e0bff3:0.012432177)0.895:0.029279189)0.807:0.018702924)0.591:0.023488916,442c7bddcc5d4da37c6444690d32e610:0.070435304)0.519:0.009282555)0.881:0.016579098,(668aa5fe88e41160c04d62175c7e03a5:0.21904039,(f408d6518b612bbbdba0b105d89ba9ef:0.075353758,((bef9c1ec463c4aa0578c821f8d3d27d5:5e-09,f9e9dd2bcae163049625fc9cd8afa8f0:0.006459561)0.991:0.050965496,(((ff3e2f90b2d745c8d4cde563adefa9cf:0.030623058,((((920574b8e1e81bd9f7190f1653fff929:5e-09,76761dd4e4101aace9889f305b6ac243:0.003174372)0.747:0.002513583,(e4525b79ac0a7177b0608901e9e5b22b:6e-09,77592691449bb2009e0cf09074e259da:0.003177106)0.999:0.038122372)0.952:0.013656662,3db32894e55baf5cf986da0024a20fa5:0.003177252)0.792:5e-09,ada1a4848f16b43be7ea2394905facbd:0.003175153)0.867:0.006633099)0.011:5e-09,((3a82b6008fb3fb42f4ca1f3544e5669a:0.003174451,(aeffe9cea990b418b8e34e8756710e74:0.006362054,(ff7f0f0558409999989001b99136075a:5e-09,(6f4481c9a77adcc8f94ce66c71a106ad:0.00424875,b2d64fcc4652f5ef70f17ea2ffaaa7e8:0.004249699)0.959:0.004247782)0.875:0.003177076)0.873:5e-09)0.692:0.004645035,((5ca17d6774e74b1866859898a7acdbc8:0.003450912,(3000cd30578ef2e56c4661307b414ca6:0.012402599,bdba74723ac1e885abd6fc3fb0848f09:0.005309858)0.721:0.005005899)0.985:0.024861893,((9975e0ee7f99db639c6872d7d17a9bc4:5e-09,(f62e6c2350ff2b7e0dd48d60d2edfe07:0.034821062,(06357558c0209a75cfa67026e4f9a8bd:0.016470755,5a4ea15b7f52c0942bea4c83ae25d00d:5e-09)0.757:0.013352162)0.910:0.013115234)0.744:0.003262121,8ebaba5c11d20ad190393f45b51b5338:0.013129844)0.858:0.008183596)0.933:0.01328665)0.964:0.018125792)0.825:0.011924705,((53adb916f7c6596e13552b8657c8694e:0.001621266,(4edaf9d47e4ba020c125b4da6845bd2e:5e-09,80c2e6a5ad040dda8de483aea4c547b0:0.006459562)0.715:0.001582733)0.999:0.076449251,(764fe6d0b4c82f157a31c9b4e5f645af:0.02748319,(43fec0d9387ae6b0806e124c368765f6:0.006837847,5db8c502f70d214a0a1a1fcff3463c5c:0.028059457)0.997:0.061240917)0.904:0.0224073)0.753:0.006254464)0.839:0.019229082)0.979:0.060402609)0.956:0.051887574)0.648:0.011138246)0.809:0.015923377,0930a4194843b3f50574f7290187b5a1:0.027543703)0.907:0.022891139,(a8965a10da7ab6fed51683c4fd74e7b7:0.065924389,((8edd85f8bb0203d32004ebd61df6831c:0.014172394,(5fc45d9bb93effd2a407f9d722560dc5:5e-09,20e9672ef6ecb3e45cbed6d62337404f:0.003185967)0.826:0.012515975)0.999:0.133048115,(((((3711b8a7243ede2e670ccef9bf13d170:0.016511523,d20d9b3090b600d19586d0efea399e40:5e-09)0.939:0.012926827,(5fded8be8114c4158292bbefc5d9e151:5e-09,((ff3071211ff11bcbb90e6ae0f5cbec19:0.0064083,b183e00a934b86fe12181272ff3a6bab:5e-09)0.963:0.016514341,(0024c4062593504ea307e0c1e89225ee:0.026413024,7552429c42b322872e5ba0d015767b7e:5e-09)0.678:0.013181275)0.978:0.01995152)0.723:0.006473164)1.000:0.042560535,(685505b54d578892e055955e568a13a9:5e-09,49b6610cb4fde080937828de8e517392:0.003174372)0.995:0.031523863)0.785:0.005777015,(fc6c8eeec0bda70003f05b5271d3e202:6e-09,((fe30cc63fc498d0a575f06ec38ff1605:6e-09,(1e0655635f4402973b79f33d17333740:0.006547538,68120a58726044886163fc0c8ce5970a:0.013138925)0.754:0.003073857)1.000:0.03057586,e8e65a06163fca42de43e835ec128fed:0.013167369)0.716:0.003238182)0.900:0.009715146)0.859:0.010152425,68c111d6bdf4894f076a6bbdb2645505:0.00986802)0.995:0.08564455)0.927:0.055224682)0.978:0.070831)0.939:0.029551524)0.880:0.02400848,((91360b4c541f6bb5b3f7f5d7afd4fae7:0.086067847,(55d1f0f2f187b68e9f4d1c7f36c1f1b0:0.104281685,((590d63591606c92c3b459cc5722e7772:0.005953946,(((59bb9a0096c8235679b87fab1fb6091b:0.003173429,((718d701f08534ea06c99221335b1689f:0.0,11c5e5fb5c52cfee6530408329737c20:0.0):5e-09,(((a74a6ad2ee20912d9d25bbad5b385b06:0.003187822,((22f91c790e30977cef37d007bcd0c520:0.003173817,(0a767fb615307e0c896ba80a4afb24e8:0.003174417,e515bba494a9b4a13385ad2ec5a50b12:0.003165803)0.743:5e-09)0.807:0.003190454,(cbf4c9a0fcc9fd08fb185e41808e46ab:0.009689663,0552f790fac0f62e9fa3ff3c4ead6954:0.016436529)0.886:5e-09)0.897:0.006428843)0.774:0.003155969,dcb635810f4b60e48d76e0c523503736:5e-09)0.780:0.005372891,89cc248623f68fcdccd5617e8f861836:0.005391971)0.805:0.00537383)0.919:0.006437933)0.501:5e-09,(575129ea94db0266f0fa6f52ed1c48a6:0.003175982,(4a554922852e4bb7f8ebcca490efaf1d:0.009615801,251c12eb01df9b8beb3696d5341881a3:5e-09)0.793:0.003185418)0.807:0.003187103)0.913:0.003163738,971dc216e7bccad38227212b63a16554:5e-09)0.910:0.010338399)0.797:0.00704798,(((3e52bf02c3fa791a3a4663dbccb15b45:0.0,ab2730dd4044a4557d2711bd27a422a7:0.0):0.003046239,(0f74ecd4273e3e5869e97064c7d964ac:5e-09,(0456e60958efd93c5f757c7fb8793cbd:5e-09,ebf476c85724945b99024c571a0d30e5:0.00317406)0.913:0.003162549)0.921:0.006552867)0.739:0.002736168,((1e617f10235e6a481347ff16dd392d5e:0.003174059,09ce2de0698b83f0fc568e61f8945495:5e-09)0.887:0.009435814,((662076ad57468b1e4430f9d3350b99e0:0.0,4df07478fcd15efef04539092c616247:0.0):5e-09,45a2f70b129a810dc581528826ed9830:0.013111437)0.778:0.003486424)0.862:0.010585765)0.823:0.00985487)0.993:0.081709138)0.898:0.036217942)0.937:0.047167496,(2399be9b4806a4fe9d222debeabe1db3:0.046868231,((423e8a4cffe506768d599ff4f49f6c31:0.026546672,(((ea352528ddc4820750a8be2db045c551:5e-09,(e3e63ba03d2652208a9db54f84488641:0.012964971,495bf6d3cd5b6246c5d17927e339e826:0.009675771)0.946:0.009666667)0.999:0.043640195,(b2cec91d3f4f50139f61a19e9ca1058f:5e-09,edac3e893775aa0afb447bbe351a418a:0.003169852)0.825:0.008762833)0.811:0.016079079,(b4e98d3df5195702c0fbe4e3c5b49c09:0.051274599,(94a4ea35870abcb84fa56af3d5df2156:0.06358446,(c287fa4e41302331de151fb1ecc1b132:0.032019267,(8240ef40643f076670e3ea0f53e45bc3:0.011995752,(80c3750d92df132f40c600d9a13c5e43:5e-09,(7000a529e9a2425b3236b9f3a8e56065:0.003262332,f1d158635cfacbac37253ea71fdfab31:0.013079599)0.581:0.013144927)0.252:0.008505384)0.742:0.004845172)0.941:0.022300394)0.116:0.023298659)0.451:0.009021436)0.880:0.016004378)0.992:0.054006551,((((((648f201169e88f9cd62e35bcb29ead8d:0.0,1d1caad8c18f4febdb2796ce87fbe485:0.0):5e-09,(((2402f0b29068274dd5cd9583a950fdb9:5e-09,(f1fe48da3d8433e7764dad5729e19ef5:0.006411146,f30bf7d9daac5d4f28ad6c7b8e3c4257:5e-09)0.861:0.003174372)0.991:0.019586983,((((45e73f2e5f24d1da3a70711da61c4a48:5e-09,541e4f79684ed0a4619f7023cb119015:0.003192962)0.932:0.006367468,b24ab7a79a8c6de69cacfb7c26c92918:5e-09)0.668:6e-09,15ba87ffdd878e54aaaa363bef704d65:0.003192962)0.783:0.003207426,(((4387643f2e8c66f821c47af276d200a2:0.0,93da68a695db4239c04eec6c3337926b:0.0):0.006421383,527269e522797b0e3005d53493f73be9:5e-09)0.885:0.009958796,6866f3047e1998f53c04ff8e4fa9cffa:0.013422379)0.773:0.003065304)0.723:0.001606967)0.726:0.001776133,(70db8700a092e5475b54cf3803efb3ae:0.016315904,(7545f0ee39852d7fcfa69afd743dea32:0.003174371,cfe2f7f4d1229d6583a1d612de2db77a:6e-09)0.745:0.00164995)0.736:0.001681896)0.960:0.00972027)0.954:0.018670616,(5e903c8a8a5a2edf76bf8d015308ee0f:0.027659505,(1a6e25578a2eced678fbd00572fcd6fe:5e-09,(7f43ec726d67367034c35f44830dbb68:5e-09,(357141950576e7e32635db835948d03f:0.006396112,(4a0b4532b1d69f9cb4f5866fd71e7e54:0.006358577,(5546309aae125ae008178c33cc713fd7:0.0,f22ba0d67c1a986793b56d43830de15e:0.0):5e-09)0.524:6e-09)0.861:0.003192962)0.982:0.009738237)0.976:0.022953755)0.578:0.003837793)0.263:0.006310082,5ff0451eb4c681fb5258e30861056b2d:0.033198834)0.822:0.010175255,(((((0e23266f64a6297e11731c161db048c9:5e-09,((((d34206909c8e716a69c132716e8f3ed0:0.003192961,(10322510d0af6c578f8c2aaab96c8dd2:6e-09,(f2c823af17d640c77d94bbc02bd63f43:5e-09,8207d9224a18592c459d4ac0f834ffb4:0.003180848)0.863:0.003192962)0.917:0.009648802)0.364:5e-09,1669201f4079b9baf578990c0d35c4ac:0.009600033)0.624:5e-09,8c300901f060e0710d6956d74c608340:5e-09)0.916:5e-09,((c47a669d9a4cb27f1deceb231901d78c:5e-09,(fb22d089b476b120ae5556d8431dd19c:0.003192962,6164b1f4737bf816aa54b24d3c9e4f37:0.003185967)0.307:5e-09)0.777:0.003182246,(6b1123ee2ba2b6c35c9308ce29bf5c26:0.003177105,((7f16440bbd28dff94010bd1f6768f2c8:0.006041854,((8000170ef45f72545fabc768a4d820bb:0.003076822,4c9ca226379e8f06ab96bfcc59bbd135:0.019735918)0.882:0.014119888,(5b662555c58f5b5c67eb2f064c4b43f9:5e-09,5fb08894828201f29f8770fd02fa9de0:0.006417104)0.960:0.019476684)0.854:0.006858231)0.928:0.013531467,(742c3f03f7d890615ea567fb8716b1d7:5e-09,(ec9987eab1103746344b39ab2ce0cb01:0.009752934,(e622ff74d1abdec0ed25c019cedff4f1:0.006413835,((7be061fa6eef175ddf05324df5e899aa:0.0,0368d4f84584e0c87db07cd6bfcfc3b6:0.0):6e-09,(7400e39f282b662f0d0be601cfbcfa6f:0.003185967,(f8526bbc1924f632985655774ec6599b:0.003185967,3cef68e2e830df6746f4b5c99da05717:0.003192962)0.000:5e-09)0.280:5e-09)0.926:5e-09)0.420:0.003177105)0.720:6e-09)0.751:5e-09)0.425:5e-09)0.667:0.006413206)0.785:0.003183829)1.000:0.026754901)0.749:0.002915119,((c6b760c113c31d78f44e7efa50448d75:0.01301175,de8995b1e2125539db73ad5f9909783d:5e-09)0.987:0.023007796,40b33a554dc3b424c096ec039dc40901:5e-09)0.986:0.020069008)0.868:0.007227838,(((42a89afa6c95d05cfe682203266ebdc7:0.016331326,(((6a804b09568b75f3cb212f86846644ab:5e-09,(2f7b09498d0f48a3f13072df88c8b6af:0.003008363,6fb98e9d7598a91cb0a1a9dee9e8373c:0.016550281)0.260:0.009861105)0.968:0.022675359,(((e8028f0f1b749cbe0ddb8912abce7195:5e-09,d454a0108d29c875d218789119344b50:0.016254903)0.911:0.006435265,9009372e587b131161387b42b932b351:5e-09)0.925:0.006411146,022e5e0ca6c38ce9aafec3f2f0fdd4ba:5e-09)0.902:0.011671141)0.929:0.015191879,(adcf8d77e33e31fe10f93ed3baf03642:0.034697914,696c9ea25c5f43353319081d30aeace7:0.013623659)0.350:0.009470413)0.792:5e-09)0.916:0.013103719,((8378c84eed94ec287cdf4bedb2edea29:0.009629078,225eff8fc61015c2aa9af80e56d03d1b:6e-09)0.912:0.003170613,(fb3d3b5a03c86df00adbe00ad373df77:0.003180358,(f9d38db1fdd65dbbb9b02bc955d7dce0:5e-09,(235c51307f464e4c64c86f6c51597ddb:5e-09,(6fbdd6df98a1f5a80406ae05a1951c75:0.003192962,1e150d2a8600c0a4a09e529606e7e919:0.003192963)0.461:5e-09)0.854:0.003185967)0.967:0.009627915)0.758:5e-09)0.776:0.003204701)0.644:0.006386001,((((122ceeb657b740851f20b3338f945bf4:0.009607445,a0d51c7ac4f503934dd48b7093bdb243:5e-09)0.752:0.004131668,(d44a9a3f8a1034c18afde985b2f06eee:0.02664831,d850d97a96370e6ca04e39737f4506e0:5e-09)0.961:0.023313458)0.916:0.012542338,6133a994412dea31ef326b01cbc5f51b:5e-09)0.940:0.006358698,(((44db15d933acd84b6776da22a5534179:0.008762112,((((1819fb4e574a4a0667720fe1a7c14e8c:6e-09,(8ff5ca660cbfa72d472a5aa0f67d65af:5e-09,(4d55a81d2e94021f1538ee7ae4f9e33a:0.003185967,f1bab1cb50fc28e72a39b878d059bd6e:5e-09)0.842:0.003169852)0.929:0.00639911)0.960:0.009764443,(a2716a44efce6279822f86438f594cc8:5e-09,((d9b02884545be2ac48311eb1c580931a:5e-09,f40f63502ed5bddf090307b4940083ae:0.003169853)0.826:0.009641684,((bdd49e66b6922dd66e94da971b9f8a9f:0.0,60f498c48196811ac7db38f422d48926:0.0):5e-09,((603b63f78e2b5cb63c20f8f04b2d92c5:0.0,504017da672624e59a671dec80f39f86:0.0):5e-09,((962e6e18b2dd8f4aac204fa523237e93:0.003174371,0fc609ee42bc764ce8b19f6ccbda9902:5e-09)0.896:0.003185967,f6e5c8f070e62708ed47d100aa830e10:5e-09)0.886:0.003185967)0.840:0.003169852)0.907:0.003169852)0.908:6e-09)0.901:5e-09)0.819:0.003246893,eb6363014e452465092588d6a2dd2ff9:0.012998136)0.000:5e-09,0f90bb6de84c3d1ed99a563bd7f2bb96:0.006362945)0.367:0.007456836)0.872:0.009884802,(04865909e31950ea0681a286ee177c95:0.011262266,(c18b09b9d84cabd34a595f44ced6a09d:0.014975663,9f52e441284ebf0b08482ac2ac04fb3e:0.014915507)0.979:0.027829472)0.769:0.005644534)0.884:0.009058503,80c66dfb964aa7179ca5cc50c0d4b71c:0.052497914)0.951:5e-09)0.933:5e-09)0.991:0.027056771)0.564:5e-09,(99bfbb288fa7179442e285ba4ba17ae2:0.017002402,((136ad4b5e2d2de005dee7d4b115de7a8:0.016314885,(12d3ad5b4c15e4ed9a3ec534db134c88:0.003180848,8b0dd9d486172209eaa7187dd6b8ba98:5e-09)0.826:0.006743982)0.874:0.010306208,((d97c5281e38af7e933d5c6df1da1f720:0.006435196,(f3fbf5f770919b7692ba1ed38585d91d:5e-09,346754f72896cb9326118f58a594dbbe:0.003194193)0.228:0.003210171)0.768:0.00613753,fdb138cfda007ee83594cee779f7f51b:0.04895979)0.771:0.0069145)0.877:0.01054406)0.875:0.012947395)0.974:0.021517592,((af49908181052bb66c90f53ee41afccb:0.00294775,d6e720560003a9580253d633f01d4e1b:0.010343284)0.940:0.02473895,(fc2b59be9e91421952c6d3589167d8f0:0.038963819,(dc85f5799e440ad125af6bcf521fe9fb:0.030934015,eef1e25a19bfbbc5c2c783ee42148ca0:0.049922536)0.828:0.01207737)0.843:0.011135478)0.937:0.02435092)0.305:0.003261453)0.956:0.020832585,(((3cd3b31ed6cf5074abdd635dda50993f:0.057398091,138afade3d3fd928e5bbae76164b18d8:5e-09)0.264:0.00451962,(8ddfee2bd11b9b6ba71a3cfbba99f87a:0.0,427e9643a85b9b27e083ec955c311875:0.0,6c83610d7160781189f9a9aa71d053ac:0.0):0.060566561)0.928:0.020097093,((((((cd3f54c44ebfd79bede8a0decfb4fb57:5e-09,5afb216a6d1bff8b5bbeb383e233449a:0.0097168)0.895:0.009628509,bfb1582558408f0f227eb25c4d4a8e43:5e-09)0.874:0.003178367,((61026224f8a4244efcf4f52b0f34fc41:0.0,0cb0f49dcc313d2688525b31bb6c9580:0.0):0.003176823,(7b5d8ebd658aa6ad85fc99ea9dd7be97:0.003167412,25e98ab4c344b3ff280e0552930e9f93:5e-09)0.883:0.006473006)0.778:0.003219841)0.306:5e-09,(((c0dad8995a006838c3686d4b729467a4:0.003172374,(((4ea57f42d5888dbd00e2ceea6aa5d561:0.0,c638718c73b8c30ad21234a501e56acc:0.0):0.006407763,7a432daf392337dd68ea6a6a60d9707e:0.00975378)0.774:5e-09,((8177965753a6cd7fbe299523675ebff4:0.0,f1da5da55dac3f1dec9c2ce76e6e121c:0.0):5e-09,(e26cba01d1bd84410fa2f28b1cd62421:0.003180848,c350652700c5547bff85809287c6990f:5e-09)0.880:0.003167412)0.867:0.003193642)0.844:0.003206463)0.910:5e-09,25cdfd9439f7fd559566b7a4a9cb3349:6e-09)0.967:5e-09,(a71fb22005c39cb1b0a58175ee7298d8:5e-09,3fc2086a36a293abc8008d675f9099a1:0.003172375)0.924:0.006383978)0.049:0.006412467)0.996:0.030220552,(((39340a6d6caf15e62db2769699f8569e:0.002651411,((7e383835c2bf510480f9887903e6a0ef:5e-09,3136a44bf2d289cc86b582356fc37554:0.006462342)0.885:0.007081095,((bb08be5d8a411ffde7268027478b1a40:0.0,f5965d889f4655718f75116cdfb519a4:0.0):0.003221101,a638590fa897b545542f50dd6a98f3fe:0.003195941)0.838:0.006214411)0.873:0.006891333)0.883:0.009752027,((e67941b37bd36f053658ccaaf5f4c728:0.006400409,8eb9311eef0d8e0809e78f38439f5569:0.030872821)0.942:0.01356149,((b6a2bd04029717b79404c83c7074b7bc:0.00641473,((46a9404d0335a0088a1d78be5704b50c:0.006432881,(7e7427e92b068f67b26aa37a5a18740f:0.003196424,29324eee3e8719697734705f0e331fae:0.009803708)0.883:0.006626251)0.872:0.006524739,((c56317a576ffa1323be301e0f4abf048:0.003173848,fa15bd42397a784b89270dfb3ad71c05:0.00322211)0.770:0.00324271,((((def833693b9589489379591945b18ba0:0.019875216,((7c4bdb1d10255ba186f0e4ac00cc1aba:6e-09,(85e7d01cf610b9c87ad8650224202d18:0.012942706,(ea2334ef32e1728b83e5cf89a3e986df:0.009875975,(a3011e1818078cd3fb404f48deae0d62:0.026273096,3a927545420ea4ce952897aeb196601e:0.01744402)0.140:0.006493873)0.962:0.023169378)0.863:5e-09)0.941:0.006438224,bda62d99d6da9798d7cf249d80cf7387:0.003232255)0.880:6e-09)0.871:0.009702994,((89d84c57b6a7136a1e2f5b9973cccc07:0.006383624,f600cf9aeca5aa45700b3922fdc26383:5e-09)0.992:0.027235366,e9a0d00e2e6a8bd41399756c5b257511:0.006400389)0.774:0.003274286)0.721:6e-09,(973a52a99c1713772ae813e1fe37dd35:0.009697005,58ae153d9f1e7fd0925e948f26517a63:5e-09)0.947:0.009725341)0.948:0.009719228,((c3db22e47ecbe144124a1c544a74dfe1:5e-09,(d17befb87175b660e8ff169565e06013:0.01638635,c3b32a0562e681ecb6c306132b029d9a:5e-09)0.593:0.012942707)0.970:0.01299238,(((6235399c6e25b593d7a1521d4c69ada6:0.0,1618916b593afd09f191cc2be68d9c4e:0.0):0.003185967,(808002ac64e951028732a0499dc91494:0.0,a56d9f60296ceb1b07809460bc979ade:0.0):5e-09)0.951:0.013125734,((7aa07a8f471f1d4db3d04f71906b26ec:0.0,90472362b2a492d4f2ea3dc48d68fb08:0.0):5e-09,(b9848300986fa7d6dd0425e9dbca13f8:0.012873114,5240674c2a48052078db70bc5872d8d0:5e-09)0.943:0.006396112)0.872:0.006567937)0.790:0.006394823)0.769:5e-09)0.898:0.006448747)0.864:0.006472198)0.866:0.006532342)0.893:5e-09,0cc354a9f48f706053d9e565029e915e:0.013291606)0.399:0.003061771)0.887:0.007272923)0.638:0.006619445,(65f5427684d5b8a72237641801a1a1e5:5e-09,0354bb5a41011731ff4398142f20a9f0:0.006459561)1.000:0.056044305)0.926:0.014501718)0.733:0.003237739,(c3112645a90103edeb0e684ad7027bb4:0.038548989,2e178a7d65546a0db76e662bfdf6ba0d:0.019811023)0.776:0.00652487)0.856:0.010673729)0.738:0.005666342)0.913:0.019966416)0.662:0.016696575)0.984:0.063547203)0.813:0.012720375)0.980:0.069153322)0.947:0.044112776)1.000:0.122193608,((0efbc649b783fc9502eba41f28890c20:0.06981319,((75779713e37ebb6d913f6eea67f015c4:0.021652619,0ec381aef63569ce41c39501d3d10027:0.023077905)0.973:0.049374639,(d007376ad452af292ae43913be4507d4:0.016746775,663e78cf3062d0f3c766cca19c4dbe0a:5e-09)0.729:0.008770859)0.994:0.087252183)0.977:0.06867927,(((9255ad8fa4b75c21d30961e317893610:0.00443278,26318749836982c008eb318f104d824b:0.009117899)0.869:0.018579213,((cc5c20644b08fb390cbc0cd7b9ee603d:0.033328366,71d3e8bb7929de00b693e069a818ccb9:0.008524488)0.918:0.018961094,15ed545c83ce727c476669f0da5ffcde:0.051616027)0.884:0.023114606)0.944:0.044175259,(((48cb874219fb6539cc1694b8132ca2ee:5e-09,136b6d26aca88a5f6c06067fe0ab44f8:0.003209336)0.999:0.121542711,(dcfae34babd3da077be9002805a2076e:0.001684708,(8b84aed4a66ae281ec4404636c595b8e:0.002640386,(43fe2634fd8da94e5ededc63c3d0f450:0.0,bbd6de2c8cecc3e54403c4b602e4740e:0.0):0.042401514)0.785:0.005408548)0.843:0.029083938)0.999:0.139646549,d4cd08b5b2d95af82ec1e819c0cecc70:0.239040737)0.179:0.014919329)0.988:0.097231713)0.844:0.039732496)0.703:0.033537694)0.375:0.039146419)0.768:0.007548664)0.906:0.021052125,(b43bdf5c776787f0eaa5973c943a009f:0.087314976,0178feeb1cef878d05c8804243b84f60:0.113384947)1.000:0.131273572)0.902:0.021522164,(((caf5db86f6c99dc7659ebc8e1213f80d:0.0036555,971bd0a0dd199de1707a28bebdea23c7:0.004121524)0.862:0.020877784,(156948c374123100a975901a043be455:0.013308526,(8aa35db9695752af916c9fb87bf0911d:5e-09,fa4090ae89c9e16bacc9de9c39b6c149:0.003862881)0.653:0.002404852)0.782:0.013704745)0.996:0.106763148,((((e66249f39c625c19933e3fc9eee54100:0.089708126,(2f80469c5ad5c4c9b2c7741252369a3e:0.07745731,28caf530cf26e25a60a09eaca44d7269:0.023194661)0.839:0.041653449)0.865:0.039791583,(745581f490ac597890c7a165cc6cd442:0.087590658,(baa838a30fc03bf25fab038441e3775a:0.077532773,6c56a6621b1ba72a3cc0c27d3ab96c3c:0.109462211)0.834:0.021127245)0.825:0.017543078)0.903:0.029725922,((302466e5c6e3c378ad2920d840c5ac94:0.016214295,(7bb01f0bba330b2099ea4d273e9c987a:0.012024206,ae9cc57f7affecbefbdce1e642cea18b:0.09630087)0.757:0.018860827)1.000:0.109170972,((((((9fa8b21b5a22c2afdbbc88ff6361585c:5e-09,((baca1070eecd614f88608be873ae1575:0.049193643,(d9e652478cf0769af8979ee2231e4c22:0.0163834,((9a5c47ab8adfbd3c40f459436b9294dc:5e-09,(1638d37b6e17e079b3859d4677d1a5fd:0.007596567,35db53f3e5c0eb745063d8d8e147b2b7:5e-09)0.997:0.019117946)0.129:5e-09,(b8d291a96bcd65cebf09992a0d6dff51:0.027176345,c8697e6267c1a2d0fbd5b26f109bb9a7:5e-09)0.931:0.007596574)0.899:0.014651649)0.365:0.011552241)0.913:0.018682023,((56d38293f357946760fcf0ef9ed6ca98:5e-09,03661d6e57f9c88d9f0a9d2ed96a9332:0.007514984)0.980:0.03748502,(409e4c1a7c2915028d8ce28b4bed39bc:0.007214808,(bc107de7fff7310b53f5860e50cfb1ed:5e-09,(ad75aa6aec6f3fb35a5ca4818bc150f8:6e-09,((a3caf98c89bc0a091adc5aca97aa5cbd:0.0,6db76728cd3f1a7e327c4b4530b7afc3:0.0):5e-09,(a8b9f295992c6d21394e4cbcc356a44a:0.003753385,b59b4516b2d0a8b6bf0f3462978f231e:0.003739236)0.100:5e-09)0.922:0.003738978)0.952:0.007539396)0.921:0.024289067)0.999:0.048687999)0.697:0.006360773)0.880:0.015753551)0.705:0.015269939,cba7daf4378d86d484b1ccf2f11b7d04:0.007596559)0.509:5e-09,2288d628f74dad28b720e88a89d22897:5e-09)0.986:0.011382913,ab1d52b248e8ba2c99502a28c57a6b6f:5e-09)0.628:0.002119768,e503af6b85c38ce074cd11db88d84990:0.005444586)1.000:0.08255003,((78f2402be6b2d3bee03a9b85fc2eb9ef:0.011053289,(f01f6254e1275bf36edef9b61dded72f:5e-09,(5f5fa44727dd2e848155e453d7076c7b:0.003755557,a39c14d66c323de971dc86d8fe510a80:5e-09)0.100:0.003750041)0.780:0.00412384)0.837:0.01576066,(068bddf1fc5a582f1ffe2219310f468f:0.022358099,(3cadbeb6d59823bb2316e53a794db6af:0.0,27e89c905be653f4ef3703d99f3423fb:0.0):0.037616959)0.842:0.013222256)0.910:0.029069406)0.815:0.010313692)0.866:0.019726023)0.860:0.026190275,((((c75685200ab4d33ee6710cba7f64cda7:0.068517004,((d595669e5f9bc715be6ac59609858348:0.003698215,(218fbeb929c45ee1494d1657222987b7:5e-09,e040149d84499f3d3690664761afc3d3:0.003689157)0.782:0.003696932)1.000:0.134792871,(1678357553e481bb14b8e759fa2d33df:0.038736063,acab91851a054ac3990207e9d1149594:0.168310746)0.970:0.065771067)0.974:0.062525346)0.700:0.018590086,(((f839255fb2c43248c10e51977b0eee00:0.084326369,(b6e1aa685dcfac589b1a0328138319e1:0.038360629,((a3406738500ff428bf3b3f9e5969179a:0.018754033,(((2ce2611fd7b068d59e0c61b201ff13c3:0.051029016,28fccc615d998e2d4bfba0ffa2f096bc:0.063648138)0.180:0.018419916,882376ee2e5bd5dfaecea3991af5c530:0.052824382)0.935:0.032594465,(6892d231ecf41fa5f57999615261130b:0.032029313,425269f69b7c9ce537f6c81b55026e56:0.00784024)0.832:0.009192871)0.590:0.002090429)0.952:0.041477507,((0a778eec0cf08221730852170d66bf55:0.063181544,(d22f3df04b0f668b0be29e849d36922e:0.013852049,(400cd4160f3db5fb7472e234710aec61:0.020795356,(a70a6cfe245cc49551606a933d8cdfe8:0.051501508,44ccea1f1bac022f1e73b1e81d634ff2:0.053698841)0.759:0.00991346)0.960:0.036852115)0.816:0.043061661)0.984:0.062454348,5e9887299bb29449afc006dc5fe654a0:0.029669187)0.940:0.050755468)0.875:0.023702624)0.879:0.014698381)0.750:0.0084172,(fe1dfe5962d6c2ecc012b1f0d4e3c73b:0.022537954,8746ab16caae0ca925f99793961a0eee:0.013207661)0.966:0.035959474)0.916:0.027748657,(7bcfbf7b10d6f07bdcd0f93d4bcf998d:0.09735782,((f0e877ac6a75026430bb37af11c11c93:0.022054452,d0970f05a40a8a1aa130800f05c9764b:0.045873739)0.315:0.009937525,(5540228a1a8a922b23557f25a0ba03af:0.020306658,(465fe2d70fd5262daad8dfaff5d55712:6e-09,(12201f3c945f14ededbf5d220e78565f:5e-09,d64164342fa0eca7345e9b8312729348:5e-09)0.811:0.003719352)0.999:0.054399153)0.901:0.020484229)0.859:0.016162102)0.670:0.012819203)0.728:0.011990655)1.000:0.224406742,((500b002359cdca91894a979574d7765e:0.019372704,(9a730ad99b58204c628ac86b4f8779a7:0.04162314,c3d5557285334745f8cdd568836943f3:0.005831001)0.984:0.039552379)0.926:0.024501875,(b1efeaea9f283d1b44780894f3706e14:0.011391554,570b2c1eadc2460e1ac730c041555dde:5e-09)0.724:0.003869696)0.970:0.062121032)0.722:0.023388375,((05e1a5f4070797b2513cea25aefdb218:0.035623008,9b04339ddbd858a445cd5c1a1c897fa5:0.046394291)0.792:0.01319953,(fe1b0b31bd47f8409bdd9b4f5d859f0b:0.038103467,(546287fe6620ecd78b9aac5cb858900e:0.031387089,e98b3478526478a61c7bd678af82332c:0.044169368)0.336:0.0099385)0.949:0.029884053)0.996:0.091040693)0.920:0.043666279)0.962:0.054102885)0.980:0.06877054)0.974:0.047785478,((((67661f0aadb546b98239013e70204bb5:0.051289932,(bbf66aa91e6e93a0c07393191dae69c4:0.003592824,(0fdbca9285a8f698cef0f7e1cc3897aa:0.043026692,376a3ef7995373a78c189b274d2e34a0:0.06955458)0.263:0.015066458)0.995:0.106902888)0.999:0.165490612,((785e6471b72c6420c91d032cf144ce5c:5e-09,(0ed2561084fb55e70d0bb56d6cc738d1:0.00839024,9eb708fbc3515521dba885ae4672aca2:0.002595509)0.808:0.008420419)0.956:0.043040065,((0ea46ee6c1d633a8a554103a01933308:0.011682602,(a2268b8bbee24580e62728eff02226f8:0.00074161,13c93d222fa58ec2f6678c484b071a2f:0.007925628)0.933:0.014104207)0.578:0.000908297,((9cd9782d47006e69a414db71fc4928f7:5e-09,(b266d4813aa0e26ec0e86781562b2d2b:5e-09,947e333c7a15a6d9c95cfc71b7ea1403:0.005417918)0.992:0.014059224)0.378:0.011424891,(5b99cf96005265227f61574067dba687:0.008162671,6dfc48db03bb919f255634a22a8cd62e:5e-09)0.995:0.034821545)0.848:0.008958517)0.984:0.077541028)1.000:0.15920878)0.827:0.028256592,(((80cc38926ab13b6fe2e424d356df85c4:0.037127969,dd5ce8d0b040693d540cb5aaf1b9fb3b:0.014358547)0.999:0.131473257,((3e8cbabd6bf71cf46ef64eec3ae6e657:0.034564037,0d7d8467fc585d480b6ed188c82fa2c5:0.062823254)0.995:0.067981627,(3d457f61c69fd2416bc456bcaf3ebc75:0.190704937,((6adc70710a3d40538255700bb194f624:0.057502837,(c1de433557b1e04e16ee95c950cc92ca:0.13204428,(38b385cd50a27ba1adf94c5feef2337d:0.017790511,4c39b7a6b118f3711e9f80491fe3f551:0.021581861)0.913:0.033669208)0.959:0.044179675)0.951:0.045160421,((075a504fe815e05de3107703c094a754:0.003633751,c6eb61ca683ed79c5d7b14b255659133:5e-09)0.998:0.123774751,(0d4a3604a3910a2a40dc2d9f0b5ddd7a:5e-09,(fc9cd69a39eb431174c40f7aaf52f3fb:5e-09,b27f8d2a2d8e0631a6ba9a24d81439f1:0.003028297)0.912:0.00612087)1.000:0.142920475)0.230:0.012585371)0.843:0.019985011)0.722:0.009563865)0.875:0.035055169)0.322:0.014593276,(abe6d3df78459515303c77817b9b663a:0.081947146,(1b1dbb75d5d28e3c4d13e332bede7fd4:0.056058025,(((((fbc387630e040b355fdd3f35e49161e7:0.048017771,(76a0a96b208a2b7607ebbf550372d0a1:0.016230463,3bb987298d07730780e8023233d72da6:0.029994671)0.087:0.011028147)0.963:0.0182812,(((d42891e0165d5c173a8d0d8a17b0b9a7:0.005537171,(ae0fa8fa0177a09a96f838e0389c987f:5e-09,bf347479f28af9c0fb91959e89ad0efb:0.013770424)0.992:0.019996529)0.869:0.005362387,(0aa1d84cd60b876e17be332353f305f4:5e-09,((7c9462759579575a2f82b40a437d7434:0.008405272,((bfeb7090bda08577192459ce486eb03a:0.0,4763709f5a79ccfa102177c3727598f9:0.0):0.008137664,(83bbb26c6c779b504b7c4abf010ae820:5e-09,(((482b092f132084bcea37e4eef4256cb4:5e-09,95ef280e2c79a99cf578e07023edcd7b:0.02264993)0.907:0.005404376,e4cb19fc45a7269c404bc5dec43e1747:5e-09)0.887:0.002674049,8feb287e5bb87e0ea02b2aca4a726c17:5e-09)0.951:0.005374169)0.886:5e-09)0.729:0.005355117)0.996:0.02328333,(dc76f594eef06fecb1810c695e1bfb3c:5e-09,a661e847db67a141f1ddaa5429f13da1:0.011022785)0.377:0.002676506)0.497:5e-09)0.926:0.005364948)0.671:5e-09,((8583d5880eabc35887b9efbc0cc1f430:0.002567239,(2d0a24e7082073fcea7837ccab4cbffa:0.008562077,6ecc063c512b78642bf6c12e564ea875:0.006342932)0.172:0.007841765)0.933:0.018418091,((9e44ce4cf38b33a6ab4049f3be6bdad0:6e-09,(092359af35511ba1c7ffbaab0709913d:0.008125383,71430871c5101a1dfa0fba8e09099639:5e-09)0.872:0.002684757)0.858:0.00561776,(318f34e6c60838b88118e96634fb84c7:0.005394882,(1d511ce42926ae988579d3b1ce4304c6:6e-09,734e44e12e5d8295d4b5437f205a23d9:0.038145674)0.689:0.008291743)0.990:0.022968611)0.962:0.018708853)0.923:0.014806328)0.910:0.008154026)0.883:0.005404674,c140df0672b86f77d3ebf5922e62daef:0.002695375)0.710:0.003174984,((((c487e71714df69714e7eb491f535539e:0.0,e3e973a432f471e0e872b9cffadb61e4:0.0):5e-09,f9c3ab8fcf53a6d6e84c04e5180e8c9e:0.00537626)0.963:5e-09,((((8596bcef0a07021c07b63d65ab8fed7a:0.002680825,((aea7c44a051c54cae6edea69c5fa3b5c:0.01951063,(3710e5c5a8495125225a10c23cfd30ec:0.00537542,(986a74cf95c5647eac6826c94b9046ee:0.008093475,06bd0a4f0fb553ca4688bf29f6f41776:5e-09)0.948:0.008091907)0.763:5e-09)0.972:0.008125162,(b91078a20239dd2f085c9fb2da4114b0:5e-09,((55e29e8099224e4e3ab4359282ba5d70:0.00541036,(ab887d97586f117d1c680296e1816314:0.002674049,a14dd140176c8aa6f9aa09acb078483f:5e-09)0.675:5e-09)0.590:0.005369027,64d882c84cb9ca1a25a90c635b49d502:0.005410366)0.899:5e-09)0.977:5e-09)0.910:0.005374533)0.920:5e-09,((8cdf9d2af0662bc35a347a99edca92ec:0.005552654,782e00a0a6fc72d3b3f666782642f11c:0.005342063)0.884:0.010140358,((76fd3eab0647eac678e8b7b483dbc8d0:5e-09,(a0d03ba5342c2c82ac244c0c5ef28b92:5e-09,c5684721242599556d58242ea7d5c68f:0.005361484)0.918:0.008111563)0.935:0.011169491,(e7de8ca91d842f8aca868a504149a538:5e-09,32a7c6da138c99843b7ee95ac3f30b0f:0.013637672)0.982:0.016756992)0.961:0.016206222)0.922:0.01309631)0.953:0.011188985,((c6f61b95201848ba396fcf8f9f393bd8:5e-09,fcad212ec9ca292f4e0f19dbad8caec4:0.005437277)0.947:0.013371089,((f88a2761db708caa32663687faa79f42:6e-09,30537ea176e3f6cb70e4a9b12891452e:0.008124562)0.984:0.019054063,((1ee788b8ac8e6c5b08fe8bb693c751f2:0.0,f41969e903e0323c22c296bef885c22e:0.0):0.00808862,798d59a5841deb0cf44b6df433abdf6e:5e-09)0.744:0.003047074)0.576:0.011302716)0.879:0.0085881)0.892:0.008259763,((23ff633abed69fdc0a8f4ccb2747a71e:0.005390089,(79d3322a8a05bf85114174b18e8391dd:0.00267638,(2b29ed8a2337f41331f4022f4feb46c1:5e-09,7ef1ddf5c28c7a7b5a9ea74392a82d49:0.008124554)0.913:0.005369396)0.644:5e-09)0.882:0.005424404,((ebdb959d10862b41fe78a9ab7d4f0924:0.0,956f309f87bc3d0f52d1ae46a7585e74:0.0):0.005391607,((5d8db0f1498a21dcc857e3b2524136dd:5e-09,(0ade0e85c88b11a01a57474258623259:5e-09,((4b376f8d45484279a5ef966019b5d5eb:0.0,c34b714f4053aef2cf399bd88ad9d723:0.0):5e-09,c424e535f4b4419ca855fd196ce2d25c:0.002672741)0.921:0.002674047)0.929:0.005361681)0.829:0.002677418,(c2764bb3ab5d76ca5ab4e2e59355b3c8:0.00812214,(af01ba39c44ff4bbbd10aa6189bf1191:0.00807917,35c1bddf19b315df6e682be16e205a76:5e-09)0.457:5e-09)0.923:0.005370382)0.588:5e-09)0.920:0.008182388)0.877:0.005541676)0.891:0.008267399)0.898:0.00899021,(((((5b3cae825069baf12ec4335f6ad62974:0.0,332dbe42688f432cd3c01e672fb054d9:0.0,65934f05f393adb7e5636a1037035d23:0.0):5e-09,(94fd0dc2f1791ef7ea9c47a7b5671630:0.059337971,(711f02b5647d007678dd3dab2abcbcdf:0.019445505,066fba710e7533d89533205d7448449b:0.021493524)0.979:0.038672005)0.864:0.01847307)0.958:0.013696088,4afce44a23695f0b6a0a5c18c6209dfe:5e-09)0.398:0.005566991,66ca7e0b2888f5823fb0d650baebcfaf:0.005308267)0.731:0.004121773,e90f179de3e0886a68764439ee53e9d0:0.031197576)0.916:0.019790811)0.858:0.010100342)0.864:0.03354827,((73a3af5e2ed6fad970ab926fb16b3369:5e-09,(f9fefe9183011e2a4ddacce90a0e32b1:0.005379173,(201434be92de154a87636dec8d40c2ea:0.002684632,1138545a2656b255d53220c3fd420f4b:5e-09)0.745:0.002754049)1.000:0.038952585)0.985:0.04174003,((((((7213a8c26817ab495e618c1d6d424461:5e-09,762ce94a5f5caa4e8b338d6cbdea803f:0.00538665)0.493:5e-09,(603540a7607312c55e6a562dac7710ce:6e-09,11949b32787fb81e746a8c8bdd766e61:0.002695971)0.923:0.008134874)0.861:0.002695585,2b635d9bbe56b78ba9d195ef81eae3a0:5e-09)0.885:0.009741514,(0e8039a5cdc5726b95be7d2d4a81f2cd:0.002544073,d8fd1c3d6250bc7c33a622de5851f949:0.032003873)0.910:0.010472557)0.952:0.020469078,((31b141e90da272a20fca7acd1b31a39a:0.002695972,24f2ca082edb2ccc386b4e89cbf3298d:5e-09)0.925:0.018407086,(c5b9bdb8ea33aebb890b890378dce4dc:0.006614477,(611cb92095ca181d8399fce3e33f6417:6e-09,((554a83c3e45f177be658b342f0772484:0.00575876,8ee528727671ad4e2fdc6603eb2bf241:0.005228372)1.000:0.04594624,6a730cf8efec1b3b7033cc860e735c82:6e-09)1.000:0.02536205)0.969:0.023188918)0.956:0.023881519)0.195:0.007374764)0.791:0.008732904,(((193656976bb681c85cc5c3ba4b71a2ec:0.051200677,((f9fa2c4b05aa994f95c0494c2e377623:5e-09,48721d51e7016b1e44297a88e2d56839:0.005416988)0.775:0.003746706,(8c0810776d5484f9ff8163aec06e0864:0.005416983,30daa555524c067f6eda6ecb3c7087d0:5e-09)0.834:0.007418783)0.954:0.026156845)0.913:0.027255728,9a4de45a84d3afc37390a67884e5100d:0.045238726)0.848:0.015332228,ba6a78e26b1abdbcad7d279359575245:0.030456561)0.643:0.004741997)0.918:0.023509357)0.947:0.041451014)0.927:0.044417186)0.394:0.022313773)0.989:0.080894276)0.969:0.051218607)0.607:0.001543267,(((369f81d8a5fd18a656211eee3c5b56db:5e-09,(7da52b19af31118ad9ca37ddb61931ee:0.013978509,d1263d4bd812489a2686bd7e61f74819:0.008155899)0.329:0.005564052)1.000:0.215694561,((307d0da85c96e19517c096a5e65fbfed:0.080977605,a9895d36948eeaa495707c4d5ac85a48:0.050690189)0.997:0.115056466,(93e8829615e6ba54c3873101d2aeaf2a:0.066930316,((070aee455d1941ae8dc5aaccae50bb87:0.034788161,((59a1a93014f0e647096829eb02f61d11:0.00539116,27e28ab61f593aaed95736c4a1e2f8b4:5e-09)0.945:0.036081297,(faea0ab8c113181be46aa17baa29f864:0.013935241,719b88ecba948151010651cdfec766b9:5e-09)0.988:0.052123292)0.658:0.029013135)0.670:0.011471396,((e66b450b012c4b47a6718bdad620c699:0.031160703,1233be8f59cded8b915255820b06de36:0.049836742)0.745:0.032759057,(784e1ce4b8e1a2cedf218010cce0272d:0.005250366,14b830051a6cd4f6973e769d6c381e61:0.014568601)0.805:0.016454699)0.589:0.007708334)0.819:0.018193663)0.994:0.11580006)0.079:0.028510835)0.874:0.026920926,(((0dc5b919822695a50c616be7aed63a63:0.070548053,(17ff413c7857ea276795b927e390cf0a:0.143311208,(dfbf06aff9e9d15ac8e941ee5b0e3a27:0.017942071,(646efc3fdb619aac2d01442ec5b35598:0.029918999,(8ebd704072a5c4ee622eebc3bca7ac1d:0.075989905,fbc6cdd29b3c1aa8f1d9cad02ed78f77:0.035692337)0.996:0.061940104)0.970:0.04568286)0.188:0.001615355)0.996:0.089917426)0.895:0.044016957,(((b33594dfa68a22ba2829750a091064a7:0.116672343,((65a08c17c5d86783b67403a3c0985ea3:0.093919057,(21eaf42e8bba97b6fff0b2cda625a602:0.103901494,(((f99960aaeaf9d28088089f2a41ac10a5:0.028134893,337751876f1ba892569fcfbd7a121779:0.062083335)0.955:0.033736172,5a07c47307a8b83f9897fcb2e9b71e6f:0.033395547)0.141:0.013337114,((((f42b458fc4ddbd685f31374c4f255cb1:0.005694973,a03499b7aeae59ad2b54b1d02ef34eee:0.013675632)0.960:0.040992964,((071fad051e6969dae5c52fe4ad2bb3d6:0.018466712,(7b1a748a707ddb8cddaaf63912c35781:0.029174569,(13c032a6d54c6575810d476736a87682:0.007953956,5815683cd552a5eb9a8d9c9bce27b705:0.035520055)0.997:0.045033534)0.941:0.023183556)0.299:0.012194813,((acf741a55566fc8f2c775a4e9f133923:0.031363366,(a360f2b77eb2148a61557ff5ca1e3033:0.020408722,((83e6e956d7e967e8b48d7b53770bd3b8:0.013024872,44b985364ce48aac8ec0f2b45484f2e3:0.010484035)0.991:0.04823457,(41e1b1045341831647895af499d7944b:0.0325657,da5eb17e7d099d68192441b2f085d54c:0.01029718)0.989:0.031726842)0.861:0.016544185)0.841:0.011550126)0.894:0.015205836,(2f3bd4789264e1d66eb38faf94cadbaa:0.029961338,(e8bd9e5a5664b9094bb2cb64d13c96db:5e-09,5e6d3b473cbfe13b4190b990ba37844d:0.003710758)0.850:0.013909089)0.991:0.051180051)0.000:5e-09)0.177:0.013761047)0.926:0.034449201,((e2dc4c6b2bc2586fa19aa61974d7d5d7:0.008153651,(0baff1ab0b7538b81a728c687282dc3b:0.010683921,b59c9279f4498c219e9f55e4709ad657:0.036284437)0.910:0.015733891)0.967:0.061432535,8c67186064841ddc0f86f2933e3ec612:0.122469341)0.708:0.019455996)0.954:0.038830184,4ab4cbb033420cc32aae92ab01d03dc2:0.046362427)0.798:0.014886763)0.901:0.030960409)0.918:0.034827053)1.000:0.10851813,(((5f459e09ff792781d3de9ff3e082fe38:0.083734172,(5361f1f7fa6692f880d2a3df3a2b8647:0.108158507,(9304d2b3ed5bd931c15b433373d55dd5:0.087260855,abd7140674413d936859d19e0222d69f:0.046533704)0.984:0.05438817)0.911:0.024665064)0.890:0.027965555,((672bb40c8f3fdcc86c5f3f21ef4b4db3:0.040882668,962636241c808e2a61b8c89718064a6b:0.178686141)0.854:0.015395447,((((0ed032e93440f1b585a68759ba08e69a:0.010843171,(a6921e868897e0ef1cf36f8fe7227f36:0.005517951,((63b6a638108a599c256264a11e327bc3:5e-09,(fc1c3ee927792fefa843a7462be01e37:0.005390807,f66325d44c0e5079b91bf7e4eef7bed7:0.002685445)0.865:5e-09)0.911:5e-09,((a1ed0eff453f26290296a77738dcb732:5e-09,906b2c4c248e779a43901bd5c3497c63:0.002685438)0.935:0.017247451,(6f8a58dde77ff78eb4fccbb37c520a65:5e-09,273571a36ee76c9ff2b84090daa9c4cd:0.002685438)0.813:0.008835665)0.882:0.013526006)0.951:0.011150276)0.739:0.001542968)0.752:0.001238925,(a256493f5053fd8da7c8cc2b1c3c7cd4:0.002673771,296e63f236d3e42a8d5fcf5337b5c491:5e-09)0.000:5e-09)0.947:0.014273947,(ee60fe4fa096ce348a904a9d868bcf1f:0.003055653,2f3bab03113aeaedc009a272444fb35d:0.032187053)0.993:0.034096731)0.825:0.009905832,2ec2b2bdee757d597c7b27c929712d0e:0.064053246)0.867:0.017255854)0.866:0.018174451)0.727:0.010581152,ff501afa1c3a2330eb08ca8dd1c0c9a9:0.106791255)0.845:0.013588016)0.703:0.013570336)0.755:0.007216739,((b0bb44c98cc99ab66bac04321d406ad3:0.093678251,0473fe1922676e28acfc724960879173:0.050886581)0.693:0.054312617,(a2e61dad950de2ecf84afacb1bd900f8:0.055065225,cd9c9d41e2c19d8e1602061b3ae2b631:0.109600504)0.602:0.031613013)0.924:0.038365858)0.518:0.005434234,((((((((40015c12d49943b48c065e8d938eebe8:0.009752512,(ced699aae5180606630dff5ece696cf8:5e-09,(f3420f55d1a31a45f197171c630e0a60:0.002678171,4b32f8561ae646f81103eab534a90480:5e-09)1.000:0.030936599)0.940:0.015467886)0.911:0.014727684,(1a872330bcc1d8a60bb4b16f045d992b:0.08709553,(98fc482dd54be7234fbb1fbb07a6e622:0.017153062,8bbbc125bc927dbe365010973ea3e02f:0.032866402)0.933:0.018765376)0.691:0.008586043)0.723:0.011298245,((0a051e44f358fad1acd192b1ceeefbb2:0.008193992,b5b1db8780b39b4546b73e4992b6ec14:5e-09)0.966:0.024748221,(e20b59d975a87bc51e1f413240e30d6a:0.020189102,eec16b849db8dd9d2ebbfc1d1de8b4f1:0.009078733)0.323:0.011652347)0.964:0.028874344)0.879:0.015280737,(ecebf773c06d19ad75f72e251bcd450a:0.047144167,(d40a025ae728ad43a60e8e0bbfe59b48:0.003940436,4589918a5893ae5cfcd7fffac9d0adc2:0.01546407)0.913:0.03242373)0.894:0.018799914)0.632:0.003264987,((((((00d32ed6d429c883a3f64bed11b96768:0.003972368,137c30ae7bdf458de15f4ac01ba73734:0.01014562)0.949:0.013112877,(8d9dd34358fe09d013e1988eacbf8a6c:0.023447818,((67efa542ce0fb63bd884d81905279ca2:5e-09,(((db628d1419e4b63ecffd6489e5867c15:0.002676225,2ccac0c6e2a321baadd345726cc713ed:5e-09)0.864:0.00267817,(9f7d22be4d63fe63623ef0a5ed20c507:0.002676226,aad79d51053cef71f8e2ca1d2a9f29e4:5e-09)0.415:6e-09)0.979:0.010872472,(b73dbe3436c9074f24a66451c90cc92d:0.002676227,cac55b38bdcea742f56fac59a1484710:5e-09)0.920:5e-09)0.987:0.011019806)0.696:0.003252503,((08c34266d8b6c4c9173e30a5d3b517eb:6e-09,(f2ef97e47206afe2d5f7e9dbacdbc448:0.011118166,c9fb74bb10dcd766603a53aa979fd348:0.002674364)0.895:0.005471811)0.983:0.01087249,812963d8086c1b23adb246140ade3cc4:5e-09)0.866:0.007730877)0.506:0.005706857)0.000:5e-09)0.994:0.033672108,(5461b17540481c3ae5253bab6c94bacb:5e-09,(46c10bce01157850ea46aed418e6e5b5:0.013230322,f926aad6d99dcb407af3425e8c3cd9ec:0.010237128)0.828:0.006954854)0.889:0.014897916)0.765:0.008487858,0e83127f64fb1a9918e7a0954e331fa6:0.036242134)0.725:0.00512311,((d17d300c1f8ed553447e13d6a5c80142:5e-09,a91e4a87edd67568f2f8328817c21ddd:0.017260129)0.267:0.007625058,((624c27946099030ec9732e9766f347ec:0.003388094,(c13b9dc6c9bb785ed02c95b5383642b8:5e-09,((0c6d711674209017b9a2a7b396f852f5:5e-09,(75980d63ebdfc5dadae3aae5d03506f1:0.008382039,49c8cd0ca0ccf3a1d0a2dfddfc04f177:5e-09)0.982:0.014268042)0.847:0.007360386,(07b035bcdaf33f025c2eb5b7c2c3960f:5e-09,2793788159d8b352d92d9719f2fea08d:0.011268276)0.920:0.010676526)0.921:0.010748719)0.890:0.00820363)0.943:0.016495771,8ed81c9e155c2c787abbfc406597a474:0.001014728)0.963:0.022223244)0.865:0.012575579)0.998:0.041251399,(de934f50bdc9bd32992a7c36ba3cd6a2:0.061767786,(a294f200f1c86415efc65a3b22eaa5eb:0.049557567,((((c402ab17e201a216a1cfceafb4410249:0.006016865,10b712a170d9f8cf9b46c94aace9b6b2:0.002441311)0.976:0.022453073,(((22ce3133d615f6c9787a27e0043d6894:0.005661303,80e47daa8ec4220affeec9503f0a173c:0.008653005)0.954:0.011676883,f7a0f2be9e7061683744b8fce671c624:5e-09)0.324:0.005433256,(6d511dab567d044e29bb04fea68d9097:0.005867381,((ec9f86f46eecff0763885ef285966cba:5e-09,(ba517d8eb483ff1f275e01e127fae6c3:5e-09,c6683dc32a6a8eb2392d1d9c6220b9cb:0.008420945)0.916:0.005601251)0.883:0.009109124,(e39b21cbf0bf6a8ff44f4cbb6f766f41:5e-09,(0a531c19632fe5e5ca6ef8a3d81af725:0.002778801,b0a64555d729e507439efccc105dfbac:5e-09)0.857:0.002789205)0.843:0.008667398)0.997:0.039764226)0.486:5e-09)0.945:0.017661056)0.905:0.015364108,ec08820aee0f4639914084afc4161a34:0.0392641)0.879:0.012814624,0545358583ccefcc590a9d9494740683:0.011146889)0.779:0.008583719)0.999:0.072417489)0.931:0.030133195)0.000:5e-09)0.713:0.004585688,(71c9f32d5dd65b9f31a7ad13d48f07b9:0.036981226,(e214d9bfafbae43852a3003834fcb4a2:0.041480395,((56a5b6a201c29a5b191e79bc8404797b:5e-09,(1f6e16631e4e23979bf10bcd793f9d38:0.003238718,dfbf549dfa426f7017555fcccd8e21aa:0.007272758)0.826:0.003239816)0.898:5e-09,(ce03cd8cc8041d86d0855d8736531be3:5e-09,(24c49e35ac12b5f3facc62e779c168df:0.008290819,746b4ee7a1dcee20fbf178256733e305:5e-09)0.997:0.02014128)0.401:0.008337437)0.872:0.020504682)0.987:0.048939374)0.954:0.035745346)0.999:0.056584816,(((((7c91813776f95bfdac44dc3a90668c61:0.007454749,a9d2a9d59c6e09d7982267775a282db5:5e-09)0.958:0.044398982,(4b1c4115f24827606161f2ec6ad641c7:0.015086467,6b2329a6be491bb31a3edfba885d96d3:0.032486996)0.753:0.005183399)0.907:0.02630938,((82a28da47886394994d051db08f426dd:0.06817047,4a82d2a159f7f202be71d47986de65ea:0.026865964)0.828:0.01983945,(f955609318a4eb2ee0db2f4427359591:0.038360386,(bdeefcf23b556b0df392cd8993bfea42:5e-09,(4a3db0167c4c7eac35af3a1154ef8371:0.018928679,ade5b8518765bb855b42c50c955f8c9c:0.036697843)0.905:0.032513944)0.926:0.039142787)0.049:0.013719963)0.692:0.025882802)0.887:0.02507359,(((264ff887ac7e293084ef4275f9b07499:0.01378588,2dff73eaf41444ca57e6f29871feaf83:0.003483406)0.936:0.029043297,(6fb69aa42c5e00aa8f008eb8ad1fa8f5:0.003137851,c22a477ea3524049257d59209a8c30c8:5e-09)0.646:0.004922845)0.992:0.061584823,15cbef61708b9d1df43e9d92843e2e15:0.109778656)0.815:0.017186847)0.890:0.027818286,(f04b09428abf8dce34bced8c91504ada:0.063877505,25b27235bb1117253562f940a26f6dcd:0.107518223)0.779:0.030690818)0.924:0.035376368)0.947:0.02412656,((e99b02a08647e5ab2108556890f24c29:0.106529921,(((a752cfc26c6fc170ebfa0c70519f043f:0.002748968,(((cfc364617ed62956540481473e0e1b3f:0.003122404,((2cc94e4c5a468668779da3fc179875fc:0.030892333,((bc40db6d9a378c0789ce03d9d09812c8:0.002732499,817ed2fb1ca5dfd1c8a690334239aba8:5e-09)0.869:0.00554933,(75c3bea51555f2ad7a299afc1dd5fc23:6e-09,85a9807367e140b9cd12557e73b33d71:0.025836596)0.915:0.008499634)0.746:0.005163382)0.978:0.025698674,69800254c30a0362476bdd0364ca4ac8:0.008432049)0.888:0.008227318)0.839:0.005709529,(15ffe67364f11a8465e45410210036a6:0.042591211,((ad6115eea49120b290337b7d067c9878:0.020069971,((99d85e1169907b719ca102ad59096db3:0.019947052,53676ae5441257a7f337b11c0e36d1f6:5e-09)0.000:5e-09,(3e6d843b8302a0c6561388760a85a086:5e-09,(((((d430d02babe55a702273a5bc0d891dc0:0.013888091,1dca7fa34bc8489df2e19c5141e44c22:5e-09)0.950:0.00547504,((51d23f7a5f8cb02e89def93b5f988cd3:6e-09,f8f55e691b1d2af203edd8c61ea753de:0.002715338)0.843:0.002715331,40bc8d007b105e303827d545c7680575:5e-09)0.960:5e-09)0.766:0.003607173,(f029f85e1e2d673d82a929e6a1eda6c1:0.002375414,(b684ba2aae93d1270204b765e477645b:0.013936411,94aa6c42382af58840b20a2778642d6b:5e-09)0.990:0.023542495)0.914:0.014529922)0.982:0.020053271,02311750d1c93a11bde615aa13d68f75:5e-09)0.850:0.005484107,9f5b9819acbd75b84bd15ad63f07bc84:6e-09)1.000:0.05568748)0.536:0.005470623)0.995:0.046439693)0.961:0.030514551,((bb719be224b790bece9346dfc61c03ca:5e-09,(4bcca3b54cb84732698dc0bb11df5ac0:0.005501521,6a58caae141bdba538af8bf9da60d261:5e-09)0.951:0.008311067)0.997:0.047163405,(((1a3a5bc838638d0951418338baa1d56a:0.002442195,564371934bbd4db70a026a1a227ac5e6:0.003023132)0.996:0.03953159,(839d807dd672f8c88c516a47981a6a8d:0.002860689,d0bcb0c9031d7338099a1d0f07a63354:0.002607819)0.880:0.012247963)0.624:0.002344668,(((((9dec4421e25a981141eb28dab2a1ea86:0.045936993,34edce4352f02b7a4d289d725a5d0d06:0.043548345)0.728:0.004331013,07df1ebdf7876b85e50317925de67182:0.012040182)0.866:0.015962926,(((1874be620f2fff5f702a5b0654647bea:0.01126337,(((7fdcb2741d6fd88aed065f948447bfc5:5e-09,b1e8ce3d1dbbd8f7cd0e87b792538b8f:0.002718688)0.723:6e-09,(d9e3ec331466badaf2f65db4b280cb1b:0.02299914,4b99b96f8eb68b9957c489dd71036b3d:5e-09)1.000:0.022742419)0.836:0.002727,ce04dee09d2fd073fd122fd5c9ae0a3f:5e-09)0.878:5e-09)0.920:0.008616838,(7c3abe266eaf2e4f32e3e8f7f9429901:5e-09,a8f3036a2e171c800d038d364d59ce55:0.023266421)0.662:0.005345881)0.747:0.00310163,(((9867b6c2cbccd750a30ef9e9bf1a92a4:0.056440062,8a751c8b0fed0685b377b6676e39db18:0.042329692)0.920:0.026547154,(39a5b34034917abbab9f5fb9dc4d6e09:0.00547891,744b2f9064f14bd98d2c529be7c1a509:5e-09)0.977:5e-09)0.964:0.020697924,0e38e23e86195b405a221692a190029c:0.008009621)0.742:0.002955501)0.524:0.010002146)0.910:0.016321874,c9a2421eec4cad5dc6dd5d10751526db:0.019109453)0.881:0.017222279,(843f07f34d10fb781a25ea5edc03535b:0.021380949,(1ceef0473354ebb2123fc10a52675702:0.015243475,(5fd6b29e040758cb428bec81093a1a8e:0.002727294,9bb3acc338ab1d435ae5ff51bcdf432e:5e-09)0.873:0.014115428)0.997:0.041333485)0.722:0.005928885)0.349:0.008931435)0.928:0.023236594)0.807:0.018913519)0.876:0.021718471)0.089:5e-09)0.866:0.010929645,((2a899deb1c9551f8a2b1623c793931b7:0.005537649,(1aac7703b511325bd27ac5af4aaadbe7:5e-09,(31678814a86ea1aa996b10de825ad747:0.00828245,a9405a89fe4cf2830596820fd8cc5fb8:6e-09)1.000:0.036126947)0.792:0.00269673)0.745:0.002668056,(2bc187a6a99a6a9905ce1c1e07e6b1f2:5e-09,60a1520dabe28e322a1bad16a99128c8:0.005475027)0.911:0.005593929)0.742:0.00405519)0.993:0.030021801)0.936:0.017082046,a51a3a190a1ae87a2df10c5e3b3600bf:0.006532192)0.937:0.023085062,(((24e717950444ec972e65a047d21cbeb2:0.035934515,744abc455b90262162d073bcc099e06f:0.047743842)0.091:0.014874046,(68c229a688d86d2abfe4ab9ffcbbb237:0.046226355,10d9e1af79e60c4676adf498a7f16386:0.138400311)0.853:0.024718308)0.941:0.028682462,(((89a745bdc7c316fbfcf76f29358f3f25:5e-09,42c23a5f0111dfcae6ad9bb90c4caf71:0.008183444)1.000:0.06427325,4dea759d219436f35cfb1b7d6efe2cd5:0.038656752)0.278:0.010814239,((((923f62ffdae7dde4ce062ccc78c45b5b:0.032262632,(bb2acc8dc1ee1bd3d9b3cabaa5f87937:0.040506074,a3f5540a68f5f24c1ab4e29bc3cd5b0e:0.018906487)0.711:0.013203216)0.894:0.015096677,((39197fcc1a907d8bb78c44be26637fac:0.013743315,ea4f7f0e634239ce3a85ebd86959fb6d:5e-09)0.926:0.030614291,((57939a533bcc7241e4b0a723aab1b2fe:0.011775746,(57c66efd722bdeb5c81051d21065e483:0.020333539,(89ca7dbab4127723c6c82b07fe2f46be:5e-09,6cd60f4144151b862b5034e4b5af0eba:0.01952049)0.901:0.01134835)0.933:0.020709625)0.502:0.000360559,(052cb08e827cba333f47e38fef7756f6:0.013425072,e0815328f9ccbba3d11f25218570dd52:0.00863862)0.768:0.010151214)0.761:0.009468989)0.747:0.010325791)0.894:0.027265427,((f4187108f1816da61f165258589cf524:0.002690461,76cc3e7e7732e19d383eb634274efcb8:5e-09)0.919:0.030804913,d11875cd764277c45e7db6d9a2ae9997:0.075529946)0.871:0.034033266)0.223:0.035101864,((96330fa1eac85456c2d7223335eec955:0.021764468,(64077a3fb9d9d69d11f44f1048ed595f:0.005197767,dc2ac3219361e4953d22b4081e6aa99a:0.011617089)0.937:0.025752091)0.811:0.020352486,(d2941175f6768452f37f9bad74b9aab2:0.010887438,(b93165dfea6b76e3efcbc4817e335a43:0.025238737,2e3da1a10b0aa9624fbe2c86a7d183d4:0.01601631)0.975:0.041776576)0.914:0.035941334)0.936:0.032160894)0.603:0.002435955)0.993:0.045472522)0.721:0.003969779)0.996:0.060933751)0.327:5e-09,(c633f2d8a55c74d4a87eefcbb0fa287d:0.05175997,((((((a1895c6818aaddeb436e328c2fd7c912:0.005557973,81379b03954d25648ab000096cdefa31:0.023617225)1.000:0.064665652,((284cf1b3373ab61418cadd169fc8095c:0.039201288,(((28c8e2a861bc5f126783830241add053:0.022765854,(80ada1fc55235582550926ba4da335e1:0.004746563,67447b4a803e3782496e3de773010215:0.003502177)0.754:0.003184875)0.980:0.017990204,(ec031fbc0283375bd6ae69571c721352:0.032917317,c409ce9d0a3c331126a0d62c81982a91:0.025296284)0.704:0.002131042)0.929:0.012555833,((ef11a1bbb310959e0020e3ba10c3d2ec:0.016749843,7604b32fdb13638edf4832a7ea20575a:0.014960201)0.912:0.009259374,((7e710665a196da83ff8ba153f31c899c:0.005521938,5cc8eeb8f22b4077900b1b4c7fd2ea51:0.002663754)0.986:0.017152218,((((47729f920c136732617a321af1759adb:0.003634042,5190a58d16491678ca743e2e3c0716b2:0.003635066)0.813:0.002903292,(ebbb008bfd27ff4d52423796a2938f88:0.008024866,(((15c8932b11610a46f040e65691f987ff:5e-09,7621a4a45c7da47990aaefe74cb54843:0.017114849)0.903:0.005479155,ccf354afb76ce9771795992175951d09:5e-09)0.815:5e-09,(6ec9746e231780f9a38177141d0a9dfa:0.026940788,3799037e734468ac525a941f9b7c6062:6e-09)0.924:0.008236755)0.916:0.010960234)0.664:0.002166537)0.873:0.004931541,ada79af38c38134500fab2cd60d08fd0:5e-09)0.841:0.005452343,((c3670af49233ff05ff2127d2e86e21b2:5e-09,580631439b84faa78722ed46f96a20dd:0.019720871)0.985:0.01899212,(c48009a31efb4a9aadc2eab96b9f0454:0.025426346,(cf0fcde88cfe79e070237d3e1dbe4cb9:0.003007952,(ab6b43099272ccc72406da76e7168356:5e-09,2b1537282cd474bd8a8678f0c5f4db2b:0.022769295)0.797:0.003037798)0.904:0.012363116)0.883:0.009649863)0.833:0.007003339)0.864:0.005768423)0.820:0.005751859)0.321:5e-09)0.972:0.030017303)0.943:0.024490821,d0c557c33e53eb3db60691fa7ce2b951:0.018758917)0.907:0.018313342)0.726:0.008031864,(a1e47e1e3cf79307acfacea5d6b0f9c6:0.052158416,(7e7f77d8db90573a9a6eaef7d31aacff:0.011065277,(5b672629f16a74e5ac99fb66c618d355:0.020128755,6c5bd2ab0bdfda000fc32be046e7b1fb:0.03083918)0.739:0.011711112)0.911:0.021110717)0.989:0.049175368)0.909:0.021289061,((3940a736bc15b1bf19d12cb6414c5617:6e-09,1a8c5f2877b36ab6b6aee803aa0d73b6:0.003003149)1.000:0.114439038,((aa00085554dd3b1ade33e4139f1b86d3:0.018004502,(7043d6e98ddec24647e4eb1164cfe01a:0.005443861,8ade92b6ba963f3dc9f7a6a7a0ecdc62:5e-09)0.776:0.010669443)1.000:0.081806551,(7a1f9d0875e6b1a19d9cfd9f09731983:0.046437397,ad496de89b57a556c48182f7ca0ea105:0.049062689)0.338:0.008568779)0.998:0.081737939)0.000:5e-09)0.851:0.014450271,(((24130cf860f49eda4f94ed1c0d1a4a61:0.006642879,(9a9e9dede0f3c35c76a5af85a95a3c3c:0.00337755,99c02a202c31b3fa818132844f8ea045:0.008290573)0.990:0.049306524)0.981:0.055100991,(51401e4624057304a6a0c8fa8d9e2051:0.04998216,(d3b64a02fec187fb147e860e12165a03:0.006736279,(ed7844dfa19dcd663286649cf5414079:0.007238592,8616805216243d98082d3842cee7842d:0.022426879)0.928:0.022345668)0.907:0.028962057)0.938:0.036771954)0.799:0.012668039,((fd0a0b1436cf697773a3bdc574446c3b:0.011917971,((58d95c92b4f0564cf9e909835bbbe16d:0.001708809,9b4471cc15cb7867b615e7de4d7122db:0.060026294)0.829:0.007148313,(c392ec5dec9a65c4ccf5724b49b48715:0.002396685,ee3340d5b070002a429bbb9c63501e76:0.048243832)0.955:0.018853116)0.501:6e-09)0.919:0.020168332,((b3155d6cee0e3f81d395581d50fd9398:0.019011472,(d4ef05b518ad047d116ce098f12db9e5:0.011253624,((02631161a7232c067793459777eaa7ed:0.0,cba919eb5ab48b8599aa8f2a25f90240:0.0):0.071447105,265e0681ca217ef1381724bb1caa4665:0.0299226)0.997:0.060358494)0.689:0.005137707)0.962:0.023186265,(516c65cfccd223dee17564fd0d4ee97b:6e-09,b9c67feb5248d74c2879e8ed207987c3:0.011069016)0.726:0.012550213)0.989:0.040189286)0.996:0.056776706)0.927:0.0250443)0.769:0.007309828,(((83f06acceab1e3beae3f114f35eef151:0.083660809,((e34cc613914bd539b69ad90bea234f91:0.033950022,6406752f805b1a113d0154b8be4885de:0.039582681)0.354:0.007917922,((184426a6a8d91455bc3f0c5b1d626697:5e-09,(6ed6f54df7c78c5beef72bd965ebfd76:0.045040236,(((1168d815fbf5050eee53dfbf59a6f746:0.0,a7ac0db174a388ffdfc3ee2b3f77247f:0.0):5e-09,(d088435740481085885ad27a1bd2feb9:0.019808099,d0586500d7278d629a604a9434c8b502:5e-09)0.972:0.010929358)0.957:0.019354272,(16f19d81107c89a2906dcfb62e3d46ba:5e-09,eb869950e020563d839345d518225614:0.010932033)0.856:0.009941286)0.713:0.00647425)0.234:0.009793579)0.951:0.029672838,((6181602c4411b3b60b1e887888cc4c59:0.0,8f494ee1a7c6943604f638dfedba73f1:0.0):0.008338673,1e422c6064c6285672dadaa97d461a25:0.002538711)0.981:0.044452789)0.769:0.010269561)0.999:0.097440962)0.039:0.024185891,(1bcc7992afca13f48c710de632b183f7:0.096866367,(0a4fb40762303d09e061427b2c067475:5e-09,(2cf1dcf42991dca6120917d1c59c71c4:0.011080557,0d1258d207f0358adf3bc79688d03123:5e-09)0.910:0.008118515)0.731:0.029771718)0.908:0.036422399)0.743:0.008877692,(28cf7378f7c39986729d343eff032b86:0.04661207,((((0add8a14cd2f1bacea2ff1c7a18279c6:0.002991091,5fea9f5c20f9cbfd40b7e87bca6a9732:0.002400475)0.988:0.019733719,(ab237b063a383d9f4593da0c619b2fdb:0.011169371,2bd588756552cddb50579e1035212e61:0.016971146)0.059:5e-09)0.920:0.008208353,(aa2bc33709c7cf201b2a412039289249:0.002679929,(d2038dc75f6ef9243d59faf6b7399f89:0.002673014,0a46cc1d70755457fc0404a19ef67eca:5e-09)0.797:0.002696239)0.779:0.002758872)0.757:0.00518432,1a69e0acf66332378cd868656af30ee0:0.008935509)0.956:0.037544628)0.858:0.032454138)0.948:0.037427326)0.450:0.007546644)0.878:0.014349462)0.952:0.017661697)0.730:0.004889597)0.731:0.007916154)0.913:0.024200536,(((a3d8775db19887f42e0e2e2bdfb07e6d:0.102841275,13b1f290099b4257c2194d7d71c761dc:0.110051562)0.379:0.020730432,(d2d8929b13f79c6ae6caa2c15dcd029f:0.100632881,54f518070bc27c51a58035edd9c039bf:0.181711149)0.543:0.018730594)0.990:0.075715519,(((d7ebcf59af49d73b6677564fd0eef216:0.04655797,(3444ab641a48fe2f1db40d566edf120d:0.056291008,88289eaab6154bb5316b074dfef13ed9:0.029138388)0.877:0.042304648)0.998:0.115387804,(((((((ae088ef58d9c6d37614e61b476ea1686:0.030324276,(((((62edb3849af3302d1f8e72454a330c03:5e-09,57b4bc130fb7273c624bf4fc72854145:0.011093564)0.933:0.010936851,((457d8bcebcf3531ba295c479fced9f32:0.0,daf5352293b57f36cdf52ac179d6c63c:0.0):5e-09,(((((((1fdb5fe03940138ed847ab4bd90f282b:0.0,b43d022b054569928a1dbd06b2313f0b:0.0):0.002701927,6e763b852844e64788fb615e258084f5:0.011114302)0.969:0.010981675,a6446e268436922c2a8e58de7dbbf1db:5e-09)0.945:0.005391152,83d3850d3bc5002ad783ac35e3f0c0f0:5e-09)0.855:0.005440808,(21fd18e05c0385c781180d1b0bba906a:6e-09,(((56a677ba2f9cc6e4efe1dc3c6ee8ef86:0.00268951,((f667e2763e0d70f0f5526a51833a6d9c:5e-09,c766fe7c7100ceb8e6c84751ef595fc1:0.002683134)0.928:0.010559508,(bd26ed03cb74b8e7e74d093fc13c268d:5e-09,(9ade346c078660aecc9b343d37e0aac0:0.00270989,808c13542cc2155b2ff411873fa0db94:0.005456146)0.886:0.005454982)0.767:0.003828805)0.929:0.010547618)0.627:6e-09,(077e4aee76b21cb8a9b40c70fac551a4:0.005427379,(9a10c7a61ea493f7041ad1cd88e0cc11:6e-09,be1d9817429e8b45b22118aa57a8715b:0.008173765)0.846:0.00268951)0.114:5e-09)0.913:0.002689514,206a081275dd515fb342092ff9e246b1:5e-09)0.847:0.002689037)0.993:0.022834445)0.915:0.013985271,((aa3183c0ed00fa58a6d476796f990837:0.0,b409679b9c13a61937530108c8c2a9df:0.0):0.008183129,(2a097f4130ba528bc35a9fd39edcf60e:0.0,7aed11a036a98ae874657bd4cb0e6964:0.0):5e-09)0.733:5e-09)0.871:0.002685818,(205fc8402356c84e17cd6bc54411d024:0.0,d12384921783abd215372fdae22d6cdc:0.0):5e-09)0.988:0.0139741)0.468:0.002766773)0.880:0.008271941,(13153f4cc47a7eb6b2d272f5d820fc30:0.016878586,963b90ee10f65308af414a2421dcf1ae:0.002739164)0.885:0.008451359)0.999:0.074606189,(59a5bec0b7c07d34030d3df85f834336:0.006688057,((dc19a5671c598f64b736c3a125e5077c:5e-09,(734bd798e2e406a7dd512163a893f413:6e-09,ccf7a6b859b45caeb83abbbbfa32c8f9:0.002694549)0.848:0.002678804)0.783:5e-09,((cb222bc052e4b4c20b59fa9a60b142e6:5e-09,(efbf6b9e354b736c8cd722030a46082c:0.005407815,((31638cb57573ae6a5a14c552c22c534b:0.002694543,f6412665e04133d4c7f5c03b109ac495:5e-09)0.849:0.00267893,1dfd5fb5e8c816acf14a6147dc7d35b5:0.002677167)0.803:5e-09)0.945:0.005385544)0.314:5e-09,4517571accf2d87f822abb83019b0d06:0.013876058)0.791:0.005386532)0.984:0.037086943)0.577:0.029365929)0.543:0.029947818,(6b4ee8dba86156fde91f81f2febfbc77:0.017074795,(7c4dcda303421af66f5cb389485f43df:0.001342035,(197801d2e30257f7a9e2713b75f03186:6e-09,e93de3c7e660fdc28903aef477947827:0.002694548)0.731:0.001422186)0.898:0.018265077)0.938:0.032014426)0.827:0.033752111)0.911:0.016895645,785badabd7793449ee895c5bf807092d:0.054447516)0.901:0.013722711,(0539147624dc277e7b44b409b21b9c83:0.02690754,((((((705d5368475e838fd7d79cd9ce03b564:0.020224128,(f8e3fa403ac2672257f9fd0145eac1de:0.128230443,cf21651498eb02c372c2d1edba38759a:0.018979416)0.467:0.018507795)0.912:0.022404197,(652e93dbceed60b10fb39a7404d45e3e:0.142052822,((7f1a3a24396cb1a027ec7a7328c99cd8:0.020265521,(37a867664f7de49c9b84414b85616ac4:0.022507683,(88d5d13d06f39197fefe8d2781c8a16e:0.028701641,8fb5bdc45f03bf8d12bbf515b1aae206:0.011415151)0.254:0.007942576)0.929:0.01895623)0.773:0.025043859,(77aca5dd3c5dd447e33035e981851834:0.005415824,03958142092ecccaa04ac827bd2bf1d2:5e-09)0.416:5e-09)0.993:0.068069142)0.934:0.034841727)0.826:0.008992225,(35f6392f2463350b074af16a9f256a28:0.162012449,(44b42479d73d926a7a1ae35f24d40e93:0.002489111,(08faa4fcf3bf8070febe0258cdee1ae2:5e-09,d14ae44f8d1eef57cbec7c484e1ad6a9:0.005435509)0.785:0.002899268)0.997:0.077427314)0.774:0.012653417)0.880:0.018159011,(1f4414a1f1b3c01258c1365a4c9b69cb:0.102714791,(e671f2504aa306a67c85e1e28d6ca4e2:0.047614086,af77d3ed696162591a64d2cb154a241f:0.058962151)0.464:0.009533583)0.103:0.019100376)0.883:0.024970326,((914f3b8c7f4c0452a490964547700ecd:0.01801412,328055a9d1c8798c4753693a616cfefe:0.00166385)0.961:0.047190962,(((0e8aa3962105b7fb9f127093ff451a68:0.040148182,fd4d1eba694802258733d52d9f37f139:0.025395715)0.783:0.016703791,(084a42160e8a413a8299359f360848c8:0.108107556,ea4fd9bf53b280c7d8b075e4aeaa9cf9:0.057250134)0.675:0.00843138)0.995:0.059820588,ce74a90174b57ade0628f2e99c246639:0.06717586)0.717:0.019439581)0.974:0.059469451)0.916:0.038040995,f4e147dd2615f846eca64433d6e0b937:0.103537134)0.910:0.03379009)0.796:0.012963078)0.816:0.014877604,(((fbf8659461d122aae65638b146006db8:0.016861354,(b65208e6ba268af4ae22228438fab9ba:6e-09,((b99e2c602b33bb68e25b9ab7b7f416c2:0.005505865,84d55bcc480ae3af5ed9253833541f4b:6e-09)0.967:0.008310401,(1fe9bcb64e8e6983472d5b90eeae0e74:5e-09,(dcd85ccf8b520f6e9d770df82f76f8ef:0.005521151,8ee8d6407e309b95284c60ddfa33dfe0:0.002747364)0.909:5e-09)0.908:6e-09)0.845:0.002749902)0.196:5e-09)0.999:0.060754628,(c754726bf1e7910a6cb4f64f77cfa2df:0.059868247,((((d79b2c6d0b33e2281d4a140944fc7bcc:0.0,b8f5a3518b2ff64523b03a68fd84ab79:0.0):5e-09,416507d6d4c5c41b8d787956485b3d9a:0.005411855)0.349:5e-09,(a41379827a4a115673651bf6f0dd54c0:0.005489581,((810e417e816bbffbd7b9dab3837f1d65:0.005411865,278c7e157873360900a3e325ff7aaed7:5e-09)0.993:0.025918666,(f1f17adf286c4f08f1bf91e2fe283e1d:0.0,897b7bf6a8abc8ac94bb836afc6e3ac1:0.0):5e-09)0.949:0.011227714)0.834:0.005477258)0.826:0.007781583,(f32684d643162648f519191634ddc6c3:0.027287972,(d89d07ef8c851eccdf7e7d60dfce0572:6e-09,7c3eec82112adaa152e0c97b3e8648fa:0.00269454)0.930:0.013770578)0.514:0.010624797)0.982:0.041614329)0.926:0.019599418)0.812:0.009837331,(((648139a8bc7c982e942c5a2f210c1ac6:0.002464239,((6938397e5813fbf20a8bc9fa0a2606fc:0.005399097,d1e6b0b52f1fd6e9b3bc43aebda75e8d:5e-09)0.891:0.005406858,(ca12843f4bf0f56e209e65edc49c1be4:5e-09,(37e95e9837e1ea62fc8671e18b106ef3:0.005427395,(fda703bf88de6e8eb6622f803f4fb93f:0.005395108,b3285df9860255504adcfe287eb91f7c:5e-09)0.023:6e-09)0.874:0.002689507)0.879:0.005464146)0.946:0.02020814)0.999:0.058777832,(((c58a0fa30299f07215c4e5ae9b49ca6e:0.039720288,(d82869ff1748bfc04d77156a98c0e062:0.002667748,(d5c3ef477690c8c1ce0dbbcd32fd4e86:5e-09,5bee306f10d0ab2b9936b5331be8a7ba:0.002680229)0.949:0.008260484)0.616:0.001218334)0.908:0.019714128,((1ba3a86bf706e30dcb692c813943132c:0.017035349,(((827f49ffc5a8a0d56d27acb1c10427b0:0.00404016,f379098c4e7f6f3d2dd6bd5f12789d2b:0.004079844)0.592:0.005439061,(d9ac5f97eddec2859cc1e9b319f6f7b7:5e-09,(bbf9300a42d4fcb63571de4dec956b1c:5e-09,cd03dc6f367ef15406cf076f3524122b:0.002680229)0.928:0.002683126)0.776:0.004065718)0.765:0.004090545,(1e4fd2058be8357cf93a5c0327b25a3c:6e-09,(edc535350aa0de1c2e0f3f4e408bd61a:5e-09,(808c3662abbb9c1edcbd83cfb815032b:0.002704241,((5655a1595bab9c916421542a7a83a50d:0.002685824,70c8fb99427db1b3fabcfb006d6a20f8:5e-09)0.377:5e-09,((a57ae2dffe248209d43f2260dc62469f:5e-09,(dccab4743639366f827c446dc3bd45a5:5e-09,(b05ab4c5a372c8a788b9fed8235972e8:5e-09,((19a8afc93fc4d21ec88d24c04c2d2957:5e-09,(ae4d11c5364737f8c9934fe32dfae94b:0.017109497,(8c81ee177fff63812656de00e36f4565:0.008408679,97e031a24995e5d5f43cc094c1edeef1:0.008407552)0.544:0.005759011)0.735:0.00261694)0.868:0.002694971,(a1ca516fa7850c771758eaff1a6ff776:5e-09,dedc7d827fc66178ff7224f46a91c0e8:0.002694535)0.088:0.002694543)0.634:5e-09)0.919:0.002678804)0.876:0.002685821)0.791:0.002675566,c0d09f3f186a167efd9fa4058be41538:0.002713766)0.886:0.005442129)0.793:0.002683588)0.909:0.005436502)0.819:0.00821766)0.918:0.005536995)0.737:0.002426889)0.858:0.005798322,((1713895ecc0a30dbfaf7802df6476951:0.011141398,432fba0b9510a44f4a21608b4d714bf2:0.005301242)0.880:0.005673899,((0316b4c1375a99be6d7682c0862e393e:5e-09,(036f6548ed01bdec3cfcb74e9e07c96b:0.0,9b3ece21fd84eb126c91ea8060b8f2b8:0.0):0.005388247)0.943:5e-09,((6dcc2d9e12782eefd4b605aa0a7144d9:5e-09,(((7fe448736ffe2b89b20f8ec421c83d18:0.0,04af28f92921fd89af0cc80702b473ca:0.0):0.016658961,ff7fb7156d83e7acb3bb9fa55be71f58:0.00268582)0.425:6e-09,6c3a5a444f70c2fe24044ccda23cb4cb:5e-09)0.927:0.00268218)0.670:5e-09,(c0f637e904fac7d9862a09115d3cbe34:5e-09,a4f216fbfda5864942655c0ebd1b0a23:0.00268582)0.940:0.008122196)0.961:0.008173479)0.862:0.00537927)0.895:0.005541621)0.728:0.004327654)0.723:0.019625828,((1a5cdcf1eced95cb9087903c428db056:0.003097927,5d26ee8986169e7c1a6c88618ae44d15:0.013695243)0.957:0.027505253,(((03317e85cbb78cc8f59cfc75f88560e1:0.005383246,69a423cce1a06a226f03d80a34cfc8f4:5e-09)0.724:0.00305243,(e901379833a26857e7575d87263c0446:5e-09,e8b89ab25cacabe301986b1c74804ee4:0.00538327)0.888:0.008030853)0.983:0.033818617,((((((1b405dc740e0cff1cedde4020d0db408:5e-09,7d336308000b972362055e6175ba68eb:0.005383252)0.509:6e-09,8e2eabef0696e698ff31c91851152e94:0.008128174)0.773:0.002700122,(49f2ec23c5277bc50ce634bca977011e:5e-09,31ef4618ce8bac9997dee0058baf5730:0.005383273)0.785:0.002700347)0.974:0.011083741,((299ad788741b076a92a457c8ae6978e9:0.005424757,8e9b38ec6e4b55be74e750dbdceeff3c:6e-09)0.949:0.005383268,7a265d26e667e2cc8558582104e25849:5e-09)0.740:5e-09)0.736:0.00244857,6cc4e574e71ca990d4dbfeae36e7db58:0.005682456)0.934:0.019505215,(((38d5f34d63c8bfeacd9645c12a2f8712:5e-09,(e18c2fdaa2af108f8ce418f8a8bdb39a:0.002705305,4b79015ed87a77b42493022bb184966b:0.002667887)0.928:0.005413169)0.987:0.016755853,((5e6e4a5233743e1fefe1480364da98ff:0.002667675,fe89249ee52ca78a83080fe9c0be5cdf:0.002705776)0.894:0.005413175,(d4bb187e906f1764b281f2a50f9a2118:5e-09,(976e6443af534dd2d06aecd57d77b1eb:5e-09,4dd165be70774c1022d9218fc12bab1b:0.00268218)0.852:0.002675751)0.907:5e-09)0.935:5e-09)0.927:0.012525781,((4e4065202394894d71e8dc1eb0e26c3f:0.008144064,(7b939668fbbad3156fc069bd91f6704e:5e-09,(ff6fac2d7b4a445a7233c63e9ce56451:0.002683126,fc9340761558f72c42e6e193cfbd4e32:5e-09)0.922:0.002675752)0.974:5e-09)0.980:0.012714856,((419256dc2802a2022f05f49b4538d7d9:5e-09,(16978451aedafe4875ad4472c6b66805:0.002675751,81435810ad40254d2a7421ecdc5c4dcb:5e-09)0.967:0.008128202)0.786:0.004091907,(ab6ab5087a572e6a4af9b291a896f678:5e-09,(((4637dfd0df379678bc0fa01a737b08c6:6e-09,7ecf289e3ebf2a813c419f2576751552:0.002677763)0.386:5e-09,(9f8bbb3f48f42fbbeb6e9126d07c1cd0:5e-09,b37662af5c0f124bc941eb0ca44dd774:0.00819972)0.856:0.00268218)0.794:0.002701692,(16236e6204083339525fbb171d0abe9d:0.00544186,(46b42f75b214dbed2099876e9999706c:0.002677763,74c2bb55fa97b266d4e13c944a2167c9:6e-09)0.781:0.002719479)0.768:0.002677745)0.918:0.005471927)0.868:0.006865795)0.912:0.008297777)0.431:5e-09)0.946:0.018434066)0.869:0.010566814)0.975:0.037484254)0.978:0.030664288)0.924:0.018371926)0.970:0.028922732,((61679ed5adabe6d6dbea5916e5ee4bb9:0.028883623,(a8717d1b6a05245d269634ecb581ac02:0.031017462,(539d1b9461a347d8a6f0e1eb05ddc1b5:0.023482409,5b7aab8095fb2a41873fbeafe2117457:0.060066132)0.857:0.012556049)0.797:0.014782237)0.115:0.009912137,(0bcbc2ef93109dfff8cf2cfaceb4ec20:0.011698583,740656e78742733ede3ab3bf5f3a2fc2:0.017816083)0.996:0.052769274)0.773:0.010335383)0.778:0.012047789)0.896:0.015992184)0.922:0.018313953,(60d0c4f20d2ff2240544e03566d3661d:0.112783673,(261a7520fd9217c824dbbb14e17ec1d7:0.064759395,(52aff18cfa3ecbcf234dc9017b9cc5c9:0.012276697,(aea75478d2df7db8f43a74d4aa3b9cf6:0.00271674,695a0d7e3ac6d330b220f110a6f67f1b:0.002667824)0.829:0.007410505)1.000:0.068583192)0.639:0.00444925)0.917:0.01601852)0.751:0.017912879,(dfb4b23d1c7a0f30f1f79476f50201e0:0.107930339,((7bfe55c8465b9f33f73722c159d57119:0.00269447,7c14a1c1486492fc822e305f1d0be818:5e-09)0.778:0.009624066,(e1481236cfd7f904a27a92e7ee8aef30:0.003291433,f5efaab4944dca6092be8006004d7397:0.010931206)0.841:0.010542543)0.997:0.068948428)0.855:0.021660415)0.893:0.019238465,((((((((((((f3ff22e58de0f30c89c74d9ea59bd629:0.005427375,(4c2fffdfdea804adc5551e2e13ab2a71:5e-09,(f230a2e581b411322c2fd912dd4adb5f:5e-09,(4663eacd04a6f546ff05ebc4e7f1e151:5e-09,19b18a737295c3c74d58d9fc309ddf0f:0.002680228)0.847:0.002685817)0.845:0.002683129)0.889:5e-09)0.837:0.002687864,((6dc7c5023123a22decc4a4ab3c89862d:5e-09,e5e65f1bde0c449431093e8f2272dbce:0.005411866)0.839:0.002682992,((14f0c016aefb55b3b4fb23d2c0149a73:5e-09,a807764adf1629b535a225529a8547ff:0.002683127)0.511:5e-09,(186bcd19c16a66898227a8195afe5a4c:5e-09,(c4c6887b2ab51170e0cb3021cf83a924:0.002683126,b2876a37c8701afffad2df68bcf4257d:5e-09)0.999:0.035036446)0.994:0.022498785)0.905:0.005409251)0.000:6e-09)0.991:0.026909412,((6a3a18bed60b6577b56fccfc9ce90867:0.01485398,(defe26bdfde074c2d419ae79724eb5c3:0.038098191,((8d9b0c16f870cd5188d6e2ae1439c165:0.031452135,b0ae4412ffde6dd46022f08f4853c12f:0.009608409)0.913:0.01767932,((78815c9d3f86ed5cb247646178861e24:5e-09,99194335989c6d2f9af1cebca3d4a1f1:0.00268313)0.738:0.003010369,((((44f584ce4816c6ab20869e27f512e7bc:5e-09,(7a87a716997ac7f4bbf68ac104f1770b:5e-09,(7d6706ad5bc86fe03c2c67b41e2a21a2:5e-09,(87dff7ef17fdce7c5f0e3aff46d780f1:0.053642702,(((af62816401503aac0b29a9e95ca096af:5e-09,(6339a1fe551b4575759bf5362f13a9ad:6e-09,(ec708dcc90fcb5f917e6c3d3f79ab641:0.022732784,48cb58c286c8b54f622e951ab776e6a4:6e-09)0.842:0.002683529)0.982:0.011036758)0.776:0.004094464,(fa26edfa6e99edbd4bc8a139cff75b25:0.013993262,09cc1ffa795319aff4a99fa089796d6a:0.005454779)0.916:0.009769248)0.996:0.029929389,6117c86b6884a82863f026c40295042e:0.025859147)0.518:0.00561914)0.878:0.010769652)0.851:0.00267802)0.863:0.002689082)0.984:0.019452453,(7de49e5447d283e07cf9a5dfe0371826:0.032588497,027d4e60a4786dfa56aaaa7c2f2adb8f:0.011415206)0.813:0.005578537)0.644:0.003499239,bb5e9720efb5a972c18fc7c780b1f88d:0.007927899)0.678:0.005875705,6c0a0350020de069b0fed0ca3351e807:0.011709067)0.952:0.016274232)0.893:0.014435608)0.908:0.022831269)0.909:0.016545546)0.866:0.008831726,((c52efd098a74229db1f9fa305b976b7c:5e-09,(05d478fc12ee15260aaeb77752eba740:0.002565837,(2483978503771a3364dbf433810d6645:5e-09,931d1c2149a79658dbf3468a4ccb4672:0.00820317)0.914:0.008277889)1.000:0.031377096)1.000:0.064428568,46d6804a00aea3ffd9b75a0986ebf12c:0.007142149)0.927:0.018638574)0.855:0.006495289)0.419:0.010510381,((((((ec723049387fe41a91435986cc60065c:0.005399069,fa8f98d3c85ca3901554711c157743a7:5e-09)0.753:0.00307526,((d437650c125a807ac0d8db557753dd2f:0.005674894,((e570cccd34f5e1a4ebbd3c4bef0aebe2:6e-09,(e905c65cb6354379ab22c16d6b774f29:0.002559261,(84d0424435d93a05a45ab85a74f6abd5:5e-09,(0511248dba4e60e39e374eede5e8b607:0.002677005,cb18b60f2b59477689284e952fd1b545:6e-09)0.830:0.002678803)0.893:0.005555592)0.965:0.011116307)0.870:0.002678804,1851c81e241dce5ad027594fbf2f4479:5e-09)0.957:0.014153925)0.899:0.012998304,1658f2e2dae7ec92f849ba8f0de5d8be:0.021875305)0.476:0.008260422)0.922:0.011168271,((25b7c05bc15f976a8b1e43ea7ef12c3d:0.002678803,(498d060f113b3df4051a443465583b09:5e-09,0809c2d20cac91250e231622f52817fc:0.002677006)0.000:5e-09)0.825:0.006937823,((f75f1a213fff807a9b45ac02ff88fe48:5e-09,(5a0fc2a9e3cca86e3c36f9d08532b1d5:0.005424759,edb359d46894c71cf997356b70024142:5e-09)0.915:0.002678803)0.000:5e-09,((9e5d15eaa2a0e44371db9936f98a02b3:0.00270144,(9d7143702157b329dd5b401fecdcae41:5e-09,(5b110e19758ac0249156f08013d19fc4:5e-09,de6967f0f797bda797c8b39450b5e65a:0.00270144)0.946:0.008177053)0.456:5e-09)0.927:0.010560865,((af51328b019543878921434bdd802a7e:0.005444947,(dd4e1f01e4bd75b97dd98a55474c8529:6e-09,0205f8592891d227cbd121489d1be2de:0.002677005)0.960:5e-09)0.961:0.008187555,(8fd06f8681990d4986efab8f57fb446f:0.002677005,84d1d9d2344045be3476bbd2b2bfa22c:5e-09)0.966:5e-09)0.892:0.007518945)0.756:0.003940394)0.896:0.010439408)0.949:0.013678544)0.843:0.006147918,(a92c92e2051f5910e3f76014024ee9b6:0.051586809,((e38907f57926a9beb60b3ed827ede2cf:0.022105164,7129e719deed69f0095b770a13bf1354:0.003612564)0.882:0.00613765,(32507e28cf99e13ab0bcfb1129828bca:0.011028037,(89529097716ec9476fe482d88beb4a96:5e-09,44e7850c7d6782aa171d3d3eb0a55c6e:0.002678804)0.864:0.007168349)0.753:0.003803186)0.887:0.011790908)0.761:0.008885675)0.836:0.008263167,(a02cfd075ad78229f13e19816f4e4b62:0.019736666,8dccce5d18a2ccbbe9018c87dca74738:0.035547041)0.930:0.020851285)0.873:0.011568331,((((((77a1999d44aaaf3a9df480062cc01074:0.016032916,1d54cef57bb2642013c2f57852c0262e:0.018451855)0.910:0.01512286,(86ca09c22b3ddc20699eb03e5b200bdb:5e-09,8868cdc6a85bac283f77540cc4191244:0.008264651)0.999:0.060212737)0.889:0.013918253,(36e51c68bb1ed56abdd8221fdf5f504b:0.022346913,(((7332077e1bd04c7fbc248d0b64927500:0.001520918,4d666fed0edf1c008fdda8fae26e0606:0.00151923)0.940:0.005068997,(e97f4c328dda852d81fbcbf3275a780d:5e-09,((bbd851e7323b0ba10b4fa402c37ffb77:0.007690351,((962e7867990730a1e3ecd6f4abd9a323:0.005478633,e8cf9cdf5b6c9adf67bc1d28342e2586:0.002696965)0.758:0.00273973,(808a358d4fbc64d54a96eb681bdd2b68:5e-09,(f9c9f20ee585db7d6c51e08514ff59f0:5e-09,(fc058431e529b1eb25eed43e3778a7c3:0.005388563,63d71a81f15d6849dfd3f6e5daece6ac:0.002680229)0.428:5e-09)0.915:0.002678803)0.792:0.002710983)0.932:0.010828164)0.575:0.000938482,2e4addc98fc1fb489ac9ad27d63ea973:6e-09)0.911:0.002678804)0.000:5e-09)0.883:0.005481135,(((289c04209dff8fb09928bf7f6dbf5392:0.005243015,(((c1148a2394a604bd1eee836ed5539ae3:0.002685826,06e8e307a713c48be427a9c477f9e3d4:6e-09)0.773:0.002848678,(49f2418e34554adc741489eac0fb0e53:0.005357966,6a13bbe9eb6e8e33009627753e6dcba9:0.008517826)0.854:0.005623022)0.778:0.004103347,((((f9b7be213fc737687e7cb74fd65eba6a:5e-09,(((0c38ec2339c38d13179d389c435587d8:0.005470129,(472a1ffc92fedf2a3c35a3645972663b:0.011200588,4380fe0563b2159718cbc0e0073e0684:0.002781916)0.768:0.002715883)0.900:0.005587117,(cbd5fb90dc89c4d52227e54b074ca255:0.002685823,068be74cadf8129433906fd013bd024d:5e-09)0.906:5e-09)0.961:0.008237269,((0ffff0e1a41509e6462226e83c0c80ea:0.013773631,b56159b4f73ec4814712928e1ed4d53b:0.007617653)0.776:0.003844952,(787102493891f91105723053cb7fa472:5e-09,(39de52ff352e4c92253b79b51c8bbfc6:0.00543481,21fa04e7be270f42c618589f900e767e:6e-09)0.915:0.002694541)0.303:5e-09)0.977:0.008170356)0.301:5e-09)0.859:0.002694537,0a22b0d366413ea8a329ceec63b82564:6e-09)0.864:0.005696606,(9f99ca874350fe7b6580f31cab537fc6:0.005668977,0e79790d8852cecaf5329379b9af0f36:0.0096764)0.891:0.009900271)0.298:0.002703601,((7ffac0b802446ba7d0f909e2cb56573e:0.0,6105c35369f9295afe99470f87764c5e:0.0):0.01107712,c139b8ebfd102637f4ff01104e82e822:6e-09)0.716:0.002841728)0.809:0.004388261)0.924:0.010935141)0.878:0.007613673,((72a85e9696eac50771aa968dcb9687f0:0.005458666,(0dcb89d978e3c73b67fc1d1ff53423e7:0.00269455,1fc9a6756eee3da12777380fdd50ef01:5e-09)0.647:5e-09)0.839:0.005592641,(21cd3e828fd34c2d60529cfc9cba7e64:0.008245501,(13e63e52af2e9d6f11c912e409790dbb:0.008219638,((4ea148403024ae14b50d3ebf23c997d3:0.002694536,5576446c3cd2b2ac7c1ae2e00cd9deae:5e-09)0.878:0.005365174,471a0ae75db5e7be77a4a4c959b48ec3:0.014166786)0.697:0.002805572)0.903:5e-09)0.868:0.005438362)0.958:0.019004292)0.933:0.013475633,e6be1a995524972aaefc820e93e06aab:0.016125477)0.911:0.008985047)0.863:0.005931847)0.511:0.006194591)0.753:0.005623394,(15c82cbfa5a1fef3008458bc39b30aee:0.021373779,(((5feeedf4c21f4935a7cc9fed6c0943e8:0.018573923,(d4a435d92967ef7400d3d5a7548d7d8b:0.00542466,2118957a08d0217116b203f946a06db8:0.002767342)0.600:0.001340131)0.988:0.029776025,5f2338b4e52fa2795e427b12fe6d5bb7:0.010122469)0.907:0.013555941,(a144e1761aee90da6327dc6f4b1305c9:5e-09,((7b6d1cad532126498eaa747e475bd67e:0.002694059,c897d547996a90fc51e19296365c0466:0.011040161)0.822:0.005426885,(((85528e74a9d87d86af9c8f8c4724606f:0.002689508,bd8aa6aac72facd96316a8967eb88ad4:0.005444936)0.947:5e-09,64a3f699c4e76df51c6784670015007f:5e-09)0.827:5e-09,(b7bfa727caa088513dfc5e241476f6bf:5e-09,(((45c9415862d8115c38c52bf218bfe8b2:0.005424733,31ceb6b4b38edfd57712ea71d3f88734:5e-09)0.842:0.002701429,f7947e9c817b6d2223548f0f2da4f01e:5e-09)0.840:0.002689495,((((da381b46314cbd7dc59fa1c110cdb530:0.008183672,((((eae0d9ae8a5d93e9c1feee61af754b0a:0.005432349,a59dcd62629c1a5f4fd3dd6fb804fff3:5e-09)0.731:0.005495663,4fec212842015eda8a7d803cfdbba89e:0.002662205)0.881:0.00549939,678695fdf720f0d19491db8a446661be:5e-09)0.838:0.002702813,((((a1665e977226fcbff85d92491cf5705e:0.0,6011e109716bc2fc333f94ce042fa056:0.0):0.002683234,(7c672058d1a57cd7b846fa25844a1eaa:0.002689502,9d51437b6647161aeaa638cd817124a7:5e-09)0.869:0.005423556)0.796:0.002699894,(7ad3dad4a7f417586e223f9b6ed9a3f8:5e-09,e0f679b5db8fcf01f3d310d699d60b4e:0.002675753)0.472:5e-09)0.891:0.002694534,63d7b7ec53b66142a057d0371c2938d2:5e-09)0.827:0.002697777)0.868:5e-09)0.444:0.002776704,0978618073b0116d5ed7067ff483c590:0.011136087)0.439:5e-09,(((10085fe948a8181580fd4cc57cfb9466:0.01106303,((5a20a867092336ff13c23c6c1df0b8bc:0.002677006,b6f8af81f2b1889bea61d1be66016149:5e-09)0.986:0.016870233,((e1298fd084887e6ab74848ea32f48cbd:0.002677006,(ce0833144ce40972638ea3fb69cbf498:0.0,6d43b10068ddd39ba83056c5cba256ec:0.0):5e-09)0.750:0.002700641,dd48b5f260aff82e6b0f446f5f0d3525:0.017132905)0.548:0.002724252)0.762:0.002909307)0.765:0.002722258,((586fbd6d746368c44cb535151d0c2f5a:0.015881295,(468711ff34713e9be77949a998d4f64d:0.010500107,5829148f52cc33a808a6f7ff8c560c19:0.006085087)0.329:0.003930302)0.883:0.008362994,5cf45ea251f48074c22503f48fd1bdca:0.008352619)0.770:0.002609064)0.905:5e-09,(4d9c277c78a21f7cd8b08de52247af79:0.00538757,1b2ef17df3b4fd37c1035e3f732972fc:0.013968716)0.694:0.002780512)0.909:0.008175434)0.833:0.005403325,2ff248ca8a0993802d960b54cc4f339a:6e-09)0.882:0.002694538)0.223:5e-09)0.923:0.002685816)0.794:5e-09)0.755:0.010925784)0.842:0.007240564)0.738:0.006419566)0.951:0.02005916)0.640:0.005733877,((40ec59d2b727d881fba26c1384881c79:0.002872921,7addded927cefae958a97ed59e64f9a7:0.002536911)0.767:0.012981142,(de9738d57f634472cb824cff25482434:0.010951482,929cd3140fe34ca3dbac8232bb5b9843:6e-09)0.896:0.017340254)0.996:0.045708951)0.853:0.007284447,(((ab344414931b4e0177c8c12ee581a5f3:0.011027687,(((05bf6ac3cbefd14f2653ac9141934923:6e-09,(((ef41db4d46bc8e08e17f0258a7f87d27:5e-09,(be52d79d509572c1d577d945550ad389:0.007802461,((15b369bbb32a080844f56fabb83ac543:5e-09,74475e4528f9735a15e714aefd193b65:0.002689507)0.752:0.003332857,(a31e3b2b248c552f69b1d2160a07dcf3:0.002689497,38f346354fce4ea2f52b529e109c9c9b:5e-09)0.935:0.010562173)0.464:0.005403018)0.862:0.006010575)0.859:0.002685818,37a1433f8a45fea9624b9fbafa07e46f:5e-09)0.883:0.007405999,(f942be7ae8d20949640541ddb03fb9ff:6e-09,((((((85ca896612c9cfd81f2d4ba7fc5c0bfe:0.011016487,(e356e9d99d8079c61504a58966f3d193:0.0026895,92f47f33cb36c84a89f339a797d1d81b:5e-09)0.795:0.007603917)0.768:0.009388277,(7557e30b44635f332187b84c167276d7:0.005421897,((b55824980a31e830f092d61c52afa6f3:5e-09,50496ebe80381e51d1ef909b39130c05:0.019939609)0.972:0.010933901,129b5e5c732f27e5bdc049770d12d331:6e-09)0.334:5e-09)0.793:0.004268584)0.397:0.002551887,(b3cc81588cb468c300f9a7125ce90daa:0.005395132,(ae01960c9056d2038dbee246b01f03de:5e-09,(ea004923213cffa738c5259fa72260c1:5e-09,(71021023aba679e0de9844bb7da8681d:0.001787407,050f6d3f89f418994445af6bc80aad88:0.001789089)0.935:0.001788946)0.848:0.002683136)0.715:5e-09)0.901:0.007780973)0.789:0.004767973,afb3100ac7830caaa88257562e8cdae1:5e-09)0.897:0.008212011,(400d5a066e2038c4803d8c4fa2845c11:0.0026895,5b76da72f938b9c8c98dabc75d686b14:5e-09)0.911:0.008488886)0.880:0.009450382,0097492b6efb42b4d6ccec5249629ae1:0.008827012)0.915:0.012741886)0.914:0.007360114)0.878:0.007338293)0.437:0.00269353,(8618ed003248e6c74d82ff3285f71124:5e-09,(11e60a638991c1fdf55d18c760eccd3c:0.005444924,((8aea7cfe2a21dab2d3d083719404c356:0.016771632,c95d81f12fcc55fd99ad3a9336aceaf1:6e-09)0.989:0.010931086,de5869359b0b7302911abb5ccf859da4:5e-09)0.875:0.002687447)0.350:5e-09)0.756:0.002677151)0.909:0.005406871,fe6d9e1d12544ae45cac1ed4f428b958:5e-09)0.970:5e-09)0.999:0.043556827,13dab45ab69eaa8d3158733fe99d3c37:5e-09)0.965:0.031104529,(((((((9d525ba985a0038bb44aa221f1f1f330:0.002699459,((08860176ae3c731128a59f4c1c6b6b1b:0.002687705,(((c9094b5a681b16e67a2ba7bf0e8bc865:0.002683132,((e8f6c0b33cda129a947a948134d34aef:0.0,5c791f29a10d47fc813f2583ceebf815:0.0):5e-09,(6535c89ff47bc76aa24a0ecbbe79af8b:0.005445279,(67e1ae96b6de60347ca407070e700bfb:0.005474548,(8a188ff9a74720d735610932e652c567:5e-09,549a7394549f8c50319af5518eeb27d9:0.00268218)0.772:0.00271379)0.783:0.002677962)0.800:0.002718886)0.278:5e-09)0.962:0.008248136,(4482d52273fb265a11b3da0bf714c4ec:5e-09,(3072a25a98abf1903150568a61d80618:0.010998159,(10c6e204ce74f571e691d1123eda30e3:0.005400803,ae1f75649c8b067ded5e542a78db87f8:0.002684332)0.862:5e-09)0.972:0.008252658)0.885:0.013839556)0.460:5e-09,4acf58597021517e74d9ae798e8c9958:0.005409704)0.828:0.002691657)0.873:5e-09,d23972b5ef5cd58f16965b4cd340a96a:0.008203981)0.126:0.00272233)0.920:0.007933507,(984199b08b600e9f7934b3352e1ed080:0.00822221,(((8934539eb52159d76fa28c89cd89f8c1:0.002689504,ce38a062e972eaebf34ae1982f8cb583:5e-09)0.953:0.005388347,((((((21629c87df89d1fc3e26d3d65e4856b7:0.002689499,((c88779644e55e7b5fefc18f6287b0003:0.0,d183afe99b8e3b8638d2b5eb39961e79:0.0):0.002689504,(30ae4247796d613b701ef806a84a91f9:0.0,ed9f923a8586c79ca84f7fa6f494a6bb:0.0):5e-09)0.984:0.013717329)0.622:6e-09,780ad60e7194e9b89f6058dd3354087a:5e-09)0.849:0.002683425,(c76a464827f901efafca245fbb9b0acf:0.008164294,(d197445058f4c6ddc65dfab7389c3e5d:0.008202552,(6f1a5c9c8db10323a3d1df44cf03ad08:5e-09,((((035e5cbd94163c2cf24f57aa87239007:5e-09,((03f7064154827dda110e4dffb56d263d:5e-09,((d34bc081843b8c33237b938f8d8ccf67:0.002689503,2eacca93c374f5f3ee6de8eae7f320ed:5e-09)0.784:0.002707832,(7fed0ecac8ad1347404cb441cfe30406:5e-09,bf570eb8a84050bbbd105b3eabf25772:0.011016501)0.805:0.002696419)0.813:0.00270253)0.970:0.008187586,(aecac92c6de3b5b3ff39fcf0b58580d9:5e-09,(58a0371060d03ba408f5626558f6e170:0.005395128,a223c098bb6dc4839928e83795fdd1cb:5e-09)0.883:0.002683132)0.447:0.005458662)0.948:5e-09)0.881:5e-09,(186bbb42335957bb82fe1264e09d5236:6e-09,6e7eced44f9e232296476760472c5e94:0.00268218)0.851:0.002683128)0.781:0.002708172,(af2b91f19c46f73034d995c16d94cf74:5e-09,((401cb325a3e8637f76117ffd9c0364ce:5e-09,((ce06d33342083091f0d596899b31deaf:5e-09,((596284f30f6dd7cfbbce29bece0a5ebe:0.002683126,05a7dd78634495f488f3270d143d5029:5e-09)0.970:0.008187591,f0fb596eb9cabc167f395fed54193f9e:0.0054485)0.360:5e-09)0.917:0.002694547,edd60b251a600d07266b9d060690815e:0.002694544)0.467:5e-09)0.915:0.002689502,f557753ae8e3f662ae2f39078d0a2e54:6e-09)0.943:0.005421899)0.799:0.00269048)0.844:0.005460782,(((a3440711961a7ccbf65e5348399c25f2:5e-09,(e8bb8344f38c09583e36a668a04dfaad:0.002713285,8ab98f7746c7c61eb9d002228980c8d3:0.002708983)0.813:0.002708493)0.853:0.002694538,b9de8d05165391fdd7dc786cbf03a1eb:6e-09)0.811:0.002713286,((f39afaf70d733174a9b3922c54112cad:0.010217404,(0846e3daa176dc126f4180c31b68c2d8:5e-09,(0f28e3d267d319877883216556a23614:0.010977327,bd2d84c82ad6a1e113ac60b33c93f529:5e-09)0.944:0.005424736)0.781:0.004349525)0.569:0.009687016,((8c1ccabcd0b443aeecb5aebdbcc409a2:0.0,8092f04df8cab333cf0d538094ccc4c3:0.0):0.002680228,9cebd8acff42544ce09f514fb435f34d:5e-09)0.405:0.006512061)0.714:0.002509768)0.888:0.005444649)0.475:5e-09)0.865:5e-09)0.995:0.016794822)0.646:6e-09)0.909:0.00267956,63b36ad12201041ca3b92e8d743fb45d:6e-09)0.940:0.00268118,f6c2a1e772c185f8d3d37b9f68a074cb:5e-09)0.879:5e-09,(17d769d5f22645fb303b9abd45d416c0:6e-09,((aa9af7993fc48b3ef2d88e534488d32e:0.0,9e01b588442ff3ddae3854361492d04e:0.0):5e-09,c1d865b785dc72dda20fb5068735fa76:0.005448494)1.000:0.025253664)0.977:0.01378344)0.910:0.005434753)0.674:5e-09,(1e7c4807d7b297a6c9c6c6d967106337:0.0,9d56b20fedf7040922b5ad607fd0dead:0.0):0.002683213)0.934:5e-09)0.810:0.004756588)0.643:0.00195966,(20ee690679a55d7965e9700730e79b5a:0.002689499,9e01bd9395f9adfb8a412240b2d0f501:5e-09)0.911:0.007844869)0.867:0.008788179,(8ff30409e8ebabce1865a0c7380657c5:0.002694543,(84377aebabcfa2c298b003b3fba95bd4:5e-09,(9c750a754ab5157de241ff4c9f17993c:5e-09,(008a046228dfb71edfb71121757faa04:0.002694537,(ca2e057b64983bd073809f8e4b4e55c8:5e-09,a2d1868a942713524de038b661251224:0.002694551)0.119:0.002689507)0.236:5e-09)0.933:0.002685824)0.000:5e-09)0.717:0.004682946)0.892:0.008731472,(4a36802216bc9a67b9243fb2d2bbf8be:5e-09,(5c1dab9246ef70e724fa12c0bec39ac8:0.005404517,41be3bd80636847d4192df77f1dc66c3:5e-09)0.906:0.005417901)0.850:0.011672626)0.981:0.020448415,((((((844b22822807e70efc56a884db532367:0.002685819,a3d4932857aa1f9c4513972e5c45528d:5e-09)0.727:6e-09,6577fea404c6e0ac8e1cee39c01ed091:0.008187542)0.384:0.002701424,746a940a62b3de64f6bceccc7127535c:0.011060692)0.530:5e-09,2dd6c4f8acfc5a7ba229404d464ba1b8:5e-09)0.880:0.005052538,(4f2468f6b63b1fbe6b745e04246fb648:5e-09,(((ad8eaff3db4ba044f0718e81c234c82e:0.004413525,0edf82fdde2f3fc62193fc0db7b5eecf:0.007620253)0.827:0.004128899,58d0fd4cbc948cdc6b1dd99f13acf800:0.005241542)0.597:0.00035488,bed289292b54f130bdff953b6fdbe9f5:5e-09)0.881:0.005444933)0.766:0.00147861)0.775:0.001579648,(((((a1c836ecb823e44da3ed2027edcb8706:0.008302933,((b13d1e34ca6d4a5fad58f2f69b33d571:0.008210843,4fafd50abb9852ca924f0d5376b9f674:5e-09)0.979:0.013692457,(((afc60152cb8aa010fa02c50e41312c47:5e-09,(e39ee0fb7a7b7f0bc446467baee5434d:5e-09,(1ea90ad14c041309a53166bb276ef31d:0.002689506,664f9d8957a54e8bf4515ed0afe0bb14:5e-09)0.944:0.005411887)0.847:0.002683127)0.850:0.001776982,e147b178f2028b43c21e0bfcda7d5a13:0.001776069)0.785:0.001835599,(((9e017bc22bac8ab1b51aeead60b06ccb:0.002677762,(17f12da7faba2d47db490dd63caa113f:0.0,4021e1e703737a74f912c92b78a03299:0.0):6e-09)0.868:0.00536858,(((25991e080bbd172f66d521e4f40d5d88:0.041831833,(6a74e1e07f6352947b59e6a4fdf1eb1f:6e-09,(bf3cd739bac64b6ab15849f9d0b6fc8d:0.002672483,d96b3146c9de184f2e49449cf7758739:0.005493374)0.846:0.00828666)0.740:0.002041348)0.872:0.009130387,(088919daf4b9a10b3a90761c83e1f039:0.005390103,1d716e83f3c417e2bc21c8bea219d08f:6e-09)0.962:0.01731407)0.823:0.005545588,92387971649816b887e5d418cb778862:0.022579281)0.745:0.002890829)0.774:0.002703319,((73a220e0c675b710c3b1ffb153777fc6:0.005741898,(((546dd4692efb016e4279d717ac6a6aa5:0.0,660c314e517b4be72037b5bd46903cd0:0.0):6e-09,8353b400f9be933ff6906fac86ce5cbc:0.002689509)0.888:0.005938904,((ffb009afd82a62e553d6b67ecea2e0fd:5e-09,6a6d86d1b7a5d24861375040bf525ed1:0.008166731)0.973:0.014227235,((7ffa92cf794dbec6dfff016e7e1efcf1:5e-09,59215de3166fa9ce5bd1a1bf06e61bac:0.002689512)0.893:5e-09,(309acf4afed138606d9a7a67356840b6:0.002689499,(7e27ae9338021a99122c8f7860f670d0:5e-09,(f56c196d7dc5544c01b0c43ed623d74e:5e-09,(0b63fd07ec6416ed94794bcd3feb4dc1:5e-09,d8603e5fa17b748cfdbc7f24a18a2d1d:0.005411894)0.840:0.002681173)0.879:0.002681174)0.743:5e-09)0.904:0.011093509)0.966:0.017246181)0.809:0.005389539)0.921:0.010936692)0.859:0.011603965,(6ac840dec8031a4ab7e782dae24843bd:5e-09,(3099c39394e784c6a63396b36a804bbe:6e-09,(148dd1378741e75689b1fd7fdc697b53:0.002693472,decd8e52974697ff95c1b8ad9438a5c9:0.002678147)0.918:0.005410375)0.964:0.008162148)0.931:0.011109169)0.256:0.002861292)0.900:0.005648846)0.728:0.001283418)0.707:0.00151555)0.792:0.002735497,((45e2dbbb57118ad33ffd80e0fca8afda:0.022978715,(47762455c904abea400b0a6a49a04da4:5e-09,005e6fe0e20c46134707c92c123acc6d:0.005404499)0.940:0.008612678)0.908:5e-09,((a291756f454dfe83616bdc283e73a95e:0.00597614,((8d21287e1a373216e0eefe16974fae22:0.0,7a1682ea58cec22a958219bd11adab58:0.0):5e-09,(6672d8829dbed8d4cc76682c72521270:5e-09,(8298f238b6391a7ca597e62c67790593:0.002685822,(af05366415f2c88171a9dc3be118a979:5e-09,556066cd423a0d01917196dfacaebdcd:0.002685819)0.835:0.002689507)0.233:5e-09)0.921:0.00268313)0.896:0.007866613)0.760:0.002694788,((a595b461dfb9a351768c4624a9477157:5e-09,((53a5609504bc52c32a5217d3026136e7:0.0,dd13b223a3ef02d02914e8408e010be1:0.0):0.002684791,(((78fc13f397e8b09e2838e360c8d727df:0.005385374,(862c414689f8436b05e436356bfb525d:5e-09,(5182fab08c5a47af1aede6cb797a1d13:0.0,8e047440355bb79bff1f2735548c399a:0.0):0.002680228)0.597:5e-09)0.823:0.002698707,((1eb1167c47e4251ada80833b302151b0:0.0,fd97c96e38590369d8bed20c3837f48e:0.0):0.002613358,(03151a26857c7e1830c6a7dffac601d1:5e-09,206df0bad550a260a89708f0df46617b:0.002683129)0.951:0.008271066)0.892:0.005526883)0.861:5e-09,(((2829b8f85e619b5057b019560bcea8f5:0.0,0063933915792fe233825c3f61aa1ad0:0.0):5e-09,(07f79d4b2ce71cfd08615ad7befa8fe8:0.01389618,((193a7ad7d5c0eaa53c425448b6e8260d:0.002677005,d619141f10576f9fb3fab6ebdfc5fc3a:5e-09)0.768:0.002737497,((d3c3a7f0ecb982e7c0924b497df7d7bc:0.0,9ac5b1fddb1029d293fd04f0d6d88585:0.0):5e-09,59b0aa654636ab01f787efbde2aa0bd0:0.005421885)0.774:0.00264792)0.961:0.011019166)0.878:6e-09)0.624:0.007346664,(d690841923ff06799a1b389430b65c42:5e-09,(fc4b85643fcd238d13d70353036c6ac2:5e-09,f5c65a97cc5b1309f4d137f1ed66798a:0.002689504)0.860:0.002685822)0.642:0.001751422)0.939:0.007326805)0.675:0.0054606)0.783:0.00271919)0.342:5e-09,0a5ab5857da58393609ea0094b4674b2:0.0026895)0.886:0.005426939)0.817:0.002764858)0.744:0.002275361)0.697:5e-09,(9f944b2cd6eb053435a48a2c9855ff06:0.00270816,((ba333d8c921a32ff8c6402b43fee718e:0.0,fdffc2b94c4e4c1f7112b6d0c698d5f5:0.0):0.002689503,6df420dc89adff4ba5625979287b002a:5e-09)0.941:0.008261959)0.868:0.00545519)0.715:0.005517939,9e90acfb44428e11e457413633409dfd:0.005506401)0.797:0.002658992,(48ba2e0dd8dfaa8a8f14921741169869:0.005511442,(4967e55956e793be8eaa3466bc0c1e9f:0.013248629,(((37cc457e61fd3e66a7154445471a8791:0.005462801,(((9a049b614244c442f6f0cdb45ca2d2ed:5e-09,(38b31a1b8f0296d5e6dfed2d967060fa:5e-09,6bd9def6252d87cd83464f8e197a2acd:0.002680229)0.892:0.002694541)0.883:0.005488439,(4531c1eaee0318da62d805628ee196c5:5e-09,b23b5b1b739f9f0207f436cb1a78119e:0.002689498)0.886:0.005488369)0.771:0.002695548,((046ff673b5be127ca17dd909a58a2e46:5e-09,cb0279f96afee4163cec93502dd9f010:0.005434848)0.862:0.002701757,96c2c2d0a0b352059d706b4df1e8a66c:0.008212828)0.645:6e-09)0.786:0.002695889)0.774:0.002740326,(2ea0fb6df4477d04cfd6d16d8ac1b902:0.002694548,b664f6828d9517a7d5ed74a30d1a0476:5e-09)0.736:0.0027075)0.797:0.004651768,2d2133942347b77e5c947e35885610ae:0.003540098)0.798:0.005526363)0.879:0.006403277)0.447:0.005463542)0.000:5e-09)0.745:0.004485024)0.968:0.020959201,baddebdf522e8e95efac296772e3e6c8:0.01155186)0.788:0.008351028)0.991:0.032147818)0.485:0.008267877)0.627:0.00154429)0.955:0.020788197,(8a580f252240281a55482f7fa5aecc2a:0.026493888,((((af8429d747b7684ec9206d37ced9b20e:0.010886027,60e26e95d12b091f22dfcce64f3a21e4:5e-09)0.906:0.00548836,((720099b07805673568701095595667c5:0.010886031,efd211457ed7771857653a5f7605cef7:5e-09)0.942:0.00798463,6b49432f95e58210c176a774ff2b95a9:0.001385588)0.756:0.00147142)0.842:0.005197316,(ab18781beaec3d0a211689cb85a6195f:0.008171261,(07441ec79722db4885de0850eefa8c7f:6e-09,((149a9522cee95b5087d15c70e01a90fc:0.002685815,(07f96c8c870f5a62e6d7897ca4f6be99:5e-09,658660d8b67902f42598093ec4c1472c:0.0054045)0.100:6e-09)0.939:0.008101217,3d70b015179ed3375bb701cf26fff464:0.002685824)0.026:5e-09)0.787:0.002672976)0.747:0.003052864)0.939:0.011427873,(((9a202003194e09d9c550788999a9f36f:5e-09,9237a8387408552f6aa3fc070c6eeace:0.010905581)0.941:0.013293673,(df24eb82b30719fe92cfd7be78ed632e:0.016483422,((8d7347a56322e6436f18fccdb28c2da6:0.0053957,06c7116305ae501c9748362feb553944:0.002721138)0.868:0.006008059,(a8c84da52a56b54d9979ce93911f5c28:0.005464543,499c10dbd5d61193a76f29f739330a02:0.00540393)0.892:0.007821204)0.857:0.011014005)0.746:0.004477288)0.880:0.009593812,(546831c1ac38d2f08007d75ca9d6479a:0.003802343,((552a9cabb938a9e0a770444561ab7a0f:0.008202634,(a6e351815a0c43cce2d333322c362c4f:0.008187556,e04b30dc6ddcdc6a9a3a62d21bfd4a03:5e-09)0.754:5e-09)0.855:0.007585522,(1bb67090b480ddb4d43514b21e030f69:0.008187524,ac57181854dee587a33ebf8c3c9fca45:5e-09)0.906:0.012541585)0.922:0.01568049)0.754:0.010909686)0.859:0.005790002)0.854:0.005760047)0.970:0.022236296)0.599:0.007291065,6b561169c7ad1687ba47c116fdcd126b:0.059879735)0.772:0.014048253,(((9494a3ba92245e6b106e4000a60fabf1:0.036565325,((((6b78dea6c7d1fbe2394b140b35982d16:0.022615223,(8f7beb6eae65e762c5dc7576d064d567:0.005402857,c7ae19b98c90a52ebb16b679ed0877d6:5e-09)0.818:0.006198375)0.949:0.016521093,(b65edd5d001d3668dc59db6f69c1be1f:0.002737062,(5f1871e00b5510ec1a212b667204aac9:0.019838239,15213538138d83c314282501e40f8455:0.002700178)0.872:0.00546375)0.763:5e-09)0.926:0.011049122,((3e59ef5daf9f60d99f374ffcea360312:0.002689504,(ae1a6eec6bd4527724eb385d3c4d9f88:5e-09,50bcfe52ee901a87d1a7ceb2ccd8118c:0.002680229)0.000:5e-09)0.761:0.004962559,(51628c24476764c35f19edaa319aeaf4:0.011044114,((((57ece661a051389fecbda809726f553b:0.008148503,(6ef6e9c22e9a5374cd778f1d4051ead3:0.002676537,6a21868dc63b2aca998996786688f42c:0.002678843)0.362:5e-09)0.950:0.005378157,(59ef155ed273317a423333fd8f71535e:6e-09,(8a6c3de7aaa0423271c9fad15c34c550:5e-09,1cbddf86fc0e1abe4c15a2f66ccf1252:0.002683129)0.855:0.002676451)0.744:5e-09)0.867:0.002694532,(c0682cc5bad3a684572bbf575f84733e:0.002689504,40310d277f37ea3f83300d2698a0989e:5e-09)0.435:5e-09)0.935:0.008168225,0a405b8004633705bda834f4aba045cd:5e-09)0.925:0.008505155)0.867:0.009323063)0.971:0.019116336)0.000:0.004713434,((((ee387cfc2cf2ee2013178b2f9528c32d:5e-09,(827fa4fd9c6ea6137e8d22ccce3fd164:0.002683484,(1e6ae41c10eddd0075be91730b7c0e2d:6e-09,a439623bd60a75074a8c6a0080b48729:0.025469431)0.433:0.002679704)0.878:5e-09)0.985:6e-09,((36372f6a8b1f41719af4f9e7c5b43eac:5e-09,((2eb9e5ef1f0d1a9337262ce405672b27:0.0,c0aa2748a132dfaa14f0e454bf42dfcf:0.0,472d99cc34c31776c2527ac1a9512609:0.0):5e-09,093867bf844dcb2c6f73cffad2dad7e3:0.005395122)0.844:0.002694539)0.456:5e-09,e5e1f4cd5c13d673a89e9cffe9be54f9:0.014037556)0.969:0.011022654)0.928:0.005395099,5846c967c9ffd8e9d2bccd4f72e59451:5e-09)0.477:0.006353026,(83e83f5e1bbb0c3bcbef5e7abf7d5c5b:0.002601947,(9df5333fbf629cd944d5979513d5469c:0.008207083,28a9f57bf4f70bca836297597d2e195e:5e-09)0.652:0.005505848)0.790:0.004655238)0.000:0.003949653)0.430:0.000345066)0.997:0.051596654,((4b0ae1dbcd8605561b69a830fd462f87:5e-09,daefdcc5d8e4f721a00d96f67613e193:0.008254423)0.991:0.032569278,(3c904be0e1ddeb7429b49a69ca897bf0:6e-09,(7aed3591371c5f16cc95fcd666956756:0.008220784,f1fd8bbf4d906d67eb47fd85d0fd9935:5e-09)0.906:0.005418044)1.000:0.046203957)0.115:0.007294615)0.911:0.022784262,((0bd0c6eb09f99070ecf3d1e72162dcda:5e-09,(bbb9187866d08f9901e57a8c15775f16:5e-09,91dcea8b75b32b889bafdc92a2dcf4be:0.002683131)0.995:0.01387726)0.749:0.005443569,((cb54ecaec3711462c8b222d1f2f552fb:5e-09,((1210a6547788be9903fd963f7434b410:5e-09,(d5f9f961952e6f72027b837c94b64f82:0.021892406,8eb1af943eeca85b6d637addbaa8d17f:0.004615946)0.947:0.012640754)0.992:0.029157159,(((6970361f31a8384aec2bb4d962ac9a3a:0.0,5258e5b81eae3a110b470f1634769999:0.0):0.006787706,((75e7930c619a3e15e0ef3468ec4483ac:0.0,de8cdba73e5ea22c5e58d9b06e916d2e:0.0):5e-09,b3799661028f43787fed1f9811f2574d:0.005417296)0.974:0.01854798)0.922:0.011596388,((17c899d34fc0e22b37fd61edc31efb1f:0.013838477,0c9fb01d24539416fea66b4ed3a88b5d:0.013874299)0.988:5e-09,c229d5ed5c52be98393772a0f338498d:5e-09)0.917:5e-09)0.869:0.008297146)0.973:0.019908551)0.785:0.007063067,731a116234e6fef5ca344175906db8ec:0.010392513)0.989:0.029648295)0.768:0.016787047)0.722:0.007128411)0.803:0.013422099,1da43bd98c3ba9e956b90f437455ce23:0.088685873)0.801:0.014798874,(((c17917274150ff0edbdbba128f1a4e70:5e-09,(c0dc39193e63fa25b8a37d5393092fb6:0.010378074,403e0b9e6ec37098dadcef0df28187f4:0.007305954)0.874:0.007236792)0.449:0.004313396,9ce0cfd3b19de859db5a1d1c98a47357:0.006653798)0.997:0.052144679,((((d1eb5e8c345fe67bdbf321138fa68a14:0.034940695,b0f389909aeee111223b9ed969b5fda7:6e-09)0.930:0.019646,(843ff43ed8d9abedc9fbc751d30d97c5:5e-09,((4993356983f84595c9a7f07da225e2b8:5e-09,(86b5d4556f089d6a35977493d0ad9767:0.00826025,(2b8eee05ca01df02d423880f8d489fcf:5e-09,2415b93474ba537a8f970e1a3d3a1866:0.00541186)0.990:0.017025316)0.777:0.002675991)0.737:5e-09,(a14352d6b1fcfbd72d0e7c5d5b765039:0.026309295,62bf91a8917c22138e4c64a70679bf69:0.005843486)0.500:0.007969407)0.898:0.005390225)0.910:0.009166733)0.759:0.005737071,(318660b9632a6d5deaf7b874e04582ad:6e-09,2507fba9a4613336ab4b92b6f4a4419d:0.002685823)0.962:0.016386738)0.742:0.002628892,(7d5e6d1391ce724df9e0585f4337768c:0.005411855,c11c1c5e952a88c65a987a3abb3b1420:5e-09)0.896:0.014832161)0.938:0.026602423)0.887:0.018873258)0.863:0.015045048,((((3fcf386fa8fad810606ef2dc1cb9dd0b:0.0,072bfaed69b398cb804704ed708c7523:0.0):0.002746099,7cbf3fc80e66d30433a8ce0627d29ebf:0.002656067)0.898:0.011367048,(((7d48c74b3583d4b2b14bd5d2a45f7092:0.002680229,988da27b0b8bbb863701b6e833bceb86:5e-09)0.766:0.00269085,(0fc1b23dd40551bd5b8d332ed5aea3ca:5e-09,d78b88bced7547b5fb73c36df2509dd6:0.002680228)0.798:0.002702356)0.927:0.009700049,(355f0eb033ad2f389bc0282d89443bf8:0.008616215,(ba2b5de4c5d1d58ea7c8ef35b9f0871a:0.010007496,5003743658f98c50a97aa6f6c0b0375c:0.006694447)0.478:0.003968115)0.844:0.009413974)0.735:0.004248629)0.923:0.032919893,(28d676486013067f0c811d7e4845fcfa:0.013691818,6df91a42f890478b337846a133a765e8:0.020787438)0.930:0.02302586)0.997:0.061196856)0.995:0.051926883,(0663aa24b6dcdc278054720faa94b129:0.071381994,(03f4a777e75c85880a2e257b81239536:0.003966876,((c19bf5d92cc6f432a8b231a3ebc15a30:0.00267612,((7a851ba631f7e22e225a6466edc85395:6e-09,(172a5a4dbf3269cea68aad799627de62:0.005513686,456dac8838ed56d95e0f8ab7bf0e22c0:6e-09)0.937:0.008371598)1.000:0.032784035,3fcc904eaff8841dc9ffe801b922b6f3:6e-09)0.973:0.017024532)1.000:0.06291264,(9d2244634ae464bfa170d012abd3a7b2:6e-09,9b7fc9b3d03ab9199e78b46f5dfe300b:0.005539493)0.963:0.027066732)0.794:0.007452025)0.979:0.051714425)0.981:0.051728107)0.876:0.017309767,(1f0633cd08557b52360b6197e0959580:0.074410816,(((((74c17b10ad4c71d7a2119781bf85b4f1:0.048372665,((((3b38926b89bdd8000085bfb1e2bc934f:0.0,3803f802f0989a112e9d1d780b7cd826:0.0):5e-09,(dc5724d84cf46fadf2621fcd78e4ab12:0.002694538,cddb5fd35000638e7fbedcda809c4950:6e-09)0.994:0.01379445)0.930:0.005385365,41c3ea0759dde03d6f470beda774280a:5e-09)0.936:0.005399348,cf5296d5624889ad02eaf736ea4849ce:5e-09)0.841:0.006249641)0.873:0.008706593,49f678f261ae3c732127677bf1d04cc6:0.014763245)0.462:6e-09,(((e18dc4f90336a9935955b03f750f004a:0.008358245,((960f733f0ec9a8de64a61bc6481e8591:5e-09,(f9f765cd2697e862bf7760adbe6fa391:5e-09,(5669b6956f4050675802f096d28191e8:5e-09,17c92187a5872efc1060f58e64fb9bd6:0.019941431)0.349:0.016574041)0.995:0.019932777)0.882:0.010696116,(8b62cfbb7ca709d58a498fe338761ab4:0.002779568,(7cf30858b46a4686f8c74eddb347a782:5e-09,f2447f2a871cd565d5d396fb920a69f7:0.002694543)0.946:0.008186927)0.752:0.00347699)0.432:0.005657768)0.978:0.020509682,((dc5f13e3e48c4648ed0c95139e1f99bf:0.002631692,((b5008bd1909d7840c6538fc266290437:0.008291724,65da130682b2a6547bb00d4a3847a880:0.00547579)0.876:0.010879667,((052de802b59e4d258d96375c7bc6e072:6e-09,((ce510b08ada454c7ff20c62efc09e58f:0.002703319,((a735debe2783e8ffdc52554685d15c30:0.002685822,cbf1d9cccfac2576101e7a02f5a0b0cd:5e-09)0.933:0.005375821,(867935845582052d5468d2b5e2c10db6:0.002685817,d8a08e8290a8c8eb32afa01678526a5e:5e-09)0.285:5e-09)0.790:0.002704112)0.950:0.008278131,5552aa2bc9957597592f39d938756315:6e-09)0.580:0.005390374)0.932:0.018024867,((((50bda4316e0bb8e37bd3889bfcf678f2:5e-09,8e5577a4bb99054ccfb227a6d364e22d:0.011027703)0.857:0.005574142,((e5d1153c149e129573811b7591d7b1b2:0.005439342,fbb36895b165344bdf07f92064ba953e:0.002769917)0.771:0.002539769,((0c0093430703dee6e09e8166d2c89812:0.005456938,d065a9ecc410b96e6cdf5d414164fabe:0.005486757)0.955:0.011292074,((02b2d1b498171ce6f63cdea5b89b7183:0.0,440890d9003d60de41183c85d699007c:0.0):6e-09,931b37ad424a611c95ceceed0a2d78c0:0.002680226)0.976:0.008454392)0.125:5e-09)0.953:0.014022753)0.936:0.013864911,81c459d833aee75acb50ed40f84fe288:0.005400531)0.260:5e-09,df74e62d88cfa0eb44b38ed9d8345821:0.00544641)0.948:0.013943303)0.895:0.012198283)0.965:0.018627892)0.757:0.002871095,(b7e516d2359a3624cf31fe125df6a5a7:0.002701433,b22ff3871d100adddd1ead41536046f7:5e-09)0.744:0.002605045)0.751:0.003588367)0.876:0.009679973,((239cf54da03f2f43cecdf3aa47e945ae:0.028900576,(((d8657b34d1b28589cc65b2a4c8864e6e:0.002573034,(e9e821e99ab73bebb1cc34e4ca5d9246:5e-09,(baf8fcba8136b2fee3ebf1fd49689dcc:5e-09,03602b9efd53a74968db30fefcc2b6ee:0.002680228)0.915:0.002678803)0.964:0.011118091)0.981:0.017180297,(((27719a33eb086c6fa01fc27267ceddcc:6e-09,((6e193d65235874a4b0a361dd3b628173:5e-09,(e9a093f45f9ee08308d72e81a3f2610a:0.002693698,f487bd08171669003b7568eba1bcb6f9:0.002694048)0.962:0.008206528)0.965:0.008237287,aef5b847ce2ba899d0eb594fdddff8b9:0.005427373)0.764:5e-09)0.900:0.005419944,((bb13d4020624dee6522fdbe1c60cde2a:5e-09,(1e00b9e8ba706da75b4630a669b3cc5a:0.002703576,(30659150a841e81e9a420b9fe075916c:0.002760753,(716fdf4bc83c76706f25649318e2ee90:0.002769214,1502d25a205f884b0afbcc99916f8a09:0.00549783)0.769:0.002728233)0.772:0.002704526)0.887:0.005482855)0.297:5e-09,b203b865306d678d2f379f9466b97dc9:0.002683132)0.779:0.002688883)0.793:0.002689655,(68f7f8be1c1faa440dd69fef68a80708:5e-09,(1566d877dcb93a3093cea9bd3b82d625:0.002694548,(((3226a80fec8c0e89d108073c3b161c01:5e-09,(3c53ed1ea96b8b22154dc4b1b7f5b792:5e-09,d29c2cf194c4d45b1a681f92ef670d86:0.002685828)0.941:0.005411877)0.948:0.008359013,(80e76184d4bba6c82746787176fccbf0:0.005399081,aa5104427dcc5ab817d351d1fe60ef63:6e-09)0.789:0.00271502)0.028:0.002715389,df60c654f0ee6ead1412f10b2ac7bc2b:5e-09)0.405:0.00542736)0.469:5e-09)0.393:5e-09)0.330:0.002676556)0.762:0.002820551,((e172e080e28e06e49ae6ed9617a48c30:0.025675122,((((543abecf5940c90e344859ce986a0e75:0.005395112,d1e9a53e8d45935207a235dbed0ebc7c:5e-09)0.246:5e-09,(f7a8872a830973b5d87a46a21c08d3e9:5e-09,(ace4a37b870e386a5941d2d49e3800b0:5e-09,((0c8bf2b51ffe959e6b2f98ce8dd1884b:0.016919711,eecabc1e43af5c47a2c12dc2722d043a:5e-09)0.995:0.019363454,8978736e29756180af87f46759f09583:0.010917758)0.857:5e-09)1.000:0.019818173)0.928:0.008114489)0.985:0.014006121,(608091733f69a2cb7d2f0f2659f4f021:0.002714115,20b8dee64cab6983c89a56a28e84655e:0.002708693)0.928:5e-09)0.914:0.011138505,((fcb90d8269f2d9f4228594a7fccd8106:0.01952016,ce242de70bff42e44711b93a9e73a154:5e-09)0.947:0.016924614,(23e36a7cfd41b3e256f079589bc5dbd7:5e-09,(a5f202efba63695b3e10e14eab5425c7:0.008168578,56dbd3db4e99cd17294c6721982db3d3:0.014079798)0.924:0.008424231)0.785:6e-09)0.777:0.011283435)0.635:0.005433837)0.874:6e-09,((bd34429b1366962710f99fb15fb4f78e:0.005392211,de818e06f1bdafeaa6f27261f4d2b6ba:6e-09)0.857:0.005360651,(66c8ab0e8f9230f7f75d2123a0811107:0.002694455,((((33d8ca31b6946e558af2f2610d256b26:5e-09,((6280c1c99c769e91e2d77d79dd4cf9ea:0.0,bb7f68b26d45c22250d710883eccd7f5:0.0):6e-09,c5f48c47de8ace989571a0b667cb2c12:0.002694533)0.847:0.0026895)0.417:6e-09,(f4681fb0dee479fd97a088f381dfcc26:5e-09,(e04b0c496963b3386029261f9513d76e:5e-09,314f8b3ade798f12eb619ad9f5768978:0.008264653)0.964:0.008184637)0.934:0.00543481)0.969:0.01091197,(aa52a652fb74159a8dbac016b0fc5e68:5e-09,((6d22906aeaf83a65ca0d193fca675842:5e-09,2afd86bc355ff3caf675c8313bf52d42:0.002685817)0.973:0.00811902,(828a463581cb9e65d51fba12f38ce7cb:0.002685822,f9a372129cba560e2f6db36c2fa65902:6e-09)0.650:5e-09)0.967:0.008231023)0.950:0.00820268)0.832:5e-09,b894fd4ae0f8425750f058a95bbf6fed:0.002686025)0.696:5e-09)0.908:0.008402066)0.944:0.011333655)0.876:0.005446225)0.254:5e-09)0.876:0.008619121,(((1d64244c7e107ca56005e42779fa167a:0.0,c657f1ce6af3735c5910f187fc93abe8:0.0):5e-09,((aada90b837eb36215e022251bf47ac30:0.011335853,((6f2a04a129882924d812178b0a2caf8b:0.002641111,(9b9015ab04c677e5596f9eca6f8e737d:5e-09,(6f3d368ae8f21f029b25775097307d87:0.013298368,e2d2a34e5c9e4d776d963cb53bcb94d5:0.006928764)0.912:0.010242912)0.816:0.005533192)0.954:0.008337627,60dfbe97866a40462e2fdd68e663d433:5e-09)0.915:0.008436152)0.754:0.00252157,(b6eb2c9a3e9d350284f01dff21d6f25a:5e-09,81c848def1b5ba4dba027b5124b83506:0.008264651)0.119:6e-09)0.872:0.002694893)0.967:0.016369859,(d7319d07021dec32242da5fbda1e9f6d:0.002333896,(4b77b8eb30c5c1884ab4bb4c1b1cc869:0.014156599,((a9f9dad10d952984cde15dc92d2928ee:5e-09,(ae2725e3599788981c4bf9271a6dd963:0.005434799,(((fdef1e0e429055043be0efd0ba3e0518:0.0,b6ccf37e9c847ee0070cefa109b88291:0.0):0.001755808,(e2294d1ba6fde90ff72308af0f5cf833:6e-09,49985eb59b96be93e3dfadb90a0b2f2f:0.002689499)0.868:0.007350427)0.886:0.007351607,(52324d070914859ea88a5161b8812d1d:0.008134342,(26d902339bbdc7401175603ff96213e3:0.001515148,(9f1a5d79525e95f16e329942b8e4981c:5e-09,220e6fd3e23b2083909a7df54dea0ea8:0.011051683)0.904:0.005070775)0.787:0.001518783)0.733:6e-09)0.955:0.008224401)0.183:5e-09)0.790:0.004816676,(84244101e53f92e582ff6ca11d421f1a:0.002694544,76a4a8a3a948b3b2e33b58ca454d079c:5e-09)0.801:0.004218098)0.773:0.004466358)0.984:0.021060912)0.590:0.007581035)0.885:0.007343682)0.863:0.009147236)0.950:0.019392051)0.202:0.01740923,(383e231346a2c420beb3a0232495f8fb:0.054507999,(7daa85a04b14ad8a15b5ea68239879e7:0.018355947,(498572a9a4bdeebbf99e10ca5766704d:5e-09,((14ade04afd0d548e32bb0c045b090c03:0.007335343,((389a94161993fa060fad4b81986bd8ed:0.008117027,(c762f53aa3ff39fe6557bef18cdfac8e:0.011115707,(491559ea4f91a03603b14e096688d886:0.01095216,5c99a629ee18b6067c2c61c16ad5d39c:5e-09)0.942:6e-09)0.623:0.002870729)0.767:0.005389018,(332531b9f454192ef045060912e90407:0.010952138,c5cab4deeb287c34b1e68ab18076bab8:5e-09)0.914:0.012897404)0.871:0.012856279)0.730:0.00606206,7616766a9e85d0fb9ef3544299b6c806:0.023611871)0.868:0.014216912)0.965:0.020362958)0.785:0.009419216)0.928:0.026243271)0.645:0.002440995,(267609e5d442b39352b641a8c5ed1776:0.061004265,((66b11d95a4ef021732789bbb896534eb:0.022082972,1a6db160016a215411e24670a3e975d7:0.054137226)0.890:0.011198243,((76bc3b32a04065445efea57b25bec094:0.02076868,(33e47ec57fdee897e0f96505d7f0df0f:5e-09,((272eb887091d8982f9f45a18eeb229b9:5e-09,(58f8d5514252d05eb49bb89ec2f4c413:0.013747079,0e33a6af9fc8cbc630de57d5be92de43:0.010924058)0.771:0.00272211)0.923:0.005433715,a4195130ffeb6a8390b2150d06cf2391:6e-09)0.835:0.002689431)0.848:0.012437437)0.979:0.026717125,((2ed7193eaca8c28f8555b8bf29854626:0.0,1565f636c0264977b9121b5a14687908:0.0):0.0026895,8da087accea7f1945e269e19720e70e1:6e-09)0.897:0.012436945)0.790:0.005605323)0.743:0.004277677)0.850:0.011788117)0.287:0.010334539)0.918:0.018280804)0.888:0.019997832)0.977:0.058977142)0.653:0.004636985,((73e9a209030be731b18428f16118de59:0.072175493,(969e9b5c73f1c016b0d2fd2d3f047a3b:0.061049598,0516f8463140bb77a266cf7beaf51e98:0.039356566)0.985:0.07015495)0.893:0.02160761,(((80b422ad9eb51c24878841fba08e6716:0.126527609,f6cf5b17b9084d2358b25243a2841a86:0.151954995)0.892:0.035984682,(b2290d27da7f55291ed9d94c9068190d:0.105458758,(7e819b934e6f0b882aeb6178c33aab4b:0.182514746,((e23b0869101c7e45beb0eacbe4cebbd5:0.002532493,(e92a3befb481d9e5adf893350d808e6c:0.034598789,4f273d26edda9e39042b724f8ffd1a72:0.005461504)0.881:0.031770345)0.882:0.043648967,(1b1de9690dfbba465bc260fcd7e4b634:0.039747522,(dc7cef71bbceae055c6a11f0ebfca400:0.01197952,(5e53e0a0cd4f39cbd1a65fcda2011148:0.007634537,b3941a7e49e1bc831ebd1b3ed11168d1:5e-09)0.682:0.019627716)0.996:0.086369035)0.904:0.040775392)0.214:0.02215037)0.840:0.014931592)0.860:0.027042908)0.957:0.051840251,(((((d2e23101a087f9ec0ff120eddc703d2b:0.007919067,((5b47eccfc5626cfecc5ede5a35cea63c:0.003835249,(62436f4492812d4ec381abb4a26a11e6:0.002522012,9c5e92b178b419493b47d71cafdb8480:0.002523034)0.790:0.002552367)0.898:0.007731688,(957afe37bea70562acdf7a53e3284aae:5e-09,22ac5458e3e2be0aced486bfefdb7cb0:0.015580118)0.000:5e-09)0.735:0.003677317)0.984:0.039447511,(d81942503532d071b083f61e22886056:0.068121796,(2f52d7e1a22392ce3befbfddfd9d6c9e:0.04172973,(7b72f283edecd468767d00a0b78e95aa:0.011680826,2275c1981cd86c7b13054ba3e3667052:5e-09)0.876:0.017726727)0.701:0.018121806)0.120:0.014802601)0.880:0.01477438,((((cf3c596818b71431921d14138f949717:0.093197998,(6cf82269a7d89650c8b28694d451da06:0.057752901,(((((((a69f04aa90d2391a6a951d221f0af09b:5e-09,(a01df357b1da120c5070bf1fc09ef7c9:5e-09,5c039c27b938306124e8757886ce35f5:0.007751921)0.860:0.003817439)0.877:0.007580679,(1c50d7b583c4cf640b432a8bd6ed0c56:0.010786593,(e8fc8f54caab50fb37b912ef03c7a30c:0.011689881,6b08115c219d7a10302b58b15fee04be:5e-09)0.360:0.00597413)0.885:0.010652345)0.760:5e-09,b818ef7520a1df494c2c4010d6542f39:0.036495918)0.784:0.00405511,09560417f0434c312dd1a00d898c8036:5e-09)0.917:0.019044563,(9e55bd0c112c7a000168549e84084033:0.0129571,(c6d076bc98a195b58262c29d0c361fec:5e-09,(0a78442e400259a5016caeb3f4d4755d:5e-09,(7fe82e0a0dfa296c33ffebde2916a943:0.003804784,c611f88400fdf9d3321d2b5f0f39588d:0.019781768)0.331:5e-09)0.946:0.007634555)0.847:0.015945075)0.984:0.038011362)0.610:0.004381802,2e41fe6de0a66ba0ad773237950e93d2:0.034543222)0.874:0.014817482,((b742ee507aa9221aa36c710ad40a508e:5e-09,cfe42fd2e2280141f05bf0df85a4d45e:0.007537981)0.953:0.024197526,(39079565c663f1cbfdebb4b326071d30:0.023607603,(4e9c78f474c88236450d298bbbe90758:0.036367785,129ae23b98ae818ddd186938c6604dbd:0.005127097)0.903:0.021485024)0.998:0.056650763)0.858:0.009130635)0.852:5e-09)0.903:0.01745745)0.901:0.023937608,((71259d21fbd993da7515dd46e8b00625:0.02388781,(cdea7803e41882dba2da690accc37c98:0.037424492,(1025ad11231d20c498c0eb5088542a92:5e-09,(13f04292bac66b092daefa40a217bd93:0.003809999,2c434fc8cec5314007198c8c4c7c0335:0.037131213)0.841:0.015840409)0.943:0.020412987)0.847:0.014556658)0.909:0.017540101,((b0eaa54fc1a9d3e92c240870dbabd3d3:0.01349644,75e3aa59011523f29d6de52f03aba7cc:0.011039987)0.915:0.017864845,(58517842b1a927528e80e77c23e2599b:0.027406452,((8e310538871d8c5c73aa27cca474aa47:0.003810119,c4aab36bb3b780857b71c4bbe00ca725:5e-09)0.997:0.05882477,(98e42d1d844e9c2d9e9b605c6add7412:0.008222591,dc94cbbf82fcd5cd00c8aa7fb32753e2:0.011545647)0.928:0.024695231)0.328:0.007384798)0.962:0.034564829)0.841:0.009691509)0.915:0.012843545)0.765:0.010437217,(483612d5c01db35d7fd3beeeb7596247:0.103400741,((3f48b8bb6970e242c0143d1b150155c4:0.023990087,fc8ca16ebc605cc844d16ec11e5d6cc1:5e-09)0.934:0.02406364,((4b970c58a795b5bc1596317f21e7a4c5:0.009265754,b727bab3e0d0e4e2ed9645a66f1c51d7:0.058316327)0.911:0.019204832,((f8b4d5cce433a1f1a1dca19de82a66e1:0.005337444,(a8518555f3a2e22cca8c28da975344f2:0.02250493,4d76abe5c6d944f1a432f9a2bf921a0a:0.04489145)0.792:0.010457631)0.922:0.017969669,((e9fe178f58de34a49e9e148f4a21f55a:0.013465793,(6a216311f6df2aa9c21854e3112b75e0:0.007634552,ab1f60008e2f4dccc94ce5c80dc0561d:5e-09)0.979:0.028294356)0.941:0.019184512,29fe02299d351c8b50d1d19a669a0c82:0.004502605)0.523:7.334e-06)0.847:0.020524839)0.937:0.021334186)0.911:0.022804901)0.927:0.02991361)0.681:5e-09,(((19bce00ae81ef01f12b332a17ff9319c:0.012656759,8b9643d77d85467cd29e98cce3ea4496:0.014855613)0.999:0.062951382,((6ece4eaeceb5917a635d9bb031a9d906:0.016511445,041b0a1f0c114bc8adf6a191e587c6b1:0.048420715)0.506:0.005959922,22becb7e7719d5ad15a87edcb58d9a96:0.077035533)0.868:0.010766424)0.415:0.007099484,((2616afa59289fb5adcbd27638571682a:0.002254841,dc630cea9eb96e76b69b95c5c21aee88:0.001667156)0.950:0.037749935,4472020c1c84578af5da16747e631a87:0.067873276)0.905:0.022261533)0.908:0.012694172)0.860:0.008331735)0.924:0.011930524,(((b27ba73fea3a686653824b9705fb40b1:0.115512972,(b92b46840e1ce01b8ac5cfffd85c81c3:0.025899904,e1464187f24cd038443a6a046e077a40:0.081787911)0.966:0.059522993)0.815:0.021564377,6af4b4f60b730cdcebff73a8ee1191fb:0.088690739)0.787:0.013129134,(((e1a057a7f5e72f3dd9de7bed13c94ff7:5e-09,5887bbed8edc7d82744743ec0ef9f33f:0.007697692)0.995:0.060670918,(5a1fefdca678e3c9174bb26074891af4:0.023149758,94eb898c17d52840110f705bbb0120c2:0.076192392)0.717:0.015751218)0.696:0.007029717,(4e848ea343112b90aa577e3d0044133f:0.038000597,(269a087897de27923e14943e15ca408e:0.115615025,(41819a1fcd4bbbb844275e1d6f121e48:0.00757711,47f9fbde51db23f7ebcbc505b07391dc:0.0371213)0.999:0.088238833)0.858:0.020650466)0.997:0.06949011)0.934:0.042344263)0.603:5e-09)0.951:0.019858999,(((0e20cb5522bf38d936b84981fdab2231:0.088037674,(947cd0aba47afaa0a5bb563cc8a47945:0.076503072,((b69cd9d0f466727c9dad1b96cb350601:0.015720842,9eaddc4894f6856d2a326605588f33e3:0.007618016)0.926:0.028230582,(855b288697aae021f949ee3a9d2ed0fa:0.003462333,(cbf820eaf28ac570f5d41a100790a2bd:0.007640277,fefd271a593ea2a393b9e27dcd7379e4:5e-09)0.895:0.012032302)0.988:0.053029945)0.853:0.016944621)0.934:0.029987764)0.666:0.016156815,((832270ca0fc7958c781f1ecb07a8a5cf:0.007811049,(de45c81dbe924339d1d98634bbbeef0d:0.003182685,35c6fadbaf3ec9d0ad20f8dbcf769bc1:0.03264695)0.862:0.00832402)0.840:0.008100767,(69bb3b67672057f8720cb96f2783cb01:5e-09,2ff83cf2a969bc7b7e51f569198fae91:0.007685676)0.752:0.003510909)1.000:0.111972548)0.179:0.022513812,((d8861d18514ce11e75fc30e53c2d9634:0.03132478,((dd566fc7dcf636f06c21482522ca7094:5e-09,dfb1839a4627a0a29580d85955dfdc94:0.011564164)0.951:0.025068782,(27ff25cd0af7a42296355aca985867b8:0.039123306,((e37505cac680f327635f4baab66a4afa:0.028688499,(9bc092cd1fbc4815d870739f06181e81:5e-09,49ca560698ffff44ac6f3c892829d4ce:0.003791146)0.770:0.009262947)0.201:0.006405594,(0792f924bba4d4748006797f75b23a59:5e-09,ccdb7e6056504c887441d5f65838eff6:0.044645023)0.765:0.023823734)0.970:0.038014662)0.899:0.019178676)0.994:0.069622433)0.901:0.019184124,((478204b2561ba7a0aa3999b966153a4c:0.086365787,((b2fc1cf4d56ed9051a8ead59285e14b0:5e-09,346306a3ef9eb134b50cbb4d71ebf2bd:0.003817439)0.992:0.086067984,(542d29a8234c1a37e16717f8c9e2994d:0.075181075,ebbef39a46932d67314828dfa7ea703a:0.126574618)0.877:0.038109793)0.698:0.011858233)0.885:0.02928119,(((26750c16c4bbda11a3a116bd085975a8:0.011849259,((ec3019201a963a1a2c446fe14cd33f82:0.016877602,((4f9700089bb6de2ea28ce5b009180590:5e-09,(b1aab02cfab7ee485809c6c9b3fa35c6:5e-09,9a549aac1c24f6abe81445062ee7aff6:0.00762309)0.848:0.003791464)0.879:0.007662185,((81dcf75954853a081c5cfdeb9a0f1480:5e-09,(((d94f5d692b4c1fdc4ad47d1571dbb827:5e-09,(((2595a7db9e25c70e993201134013ac49:0.011651936,6cd3c7055667f7cb7b801cf306df837c:0.003829139)0.765:0.003799219,966a2bfcebea85d45ae5c56b41e55d42:0.007681082)0.793:0.003827382,acd93eab20465b46b2e007b9079e96bf:5e-09)0.880:0.00381744)0.947:0.007641332,834f7ef2517fab75a37acbd72e42abf0:5e-09)0.948:0.007650841,((7c9275f356114355131d72089df1ad69:0.015492655,(c38df8f282feec7a6f61d9bf789b2e1f:5e-09,e6489f11c26bb1e7887a4df92cc2f5fc:0.015453539)0.900:0.00767168)0.769:0.003819717,019f5349929843599037603cb258e229:5e-09)0.571:5e-09)0.920:0.00380662)0.760:5e-09,(9375445360775045532c58ea9c118c82:5e-09,(2ec2417e96bcf42e030050cbb7a5a9d7:5e-09,896015a6a7788dfb0a5b09c8cd91d7bb:0.00381744)0.865:0.003794404)0.808:0.003798014)0.496:0.007665953)0.769:0.00656661)0.597:0.007955629,2990dc15769af9be1504ed8b18ebb329:0.034755769)0.872:0.009785512)0.740:0.004010837,((((15278166e54d84b323d1a4a3c385c408:0.024633149,(((20d87ff90dd057df833f13edcfbcee39:5e-09,((18e254f3d7bb622efa36b6ab761d4e16:6e-09,((4ca45bca9db288122411bf167e7b9b44:0.015646766,(d05d68c0239c78c6beb2ab46965ba812:5e-09,(26b724e1fb0b3b7fb364d4680f6fd958:0.007661723,0922d371a5e158beed8ec915703c033f:0.003827429)0.726:5e-09)0.945:5e-09)0.962:0.019726047,(((417111aa50a12601098b63b69ca8b2b5:5e-09,8032adab60ca3a7a53aff3384e8e52c9:0.003804779)0.926:0.011639535,((6b9f859f00ee0476c88be2a45f372063:0.003818138,a47102c3a63b89d6a69a720156d2cc08:5e-09)0.797:0.003800695,d70aea939295438541c0950e7e9ac930:0.007663948)0.852:5e-09)0.763:0.005307701,((737f23fbef84e05fcf3472d982c8a333:5e-09,((c05e206483f271b4f54b757768c3a36f:0.0,1a5000a4a0e5be69482416b3d8a93131:0.0):0.003753815,(eb2a6f290f9640aa35652863ce0c2684:5e-09,3760cb7a0839af4528e3f40ba81b0e22:0.003804777)0.979:0.019766176)0.880:0.007778438)0.037:5e-09,(8cb5257775b34b6f8520a176dc28d6e9:0.011648333,(c381997eef6880dbb8afef126156550b:0.0,7ebc71a2a8187e5a149d4eed3cd7fb07:0.0):0.003833679)0.803:0.00380512)0.986:0.028075787)0.746:0.010687294)0.755:5e-09)0.787:0.003794531,((((d1abd461d0a687f27ac501469e2f6440:0.0,6fcf41c0b319ccb442a8854714e3c1a7:0.0):5e-09,(d259b5c656e7b0240b3c280e2cadb3d0:0.00382743,((ca09054a44aa082fc297c672a59e78e6:0.0,70db654ef758a17661af73da9022b7b1:0.0):5e-09,(((58a6101cbf7ff61e6b4162bcd40d3b00:0.011833431,(56ea5c9213d47145e94e52226ee977aa:0.003879372,(12877d9ba2971c291c0e46fe78ee6937:5e-09,(9c701e15f88809f0d33d8bca0f3089bc:0.0,9e8b5b8c3d10d8af65ea688ea4d227f8:0.0):0.019521484)0.908:0.011729466)0.848:0.007754903)0.880:0.00789906,((e81f970c3b37ffea68977d4002ce03e5:0.032276441,b17b0515e4a2fe03d22d6523dbdb3787:5e-09)0.945:0.007634547,3f32c67b26d9f1c095f558718298e14f:5e-09)0.841:5e-09)0.862:0.003827432,b22922b1990ed8b73c257ae1368d9b21:0.011629889)0.904:5e-09)0.925:0.003794409)0.874:5e-09)0.907:5e-09,(84623b1b2cba185c67e62f05f1123e39:5e-09,06383c9b5b444a54287f8674eecf8046:0.00764082)0.900:0.007651457)0.870:0.003810131,((d20b6355eba10700d4ea372e3a96a5c5:0.0,c9bab72d44a3d4a3fc8aebd4a6589f0c:0.0):5e-09,(3b61490d3d3ccd94b5295a10f0727734:0.007732072,642809ef06b9b22651f8ad579727f2a8:6e-09)0.928:0.003804779)0.389:5e-09)0.880:0.007762627)0.228:0.003872421)0.771:0.006594824,df8302a4ff6d9d0737eec2ba63ec0cd6:0.021060189)0.991:0.03483156,(((85f8ef385238178d6fb14c9af1cad702:0.007661701,fe7b8404855a30a1ffc6c21c87964478:5e-09)0.933:0.007662685,(0fa6afaed68645e84423f6be803cc1b7:0.003801409,(d369ffd8040ba54d250853586f312508:0.003757211,(8d6ae8cd2c140f601bfd004ebb978bee:0.007673033,afaf1a2c8b78a700554297d29a18eb7f:0.003823648)0.967:0.019763062)0.930:0.011645544)0.397:5e-09)0.947:0.015554272,(7213184405fe51eab40ce6d4992ae00e:5e-09,e9a274497963bb2339ae0ba0426204cf:0.003798016)0.771:0.003867157)0.943:0.01631096)0.809:0.00726507)0.727:0.003282555,(((b4abc1603e8899134036be4e7a0b2231:0.003802523,(((173928e22329304eac6f0fdd3251b886:6e-09,(8300ee1350406df3ad1aeacedfe5edfc:5e-09,((06c34f24970a911ee5e359520343f3da:5e-09,(d3f476499beddb8bf2c6cf3fda866c6b:5e-09,(74c93c539d0a599bb5948f9826fa5aea:0.002538744,c089c3d0fd2a8ff974b6d1f800458bc1:0.002539795)0.935:0.002537634)0.951:0.007646029)0.913:0.007661715,f54ad9a60ef2918a95cf03a038e2e22f:5e-09)0.880:0.003794404)0.949:0.007661713)0.956:0.011528579,(86aeed97df8a23921328e8db3badf552:5e-09,((((54d585d08133aa8ef49869eba39776ac:0.007706857,(0c17fcb9ae73aa60632ea571f00af542:0.003798015,9d6a2feca3b5e900149784738804997a:5e-09)0.898:0.007707303)0.796:0.003813064,addea3408299843e962ab1c39e7b3ce1:5e-09)0.981:0.01555157,(a9a20efca1336c1192516ba83c1baae2:0.016010623,edca9328b708b0f50fa3ee4007136ce7:0.003386947)0.908:0.015981879)0.415:5e-09,2d2c6ef9f9bae7a4e8085b4775a34672:0.011558234)0.825:0.003810899)0.822:0.007661722)0.924:5e-09,8655b7438639999f8e15546ce74307f7:5e-09)0.796:0.003828406)0.790:0.003822716,(147155725d1d18b84653601b51af9099:5e-09,(e017a6b7c7b2f10331240fa81a7cceeb:0.015582049,(f5ebe1ac1a6cb58a2843e54d986a8175:5e-09,((b3d6ffa60a92e91ead8a9f9ed6eab476:0.007732744,(ab87186ae8d7259e0c3754b1855815d5:0.003811953,fad73c7c296d4b13aa7743512f9157b5:0.003830154)0.779:0.003883197)0.789:0.002522275,e74c68f47fc3254c8323890c49f6d067:0.002529511)0.935:0.002530039)0.877:0.00762312)0.984:5e-09)0.932:5e-09)0.927:0.007661712,(edb45ec71e0f67c4533c7e7657f4b1dc:5e-09,(e3c0baa32ba2c45da650eab09164ce0f:5e-09,fe1afc2f1fed1613a1d65d101d5d53cb:0.007653874)0.947:0.011512178)0.897:5e-09)0.936:0.012352916)0.972:0.021374005,(60ef976d04fab209bf207a49356e1d5c:5e-09,((ae29a2a03fa44f14195b1abb8104a846:0.003804777,ac903d79c882fc65006686103056bd1f:6e-09)0.990:0.036635941,f10781a18b83c17e3d8742a17306678f:0.011868054)0.661:0.01145615)0.975:0.03393293)0.658:0.001998958,(a079f4a34acd782690df6f4570351f6b:0.010159808,(76d22511423d5c17ffe199702eaf23e1:5e-09,1231c25c7dbfb3f43eeefb3026e9f4cb:0.019563456)0.991:0.036044428)0.985:0.036561725)0.828:0.00818933)0.998:0.045559826,(((e23029b613f2a8d787e37ef8cb299a0d:0.116968172,(4ccd2767e0fc2c1d0db8d82e0e36cbee:0.051493758,64572d24e9260815e3ce6d20eb96990f:0.110395242)0.320:0.027178797)0.816:0.008938206,((fa2912e4ed2372dfbe20077a84d0d5c7:0.085625233,(((634dcac1151b6c983339e1615fbf3d98:0.016852983,53596c48135e8a733466e8e33ac70e8d:0.023507068)0.936:0.028986907,(871284c0016b20ed808d99a31cb10c3f:0.019473532,((f825485746f4f68daea9ddfccd310612:0.004052968,(a8eaec385e6ce8876294234825f36061:0.009932756,863d7ee83f4da88889d3ee63096de5a6:0.004862561)0.815:0.004171992)0.809:0.003934281,((64d57e87d8ce2af4f9c565cc1ae5cbee:5e-09,0bd0a786648627f0cdc10e20094003dc:0.003804778)0.832:0.007364073,1ddf00251a1bf37f3e536df8767a3e5d:0.019959152)0.903:0.011838276)0.559:0.000500456)0.523:0.016535386)0.999:0.090846315,((1ade457b535f6c1eb72c52188c629b08:0.007614678,f1b9f578a9023374ca4395eb16f9319e:5e-09)0.999:0.107793167,(3da822d20b552e6be82e03e661a814f6:5e-09,(5ee4f2b2ea07df4da5c181106620fedf:0.088489303,((04eaad2b5a588d09cf3c83ad494daef0:0.005266239,((b001c2b84b5202d874bc36b36c34e301:5e-09,(3c96e68e135e012a7b68d17681843977:0.007946378,4187fed434317f3fd83e8a5169fdd14b:0.01994038)0.846:0.007547344)0.918:0.011594523,(373777fd1d8b2f177d7331cba8aca37f:5e-09,(58abff14070720c0c2ee632db174efee:0.020189021,(3e85e12867ee824c98ecb093e54aa451:5e-09,(((c0632fa8b5c8c173b1ce1810956c00f9:0.0,134064fe31268e2cfe5a5e408a88e211:0.0):0.003855545,c1e3dc38c831f75277f9146bf4e6880c:0.011747998)0.784:0.00381148,((((1948ef98a1695f52df58c3c40862238c:5e-09,bb824864004193267b40bfd8eb550c41:0.007636913)0.847:0.003794409,c2fbde042c55b0073e9c4dc224b8f4bb:0.003798015)0.909:6e-09,c2ec5b30d24496ddd574a49de0f9bdb7:5e-09)0.885:5e-09,5749d9d846dfd2df08f6679e76581228:0.007688559)0.336:5e-09)0.964:0.015353144)0.833:0.007467314)0.918:0.012052604)0.922:0.011621955)0.868:0.010753806)0.970:0.028035717,(1a7a971d3bcf21592d1ebabf35d100fd:5e-09,(b9c806f037b14b67e6b631519bfcb00e:0.003727202,((6a90ce04b5cc058756fee669b5055319:0.0,404bb7b42a9d80e2c3005ab26d0c558d:0.0):0.003801786,(eca93d7e7d710b842472d00c96d06d1c:0.01546387,ad375c2dd79c717691e1053b739e118b:0.00380987)0.372:5e-09)0.879:0.007761773)0.995:0.027805651)0.819:0.007560133)0.019:0.008010581)0.765:0.008467902)0.988:0.078760699)0.930:0.034617332)0.855:0.014635316)0.772:0.010180317,c959467ae7401b9e1674f5cd5ca4245b:0.073505489)0.740:0.006266728)0.877:0.009377273,(((714eec75bd634d8e0327e8f283259a3b:0.024682546,((((7c93566afb10df88a6384050e74f2e41:0.024287284,(5baf65dcd384f884ad6f054dba4ef415:5e-09,(((99c3f2adeabc2bf1a5d69ff6c462a16b:0.0,3cfb5871fe06abd8d2dd3cf7bb552afa:0.0):5e-09,e6e54534663d6bdb968aec66dec134c6:0.011531855)0.972:0.015422361,71a185bedf252bb47071e352e6ca41d9:0.011658946)0.045:5e-09)0.743:0.003326489)0.924:0.012128453,ddc01d2c773cf29694b192b734ed2004:5e-09)0.895:0.007651458,e2ba543885b2af9a7c187ae66d3b8fce:5e-09)0.755:0.007838902,(((af74fcd07904c5a4a39b2e97702b672a:0.015721031,2d37b84bccd7b1b8de11409c1261b07b:5e-09)0.952:0.011653549,(89940659c8d1f53a3ec4b2a04e467dca:0.01572439,166d113b5d6d93485390cc89713ab97a:0.003781301)0.773:0.003881704)0.749:0.003866583,((21fcaeda814175b3e97063b718a823a8:0.015444051,c21efe0dc4c094f4ec75594d3cde9571:6e-09)0.871:0.007681628,(e7cc7d3854e0bebb28550246c9edd1d2:0.015633927,(01e3b2be9ab929549e5e7241d3748bd0:5e-09,99e754bcbef67d2b9ffde80304020f86:0.003795931)0.922:5e-09)0.942:0.011828644)0.905:0.011798377)0.726:0.003806664)0.952:0.02441371)0.969:0.033190808,(((1610d7799e61bc29b1536ef223c4a03b:5e-09,ad8cbc3c847aa6f4ac663c5d0e76747e:0.003795931)0.996:0.028015809,(0f6e36f899a41a45894f7b857d13d32d:0.03160227,((624c8181b3adb21840a3213185aec1e3:0.003584234,((953a6f5e8f3a5764af2cc17532505bd0:0.01152319,660d279ab966672df1e9134e0060486f:5e-09)0.970:0.01177371,(cfb68c09e6db865cd68be1f40ae74591:6e-09,f59a4eeeab51992624432616a30be535:0.007640273)0.978:0.015718369)0.767:5e-09)0.864:0.015308666,(bb146891e82b3cb56329a49862af5a2e:0.030483616,(d8fc6f8bf6db25ff66d537dd2f549887:0.013670771,(7b79ef18b9454a000c311d5f096343e4:5e-09,(86b7de804dab514cc19f6353411e10b4:5e-09,f2af8577b79d7332484bac74d4e2493f:0.003793296)0.978:0.011523191)0.874:0.009666548)0.779:0.019870874)0.888:0.014065653)0.369:0.004056157)0.750:0.0041586)0.902:0.011852002,((703a0cb0e60ebe54238778830a646383:0.019902135,((fe124cf43b81b76f46ba1e777017da36:0.0,90156f49ac0615dc5f609b45bb7ec60b:0.0):5e-09,4bfeae0af6b4d11601ff268cc62d15f1:0.003795931)0.942:5e-09)0.968:0.011540371,(7e784136dc0a70fc093041fa85072b65:0.003572711,97bca7cc607e6080b9632ccbe80f75e7:0.049917915)0.869:0.007984131)0.743:5e-09)0.963:5e-09)0.932:0.020518882,((((825dda3da18f17d44eb233ce07a00a9c:0.01396006,(2792bb9b879f71c4a8d12cdc382ff685:0.011589157,(((b0128fec7e87512056bd5fb4afd87ce5:5e-09,((8ff94e6e99b2fc1d2221411024d0fea2:0.002502293,4f487415a7fe63d3923ef77698fd662a:0.002500897)0.737:0.002618719,(83556f2f559321ffb807423b4941a11a:5e-09,ebf4fbf6fbe05ea2fbf5aab86dcc86fe:0.007661712)0.865:0.007650664)0.828:0.02362583)0.990:0.055003742,((((8454ff06fc777ee1792f0a92c0a2a3db:0.003817445,594b7e955c03c4f00f69324ce06ccbe7:0.007653867)0.881:5e-09,5bd7a23b1b842849848ab73311ef36de:5e-09)0.911:5e-09,((6b478ea37b19110bb5aa69a0af5709e5:0.003817443,91dbc8b3f81f964589534013bd15ca8e:5e-09)0.445:5e-09,1d07af29c0558100d2053c623569bf9d:0.023484503)0.875:0.003827433)0.989:0.030231129,(7cf1b019d4c63160ca1f24acc58eb78e:0.040425001,(((((3a703523f0156159f84afcf32c98c6ba:0.003804776,(0def5d01974bc7322693d79b2c7e124c:5e-09,a2d77e08470be7a13f6a7ad3c6433579:0.003794409)0.778:5e-09)0.924:0.007661711,((bf80d108a4e17ea44d1fadab628fd957:0.0,dd2c94aa244ed7ec2a13b90ff49668be:0.0):5e-09,(3f1e098a8bd0a4b2235f4a601d1e7391:0.003794406,4fd72f3551ce1fe631769dbffd841360:0.00765385)0.930:6e-09)0.960:5e-09)0.826:0.007697675,((1924cdd7775302a42b3c66f41d949404:5e-09,(37a406639dc421fa6566bb1fd4ee9616:0.003827427,((fe7f451d5ab6c27e2ab00903f7a6c125:5e-09,23fddc7df52e8fdc87b489475ebf8c97:0.003794407)0.861:0.003817443,ecba8338c9afb800fcbe2817ab6a7cb0:5e-09)0.376:5e-09)0.946:0.007661714)0.839:5e-09,(8fbfdc93e2d6a8c65f74d841aaf1e493:0.003801885,(a887a3a9f96ac5baaa6a6be8c2688e76:0.007661721,db19d48a6745d290c3c008a3ef930340:5e-09)0.875:0.007746469)0.939:0.015685009)0.374:5e-09)0.944:0.02069966,(ca0eccccca9bb3481bfcc0b5f0758baf:0.003830533,((f1c3d76547c5a86295a67a9fdb2659b7:0.01609194,((a4ecdbef9dda747c877d918bf27cde5e:0.0,02978de01da547fce274b54da019549d:0.0):0.016936983,059a4d18d49725a40ccb3c1a8c1b6b62:0.036492636)0.207:0.016633816)0.927:0.022330296,eb2b5571ee34bb57e559cff9274cd4b5:6e-09)0.791:0.003866602)0.788:0.007226789)0.982:0.033910012,((87bc9998a7ee4b6ab09e896173212d0a:0.013883113,(a78136988b96ee1f7425679ffcc0a40d:0.033388547,(237feee04cb12649f33fe83240f501a9:0.003841692,148ea1305708da68a25763cc3f284fc5:0.003807506)0.778:0.01026559)0.924:0.021333013)0.820:0.010649855,((1b3742f0b9e63e52f20e5b0660bced84:0.032571217,15cc1a8b5992a7345d83968bb76b0bcf:0.020217181)0.929:0.019912414,112f648bd15928912d9b4d84269597db:0.004086963)0.699:0.00312934)0.760:0.004597258)0.874:5e-09)0.802:0.009598909)0.978:0.035707326)0.847:0.016044728,(((((2f1bf1b7eb13d514068d5b85f618a6a5:0.007823887,864650d5e776ae5db77b1609a43d56a3:0.003767303)0.837:0.007793547,(((8baaa64fc98a07fe6af929b12d0d17c4:0.00763455,(6e7604ec6f61c2fee0d97a8d8b3d057d:5e-09,259896c73897df149c04cbe3c5c6866b:0.00379593)0.475:5e-09)0.998:0.045608657,(((b9a9cf9b9c975d01333dbb00a0a52933:5e-09,15964ed5dd934a2ca76940e0f27bd30e:0.023340254)0.930:0.011765585,e043ecacdabcda42b07b38aa8ba02675:0.007778489)0.856:0.007971336,2b855279da2b02a23955cde0e1017f7a:0.003554884)0.903:0.012210409)0.795:0.007264466,((ea60940430e6d207b04aded018dbf679:0.003821342,3134acb9cabe4228f836448843497779:0.007693802)0.756:0.003780389,(94584f2d30ffb6fa74557fb7e1ca06fa:5e-09,(795f40f3865da36c325ab8a47005110f:0.03682643,66c313804d146e8a2a78223b1d5921ce:5e-09)0.764:0.007736898)0.813:0.007716288)0.887:0.007761721)0.750:6e-09)0.876:0.007724884,(87f36286685353114ab074c33ce80c9c:0.007639045,ff9bbe475a8e553fa3b76e4bc906ae74:0.015829466)0.966:0.020062435)0.769:0.003712056,(((7538da1e3bb995d9f101dd20c75a6637:0.003902127,99b12063e7bfad5952ff92d44176999b:0.011797883)0.790:0.003780745,(d704fe0e380149ba479fb1d09ad7035d:0.003825962,(87e04a9c436aaf96096f499e6f530ac2:0.003809486,af19cb1b9b3bbb37c132441ee127dd9e:0.003846171)0.889:0.007758049)0.757:5e-09)0.853:0.003800645,(011d9977a0c52e41471d16b3389235de:0.007665894,((f12558cd64e997e23948655d5b3da1db:5e-09,(8026e48a8ce34a360040d189744c8a14:5e-09,3b319dbc1b0dfce42d3a28beb97dce7c:0.031872397)0.826:0.015429446)0.913:0.007634551,a147fb39f99c59d8ba467ae1f5554230:5e-09)0.937:0.007672428)0.890:6e-09)0.870:5e-09)0.871:0.007996982,((7800fce5bf2e852f411eb9f93495141d:0.012896026,(((968fa0899d5331480c5c0024acf65add:5e-09,fc0c5627f863a32a7256e78d684280a5:0.007615569)0.935:0.007717367,0cefd70c1b5bcb15da3ebd26b0b6ede2:0.007756774)0.287:6e-09,0fc21e1f31b4a5ad7ad63dec6850f100:5e-09)0.969:0.031688235)0.944:0.020573921,((29c8ec5643415b1ecc3c763b79aaceb0:0.019417867,(b419246f577fcc0238dd54dfb02a694e:5e-09,(00eb72fd2d45e3dbcd5bd256bab84131:5e-09,a3ba22980dbcd045842381f27c895d97:0.015619604)0.941:0.011550218)0.430:5e-09)0.861:0.007703995,(44a9b04cfb4ef4e08340ac4d8648a525:5e-09,cfd1d5c9987beb725e23d795671da2b3:0.00763455)0.939:0.011868853)0.764:0.004767272)0.780:0.006607736)0.848:0.007961473)0.796:5e-09)0.922:0.014409702)0.922:0.014622938,((3fac504da8191c86111045a9354ba93d:0.003794406,642853810bcd6599123200566d3b73ad:5e-09)1.000:0.044086043,(((2c0b7744fb7b97e78bc5a689f0d00c8b:0.015742654,(((((1b6bf422c60a5e4178b369bbfdbcb408:0.011543626,(9092ad9dd36cb7d788af84f3c1f2814d:5e-09,(5705e4ff3003e36507460be63d5ff83f:0.003794408,aace58fc8081102e0efadd6f8fe15857:5e-09)0.919:0.003798014)0.900:5e-09)0.896:0.007795546,((3646b140b6d089f9b690fc2dc20650b9:0.0,e7d400d979238558f34c1649f1721c7b:0.0):5e-09,(e656f69b552c09a5cc975676a527995e:0.0,bace396f36b961a20a89f006221fe63c:0.0):0.007653866)0.801:0.003860039)0.769:0.003822706,b54c1720a59b2a1aadce4a36a78b7893:5e-09)0.856:0.003804779,9e1e7447fbead211bbc7db0caeb2dd19:5e-09)0.868:0.007780454,(887331eeca98ee300962b393cb5f3e7e:6e-09,((edf2a8cfcbe494944e94ab3af3f682f2:0.0,1cfc183b7070e101acd75343e54811d8:0.0):5e-09,((79b7e4d4f2f18606a72ffa2d91fcdcd5:0.0,60f2bb2654e2dfbd2e2559c399debc68:0.0):6e-09,bd886fc2363fec6880bcfdb50d151ad5:0.007661711)0.994:0.023420347)0.948:0.011576013)0.896:0.007775473)0.767:0.003833077)0.870:0.008281289,(4321e723ae5dacb46cfc28dd212cd5a2:5e-09,((43971bcab63bd26abbf76a2f1caad3d9:5e-09,5ff99b37ad37533e226208fd3235745e:0.003794407)0.890:0.007780047,(c496a24722bf9494a8f351439754007b:0.003804781,e788680522a34c48113771fc2c9040ef:5e-09)0.846:0.007704739)0.950:0.015825899)0.813:0.007300868)0.984:0.024308853,(((a44a484fb36cf452c3620950cc963760:5e-09,6632d411f3290909f7c6a985418fe02c:0.00377491)0.929:0.007704073,((((9a68f662ca90662c043898ba0e801215:0.01730269,4acb4e33195dca761177210bf2a1a86c:0.026587168)0.854:0.015600963,((8c8311053e391cff102484d787147a2d:0.006123844,360c068586519f2b0edbbcf8e0ec005b:0.010778087)0.776:0.006229904,(3891df05f4322b1d8f7989117ba98c68:0.013297085,cfde3dbd5171e0a4a13fef175d04c295:0.019715424)0.850:0.008942703)0.876:0.01061773)0.785:0.010007677,(281a1ceb731ac0e901177b2c10fbee96:0.009645604,(c6d9f4a8671bee2c703cc149c41c9d1b:0.036224575,(cce86ca1711d84264f4fbb23fb83158d:0.003848817,((581f2de460d8f0e675bedf0512f57ee2:5e-09,862d0525aa41d3067cff440812789b6f:0.007638975)0.982:0.027863382,d3d2e75bd79810a34ed1cba27036997e:0.007656986)0.737:0.003883342)0.883:0.010611811)0.763:0.005087961)0.770:0.009644774)0.856:5e-09,026d5bb8511462cfb60b31c6e80fe2cc:5e-09)0.792:0.003853136)0.613:0.00176685,51790dc5494afd273943f255edc5fcae:0.052061033)0.916:0.013656191)0.866:5e-09)0.874:5e-09)0.778:0.004268148,((((236d81d6e29c7e0055982d25407025cd:5e-09,(8e6dbbe93445c94011ed7f5054206316:5e-09,447834b760e13c3735c160ac1e5a6fef:0.028275976)0.954:0.007661702)0.999:0.040523958,(13151021f43209442b1df9ead6322d73:0.011651802,04d8f66bdb50eea03d0e4bbf510e010f:0.011812036)0.949:5e-09)0.948:0.037391633,(((629c4e23b98cdd5bab6db9b684b3342e:5e-09,(fc82d0f082a6892b3dc34871f3c67838:0.070610133,(((a3b37e115f743356cefb2b333314721d:0.01952926,(((((8bb5ec0caff37f3cd413f39a8f36442f:0.003817444,d5847c1566883486b582a9445a335560:5e-09)0.940:0.014481249,(11a6dd43100cd7b79f2627b789aa4075:0.019739866,56eb6c6b87e1111c361c861a5be1e3b9:5e-09)0.924:0.014421366)0.889:0.010055069,((38934fd4838e1738d58b09717a987b39:5e-09,(bd89879a66262871f53cef388d28e53a:6e-09,1b8f30764a948626c28beac1e571caa5:0.007646024)0.860:0.003817442)0.766:0.003603884,((a23047e45646824f2ee8688e6e88c267:0.003534154,c27741b64f7639b9dd27a3631c3d0239:0.011964996)0.943:0.016531936,e2982528b343198033e40d3bd44c036c:0.007595229)0.768:0.00397847)0.894:0.007954466)0.902:5e-09,181731a96a1eb7a00a09c51cf90b9b67:5e-09)0.882:0.007698503,9942fe91466f1149c04d112ae1b72b22:0.019583658)0.593:0.007673594)0.852:5e-09,ae83329f0f72d7409d4ccdc1b1ce6261:5e-09)0.890:0.015502522,703378192f1b06a0afb740450d04cd94:0.029307605)0.314:0.014284783)0.615:0.007560733)0.886:0.012171773,033b8a8dadb2597d0be184c7dc5d5874:0.015316029)0.966:0.032516462,(1a6b4f6c6cd51c337b262269c191e462:0.021266693,f3dfd7b7dd88153418a890017ab1f12a:0.006392145)0.993:0.06296782)0.459:0.012470679)0.959:0.033897063,(((a176fd61dea3d8cad6b30ef372a7e762:0.006312538,(44f7a64a33124e0d742691ce7babc677:0.009107955,((b68075b6079dad12a5fdb7b372844907:0.004490022,(28f795ec0481c75d739e2f1b61d2299a:0.012183597,81ce1f5b9ad2d8b7d7d0c8a4dd1b3301:0.003340531)0.982:0.03715693)0.972:0.029055067,(ffaa1a4b60cab46579fa9ad40c92a0a6:0.003148658,addb1782522a19b3d8e0860f225b7e11:0.012504005)0.740:0.003798468)0.843:0.011331182)0.835:0.030615938)0.993:0.044982534,(457183f6d1fd8d670cc5d48d28b9ae29:5e-09,(3fd26a4bae90c6482697cefe88c896a0:5e-09,(8b88c47037acf3ff3992da33cfc55675:0.015798624,(80053cbd7fe55f3885fe7ca9d41a5b78:5e-09,(51797fd1017b38b1f5553331e44d053c:0.003807296,0a10a317507fe852913a3b1936e05054:0.003791516)0.908:0.007636103)0.942:0.015741093)0.725:0.00775566)0.964:0.015467253)0.911:0.03387865)0.669:0.003620177,(92382ea0badc4e11042bdd7151b91b3e:0.023917813,(9ee1781ea719b2bdd5241daad1529b25:0.029155481,8ce1f80b6788404a8d5160f165a97b47:0.011222907)0.411:0.013523256)0.891:0.020290774)0.324:0.006002023)0.860:0.009045457)0.153:7.8758e-05,((1d97b98a08b487bd7fa2dbd08891c651:0.025711214,95f797766ab5f750d01520e25df948cd:0.006521969)0.899:0.015293016,(90cbfe6ec0cc944d9f93993b16d841c8:0.05947909,((8d2f7aba95d9264a93a9a3b1ca20926d:0.016804045,(3644d01f20706b6fd32a73aee4a46799:5e-09,(25ffa6b294070aaacd7f0902322fc3ba:5e-09,(7324c471a3af1ad63647fd4896b3a98e:5e-09,14bdd6f8a216ae82bae7071a4aa4d347:0.011572001)0.254:0.011514531)0.974:0.015498123)0.726:0.002827702)0.455:0.009098529,(b8838b383ed4ac29ac9279a64dddf525:5e-09,((75701babbdab3388796353ae4529e171:5e-09,(929361b3ad3fbf8dc16f6466a483fef8:0.00382743,(20a0187c35cc8fb4feb13aff6193dbde:5e-09,(((c1e348434d296598ba5c34eeae612100:0.0,83bc2900298cb5d825b1eaae95f4abc0:0.0):6e-09,e2f2804549f8d12e18495f5cccb1a67e:0.003804779)0.890:0.007817872,(d52f9914a37955fd181d7341717c712c:0.019619341,(7b2598a90dba98cd9de043e629a14f91:0.003804779,8848cfc8c4803efc4e3511d20f74ed86:5e-09)0.642:5e-09)0.780:0.003792212)0.906:0.007811411)0.979:0.015475625)0.915:5e-09)0.890:6e-09,(616c8a96bc48023add1b2dc5defb6e0d:5e-09,((bf33723aef48453ac5cd928c492989f4:0.02842099,((((6e9bc6385a02eeae5796bbf1e5d08552:0.007620548,9e8836d539b9419e473d31d26c87b4a1:0.00379851)0.767:5e-09,8a888dd3dc197ec815c58867775503f0:0.007661975)0.907:0.007675213,((245e5c34351b1fec10e6c8cf9791c040:5e-09,a982a0f1091cb2e2cf172c626a0ae01a:0.011550225)0.946:0.007714087,((731d86da0738953117dd8515590ba828:0.003817443,67c00424c626cbad624edcfe7a848cd9:5e-09)0.838:0.00381214,(2da896e4b08580997166478abc867a75:0.011490554,e8d4df1e31cd3f4b9f3483ec97517e26:0.035694784)0.738:5e-09)0.985:0.019852377)0.617:5e-09)0.732:5e-09,(((7a29003cfb55d8d33b8b0718234ffe05:5e-09,(cb41d12581df3ba43c2f638b33a32b2e:5e-09,84371e2df2e5b2df021d5f20b7cfbd00:0.00763455)0.925:0.007615557)0.768:0.005935444,((afb2f933b8a01130b7a8ad25a89d7ac7:5e-09,652d2f95c7cd9539a73371736b8d8743:0.01945725)0.762:0.004299093,06553eabbcd6e5a90feb7b87bdc0cb2a:0.015166522)0.925:0.019067732)0.907:0.018049505,(e41c936de158ab00ad67ee7a5366fb0f:5e-09,eb31127893c01e38a5d0cc4baf36386d:0.007661713)0.810:0.002754066)0.737:0.001209986)0.948:0.016180995)0.837:0.007791545,((844e092db29e43e2bf693ff60e848424:5e-09,(a827e5465303e57fb63c9397354ed730:0.019503002,b75c48baff5eceb572974bf745e7e7fc:5e-09)0.944:0.007686918)0.946:0.007751932,(((597af5a9c9d545f60e38fc1052946a6f:0.003819321,da854bcf43697093934082989432e173:5e-09)0.775:0.003843135,9f4659d29dce1f70d5b06a860172fac2:0.007723684)0.797:0.003800825,(4723621c1803620656aecd81a63c6fb1:5e-09,((98bdc2a7cfb5be2975d78fb5c08e3b1d:5e-09,(1be04d6615fe771749be1ad8bbf37791:5e-09,06305996841d23288ae2b0ea84966813:0.007615549)0.721:0.011505828)0.971:0.015369787,(1a880bdea6cfd625c5042b36fcbe038b:5e-09,((05034666cdd709a84b0f360bdbfd503a:5e-09,(f35459249e2f25a348a2390e3dc1482a:5e-09,((d8b35f23d5ab80dbb83c08fc03f65127:5e-09,660231631d718859796ce92ca1e0b5ab:0.003804779)0.827:0.007661711,(884e140efb0beef9dfe452f553dd5e19:0.007620032,ffbfd9bf900de31b3e8e70463bf9b497:5e-09)0.625:5e-09)0.944:0.007648117)0.951:0.007620022)0.978:0.015778602,(34effc3a7b8d3e1911a905a44e073ede:5e-09,(e059c6f0cac20591669ea5be0de9d2fc:5e-09,5fa4c3306265789aa438dcfe7a0eacfd:0.015730104)0.847:0.003800868)0.876:0.007869632)0.767:0.00368299)0.947:0.00766172)0.943:5e-09)0.924:5e-09)0.771:5e-09)0.856:0.007926476)0.906:0.011724007)0.905:0.011526835)0.865:0.00380706)0.762:0.008068208)0.323:0.00955971)0.754:0.005954354)0.955:0.022450092)0.909:0.018834938)0.826:0.007987219)0.922:0.019634163)0.748:0.00448944)0.899:0.013028796)0.939:0.022136606)0.755:5e-09)0.858:0.011714897)0.839:0.014097393)0.992:0.044198132)0.899:0.014295824)0.939:0.0264653)0.877:0.013711112)0.774:0.008226358)0.968:0.028997068)0.570:5e-09)0.900:0.015152509)0.867:0.013678515)0.813:0.011104298)0.323:5e-09)0.847:0.018817903)0.780:0.024603882)0.721:0.094352186):0.7253280550000001)root;
