# Supplementary material for: Microbiome convergence enables siderophore-secreting-rhizobacteria to improve iron nutrition and yield of peanut intercropped with maize
Source: Nat Commun. 2024 Jan 29;15:839. doi: 10.1038/s41467-024-45207-0 (PMC10825131; doi:10.1038/s41467-024-45207-0)
Supplement: Supplementary file 10 — Supplementary Data 7 [file 41467_2024_45207_MOESM10_ESM.txt]

(P.aeruginosa_strain231_PPRO:0.0010630011,(P.aeruginosa_PAO1:0.0008454214,P.aeruginosa_DSM50071:0.0007030320)53:0.0002651514,(((P.libanensis_DMSP-1:0.0154704386,((P.libanensis_DSM17149:0.0000021705,P.libanensis_BS2975:0.0000021705)100:0.0058509782,P.libanensis_RIT-PI-g:0.0075681413)100:0.0098726578)100:0.0131929965,((((P.lurida_PGSB3962:0.0005833848,P.lurida_LMG21995:0.0009382961)70:0.0001316820,(P.lurida_AU10973:0.0005848503,P.lurida_MYb1:0.0006311320)74:0.0000930186)100:0.0135670388,((P.azotoformans_NBRC12693:0.0000197868,P.azotoformans_LMG21611:0.0000021705)100:0.0062867717,((((P.extremorientalis_LMG19695:0.0000000000,P.extremorientalis_DSM15824T:0.0000000000):0.0000000000,P.extremorientalis_BS2774:0.0000000000):0.0000021705,P.extremorientalis_CCUG51517:0.0000021705)100:0.0007454833,Pseudomonas_1502IPR-01:0.0006156542)100:0.0067763422)100:0.0077159019)66:0.0030456800,((P.simiae_DSM18861:0.0006819018,P.simiae_PICF7:0.0007637321)57:0.0001343442,(P.simiae_PCL1751:0.0003624357,P.simiae_K-Hf-L9:0.0007671950)46:0.0001229645)100:0.0141426805)100:0.0102761836)84:0.0088535130,(P.palleroniana_BS3265:0.0016045324,P.palleroniana_MAB3:0.0015392520)100:0.0177577682)100:0.6212132104);
