# Supplementary material for: Microbiome convergence enables siderophore-secreting-rhizobacteria to improve iron nutrition and yield of peanut intercropped with maize
Source: Nat Commun. 2024 Jan 29;15:839. doi: 10.1038/s41467-024-45207-0 (PMC10825131; doi:10.1038/s41467-024-45207-0)
Supplement: Supplementary file 11 — Supplementary Data 8 [file 41467_2024_45207_MOESM11_ESM.txt]

((1504IPR-01:0.104877128,(1504IPR-04:0.029421762,(1603IPR-01:5e-09,(1605IPR-03:5e-09,((1603IPR-03:5e-09,((1603IPR-05:5e-09,1603IPR-04:5e-09)0.927:5e-09,(1603IPR-06:5e-09,(1603IPR-02:5e-09,(1504IPR-03:5e-09,1502IPR-07:5e-09)0.000:5e-09)0.903:5e-09)0.920:0.000707654)0.749:5e-09)0.445:5e-09,(1605IPR-01:5e-09,(1603IPR-08:5e-09,1603IPR-07:5e-09)0.000:5e-09)0.685:5e-09)0.802:6e-09)0.963:0.004997376)0.989:0.026316052)1.000:0.141532476)1.000:0.03820025799999999,((1502IPR-17:0.00368936,1604IPR-02:6e-09)1.000:0.113967113,(1502IPR-02:0.08366143,((1502IPR-05:5e-09,1502IPR-06:0.000726869)1.000:0.126806829,((1504IPR-05:0.002390219,(1504IPR-02:0.005187046,1504IPR-07:5e-09)0.972:0.00507796)0.981:0.010993352,((((1501IPR-02:0.0,1501IPR-09:0.0):6e-09,(1501IPR-07:0.0,1502IPR-04:0.0):5e-09)1.000:0.021504175,(1501IPR-03:5e-09,1501IPR-08:0.000729572)0.998:0.013811001)0.902:0.007866872,((1502IPR-12:0.004166954,(1504IPR-06:5e-09,(1605IPR-02:0.000729183,1502IPR-15:5e-09)0.474:5e-09)0.897:0.002348663)0.897:0.0032548,((1604IPR-03:0.003638229,(1502IPR-09:0.023854031,(1604IPR-01:5e-09,(1502IPR-14:5e-09,(1502IPR-01:5e-09,1502IPR-16:5e-09)0.992:5e-09)0.962:6e-09)0.880:5e-09)0.670:0.002308402)0.930:0.004438678,(1502IPR-08:0.006458565,(1501IPR-06:5e-09,((1501IPR-01:5e-09,(1502IPR-11:5e-09,(1502IPR-13:5e-09,1502IPR-10:5e-09)0.347:5e-09)0.983:0.002931544)0.888:0.002197397,(1501IPR-04:5e-09,1501IPR-05:5e-09)0.963:5e-09)0.845:0.001142133)0.965:0.006198452)0.931:0.004880601)1.000:0.02067918)0.967:0.007419689)0.930:0.00806115)1.000:0.051515723)0.845:0.022674945)0.883:0.035826331):0.025718873000000017)root;
