# Supplementary material for: Microbiome convergence enables siderophore-secreting-rhizobacteria to improve iron nutrition and yield of peanut intercropped with maize
Source: Nat Commun. 2024 Jan 29;15:839. doi: 10.1038/s41467-024-45207-0 (PMC10825131; doi:10.1038/s41467-024-45207-0)
Supplement: Supplementary file 16 — Supplementary data 13 [file 41467_2024_45207_MOESM16_ESM.csv]

ID	System	Days	Species	SpeciesDays	SystemSpecies	SystemSpeciesDays	YLActiveFe	AvailableFe	[Polyangium]_brachysporum_group	01D2Z36	0319-6G20	0319-7L14	053A03-B-DI-P58	Nov-24	1959-1	211ds20	27F-1492R	67-14	A0839	A21b	A4b	AB1	Abditibacterium	Achromobacter	Acidibacter	Acidovorax	Acinetobacter	Actinocorallia	Actinophytocola	Actinoplanes	Actinotalea	Adhaeribacter	Aeromicrobium	Agromyces	Ahniella	AKAU3564_sediment_group	AKAU4049	AKIW781	AKYG1722	AKYG587	AKYH767	Allorhizobium-Neorhizobium-Pararhizobium-Rhizobium	alphaI_cluster	Alsobacter	Altererythrobacter	Alterococcus	Amb-16S-1323	Aminobacter	Ammoniphilus
IP1_1	Intercropping	46	Peanut	Peanut46	IP	IP46	11.45	4.46	0.662989908	0	0.070406008	0.105609012	0	0.070406008	0.005867167	0	0.017601502	0.240553861	0	0	1.32011265	0	0.005867167	0.152546351	0.299225534	0	0.023468669	0.058671673	0	0	0	0.222952359	0.170147853	0.08800751	0.029335837	0	0.041070171	0.070406008	0.158413518	0	0	1.478526168	0	0	0.275756865	0	0.029335837	0	0.035203004
IP1_2	Intercropping	46	Peanut	Peanut46	IP	IP46	13.8	4.7	0.070401877	0	0.017600469	0.070401877	0	0.064535054	0	0	0.041067762	0.346142564	0.017600469	0.017600469	1.208565562	0	0.005866823	0.064535054	0.416544441	0	0	0.029334116	0	0.099735993	0	0.322675271	0.181871517	0.058668231	0.029334116	0	0.029334116	0.099735993	0.146670578	0.023467292	0	1.067761807	0	0	0.211205632	0	0.023467292	0	0.117336462
IP1_3	Intercropping	46	Peanut	Peanut46	IP	IP46	10.52	4.35	0.017600469	0	0.052801408	0.340275741	0.005866823	0.052801408	0	0	0.046934585	0.369609856	0.023467292	0.005866823	1.009093576	0	0	0.176004693	0.398943972	0	0	0	0	0	0.041067762	0.346142564	0.181871517	0.064535054	0.023467292	0	0.064535054	0.017600469	0.158404224	0	0	0.645350543	0	0	0.181871517	0.005866823	0.041067762	0	0.046934585
IP2_1	Intercropping	53	Peanut	Peanut53	IP	IP53	10.13	4.73	0.117336462	0	0.123203285	0.111469639	0	0.146670578	0	0	0.111469639	0.440011734	0	0.017600469	0.891757114	0	0	0.09386917	0.457612203	0	0	0.029334116	0	0.070401877	0	0.574948665	0.305074802	0.082135524	0.082135524	0	0.064535054	0.228806101	0.340275741	0	0	0.375476679	0	0	0.17013787	0.011733646	0.052801408	0	0.023467292
IP2_3	Intercropping	53	Peanut	Peanut53	IP	IP53	10.82	4.58	0.070401877	0	0	0.252273394	0	0.029334116	0	0	0	0.428278087	0	0.035200939	1.220299208	0	0	0.105602816	0.504546788	0	0	0	0	0	0	0.293341156	0.205338809	0.09386917	0.029334116	0	0.023467292	0.099735993	0.340275741	0	0	0.739219713	0	0	0.516280434	0	0	0	0.035200939
IP2_4	Intercropping	53	Peanut	Peanut53	IP	IP53	13.07	4.79	0	0	0.041067762	0.052801408	0	0.023467292	0	0	0	0.205338809	0	0	0.709885597	0	0	0.146670578	0.222939278	0	0	0	0	0.909357583	0	0.158404224	1.2437665	0.140803755	0.052801408	0	0.0762687	0.17013787	0.322675271	0	0	0.921091229	0	0	0.228806101	0	0	0	0.023467292
IP3_1	Intercropping	63	Peanut	Peanut63	IP	IP63	9.02	4.58	0.105602816	0	0.082135524	0.082135524	0	0.023467292	0	0	0.064535054	0.45174538	0.017600469	0	0.891757114	0	0	0.146670578	0.657084189	0	0	0	0	0.088002347	0	0.35787621	0.140803755	0.123203285	0.064535054	0	0.023467292	0.146670578	0.375476679	0.035200939	0.005866823	0.592549135	0	0	0.199471986	0	0	0	0.046934585
IP3_3	Intercropping	63	Peanut	Peanut63	IP	IP63	8.15	4.63	0	0	0.046934585	0.18773834	0	0.152537401	0	0	0	0.445878557	0	0	1.454972133	0	0	0.064535054	0.310941625	0	0	0.029334116	0	0	0	0.346142564	0.193605163	0	0	0	0.064535054	0.18773834	0.340275741	0.029334116	0	0.815488413	0	0	0.340275741	0	0.041067762	0	0.046934585
IP3_4	Intercropping	63	Peanut	Peanut63	IP	IP63	11.17	5.01	0	0	0	0.111469639	0	0.035200939	0	0	0.017600469	0.134936932	0	0	1.296567908	0	0	0.111469639	0.193605163	0	0	0	0	0.0762687	0	0.140803755	1.290701085	0.146670578	0	0	0.064535054	0.146670578	0.381343502	0	0	1.003226753	0	0	0.164271047	0	0	0.064535054	0.035200939
IP4_1	Intercropping	73	Peanut	Peanut73	IP	IP73	10.92	4.65	0.064535054	0	0.017600469	0.082135524	0	0.046934585	0	0	0.011733646	0.146670578	0	0.011733646	2.188325022	0.011733646	0.017600469	0.046934585	0.234672925	0	0	0	0	0.222939278	0	0.164271047	0.539747727	0.111469639	0.099735993	0	0.029334116	0.305074802	0.164271047	0	0.023467292	0.733352889	0	0.011733646	0.440011734	0	0.023467292	0.029334116	0.017600469
IP4_2	Intercropping	73	Peanut	Peanut73	IP	IP73	10.67	4.39	0.093874677	0	0.052804506	0.117343347	0	0.052804506	0	0	0.017601502	0.205350857	0	0.017601502	1.701478526	0.005867167	0	0.041070171	0.299225534	0	0	0.017601502	0	0.727528749	0	0.140812016	0.299225534	0.076273175	0.035203004	0	0.052804506	0.322694203	0.269889697	0	0.011734335	1.03262145	0	0	0.610185402	0.005867167	0.035203004	0.035203004	0.023468669
IP4_3	Intercropping	73	Peanut	Peanut73	IP	IP73	10.67	4.47	0.134936932	0	0.041067762	0.18773834	0	0.0762687	0.005866823	0	0.029334116	0.322675271	0	0.023467292	1.848049281	0.005866823	0.005866823	0.017600469	0.363743033	0.005866823	0	0.011733646	0	0.029334116	0	0.152537401	0.26400704	0.058668231	0.088002347	0.005866823	0.070401877	0.129070109	0.222939278	0	0.005866823	0.756820182	0	0	0.616016427	0.005866823	0.029334116	0.023467292	0.017600469
MP1_1	Monocropping	46	Peanut	Peanut46	MP	MP46	11.67	3.95	0.023467292	0	0.023467292	0.041067762	0	0	0	0.035200939	0.0762687	0.363743033	0.005866823	0.011733646	1.032560868	0.005866823	0	0.082135524	0.574948665	0	0	0.023467292	0	0.017600469	0	0.586682312	0.09386917	0.0762687	0.029334116	0	0.023467292	0.117336462	0.310941625	0	0	0.604282781	0	0	0.269873863	0	0.111469639	0	0.199471986
MP1_2	Monocropping	46	Peanut	Peanut46	MP	MP46	11.06	4.04	0	0	0.035200939	0.246406571	0	0.088002347	0	0	0.029334116	0.768553828	0.011733646	0	2.006453505	0	0	0.023467292	0.62188325	0	0	0.029334116	0	0.09386917	0	0.287474333	0.181871517	0.099735993	0.035200939	0	0.088002347	0.070401877	0.205338809	0	0	0.539747727	0	0	0.17013787	0	0.134936932	0	0.129070109
MP1_3	Monocropping	46	Peanut	Peanut46	MP	MP46	11.71	4.81	0	0	0.029334116	0.140803755	0	0.046934585	0.011733646	0	0.052801408	0.310941625	0	0	1.78938105	0	0	0.052801408	0.369609856	0	0	0.023467292	0	0.035200939	0	0.434144911	0.152537401	0.070401877	0	0	0.041067762	0.105602816	0.293341156	0	0	0.991493106	0	0.017600469	0.181871517	0	0	0	0.117336462
MP2_1	Monocropping	53	Peanut	Peanut53	MP	MP53	8.85	4.14	0	0	0.017601502	0.246421028	0	0.070406008	0	0	0.041070171	0.381365877	0	0	0.932879606	0	0	0.070406008	0.258155363	0	0	0	0	0	0	0.293358367	0.217085191	0.046937339	0.041070171	0	0.093874677	0.08800751	0.328561371	0	0	0.815536259	0	0	0.205350857	0	0	0	0.052804506
MP2_2	Monocropping	53	Peanut	Peanut53	MP	MP53	8.01	3.98	0	0	0.064535054	0.176004693	0	0.070401877	0	0	0.070401877	0.557348196	0	0	0.915224406	0	0	0.082135524	0.522147257	0	0	0.041067762	0	0.064535054	0	0.62188325	0.240539748	0.088002347	0.041067762	0	0	0.058668231	0.35787621	0	0	0.592549135	0	0	0.205338809	0	0	0	0.064535054
MP2_3	Monocropping	53	Peanut	Peanut53	MP	MP53	8.34	3.82	0.046940093	0	0.029337558	0.170157836	0	0.070410139	0	0	0	0.545678578	0	0.041072581	0.580883647	0	0	0.093880185	0.533943555	0	0	0.03520507	0	0.099747697	0	0.440063369	0.217097929	0.082145162	0	0	0.099747697	0.11148272	0.316845626	0	0	0.539811066	0	0	0.281640556	0	0.046940093	0	0.052807604
MP3_1	Monocropping	63	Peanut	Peanut63	MP	MP63	5.42	3.94	0	0	0.011733646	0.346142564	0	0.123203285	0	0	0.046934585	0.71575242	0	0	0.498679965	0	0	0.029334116	0.510413611	0	0	0.052801408	0	0	0	0.428278087	0.134936932	0	0.064535054	0	0.041067762	0.199471986	0.457612203	0	0	0.533880903	0	0	0.164271047	0	0.117336462	0	0.105602816
MP3_2	Monocropping	63	Peanut	Peanut63	MP	MP63	6.05	3.98	0	0	0.011733646	0.164271047	0	0.176004693	0	0	0.041067762	0.416544441	0	0	1.419771194	0	0	0.146670578	0.334408918	0	0.017600469	0	0	0.111469639	0	0.293341156	0.228806101	0.070401877	0	0.011733646	0.052801408	0.275740686	0.404810795	0	0	0.786154297	0	0	0.134936932	0	0	0	0
MP3_4	Monocropping	63	Peanut	Peanut63	MP	MP63	5.18	3.64	0	0	0.052801408	0.164271047	0	0.140803755	0	0	0.046934585	0.410677618	0	0	1.114696392	0.011733646	0	0.041067762	0.387210326	0	0	0	0	0.176004693	0	0.387210326	0.269873863	0.035200939	0	0	0.0762687	0.246406571	0.422411264	0	0	0.539747727	0	0	0.205338809	0	0.082135524	0	0.029334116
MP4_1	Monocropping	73	Peanut	Peanut73	MP	MP73	7.57	3.99	0.011733646	0	0.064535054	0.164271047	0	0.09386917	0	0	0.023467292	0.340275741	0.005866823	0.023467292	2.581402171	0	0.011733646	0.099735993	0.393077149	0.005866823	0	0.023467292	0	0.105602816	0	0.228806101	0.217072455	0.058668231	0.052801408	0	0.070401877	0.193605163	0.240539748	0.005866823	0	0.709885597	0	0.011733646	0.258140217	0.005866823	0.052801408	0.017600469	0.011733646
MP4_2	Monocropping	73	Peanut	Peanut73	MP	MP73	7.74	3.71	0.023467292	0	0.082135524	0.176004693	0.005866823	0.129070109	0.011733646	0	0.041067762	0.387210326	0.011733646	0.035200939	1.930184805	0.005866823	0	0.041067762	0.463479026	0	0	0.029334116	0	0.105602816	0.011733646	0.228806101	0.199471986	0.070401877	0.035200939	0.005866823	0.099735993	0.258140217	0.340275741	0.011733646	0.011733646	0.416544441	0.005866823	0.005866823	0.26400704	0.011733646	0.052801408	0	0.058668231
MP4_3	Monocropping	73	Peanut	Peanut73	MP	MP73	5.71	3.36	0.035200939	0	0.0762687	0.070401877	0	0.023467292	0	0	0.052801408	0.434144911	0.023467292	0.041067762	0.950425345	0.017600469	0	0.041067762	0.533880903	0	0	0.035200939	0	0.176004693	0	0.340275741	0.111469639	0.0762687	0.088002347	0	0.035200939	0.129070109	0.340275741	0	0.017600469	0.592549135	0.005866823	0	0.346142564	0	0.140803755	0.029334116	0.064535054
[truncated: 605 more columns]
