# Supplementary material for: Microbiome convergence enables siderophore-secreting-rhizobacteria to improve iron nutrition and yield of peanut intercropped with maize
Source: Nat Commun. 2024 Jan 29;15:839. doi: 10.1038/s41467-024-45207-0 (PMC10825131; doi:10.1038/s41467-024-45207-0)
Supplement: Supplementary file 18 — Source Data [file 41467_2024_45207_MOESM18_ESM.xlsx]

## Sheet: fig 1a
province	district	2020	2019	2018	2017	2016	avreage peanut production from 2016 to 2020 (10000 Ton)	global rate of avreage peanut production from 2016 to 2020 (%)
Hebei	Northern China Plain	96.81	96.46	98.45	103.41	102.68	99.562	2.16758
Henan	Northern China Plain	594.93	576.72	572.44	529.81	494.27	553.634	12.0533
Shandong	Northern China Plain	286.64	284.76	306.67	313.53	312.13	300.746	6.54759
Anhui	Northern China Plain	72.33	70.56	71.05	68.76	68.71	70.282	1.53012

## Sheet: fig 1b SPAD
ID	Treatment	YL_SPAD
MP1	MP	14.66
MP2	MP	15.32
MP3	MP	16.03
MP4	MP	15.94
MP5	MP	15.53
MP6	MP	13.03
MP7	MP	15.91
MP8	MP	17.26
MP9	MP	16.22
MP10	MP	15.25
MP11	MP	15.74
MP12	MP	13.12
MP13	MP	15.13
MP14	MP	14.86
MP15	MP	15.13
MP16	MP	16.07
MP17	MP	16.94
MP18	MP	15.87
MP19	MP	16.72
MP20	MP	13.58
IP1	IP	20.9
IP2	IP	20.65
IP3	IP	22.82
IP4	IP	23.42
IP5	IP	22.31
IP6	IP	21.96
IP7	IP	23.86
IP8	IP	23.27
IP9	IP	21.86
IP10	IP	21.96
IP11	IP	21.83
IP12	IP	21.96
IP13	IP	21.35
IP14	IP	21.21
IP15	IP	21.6
IP16	IP	21.96
IP17	IP	21.26
IP18	IP	21.26
IP19	IP	22.51
IP20	IP	21.15

## Sheet: fig 1b ActiveFe
ID	Treatment	YL_ActiveFe
MP1	MP	5.81
MP2	MP	5.6
MP3	MP	6.19
MP4	MP	5.68
MP5	MP	5.96
MP6	MP	5.35
IP1	IP	9.93
IP2	IP	10.7
IP3	IP	10.35
IP4	IP	10.75
IP5	IP	10.64
IP6	IP	10.98

## Sheet: fig 1c same farm
ID	Position	Year	Indicator	Value	Data source
Year1_LER	Henan	2011	LER	1.3	10.3724/SP.J.1258.2013.00104
Year2_LER	Henan	2012	LER	1.12	10.15889/j.issn.1002-1302.2016.04.026
Year3_LER	Henan	2013	LER	1.19	10.15889/j.issn.1002-1302.2016.04.026
Year4_LER	Henan	2014	LER	1.16	10.13287/j.1001-9332.201609.019
Year5_LER	Henan	2015	LER	1.19	10.13287/j.1001-9332.201609.019
Year1_NE	Henan	2011	NE	1.35	10.3724/SP.J.1258.2013.00104
Year2_NE	Henan	2012	NE	1.37	10.15889/j.issn.1002-1302.2016.04.026
Year3_NE	Henan	2013	NE	1.17	10.15889/j.issn.1002-1302.2016.04.026
Year4_NE	Henan	2014	NE	1.5	10.13287/j.1001-9332.201609.019
Year5_NE	Henan	2015	NE	1.92	10.13287/j.1001-9332.201609.019

## Sheet: fig 1c same year
ID	Farm	Provience	Year	Indicator	Value	Data source
#1-LER	#1	Shandong	2015	LER	1.16	10.13592/j.cnki.ppj.2016.0097
#2-LER	#2	Shandong	2015	LER	1.19	10.13287/j.1001-9332.201609.019
#3-LER	#3	Shandong	2015	LER	1.18	Yanhong Li. Yield effect analysis of intercropping system of maize and peanut and its physiological basic research[D] Taian: Shandong Agricultural university
#4-LER	#4	Shandong	2015	LER	1.03	Yuan Yao. Effect of different peanut-maize intercropping patterns on the physiological characteristics, yield and quality in continous cropping peanut [D] Taian: Shandong Agricultural university
#5-LER	#5	Hebei	2015	LER	1.23	Our study
#1-NE	#1	Shandong	2015	NE	1.48	10.13592/j.cnki.ppj.2016.0097
#2-NE	#2	Shandong	2015	NE	1.92	10.13287/j.1001-9332.201609.019
#3-NE	#3	Shandong	2015	NE	0.3	Yanhong Li. Yield effect analysis of intercropping system of maize and peanut and its physiological basic research[D] Taian: Shandong Agricultural university
#4-NE	#4	Shandong	2015	NE	0.39	Yuan Yao. Effect of different peanut-maize intercropping patterns on the physiological characteristics, yield and quality in continous cropping peanut[D] Taian: Shandong Agricultural university
#5-NE	#5	Hebei	2015	NE	0.82	Our study

## Sheet: fig 2a
ID	System	Days	Species	SpeciesDays	SystemSpecies	SystemSpeciesDays	YL_SPAD
Monocropping-46 days-Peanut-1	Monocropping	46	Peanut	Peanut46	MP	MP46	39.3
Monocropping-46 days-Peanut-2	Monocropping	46	Peanut	Peanut46	MP	MP46	38.2
Monocropping-46 days-Peanut-3	Monocropping	46	Peanut	Peanut46	MP	MP46	40.2
Monocropping-46 days-Peanut-4	Monocropping	46	Peanut	Peanut46	MP	MP46	39.1
Monocropping-46 days-Peanut-5	Monocropping	46	Peanut	Peanut46	MP	MP46	42.1
Monocropping-46 days-Peanut-6	Monocropping	46	Peanut	Peanut46	MP	MP46	43.2
Monocropping-46 days-Peanut-7	Monocropping	46	Peanut	Peanut46	MP	MP46	41.1
Monocropping-46 days-Peanut-8	Monocropping	46	Peanut	Peanut46	MP	MP46	42.6
Intercropping-46 days-Peanut-1	Intercropping	46	Peanut	Peanut46	IP	IP46	42.3
Intercropping-46 days-Peanut-2	Intercropping	46	Peanut	Peanut46	IP	IP46	43.3
Intercropping-46 days-Peanut-3	Intercropping	46	Peanut	Peanut46	IP	IP46	41.2
Intercropping-46 days-Peanut-4	Intercropping	46	Peanut	Peanut46	IP	IP46	40.2
Intercropping-46 days-Peanut-5	Intercropping	46	Peanut	Peanut46	IP	IP46	42.3
Intercropping-46 days-Peanut-6	Intercropping	46	Peanut	Peanut46	IP	IP46	40.2
Intercropping-46 days-Peanut-7	Intercropping	46	Peanut	Peanut46	IP	IP46	43.3
Intercropping-46 days-Peanut-8	Intercropping	46	Peanut	Peanut46	IP	IP46	41.3
Monocropping-53 days-Peanut-1	Monocropping	53	Peanut	Peanut53	MP	MP53	37.5
Monocropping-53 days-Peanut-2	Monocropping	53	Peanut	Peanut53	MP	MP53	38.1
Monocropping-53 days-Peanut-3	Monocropping	53	Peanut	Peanut53	MP	MP53	36
Monocropping-53 days-Peanut-4	Monocropping	53	Peanut	Peanut53	MP	MP53	39.2
Monocropping-53 days-Peanut-5	Monocropping	53	Peanut	Peanut53	MP	MP53	34.2
Monocropping-53 days-Peanut-6	Monocropping	53	Peanut	Peanut53	MP	MP53	31.2
Monocropping-53 days-Peanut-7	Monocropping	53	Peanut	Peanut53	MP	MP53	37.8
Monocropping-53 days-Peanut-8	Monocropping	53	Peanut	Peanut53	MP	MP53	36.7
Intercropping-53 days-Peanuts-1	Intercropping	53	Peanut	Peanut53	IP	IP53	43.7
Intercropping-53 days-Peanuts-2	Intercropping	53	Peanut	Peanut53	IP	IP53	41.3
Intercropping-53 days-Peanuts-3	Intercropping	53	Peanut	Peanut53	IP	IP53	42.1
Intercropping-53 days-Peanuts-4	Intercropping	53	Peanut	Peanut53	IP	IP53	40.9
Intercropping-53 days-Peanuts-5	Intercropping	53	Peanut	Peanut53	IP	IP53	43.3
Intercropping-53 days-Peanuts-6	Intercropping	53	Peanut	Peanut53	IP	IP53	44.1
Intercropping-53 days-Peanuts-7	Intercropping	53	Peanut	Peanut53	IP	IP53	43.2
Intercropping-53 days-Peanuts-8	Intercropping	53	Peanut	Peanut53	IP	IP53	43.2
Monocropping-63 days-Peanut-1	Monocropping	63	Peanut	Peanut63	MP	MP63	28.9
Monocropping-63 days-Peanut-2	Monocropping	63	Peanut	Peanut63	MP	MP63	23.4
Monocropping-63 days-Peanut-3	Monocropping	63	Peanut	Peanut63	MP	MP63	29
Monocropping-63 days-Peanut-4	Monocropping	63	Peanut	Peanut63	MP	MP63	21.7
Monocropping-63 days-Peanut-5	Monocropping	63	Peanut	Peanut63	MP	MP63	28.8
Monocropping-63 days-Peanut-6	Monocropping	63	Peanut	Peanut63	MP	MP63	25.6
Intercropping-63 days-Peanut-1	Intercropping	63	Peanut	Peanut63	IP	IP63	38.8
Intercropping-63 days-Peanut-2	Intercropping	63	Peanut	Peanut63	IP	IP63	39.1
Intercropping-63 days-Peanut-3	Intercropping	63	Peanut	Peanut63	IP	IP63	39.8
Intercropping-63 days-Peanut-4	Intercropping	63	Peanut	Peanut63	IP	IP63	39.2
Intercropping-63 days-Peanut-5	Intercropping	63	Peanut	Peanut63	IP	IP63	40.1
Intercropping-63 days-Peanut-6	Intercropping	63	Peanut	Peanut63	IP	IP63	41.2
Monocropping-73 days-Peanut-1	Monocropping	73	Peanut	Peanut73	MP	MP73	17
Monocropping-73 days-Peanut-2	Monocropping	73	Peanut	Peanut73	MP	MP73	27.6
Monocropping-73 days-Peanut-3	Monocropping	73	Peanut	Peanut73	MP	MP73	24.8
Monocropping-73 days-Peanut-4	Monocropping	73	Peanut	Peanut73	MP	MP73	27.5
Monocropping-73 days-Peanut-5	Monocropping	73	Peanut	Peanut73	MP	MP73	31.2
Intercropping-73 days-Peanut-1	Intercropping	73	Peanut	Peanut73	IP	IP73	31.3
Intercropping-73 days-Peanut-2	Intercropping	73	Peanut	Peanut73	IP	IP73	34.8
Intercropping-73 days-Peanut-3	Intercropping	73	Peanut	Peanut73	IP	IP73	37
Intercropping-73 days-Peanut-4	Intercropping	73	Peanut	Peanut73	IP	IP73	38.3
Intercropping-73 days-Peanut-5	Intercropping	73	Peanut	Peanut73	IP	IP73	35.2

## Sheet: fig 2b
ID	System	Days	Species	SpeciesDays	SystemSpecies	SystemSpeciesDays	YL_ActiveFe	AvailableFe
IP1_1	Intercropping	46	Peanut	Peanut46	IP	IP46	11.45	4.46
IP1_2	Intercropping	46	Peanut	Peanut46	IP	IP46	13.8	4.7
IP1_3	Intercropping	46	Peanut	Peanut46	IP	IP46	10.52	4.35
IP1_4	Intercropping	46	Peanut	Peanut46	IP	IP46	10.3	4.2
IP2_1	Intercropping	53	Peanut	Peanut53	IP	IP53	10.13	4.73
IP2_2	Intercropping	53	Peanut	Peanut53	IP	IP53	9.31	4.44
IP2_3	Intercropping	53	Peanut	Peanut53	IP	IP53	10.82	4.58
IP2_4	Intercropping	53	Peanut	Peanut53	IP	IP53	13.07	4.79
IP3_1	Intercropping	63	Peanut	Peanut63	IP	IP63	9.02	4.58
IP3_2	Intercropping	63	Peanut	Peanut63	IP	IP63	8.89	4.48
IP3_3	Intercropping	63	Peanut	Peanut63	IP	IP63	8.15	4.63
IP3_4	Intercropping	63	Peanut	Peanut63	IP	IP63	11.17	5.01
IP4_1	Intercropping	73	Peanut	Peanut73	IP	IP73	10.92	4.65
IP4_2	Intercropping	73	Peanut	Peanut73	IP	IP73	10.67	4.39
IP4_3	Intercropping	73	Peanut	Peanut73	IP	IP73	10.67	4.47
IP4_4	Intercropping	73	Peanut	Peanut73	IP	IP73	10.51	4.32
MP1_1	Monocropping	46	Peanut	Peanut46	MP	MP46	11.67	3.95
MP1_2	Monocropping	46	Peanut	Peanut46	MP	MP46	11.06	4.04
MP1_3	Monocropping	46	Peanut	Peanut46	MP	MP46	11.71	4.81
MP1_4	Monocropping	46	Peanut	Peanut46	MP	MP46	11.79	4.59
MP2_1	Monocropping	53	Peanut	Peanut53	MP	MP53	8.85	4.14
MP2_2	Monocropping	53	Peanut	Peanut53	MP	MP53	8.01	3.98
MP2_3	Monocropping	53	Peanut	Peanut53	MP	MP53	8.34	3.82
MP2_4	Monocropping	53	Peanut	Peanut53	MP	MP53	9.84	4.28
MP3_1	Monocropping	63	Peanut	Peanut63	MP	MP63	5.42	3.94
MP3_2	Monocropping	63	Peanut	Peanut63	MP	MP63	6.05	3.98
MP3_3	Monocropping	63	Peanut	Peanut63	MP	MP63	6.58	4.15
MP3_4	Monocropping	63	Peanut	Peanut63	MP	MP63	5.18	3.64
MP4_1	Monocropping	73	Peanut	Peanut73	MP	MP73	7.57	3.99
MP4_2	Monocropping	73	Peanut	Peanut73	MP	MP73	7.74	3.71
MP4_3	Monocropping	73	Peanut	Peanut73	MP	MP73	5.71	3.36
MP4_4	Monocropping	73	Peanut	Peanut73	MP	MP73	7.31	3.63

## Sheet: fig 2d
ID	Species	Days	Treatment	System	SoilTreatment	YL_SPAD	YL_ActiveFe	AvailableFe
NMP-CK-1	Peanut	73	NMP	MP	Normal	27.3	3.78	5.42
NMP-CK-2	Peanut	73	NMP	MP	Normal	26.3	3.63	5.35
NMP-CK-3	Peanut	73	NMP	MP	Normal	31	3.69	5.4
NMP-CK-4	Peanut	73	NMP	MP	Normal	29.1	3.78	5.12
NMP-CK-5	Peanut	73	NMP	MP	Normal	28.2
NMP-CK-6	Peanut	73	NMP	MP	Normal	27.6
NMP-CK-7	Peanut	73	NMP	MP	Normal	33.5
NMP-CK-8	Peanut	73	NMP	MP	Normal	30.2
NMP-CK-9	Peanut	73	NMP	MP	Normal	28.1
NMP-CK-10	Peanut	73	NMP	MP	Normal	26.1
NIP-CK-1	Peanut	73	NIP	IP	Normal	36	10.13	6.97
NIP-CK-2	Peanut	73	NIP	IP	Normal	35.1	9.43	6.02
NIP-CK-3	Peanut	73	NIP	IP	Normal	38.7	8.46	7
NIP-CK-4	Peanut	73	NIP	IP	Normal	37.2
NIP-CK-5	Peanut	73	NIP	IP	Normal	36.1
NIP-CK-6	Peanut	73	NIP	IP	Normal	38
NIP-CK-7	Peanut	73	NIP	IP	Normal	37.1
NIP-CK-8	Peanut	73	NIP	IP	Normal	38.8
NIP-CK-9	Peanut	73	NIP	IP	Normal	34.2
NIP-CK-10	Peanut	73	NIP	IP	Normal	35.1
SIP-CK-1	Peanut	73	SIP	IP	Sterilization	21.1	3.79	4.37
SIP-CK-2	Peanut	73	SIP	IP	Sterilization	24	4.08	4.27
SIP-CK-3	Peanut	73	SIP	IP	Sterilization	20.8	4.05	4.33
SIP-CK-4	Peanut	73	SIP	IP	Sterilization	23.1
SIP-CK-5	Peanut	73	SIP	IP	Sterilization	24.7
SIP-CK-6	Peanut	73	SIP	IP	Sterilization	24.3
SIP-CK-7	Peanut	73	SIP	IP	Sterilization	25.2
SIP-CK-8	Peanut	73	SIP	IP	Sterilization	14.8
SIP-CK-9	Peanut	73	SIP	IP	Sterilization	21.9
SIP-CK-10	Peanut	73	SIP	IP	Sterilization	12.3
SMP-CK-1	Peanut	73	SMP	MP	Sterilization	27.7	2.69	4.71
SMP-CK-2	Peanut	73	SMP	MP	Sterilization	17	2.94	4.04
SMP-CK-3	Peanut	73	SMP	MP	Sterilization	25	3.21	4.03
SMP-CK-4	Peanut	73	SMP	MP	Sterilization	25
SMP-CK-5	Peanut	73	SMP	MP	Sterilization	25.2
SMP-CK-6	Peanut	73	SMP	MP	Sterilization	23.9
SMP-CK-7	Peanut	73	SMP	MP	Sterilization	24.8
SMP-CK-8	Peanut	73	SMP	MP	Sterilization	25.1
SMP-CK-9	Peanut	73	SMP	MP	Sterilization	27.4
SMP-CK-10	Peanut	73	SMP	MP	Sterilization	25.1

## Sheet: fig 3b
ID	SystemSpeciesRhizocompartments	Rhizocompartments	Days	Species	System	RhizocompartmentsSystem	SystemSpecies	SpeciesDays	SystemSpeciesDays	RhizocompartmentsSystemSpeciesDays	YLActiveFe	AvailableFe	IMCC26256	MB-A2-108	Ohtaekwangia	Geitlerinema	uncultured_f__Gemmatimonadaceae	Saccharimonadales	Devosia	Allorhizobium-Neorhizobium-Pararhizobium-Rhizobium	Sphingomonas	Sphingobium	unclassified_f__Comamonadaceae	Ellin6067	MND1	Massilia	Pseudomonas	unclassified_f__Pseudomonadaceae	Pseudoxanthomonas	Luteolibacter
IM1_1	IM	Rhizosphere	46	Maize	Intercropping	RIn	IM	Maize46	IM46	RIM46	15.42	3.96	0.264023	0.698193	0.363764	0.0176015	0.880075	0.528045	1.76015	0.792068	1.59587	0.281624	5.78503	0.287491	0.264023	0.170148	0.299226	0.111476	0.357897	3.03333
IM1_2	IM	Rhizosphere	46	Maize	Intercropping	RIn	IM	Maize46	IM46	RIM46	8.96	5.18	0.322675	0.469346	0.310942	0.0293341	1.06776	0.774421	1.89498	0.973893	1.87152	0.199472	2.19419	0.357876	0.398944	0.252273	0.38721	0.0586682	0.551481	0.815488
IM1_3	IM	Rhizosphere	46	Maize	Intercropping	RIn	IM	Maize46	IM46	RIM46	7.19	4.58	0.410678	0.410678	0.668818	0.0176005	1.40804	0.62775	1.94779	0.821355	2.00059	0.299208	2.15899	0.352009	0.428278	0.49868	0.574949	0.228806	0.833089	1.39044
IM2_1	IM	Rhizosphere	53	Maize	Intercropping	RIn	IM	Maize53	IM53	RIM53	11.49	4.35	0.440063	0.727571	0.134953	1.33193	1.20284	0.2347	1.22631	0.528076	3.83735	0.469401	1.69571	0.698234	0.387256	0.404858	0.369653	0.727571	0.545679	1.27912
IM2_2	IM	Rhizosphere	53	Maize	Intercropping	RIn	IM	Maize53	IM53	RIM53	14.32	4.22	0.662951	0.152537	0.0938692	0.0352009	1.06776	1.91258	2.36433	1.3963	5.63802	0.457612	3.59636	0.357876	0.334409	0.299208	0.49868	0.774421	0.880023	0.205339
IM2_3	IM	Rhizosphere	53	Maize	Intercropping	RIn	IM	Maize53	IM53	RIM53	10.31	3.77	0.440012	0.275741	0.0880023	0.375477	0.492813	1.35524	1.76005	0.891757	4.78733	0.897624	9.59812	0.193605	0.12907	0.445879	0.410678	0.410678	0.275741	1.24963
IM3_1	IM	Rhizosphere	63	Maize	Intercropping	RIn	IM	Maize63	IM63	RIM63	7.24	4.45	0.533881	0.950425	0.181872	0.0645351	1.51364	0.633617	0.903491	0.786154	4.16544	0.950425	2.76327	0.340276	0.504547	0.246407	0.140804	0.222939	0.234673	1.71311
IM3_2	IM	Rhizosphere	63	Maize	Intercropping	RIn	IM	Maize63	IM63	RIM63	10.77	4.27	0.598416	0.792021	0.12907	0	1.17923	0.862423	1.96539	0.75682	4.38838	0.592549	2.39953	0.445879	0.310942	0.205339	0.187738	0.0704019	1.3963	2.16486
IM3_3	IM	Rhizosphere	63	Maize	Intercropping	RIn	IM	Maize63	IM63	RIM63	7.62	4.19	0.510414	0.768554	0.134937	0.234673	1.21443	1.04429	1.56057	0.709886	4.8636	1.15576	2.95101	0.51628	0.457612	0.275741	0.0410678	0.12907	0.146671	1.01496
IM4_1	IM	Rhizosphere	73	Maize	Intercropping	RIn	IM	Maize73	IM73	RIM73	10.92	4.24	0.457612	0.551481	0.522147	0.0645351	1.44911	3.03315	1.2203	1.31417	3.17982	1.37284	4.10091	0.803755	0.416544	0.0176005	0.428278	0.287474	0.698152	0.469346
IM4_2	IM	Rhizosphere	73	Maize	Intercropping	RIn	IM	Maize73	IM73	RIM73	10.67	4.07	0.445879	0.352009	0.24054	0.117336	1.09123	11.7806	1.31417	1.02669	4.38252	1.60164	3.34996	0.657084	0.264007	0.193605	0.0821355	0.25814	0.152537	0.475213
IM4_3	IM	Rhizosphere	73	Maize	Intercropping	RIn	IM	Maize73	IM73	RIM73	10.91	3.91	0.51628	0.299208	0.62775	0.0586682	1.17336	11.0179	1.49017	1.00909	4.78733	1.2379	4.00704	0.721619	0.340276	0.228806	0.228806	0.0410678	0.398944	0.469346
IP1_1	IP	Rhizosphere	46	Peanut	Intercropping	RIn	IP	Peanut46	IP46	RIP46	11.45	4.46	0.504576	0.833138	0.43417	0.0410702	1.00915	0.410702	1.39639	1.47853	1.76602	0.0469373	1.54307	0.35203	0.293358	0.158414	0.281624	0.0117343	0.469373	1.30838
IP1_2	IP	Rhizosphere	46	Peanut	Intercropping	RIn	IP	Peanut46	IP46	RIP46	13.8	4.7	0.381344	0.639484	0.316808	0.0410678	1.54884	0.334409	0.944559	1.06776	2.05339	0.0528014	1.63098	0.469346	0.704019	0.645351	0.404811	0	0.293341	1.4139
IP1_3	IP	Rhizosphere	46	Peanut	Intercropping	RIn	IP	Peanut46	IP46	RIP46	10.52	4.35	0.486946	0.833089	0.410678	0	1.54297	0.164271	1.21443	0.645351	2.20593	0.0938692	1.88912	0.445879	0.657084	0.211206	0.222939	0	0.645351	0.193605
IP2_1	IP	Rhizosphere	53	Peanut	Intercropping	RIn	IP	Peanut53	IP53	RIP53	10.13	4.73	0.809622	1.1147	0.25814	0.176005	1.37284	0.334409	0.686418	0.375477	3.36756	0.11147	1.47257	0.416544	0.698152	0	0.38721	0.164271	0.269874	0.616016
IP2_3	IP	Rhizosphere	53	Peanut	Intercropping	RIn	IP	Peanut53	IP53	RIP53	10.82	4.58	1.2379	0.451745	0.551481	0.217072	1.46671	1.24377	0.968026	0.73922	3.79583	0.217072	2.62834	0.569082	0.75682	0.264007	0.398944	0	0.281608	0.275741
IP2_4	IP	Rhizosphere	53	Peanut	Intercropping	RIn	IP	Peanut53	IP53	RIP53	13.07	4.79	0.38721	0.486946	0.193605	0.921091	0.750953	0.357876	1.09123	0.921091	2.4582	0.222939	2.07686	0.346143	0.264007	0.140804	0.803755	1.1675	1.08536	1.2379
IP3_1	IP	Rhizosphere	63	Peanut	Intercropping	RIn	IP	Peanut63	IP63	RIP63	9.02	4.58	0.88589	0.381344	0.322675	0.099736	2.09446	0.662951	1.27897	0.592549	3.75477	0.158404	2.34086	0.862423	0.821355	0.410678	0.316808	0.0645351	0.422411	0.24054
IP3_3	IP	Rhizosphere	63	Peanut	Intercropping	RIn	IP	Peanut63	IP63	RIP63	8.15	4.63	0.709886	0.968026	0.146671	0.504547	1.44324	1.19097	0.979759	0.815488	2.64594	0.193605	3.78997	0.445879	0.463479	0.357876	0.457612	0.0821355	0.170138	0.985626
IP3_4	IP	Rhizosphere	63	Peanut	Intercropping	RIn	IP	Peanut63	IP63	RIP63	11.17	5.01	0.363743	0.604283	0.316808	1.77178	0.833089	0.616016	1.08536	1.00323	1.88912	0.105603	1.81285	0.246407	0.305075	0.158404	0.698152	1.17336	0.680551	1.19097
IP4_1	IP	Rhizosphere	73	Peanut	Intercropping	RIn	IP	Peanut73	IP73	RIP73	10.92	4.65	0.404811	0.375477	0.592549	0.651217	1.32004	1.67791	1.38457	0.733353	3.17395	0.51628	2.15899	0.61015	0.281608	0.0704019	0.815488	0.662951	0.38721	1.16163
IP4_2	IP	Rhizosphere	73	Peanut	Intercropping	RIn	IP	Peanut73	IP73	RIP73	10.67	4.39	0.616053	0.756865	0.844872	0.170148	1.32598	2.38207	1.26144	1.03262	3.23281	0.533912	3.62591	0.451772	0.440038	0.0762732	0.357897	0.322694	0.398967	1.02089
IP4_3	IP	Rhizosphere	73	Peanut	Intercropping	RIn	IP	Peanut73	IP73	RIP73	10.67	4.47	0.704019	0.850689	0.416544	0.604283	1.46671	3.64916	1.0971	0.75682	3.55529	0.604283	3.27369	0.838956	0.745087	0.269874	0.492813	0.264007	0.140804	0.86829
MM1_1	MM	Rhizosphere	46	Maize	Monocropping	RMo	MM	Maize46	MM46	RMM46	11.74	4.19	0.381344	0.522147	0.293341	0.51628	1.09123	0.950425	1.87738	0.733353	3.25022	0.604283	1.71898	0.234673	0.322675	0.797888	0.633617	0.0293341	0.310942	1.2203
MM1_2	MM	Rhizosphere	46	Maize	Monocropping	RMo	MM	Maize46	MM46	RMM46	8.92	4.93	0.416544	0.0821355	0.170138	0.0821355	1.44324	0.440012	2.08272	1.16163	3.93664	0.962159	3.5905	0.404811	0.316808	1.01496	0.891757	0.234673	0.205339	0.158404
MM1_3	MM	Rhizosphere	46	Maize	Monocropping	RMo	MM	Maize46	MM46	RMM46	13.21	3.21	0.410678	0.316808	0.181872	1.06189	1.37284	0.774421	2.59314	0.874157	3.77823	0.586682	2.48167	0.328542	0.328542	0.780287	0.604283	0.528014	0.211206	0.510414
MM2_2	MM	Rhizosphere	53	Maize	Monocropping	RMo	MM	Maize53	MM53	RMM53	14.32	4.21	0.393077	0.0821355	0.11147	0.105603	1.17336	0.786154	2.39953	0.539748	5.12174	1.49604	2.10032	0.404811	0.334409	0.193605	0.217072	0.25814	3.49663	0.158404
MM2_3	MM	Rhizosphere	53	Maize	Monocropping	RMo	MM	Maize53	MM53	RMM53	11.68	4.22	0.422411	0.557348	0.222939	0.340276	0.580815	0.991493	1.08536	0.639484	4.47052	1.1147	2.19419	0.134937	0.252273	0.709886	0.404811	0.25814	0.193605	1.73658
MM2_4	MM	Rhizosphere	53	Maize	Monocropping	RMo	MM	Maize53	MM53	RMM53	15.03	3.87	0.334429	0.7862	0.134945	0.281624	0.639521	1.26731	1.54893	0.927012	4.88735	1.1969	3.06266	0.176015	0.205351	0.686459	0.422436	0.0821403	0.123211	1.83642
MM3_2	MM	Rhizosphere	63	Maize	Monocropping	RMo	MM	Maize63	MM63	RMM63	10.52	3.73	0.398944	0.73922	0.416544	0.293341	0.985626	1.50777	1.90085	0.750953	5.28014	1.58991	3.25022	0.287474	0.445879	0.574949	0.352009	0.146671	0.287474	1.2203
MM3_3	MM	Rhizosphere	63	Maize	Monocropping	RMo	MM	Maize63	MM63	RMM63	7.49	3.82	0.510533	0.762866	0.264069	0.481192	1.21472	1.59615	1.85435	1.15604	5.83886	1.68417	2.5468	0.469456	0.410774	0.58682	0.334487	0.117364	0.469456	0.88023
MM3_4	MM	Rhizosphere	63	Maize	Monocropping	RMo	MM	Maize63	MM63	RMM63	9.22	3.88	0.551481	1.03256	0.398944	0.146671	1.2731	1.63684	1.63684	1.19683	5.35054	1.63098	2.73394	0.293341	0.375477	0.668818	0.692285	0.463479	0.551481	1.45497
MM4_1	MM	Rhizosphere	73	Maize	Monocropping	RMo	MM	Maize73	MM73	RMM73	12.21	3.62	0.61015	0.850689	0.504547	0.0528014	1.47257	2.21179	1.51951	1.82458	4.84013	1.1147	2.6518	0.680551	0.73922	0.269874	0.469346	0.199472	1.05603	0.727486
MM4_2	MM	Rhizosphere	73	Maize	Monocropping	RMo	MM	Maize73	MM73	RMM73	11.54	3.33	0.61015	1.00323	0.381344	0.164271	1.58991	1.46671	0.985626	1.03256	4.79906	1.29657	3.33236	1.26723	0.680551	0.293341	0.381344	0.563215	0.228806	0.774421
MM4_3	MM	Rhizosphere	73	Maize	Monocropping	RMo	MM	Maize73	MM73	RMM73	15.16	3.56	0.662951	1.19683	0.451745	0.0938692	1.70725	1.59578	1.3259	1.77765	4.57612	0.962159	2.4758	0.616016	0.692285	0.211206	0.428278	0	0.680551	0.844823
MP1_1	MP	Rhizosphere	46	Peanut	Monocropping	RMo	MP	Peanut46	MP46	RMP46	11.67	3.95	0.680551	0.211206	0.211206	0	2.73394	0.862423	1.2379	0.604283	4.41185	0	1.4139	0.645351	1.01496	1.3259	0.222939	0	0.269874	0.0938692
MP1_2	MP	Rhizosphere	46	Peanut	Monocropping	RMo	MP	Peanut46	MP46	RMP46	11.06	4.04	0.926958	1.1499	0.0821355	0	2.77501	0.264007	0.844823	0.539748	2.69874	0	1.33177	0.668818	1.1851	0.416544	0.099736	0	0.11147	0.11147
MP1_3	MP	Rhizosphere	46	Peanut	Monocropping	RMo	MP	Peanut46	MP46	RMP46	11.71	4.81	0.592549	0.938692	0.281608	0	1.47257	0.991493	0.944559	0.991493	2.28806	0	1.47257	0.457612	0.539748	0.451745	0.363743	0	0.293341	0.510414
MP2_1	MP	Rhizosphere	53	Peanut	Monocropping	RMo	MP	Peanut53	MP53	RMP53	8.85	4.14	0.809669	0.698193	0.187749	0.0645388	1.40225	2.72823	0.874208	0.815536	4.02488	0	1.76015	0.563248	0.486975	0.134945	0.31096	0.0234687	0.363764	0.35203
MP2_2	MP	Rhizosphere	53	Peanut	Monocropping	RMo	MP	Peanut53	MP53	RMP53	8.01	3.98	1.1323	0.950425	0.140804	0.0176005	1.78351	1.13816	0.786154	0.592549	4.71693	0	1.99472	0.61015	0.73922	0.475213	0.176005	0	0.199472	0.117336
MP2_3	MP	Rhizosphere	53	Peanut	Monocropping	RMo	MP	Peanut53	MP53	RMP53	8.34	3.82	0.874259	1.43167	0.11735	0	1.59596	1.09722	0.803849	0.539811	4.57079	0	1.63704	0.580884	0.522209	0.797982	0.0704101	0.0293376	0.176025	0.387256
MP3_1	MP	Rhizosphere	63	Peanut	Monocropping	RMo	MP	Peanut63	MP63	RMP63	5.42	3.94	1.2203	0.950425	0.11147	0	2.92168	3.8017	0.768554	0.533881	5.0396	0	1.32004	1.09123	1.21443	0.88589	0.199472	0	0.152537	0.275741
MP3_2	MP	Rhizosphere	63	Peanut	Monocropping	RMo	MP	Peanut63	MP63	RMP63	6.05	3.98	1.0795	0.897624	0.310942	0.0410678	1.38457	2.64594	0.985626	0.786154	3.02728	0	1.1675	0.750953	0.545615	0.398944	0.416544	0	0.12907	0.880023
MP3_4	MP	Rhizosphere	63	Peanut	Monocropping	RMo	MP	Peanut63	MP63	RMP63	5.18	3.64	0.950425	0.979759	0.222939	0	1.57818	4.90466	1.00909	0.539748	3.58463	0	1.35524	0.563215	0.698152	0.164271	0	0	0.334409	0.24054
MP4_1	MP	Rhizosphere	73	Peanut	Monocropping	RMo	MP	Peanut73	MP73	RMP73	7.57	3.99	0.569082	1.28483	0.322675	0.0117336	1.55471	4.69933	0.792021	0.709886	3.75477	0	0.985626	0.792021	0.539748	0.451745	0.305075	0.00586682	0.176005	0.657084
MP4_2	MP	Rhizosphere	73	Peanut	Monocropping	RMo	MP	Peanut73	MP73	RMP73	7.74	3.71	0.621883	1.24963	0.170138	0.0293341	2.21179	2.72221	0.862423	0.416544	3.6609	0	1.29657	1.03256	0.815488	0.25814	0.181872	0.0352009	0.193605	0.36961
MP4_3	MP	Rhizosphere	73	Peanut	Monocropping	RMo	MP	Peanut73	MP73	RMP73	5.71	3.36	1.06189	0.428278	0.25814	0.0117336	2.72221	2.21179	0.850689	0.592549	5.59108	0	1.73658	1.3083	1.19097	0.721619	0.158404	0	0.24054	0.0880023
													g__IMCC26256	g__MB-A2-108	g__Ohtaekwangia	g__Geitlerinema	g__uncultured_f__Gemmatimonadaceae	g__Saccharimonadales	g__Devosia	g__Allorhizobium-Neorhizobium-Pararhizobium-Rhizobium	g__Sphingomonas	g__Sphingobium	g__unclassified_f__Comamonadaceae	g__Ellin6067	g__MND1	g__Massilia	g__Pseudomonas	g__unclassified_f__Pseudomonadaceae	g__Pseudoxanthomonas	g__Luteolibacter
													0.264023	0.698193	0.363764	0.0176015	0.880075	0.528045	1.76015	0.792068	1.59587	0.281624	5.78503	0.287491	0.264023	0.170148	0.299226	0.111476	0.357897	3.03333
													0.322675	0.469346	0.310942	0.0293341	1.06776	0.774421	1.89498	0.973893	1.87152	0.199472	2.19419	0.357876	0.398944	0.252273	0.38721	0.0586682	0.551481	0.815488
													0.410678	0.410678	0.668818	0.0176005	1.40804	0.62775	1.94779	0.821355	2.00059	0.299208	2.15899	0.352009	0.428278	0.49868	0.574949	0.228806	0.833089	1.39044
													0.440063	0.727571	0.134953	1.33193	1.20284	0.2347	1.22631	0.528076	3.83735	0.469401	1.69571	0.698234	0.387256	0.404858	0.369653	0.727571	0.545679	1.27912
													0.662951	0.152537	0.0938692	0.0352009	1.06776	1.91258	2.36433	1.3963	5.63802	0.457612	3.59636	0.357876	0.334409	0.299208	0.49868	0.774421	0.880023	0.205339
													0.440012	0.275741	0.0880023	0.375477	0.492813	1.35524	1.76005	0.891757	4.78733	0.897624	9.59812	0.193605	0.12907	0.445879	0.410678	0.410678	0.275741	1.24963
													0.533881	0.950425	0.181872	0.0645351	1.51364	0.633617	0.903491	0.786154	4.16544	0.950425	2.76327	0.340276	0.504547	0.246407	0.140804	0.222939	0.234673	1.71311
													0.598416	0.792021	0.12907	0	1.17923	0.862423	1.96539	0.75682	4.38838	0.592549	2.39953	0.445879	0.310942	0.205339	0.187738	0.0704019	1.3963	2.16486
													0.510414	0.768554	0.134937	0.234673	1.21443	1.04429	1.56057	0.709886	4.8636	1.15576	2.95101	0.51628	0.457612	0.275741	0.0410678	0.12907	0.146671	1.01496
													0.457612	0.551481	0.522147	0.0645351	1.44911	3.03315	1.2203	1.31417	3.17982	1.37284	4.10091	0.803755	0.416544	0.0176005	0.428278	0.287474	0.698152	0.469346
													0.445879	0.352009	0.24054	0.117336	1.09123	11.7806	1.31417	1.02669	4.38252	1.60164	3.34996	0.657084	0.264007	0.193605	0.0821355	0.25814	0.152537	0.475213
													0.51628	0.299208	0.62775	0.0586682	1.17336	11.0179	1.49017	1.00909	4.78733	1.2379	4.00704	0.721619	0.340276	0.228806	0.228806	0.0410678	0.398944	0.469346
													0.504576	0.833138	0.43417	0.0410702	1.00915	0.410702	1.39639	1.47853	1.76602	0.0469373	1.54307	0.35203	0.293358	0.158414	0.281624	0.0117343	0.469373	1.30838
													0.381344	0.639484	0.316808	0.0410678	1.54884	0.334409	0.944559	1.06776	2.05339	0.0528014	1.63098	0.469346	0.704019	0.645351	0.404811	0	0.293341	1.4139
													0.486946	0.833089	0.410678	0	1.54297	0.164271	1.21443	0.645351	2.20593	0.0938692	1.88912	0.445879	0.657084	0.211206	0.222939	0	0.645351	0.193605
													0.809622	1.1147	0.25814	0.176005	1.37284	0.334409	0.686418	0.375477	3.36756	0.11147	1.47257	0.416544	0.698152	0	0.38721	0.164271	0.269874	0.616016
													1.2379	0.451745	0.551481	0.217072	1.46671	1.24377	0.968026	0.73922	3.79583	0.217072	2.62834	0.569082	0.75682	0.264007	0.398944	0	0.281608	0.275741
													0.38721	0.486946	0.193605	0.921091	0.750953	0.357876	1.09123	0.921091	2.4582	0.222939	2.07686	0.346143	0.264007	0.140804	0.803755	1.1675	1.08536	1.2379
													0.88589	0.381344	0.322675	0.099736	2.09446	0.662951	1.27897	0.592549	3.75477	0.158404	2.34086	0.862423	0.821355	0.410678	0.316808	0.0645351	0.422411	0.24054
													0.709886	0.968026	0.146671	0.504547	1.44324	1.19097	0.979759	0.815488	2.64594	0.193605	3.78997	0.445879	0.463479	0.357876	0.457612	0.0821355	0.170138	0.985626
													0.363743	0.604283	0.316808	1.77178	0.833089	0.616016	1.08536	1.00323	1.88912	0.105603	1.81285	0.246407	0.305075	0.158404	0.698152	1.17336	0.680551	1.19097
													0.404811	0.375477	0.592549	0.651217	1.32004	1.67791	1.38457	0.733353	3.17395	0.51628	2.15899	0.61015	0.281608	0.0704019	0.815488	0.662951	0.38721	1.16163
													0.616053	0.756865	0.844872	0.170148	1.32598	2.38207	1.26144	1.03262	3.23281	0.533912	3.62591	0.451772	0.440038	0.0762732	0.357897	0.322694	0.398967	1.02089
													0.704019	0.850689	0.416544	0.604283	1.46671	3.64916	1.0971	0.75682	3.55529	0.604283	3.27369	0.838956	0.745087	0.269874	0.492813	0.264007	0.140804	0.86829
													0.381344	0.522147	0.293341	0.51628	1.09123	0.950425	1.87738	0.733353	3.25022	0.604283	1.71898	0.234673	0.322675	0.797888	0.633617	0.0293341	0.310942	1.2203
													0.416544	0.0821355	0.170138	0.0821355	1.44324	0.440012	2.08272	1.16163	3.93664	0.962159	3.5905	0.404811	0.316808	1.01496	0.891757	0.234673	0.205339	0.158404
													0.410678	0.316808	0.181872	1.06189	1.37284	0.774421	2.59314	0.874157	3.77823	0.586682	2.48167	0.328542	0.328542	0.780287	0.604283	0.528014	0.211206	0.510414
													0.393077	0.0821355	0.11147	0.105603	1.17336	0.786154	2.39953	0.539748	5.12174	1.49604	2.10032	0.404811	0.334409	0.193605	0.217072	0.25814	3.49663	0.158404
													0.422411	0.557348	0.222939	0.340276	0.580815	0.991493	1.08536	0.639484	4.47052	1.1147	2.19419	0.134937	0.252273	0.709886	0.404811	0.25814	0.193605	1.73658
													0.334429	0.7862	0.134945	0.281624	0.639521	1.26731	1.54893	0.927012	4.88735	1.1969	3.06266	0.176015	0.205351	0.686459	0.422436	0.0821403	0.123211	1.83642
													0.398944	0.73922	0.416544	0.293341	0.985626	1.50777	1.90085	0.750953	5.28014	1.58991	3.25022	0.287474	0.445879	0.574949	0.352009	0.146671	0.287474	1.2203
													0.510533	0.762866	0.264069	0.481192	1.21472	1.59615	1.85435	1.15604	5.83886	1.68417	2.5468	0.469456	0.410774	0.58682	0.334487	0.117364	0.469456	0.88023
													0.551481	1.03256	0.398944	0.146671	1.2731	1.63684	1.63684	1.19683	5.35054	1.63098	2.73394	0.293341	0.375477	0.668818	0.692285	0.463479	0.551481	1.45497
													0.61015	0.850689	0.504547	0.0528014	1.47257	2.21179	1.51951	1.82458	4.84013	1.1147	2.6518	0.680551	0.73922	0.269874	0.469346	0.199472	1.05603	0.727486
													0.61015	1.00323	0.381344	0.164271	1.58991	1.46671	0.985626	1.03256	4.79906	1.29657	3.33236	1.26723	0.680551	0.293341	0.381344	0.563215	0.228806	0.774421
													0.662951	1.19683	0.451745	0.0938692	1.70725	1.59578	1.3259	1.77765	4.57612	0.962159	2.4758	0.616016	0.692285	0.211206	0.428278	0	0.680551	0.844823
													0.680551	0.211206	0.211206	0	2.73394	0.862423	1.2379	0.604283	4.41185	0	1.4139	0.645351	1.01496	1.3259	0.222939	0	0.269874	0.0938692
													0.926958	1.1499	0.0821355	0	2.77501	0.264007	0.844823	0.539748	2.69874	0	1.33177	0.668818	1.1851	0.416544	0.099736	0	0.11147	0.11147
													0.592549	0.938692	0.281608	0	1.47257	0.991493	0.944559	0.991493	2.28806	0	1.47257	0.457612	0.539748	0.451745	0.363743	0	0.293341	0.510414
													0.809669	0.698193	0.187749	0.0645388	1.40225	2.72823	0.874208	0.815536	4.02488	0	1.76015	0.563248	0.486975	0.134945	0.31096	0.0234687	0.363764	0.35203
													1.1323	0.950425	0.140804	0.0176005	1.78351	1.13816	0.786154	0.592549	4.71693	0	1.99472	0.61015	0.73922	0.475213	0.176005	0	0.199472	0.117336
													0.874259	1.43167	0.11735	0	1.59596	1.09722	0.803849	0.539811	4.57079	0	1.63704	0.580884	0.522209	0.797982	0.0704101	0.0293376	0.176025	0.387256
													1.2203	0.950425	0.11147	0	2.92168	3.8017	0.768554	0.533881	5.0396	0	1.32004	1.09123	1.21443	0.88589	0.199472	0	0.152537	0.275741
													1.0795	0.897624	0.310942	0.0410678	1.38457	2.64594	0.985626	0.786154	3.02728	0	1.1675	0.750953	0.545615	0.398944	0.416544	0	0.12907	0.880023
													0.950425	0.979759	0.222939	0	1.57818	4.90466	1.00909	0.539748	3.58463	0	1.35524	0.563215	0.698152	0.164271	0	0	0.334409	0.24054
													0.569082	1.28483	0.322675	0.0117336	1.55471	4.69933	0.792021	0.709886	3.75477	0	0.985626	0.792021	0.539748	0.451745	0.305075	0.00586682	0.176005	0.657084
													0.621883	1.24963	0.170138	0.0293341	2.21179	2.72221	0.862423	0.416544	3.6609	0	1.29657	1.03256	0.815488	0.25814	0.181872	0.0352009	0.193605	0.36961
													1.06189	0.428278	0.25814	0.0117336	2.72221	2.21179	0.850689	0.592549	5.59108	0	1.73658	1.3083	1.19097	0.721619	0.158404	0	0.24054	0.0880023
													g__IMCC26256	g__MB-A2-108	g__Ohtaekwangia	g__Geitlerinema	g__uncultured_f__Gemmatimonadaceae	g__Saccharimonadales	g__Devosia	g__Allorhizobium-Neorhizobium-Pararhizobium-Rhizobium	g__Sphingomonas	g__Sphingobium	g__unclassified_f__Comamonadaceae	g__Ellin6067	g__MND1	g__Massilia	g__Pseudomonas	g__unclassified_f__Pseudomonadaceae	g__Pseudoxanthomonas	g__Luteolibacter
													0.264023	0.698193	0.363764	0.0176015	0.880075	0.528045	1.76015	0.792068	1.59587	0.281624	5.78503	0.287491	0.264023	0.170148	0.299226	0.111476	0.357897	3.03333
													0.322675	0.469346	0.310942	0.0293341	1.06776	0.774421	1.89498	0.973893	1.87152	0.199472	2.19419	0.357876	0.398944	0.252273	0.38721	0.0586682	0.551481	0.815488
													0.410678	0.410678	0.668818	0.0176005	1.40804	0.62775	1.94779	0.821355	2.00059	0.299208	2.15899	0.352009	0.428278	0.49868	0.574949	0.228806	0.833089	1.39044
													0.440063	0.727571	0.134953	1.33193	1.20284	0.2347	1.22631	0.528076	3.83735	0.469401	1.69571	0.698234	0.387256	0.404858	0.369653	0.727571	0.545679	1.27912
													0.662951	0.152537	0.0938692	0.0352009	1.06776	1.91258	2.36433	1.3963	5.63802	0.457612	3.59636	0.357876	0.334409	0.299208	0.49868	0.774421	0.880023	0.205339
													0.440012	0.275741	0.0880023	0.375477	0.492813	1.35524	1.76005	0.891757	4.78733	0.897624	9.59812	0.193605	0.12907	0.445879	0.410678	0.410678	0.275741	1.24963
													0.533881	0.950425	0.181872	0.0645351	1.51364	0.633617	0.903491	0.786154	4.16544	0.950425	2.76327	0.340276	0.504547	0.246407	0.140804	0.222939	0.234673	1.71311
													0.598416	0.792021	0.12907	0	1.17923	0.862423	1.96539	0.75682	4.38838	0.592549	2.39953	0.445879	0.310942	0.205339	0.187738	0.0704019	1.3963	2.16486
													0.510414	0.768554	0.134937	0.234673	1.21443	1.04429	1.56057	0.709886	4.8636	1.15576	2.95101	0.51628	0.457612	0.275741	0.0410678	0.12907	0.146671	1.01496
													0.457612	0.551481	0.522147	0.0645351	1.44911	3.03315	1.2203	1.31417	3.17982	1.37284	4.10091	0.803755	0.416544	0.0176005	0.428278	0.287474	0.698152	0.469346
													0.445879	0.352009	0.24054	0.117336	1.09123	11.7806	1.31417	1.02669	4.38252	1.60164	3.34996	0.657084	0.264007	0.193605	0.0821355	0.25814	0.152537	0.475213
													0.51628	0.299208	0.62775	0.0586682	1.17336	11.0179	1.49017	1.00909	4.78733	1.2379	4.00704	0.721619	0.340276	0.228806	0.228806	0.0410678	0.398944	0.469346
													0.504576	0.833138	0.43417	0.0410702	1.00915	0.410702	1.39639	1.47853	1.76602	0.0469373	1.54307	0.35203	0.293358	0.158414	0.281624	0.0117343	0.469373	1.30838
													0.381344	0.639484	0.316808	0.0410678	1.54884	0.334409	0.944559	1.06776	2.05339	0.0528014	1.63098	0.469346	0.704019	0.645351	0.404811	0	0.293341	1.4139
													0.486946	0.833089	0.410678	0	1.54297	0.164271	1.21443	0.645351	2.20593	0.0938692	1.88912	0.445879	0.657084	0.211206	0.222939	0	0.645351	0.193605
													0.809622	1.1147	0.25814	0.176005	1.37284	0.334409	0.686418	0.375477	3.36756	0.11147	1.47257	0.416544	0.698152	0	0.38721	0.164271	0.269874	0.616016
													1.2379	0.451745	0.551481	0.217072	1.46671	1.24377	0.968026	0.73922	3.79583	0.217072	2.62834	0.569082	0.75682	0.264007	0.398944	0	0.281608	0.275741
													0.38721	0.486946	0.193605	0.921091	0.750953	0.357876	1.09123	0.921091	2.4582	0.222939	2.07686	0.346143	0.264007	0.140804	0.803755	1.1675	1.08536	1.2379
													0.88589	0.381344	0.322675	0.099736	2.09446	0.662951	1.27897	0.592549	3.75477	0.158404	2.34086	0.862423	0.821355	0.410678	0.316808	0.0645351	0.422411	0.24054
													0.709886	0.968026	0.146671	0.504547	1.44324	1.19097	0.979759	0.815488	2.64594	0.193605	3.78997	0.445879	0.463479	0.357876	0.457612	0.0821355	0.170138	0.985626
													0.363743	0.604283	0.316808	1.77178	0.833089	0.616016	1.08536	1.00323	1.88912	0.105603	1.81285	0.246407	0.305075	0.158404	0.698152	1.17336	0.680551	1.19097
													0.404811	0.375477	0.592549	0.651217	1.32004	1.67791	1.38457	0.733353	3.17395	0.51628	2.15899	0.61015	0.281608	0.0704019	0.815488	0.662951	0.38721	1.16163
													0.616053	0.756865	0.844872	0.170148	1.32598	2.38207	1.26144	1.03262	3.23281	0.533912	3.62591	0.451772	0.440038	0.0762732	0.357897	0.322694	0.398967	1.02089
													0.704019	0.850689	0.416544	0.604283	1.46671	3.64916	1.0971	0.75682	3.55529	0.604283	3.27369	0.838956	0.745087	0.269874	0.492813	0.264007	0.140804	0.86829
													0.381344	0.522147	0.293341	0.51628	1.09123	0.950425	1.87738	0.733353	3.25022	0.604283	1.71898	0.234673	0.322675	0.797888	0.633617	0.0293341	0.310942	1.2203
													0.416544	0.0821355	0.170138	0.0821355	1.44324	0.440012	2.08272	1.16163	3.93664	0.962159	3.5905	0.404811	0.316808	1.01496	0.891757	0.234673	0.205339	0.158404
													0.410678	0.316808	0.181872	1.06189	1.37284	0.774421	2.59314	0.874157	3.77823	0.586682	2.48167	0.328542	0.328542	0.780287	0.604283	0.528014	0.211206	0.510414
													0.393077	0.0821355	0.11147	0.105603	1.17336	0.786154	2.39953	0.539748	5.12174	1.49604	2.10032	0.404811	0.334409	0.193605	0.217072	0.25814	3.49663	0.158404
													0.422411	0.557348	0.222939	0.340276	0.580815	0.991493	1.08536	0.639484	4.47052	1.1147	2.19419	0.134937	0.252273	0.709886	0.404811	0.25814	0.193605	1.73658
													0.334429	0.7862	0.134945	0.281624	0.639521	1.26731	1.54893	0.927012	4.88735	1.1969	3.06266	0.176015	0.205351	0.686459	0.422436	0.0821403	0.123211	1.83642
													0.398944	0.73922	0.416544	0.293341	0.985626	1.50777	1.90085	0.750953	5.28014	1.58991	3.25022	0.287474	0.445879	0.574949	0.352009	0.146671	0.287474	1.2203
													0.510533	0.762866	0.264069	0.481192	1.21472	1.59615	1.85435	1.15604	5.83886	1.68417	2.5468	0.469456	0.410774	0.58682	0.334487	0.117364	0.469456	0.88023
													0.551481	1.03256	0.398944	0.146671	1.2731	1.63684	1.63684	1.19683	5.35054	1.63098	2.73394	0.293341	0.375477	0.668818	0.692285	0.463479	0.551481	1.45497
													0.61015	0.850689	0.504547	0.0528014	1.47257	2.21179	1.51951	1.82458	4.84013	1.1147	2.6518	0.680551	0.73922	0.269874	0.469346	0.199472	1.05603	0.727486
													0.61015	1.00323	0.381344	0.164271	1.58991	1.46671	0.985626	1.03256	4.79906	1.29657	3.33236	1.26723	0.680551	0.293341	0.381344	0.563215	0.228806	0.774421
													0.662951	1.19683	0.451745	0.0938692	1.70725	1.59578	1.3259	1.77765	4.57612	0.962159	2.4758	0.616016	0.692285	0.211206	0.428278	0	0.680551	0.844823
													0.680551	0.211206	0.211206	0	2.73394	0.862423	1.2379	0.604283	4.41185	0	1.4139	0.645351	1.01496	1.3259	0.222939	0	0.269874	0.0938692
													0.926958	1.1499	0.0821355	0	2.77501	0.264007	0.844823	0.539748	2.69874	0	1.33177	0.668818	1.1851	0.416544	0.099736	0	0.11147	0.11147
													0.592549	0.938692	0.281608	0	1.47257	0.991493	0.944559	0.991493	2.28806	0	1.47257	0.457612	0.539748	0.451745	0.363743	0	0.293341	0.510414
													0.809669	0.698193	0.187749	0.0645388	1.40225	2.72823	0.874208	0.815536	4.02488	0	1.76015	0.563248	0.486975	0.134945	0.31096	0.0234687	0.363764	0.35203
													1.1323	0.950425	0.140804	0.0176005	1.78351	1.13816	0.786154	0.592549	4.71693	0	1.99472	0.61015	0.73922	0.475213	0.176005	0	0.199472	0.117336
													0.874259	1.43167	0.11735	0	1.59596	1.09722	0.803849	0.539811	4.57079	0	1.63704	0.580884	0.522209	0.797982	0.0704101	0.0293376	0.176025	0.387256
													1.2203	0.950425	0.11147	0	2.92168	3.8017	0.768554	0.533881	5.0396	0	1.32004	1.09123	1.21443	0.88589	0.199472	0	0.152537	0.275741
													1.0795	0.897624	0.310942	0.0410678	1.38457	2.64594	0.985626	0.786154	3.02728	0	1.1675	0.750953	0.545615	0.398944	0.416544	0	0.12907	0.880023
													0.950425	0.979759	0.222939	0	1.57818	4.90466	1.00909	0.539748	3.58463	0	1.35524	0.563215	0.698152	0.164271	0	0	0.334409	0.24054
													0.569082	1.28483	0.322675	0.0117336	1.55471	4.69933	0.792021	0.709886	3.75477	0	0.985626	0.792021	0.539748	0.451745	0.305075	0.00586682	0.176005	0.657084
													0.621883	1.24963	0.170138	0.0293341	2.21179	2.72221	0.862423	0.416544	3.6609	0	1.29657	1.03256	0.815488	0.25814	0.181872	0.0352009	0.193605	0.36961
													1.06189	0.428278	0.25814	0.0117336	2.72221	2.21179	0.850689	0.592549	5.59108	0	1.73658	1.3083	1.19097	0.721619	0.158404	0	0.24054	0.0880023
													g__IMCC26256	g__MB-A2-108	g__Ohtaekwangia	g__Geitlerinema	g__uncultured_f__Gemmatimonadaceae	g__Saccharimonadales	g__Devosia	g__Allorhizobium-Neorhizobium-Pararhizobium-Rhizobium	g__Sphingomonas	g__Sphingobium	g__unclassified_f__Comamonadaceae	g__Ellin6067	g__MND1	g__Massilia	g__Pseudomonas	g__unclassified_f__Pseudomonadaceae	g__Pseudoxanthomonas	g__Luteolibacter
													0.264023	0.698193	0.363764	0.0176015	0.880075	0.528045	1.76015	0.792068	1.59587	0.281624	5.78503	0.287491	0.264023	0.170148	0.299226	0.111476	0.357897	3.03333
													0.322675	0.469346	0.310942	0.0293341	1.06776	0.774421	1.89498	0.973893	1.87152	0.199472	2.19419	0.357876	0.398944	0.252273	0.38721	0.0586682	0.551481	0.815488
													0.410678	0.410678	0.668818	0.0176005	1.40804	0.62775	1.94779	0.821355	2.00059	0.299208	2.15899	0.352009	0.428278	0.49868	0.574949	0.228806	0.833089	1.39044
													0.440063	0.727571	0.134953	1.33193	1.20284	0.2347	1.22631	0.528076	3.83735	0.469401	1.69571	0.698234	0.387256	0.404858	0.369653	0.727571	0.545679	1.27912
													0.662951	0.152537	0.0938692	0.0352009	1.06776	1.91258	2.36433	1.3963	5.63802	0.457612	3.59636	0.357876	0.334409	0.299208	0.49868	0.774421	0.880023	0.205339
													0.440012	0.275741	0.0880023	0.375477	0.492813	1.35524	1.76005	0.891757	4.78733	0.897624	9.59812	0.193605	0.12907	0.445879	0.410678	0.410678	0.275741	1.24963
													0.533881	0.950425	0.181872	0.0645351	1.51364	0.633617	0.903491	0.786154	4.16544	0.950425	2.76327	0.340276	0.504547	0.246407	0.140804	0.222939	0.234673	1.71311
													0.598416	0.792021	0.12907	0	1.17923	0.862423	1.96539	0.75682	4.38838	0.592549	2.39953	0.445879	0.310942	0.205339	0.187738	0.0704019	1.3963	2.16486
													0.510414	0.768554	0.134937	0.234673	1.21443	1.04429	1.56057	0.709886	4.8636	1.15576	2.95101	0.51628	0.457612	0.275741	0.0410678	0.12907	0.146671	1.01496
													0.457612	0.551481	0.522147	0.0645351	1.44911	3.03315	1.2203	1.31417	3.17982	1.37284	4.10091	0.803755	0.416544	0.0176005	0.428278	0.287474	0.698152	0.469346
													0.445879	0.352009	0.24054	0.117336	1.09123	11.7806	1.31417	1.02669	4.38252	1.60164	3.34996	0.657084	0.264007	0.193605	0.0821355	0.25814	0.152537	0.475213
													0.51628	0.299208	0.62775	0.0586682	1.17336	11.0179	1.49017	1.00909	4.78733	1.2379	4.00704	0.721619	0.340276	0.228806	0.228806	0.0410678	0.398944	0.469346
													0.504576	0.833138	0.43417	0.0410702	1.00915	0.410702	1.39639	1.47853	1.76602	0.0469373	1.54307	0.35203	0.293358	0.158414	0.281624	0.0117343	0.469373	1.30838
													0.381344	0.639484	0.316808	0.0410678	1.54884	0.334409	0.944559	1.06776	2.05339	0.0528014	1.63098	0.469346	0.704019	0.645351	0.404811	0	0.293341	1.4139
													0.486946	0.833089	0.410678	0	1.54297	0.164271	1.21443	0.645351	2.20593	0.0938692	1.88912	0.445879	0.657084	0.211206	0.222939	0	0.645351	0.193605
													0.809622	1.1147	0.25814	0.176005	1.37284	0.334409	0.686418	0.375477	3.36756	0.11147	1.47257	0.416544	0.698152	0	0.38721	0.164271	0.269874	0.616016
													1.2379	0.451745	0.551481	0.217072	1.46671	1.24377	0.968026	0.73922	3.79583	0.217072	2.62834	0.569082	0.75682	0.264007	0.398944	0	0.281608	0.275741
													0.38721	0.486946	0.193605	0.921091	0.750953	0.357876	1.09123	0.921091	2.4582	0.222939	2.07686	0.346143	0.264007	0.140804	0.803755	1.1675	1.08536	1.2379
													0.88589	0.381344	0.322675	0.099736	2.09446	0.662951	1.27897	0.592549	3.75477	0.158404	2.34086	0.862423	0.821355	0.410678	0.316808	0.0645351	0.422411	0.24054
													0.709886	0.968026	0.146671	0.504547	1.44324	1.19097	0.979759	0.815488	2.64594	0.193605	3.78997	0.445879	0.463479	0.357876	0.457612	0.0821355	0.170138	0.985626
													0.363743	0.604283	0.316808	1.77178	0.833089	0.616016	1.08536	1.00323	1.88912	0.105603	1.81285	0.246407	0.305075	0.158404	0.698152	1.17336	0.680551	1.19097
													0.404811	0.375477	0.592549	0.651217	1.32004	1.67791	1.38457	0.733353	3.17395	0.51628	2.15899	0.61015	0.281608	0.0704019	0.815488	0.662951	0.38721	1.16163
													0.616053	0.756865	0.844872	0.170148	1.32598	2.38207	1.26144	1.03262	3.23281	0.533912	3.62591	0.451772	0.440038	0.0762732	0.357897	0.322694	0.398967	1.02089
													0.704019	0.850689	0.416544	0.604283	1.46671	3.64916	1.0971	0.75682	3.55529	0.604283	3.27369	0.838956	0.745087	0.269874	0.492813	0.264007	0.140804	0.86829
													0.381344	0.522147	0.293341	0.51628	1.09123	0.950425	1.87738	0.733353	3.25022	0.604283	1.71898	0.234673	0.322675	0.797888	0.633617	0.0293341	0.310942	1.2203
													0.416544	0.0821355	0.170138	0.0821355	1.44324	0.440012	2.08272	1.16163	3.93664	0.962159	3.5905	0.404811	0.316808	1.01496	0.891757	0.234673	0.205339	0.158404
													0.410678	0.316808	0.181872	1.06189	1.37284	0.774421	2.59314	0.874157	3.77823	0.586682	2.48167	0.328542	0.328542	0.780287	0.604283	0.528014	0.211206	0.510414
													0.393077	0.0821355	0.11147	0.105603	1.17336	0.786154	2.39953	0.539748	5.12174	1.49604	2.10032	0.404811	0.334409	0.193605	0.217072	0.25814	3.49663	0.158404
													0.422411	0.557348	0.222939	0.340276	0.580815	0.991493	1.08536	0.639484	4.47052	1.1147	2.19419	0.134937	0.252273	0.709886	0.404811	0.25814	0.193605	1.73658
													0.334429	0.7862	0.134945	0.281624	0.639521	1.26731	1.54893	0.927012	4.88735	1.1969	3.06266	0.176015	0.205351	0.686459	0.422436	0.0821403	0.123211	1.83642
													0.398944	0.73922	0.416544	0.293341	0.985626	1.50777	1.90085	0.750953	5.28014	1.58991	3.25022	0.287474	0.445879	0.574949	0.352009	0.146671	0.287474	1.2203
													0.510533	0.762866	0.264069	0.481192	1.21472	1.59615	1.85435	1.15604	5.83886	1.68417	2.5468	0.469456	0.410774	0.58682	0.334487	0.117364	0.469456	0.88023
													0.551481	1.03256	0.398944	0.146671	1.2731	1.63684	1.63684	1.19683	5.35054	1.63098	2.73394	0.293341	0.375477	0.668818	0.692285	0.463479	0.551481	1.45497
													0.61015	0.850689	0.504547	0.0528014	1.47257	2.21179	1.51951	1.82458	4.84013	1.1147	2.6518	0.680551	0.73922	0.269874	0.469346	0.199472	1.05603	0.727486
													0.61015	1.00323	0.381344	0.164271	1.58991	1.46671	0.985626	1.03256	4.79906	1.29657	3.33236	1.26723	0.680551	0.293341	0.381344	0.563215	0.228806	0.774421
													0.662951	1.19683	0.451745	0.0938692	1.70725	1.59578	1.3259	1.77765	4.57612	0.962159	2.4758	0.616016	0.692285	0.211206	0.428278	0	0.680551	0.844823
													0.680551	0.211206	0.211206	0	2.73394	0.862423	1.2379	0.604283	4.41185	0	1.4139	0.645351	1.01496	1.3259	0.222939	0	0.269874	0.0938692
													0.926958	1.1499	0.0821355	0	2.77501	0.264007	0.844823	0.539748	2.69874	0	1.33177	0.668818	1.1851	0.416544	0.099736	0	0.11147	0.11147
													0.592549	0.938692	0.281608	0	1.47257	0.991493	0.944559	0.991493	2.28806	0	1.47257	0.457612	0.539748	0.451745	0.363743	0	0.293341	0.510414
													0.809669	0.698193	0.187749	0.0645388	1.40225	2.72823	0.874208	0.815536	4.02488	0	1.76015	0.563248	0.486975	0.134945	0.31096	0.0234687	0.363764	0.35203
													1.1323	0.950425	0.140804	0.0176005	1.78351	1.13816	0.786154	0.592549	4.71693	0	1.99472	0.61015	0.73922	0.475213	0.176005	0	0.199472	0.117336
													0.874259	1.43167	0.11735	0	1.59596	1.09722	0.803849	0.539811	4.57079	0	1.63704	0.580884	0.522209	0.797982	0.0704101	0.0293376	0.176025	0.387256
													1.2203	0.950425	0.11147	0	2.92168	3.8017	0.768554	0.533881	5.0396	0	1.32004	1.09123	1.21443	0.88589	0.199472	0	0.152537	0.275741
													1.0795	0.897624	0.310942	0.0410678	1.38457	2.64594	0.985626	0.786154	3.02728	0	1.1675	0.750953	0.545615	0.398944	0.416544	0	0.12907	0.880023
													0.950425	0.979759	0.222939	0	1.57818	4.90466	1.00909	0.539748	3.58463	0	1.35524	0.563215	0.698152	0.164271	0	0	0.334409	0.24054
													0.569082	1.28483	0.322675	0.0117336	1.55471	4.69933	0.792021	0.709886	3.75477	0	0.985626	0.792021	0.539748	0.451745	0.305075	0.00586682	0.176005	0.657084
													0.621883	1.24963	0.170138	0.0293341	2.21179	2.72221	0.862423	0.416544	3.6609	0	1.29657	1.03256	0.815488	0.25814	0.181872	0.0352009	0.193605	0.36961
													1.06189	0.428278	0.25814	0.0117336	2.72221	2.21179	0.850689	0.592549	5.59108	0	1.73658	1.3083	1.19097	0.721619	0.158404	0	0.24054	0.0880023
													g__IMCC26256	g__MB-A2-108	g__Ohtaekwangia	g__Geitlerinema	g__uncultured_f__Gemmatimonadaceae	g__Saccharimonadales	g__Devosia	g__Allorhizobium-Neorhizobium-Pararhizobium-Rhizobium	g__Sphingomonas	g__Sphingobium	g__unclassified_f__Comamonadaceae	g__Ellin6067	g__MND1	g__Massilia	g__Pseudomonas	g__unclassified_f__Pseudomonadaceae	g__Pseudoxanthomonas	g__Luteolibacter
													0.264023	0.698193	0.363764	0.0176015	0.880075	0.528045	1.76015	0.792068	1.59587	0.281624	5.78503	0.287491	0.264023	0.170148	0.299226	0.111476	0.357897	3.03333
													0.322675	0.469346	0.310942	0.0293341	1.06776	0.774421	1.89498	0.973893	1.87152	0.199472	2.19419	0.357876	0.398944	0.252273	0.38721	0.0586682	0.551481	0.815488
													0.410678	0.410678	0.668818	0.0176005	1.40804	0.62775	1.94779	0.821355	2.00059	0.299208	2.15899	0.352009	0.428278	0.49868	0.574949	0.228806	0.833089	1.39044
													0.440063	0.727571	0.134953	1.33193	1.20284	0.2347	1.22631	0.528076	3.83735	0.469401	1.69571	0.698234	0.387256	0.404858	0.369653	0.727571	0.545679	1.27912
													0.662951	0.152537	0.0938692	0.0352009	1.06776	1.91258	2.36433	1.3963	5.63802	0.457612	3.59636	0.357876	0.334409	0.299208	0.49868	0.774421	0.880023	0.205339
													0.440012	0.275741	0.0880023	0.375477	0.492813	1.35524	1.76005	0.891757	4.78733	0.897624	9.59812	0.193605	0.12907	0.445879	0.410678	0.410678	0.275741	1.24963
													0.533881	0.950425	0.181872	0.0645351	1.51364	0.633617	0.903491	0.786154	4.16544	0.950425	2.76327	0.340276	0.504547	0.246407	0.140804	0.222939	0.234673	1.71311
													0.598416	0.792021	0.12907	0	1.17923	0.862423	1.96539	0.75682	4.38838	0.592549	2.39953	0.445879	0.310942	0.205339	0.187738	0.0704019	1.3963	2.16486
													0.510414	0.768554	0.134937	0.234673	1.21443	1.04429	1.56057	0.709886	4.8636	1.15576	2.95101	0.51628	0.457612	0.275741	0.0410678	0.12907	0.146671	1.01496
													0.457612	0.551481	0.522147	0.0645351	1.44911	3.03315	1.2203	1.31417	3.17982	1.37284	4.10091	0.803755	0.416544	0.0176005	0.428278	0.287474	0.698152	0.469346
													0.445879	0.352009	0.24054	0.117336	1.09123	11.7806	1.31417	1.02669	4.38252	1.60164	3.34996	0.657084	0.264007	0.193605	0.0821355	0.25814	0.152537	0.475213
													0.51628	0.299208	0.62775	0.0586682	1.17336	11.0179	1.49017	1.00909	4.78733	1.2379	4.00704	0.721619	0.340276	0.228806	0.228806	0.0410678	0.398944	0.469346
													0.504576	0.833138	0.43417	0.0410702	1.00915	0.410702	1.39639	1.47853	1.76602	0.0469373	1.54307	0.35203	0.293358	0.158414	0.281624	0.0117343	0.469373	1.30838
													0.381344	0.639484	0.316808	0.0410678	1.54884	0.334409	0.944559	1.06776	2.05339	0.0528014	1.63098	0.469346	0.704019	0.645351	0.404811	0	0.293341	1.4139
													0.486946	0.833089	0.410678	0	1.54297	0.164271	1.21443	0.645351	2.20593	0.0938692	1.88912	0.445879	0.657084	0.211206	0.222939	0	0.645351	0.193605
													0.809622	1.1147	0.25814	0.176005	1.37284	0.334409	0.686418	0.375477	3.36756	0.11147	1.47257	0.416544	0.698152	0	0.38721	0.164271	0.269874	0.616016
													1.2379	0.451745	0.551481	0.217072	1.46671	1.24377	0.968026	0.73922	3.79583	0.217072	2.62834	0.569082	0.75682	0.264007	0.398944	0	0.281608	0.275741
													0.38721	0.486946	0.193605	0.921091	0.750953	0.357876	1.09123	0.921091	2.4582	0.222939	2.07686	0.346143	0.264007	0.140804	0.803755	1.1675	1.08536	1.2379
													0.88589	0.381344	0.322675	0.099736	2.09446	0.662951	1.27897	0.592549	3.75477	0.158404	2.34086	0.862423	0.821355	0.410678	0.316808	0.0645351	0.422411	0.24054
													0.709886	0.968026	0.146671	0.504547	1.44324	1.19097	0.979759	0.815488	2.64594	0.193605	3.78997	0.445879	0.463479	0.357876	0.457612	0.0821355	0.170138	0.985626
													0.363743	0.604283	0.316808	1.77178	0.833089	0.616016	1.08536	1.00323	1.88912	0.105603	1.81285	0.246407	0.305075	0.158404	0.698152	1.17336	0.680551	1.19097
													0.404811	0.375477	0.592549	0.651217	1.32004	1.67791	1.38457	0.733353	3.17395	0.51628	2.15899	0.61015	0.281608	0.0704019	0.815488	0.662951	0.38721	1.16163
													0.616053	0.756865	0.844872	0.170148	1.32598	2.38207	1.26144	1.03262	3.23281	0.533912	3.62591	0.451772	0.440038	0.0762732	0.357897	0.322694	0.398967	1.02089
													0.704019	0.850689	0.416544	0.604283	1.46671	3.64916	1.0971	0.75682	3.55529	0.604283	3.27369	0.838956	0.745087	0.269874	0.492813	0.264007	0.140804	0.86829
													0.381344	0.522147	0.293341	0.51628	1.09123	0.950425	1.87738	0.733353	3.25022	0.604283	1.71898	0.234673	0.322675	0.797888	0.633617	0.0293341	0.310942	1.2203
													0.416544	0.0821355	0.170138	0.0821355	1.44324	0.440012	2.08272	1.16163	3.93664	0.962159	3.5905	0.404811	0.316808	1.01496	0.891757	0.234673	0.205339	0.158404
													0.410678	0.316808	0.181872	1.06189	1.37284	0.774421	2.59314	0.874157	3.77823	0.586682	2.48167	0.328542	0.328542	0.780287	0.604283	0.528014	0.211206	0.510414
													0.393077	0.0821355	0.11147	0.105603	1.17336	0.786154	2.39953	0.539748	5.12174	1.49604	2.10032	0.404811	0.334409	0.193605	0.217072	0.25814	3.49663	0.158404
													0.422411	0.557348	0.222939	0.340276	0.580815	0.991493	1.08536	0.639484	4.47052	1.1147	2.19419	0.134937	0.252273	0.709886	0.404811	0.25814	0.193605	1.73658
													0.334429	0.7862	0.134945	0.281624	0.639521	1.26731	1.54893	0.927012	4.88735	1.1969	3.06266	0.176015	0.205351	0.686459	0.422436	0.0821403	0.123211	1.83642
													0.398944	0.73922	0.416544	0.293341	0.985626	1.50777	1.90085	0.750953	5.28014	1.58991	3.25022	0.287474	0.445879	0.574949	0.352009	0.146671	0.287474	1.2203
													0.510533	0.762866	0.264069	0.481192	1.21472	1.59615	1.85435	1.15604	5.83886	1.68417	2.5468	0.469456	0.410774	0.58682	0.334487	0.117364	0.469456	0.88023
													0.551481	1.03256	0.398944	0.146671	1.2731	1.63684	1.63684	1.19683	5.35054	1.63098	2.73394	0.293341	0.375477	0.668818	0.692285	0.463479	0.551481	1.45497
													0.61015	0.850689	0.504547	0.0528014	1.47257	2.21179	1.51951	1.82458	4.84013	1.1147	2.6518	0.680551	0.73922	0.269874	0.469346	0.199472	1.05603	0.727486
													0.61015	1.00323	0.381344	0.164271	1.58991	1.46671	0.985626	1.03256	4.79906	1.29657	3.33236	1.26723	0.680551	0.293341	0.381344	0.563215	0.228806	0.774421
													0.662951	1.19683	0.451745	0.0938692	1.70725	1.59578	1.3259	1.77765	4.57612	0.962159	2.4758	0.616016	0.692285	0.211206	0.428278	0	0.680551	0.844823
													0.680551	0.211206	0.211206	0	2.73394	0.862423	1.2379	0.604283	4.41185	0	1.4139	0.645351	1.01496	1.3259	0.222939	0	0.269874	0.0938692
													0.926958	1.1499	0.0821355	0	2.77501	0.264007	0.844823	0.539748	2.69874	0	1.33177	0.668818	1.1851	0.416544	0.099736	0	0.11147	0.11147
													0.592549	0.938692	0.281608	0	1.47257	0.991493	0.944559	0.991493	2.28806	0	1.47257	0.457612	0.539748	0.451745	0.363743	0	0.293341	0.510414
													0.809669	0.698193	0.187749	0.0645388	1.40225	2.72823	0.874208	0.815536	4.02488	0	1.76015	0.563248	0.486975	0.134945	0.31096	0.0234687	0.363764	0.35203
													1.1323	0.950425	0.140804	0.0176005	1.78351	1.13816	0.786154	0.592549	4.71693	0	1.99472	0.61015	0.73922	0.475213	0.176005	0	0.199472	0.117336
													0.874259	1.43167	0.11735	0	1.59596	1.09722	0.803849	0.539811	4.57079	0	1.63704	0.580884	0.522209	0.797982	0.0704101	0.0293376	0.176025	0.387256
													1.2203	0.950425	0.11147	0	2.92168	3.8017	0.768554	0.533881	5.0396	0	1.32004	1.09123	1.21443	0.88589	0.199472	0	0.152537	0.275741
													1.0795	0.897624	0.310942	0.0410678	1.38457	2.64594	0.985626	0.786154	3.02728	0	1.1675	0.750953	0.545615	0.398944	0.416544	0	0.12907	0.880023
													0.950425	0.979759	0.222939	0	1.57818	4.90466	1.00909	0.539748	3.58463	0	1.35524	0.563215	0.698152	0.164271	0	0	0.334409	0.24054
													0.569082	1.28483	0.322675	0.0117336	1.55471	4.69933	0.792021	0.709886	3.75477	0	0.985626	0.792021	0.539748	0.451745	0.305075	0.00586682	0.176005	0.657084
													0.621883	1.24963	0.170138	0.0293341	2.21179	2.72221	0.862423	0.416544	3.6609	0	1.29657	1.03256	0.815488	0.25814	0.181872	0.0352009	0.193605	0.36961
													1.06189	0.428278	0.25814	0.0117336	2.72221	2.21179	0.850689	0.592549	5.59108	0	1.73658	1.3083	1.19097	0.721619	0.158404	0	0.24054	0.0880023
													g__IMCC26256	g__MB-A2-108	g__Ohtaekwangia	g__Geitlerinema	g__uncultured_f__Gemmatimonadaceae	g__Saccharimonadales	g__Devosia	g__Allorhizobium-Neorhizobium-Pararhizobium-Rhizobium	g__Sphingomonas	g__Sphingobium	g__unclassified_f__Comamonadaceae	g__Ellin6067	g__MND1	g__Massilia	g__Pseudomonas	g__unclassified_f__Pseudomonadaceae	g__Pseudoxanthomonas	g__Luteolibacter
													0.264023	0.698193	0.363764	0.0176015	0.880075	0.528045	1.76015	0.792068	1.59587	0.281624	5.78503	0.287491	0.264023	0.170148	0.299226	0.111476	0.357897	3.03333
													0.322675	0.469346	0.310942	0.0293341	1.06776	0.774421	1.89498	0.973893	1.87152	0.199472	2.19419	0.357876	0.398944	0.252273	0.38721	0.0586682	0.551481	0.815488
													0.410678	0.410678	0.668818	0.0176005	1.40804	0.62775	1.94779	0.821355	2.00059	0.299208	2.15899	0.352009	0.428278	0.49868	0.574949	0.228806	0.833089	1.39044
													0.440063	0.727571	0.134953	1.33193	1.20284	0.2347	1.22631	0.528076	3.83735	0.469401	1.69571	0.698234	0.387256	0.404858	0.369653	0.727571	0.545679	1.27912
													0.662951	0.152537	0.0938692	0.0352009	1.06776	1.91258	2.36433	1.3963	5.63802	0.457612	3.59636	0.357876	0.334409	0.299208	0.49868	0.774421	0.880023	0.205339
													0.440012	0.275741	0.0880023	0.375477	0.492813	1.35524	1.76005	0.891757	4.78733	0.897624	9.59812	0.193605	0.12907	0.445879	0.410678	0.410678	0.275741	1.24963
													0.533881	0.950425	0.181872	0.0645351	1.51364	0.633617	0.903491	0.786154	4.16544	0.950425	2.76327	0.340276	0.504547	0.246407	0.140804	0.222939	0.234673	1.71311
													0.598416	0.792021	0.12907	0	1.17923	0.862423	1.96539	0.75682	4.38838	0.592549	2.39953	0.445879	0.310942	0.205339	0.187738	0.0704019	1.3963	2.16486
													0.510414	0.768554	0.134937	0.234673	1.21443	1.04429	1.56057	0.709886	4.8636	1.15576	2.95101	0.51628	0.457612	0.275741	0.0410678	0.12907	0.146671	1.01496
													0.457612	0.551481	0.522147	0.0645351	1.44911	3.03315	1.2203	1.31417	3.17982	1.37284	4.10091	0.803755	0.416544	0.0176005	0.428278	0.287474	0.698152	0.469346
													0.445879	0.352009	0.24054	0.117336	1.09123	11.7806	1.31417	1.02669	4.38252	1.60164	3.34996	0.657084	0.264007	0.193605	0.0821355	0.25814	0.152537	0.475213
													0.51628	0.299208	0.62775	0.0586682	1.17336	11.0179	1.49017	1.00909	4.78733	1.2379	4.00704	0.721619	0.340276	0.228806	0.228806	0.0410678	0.398944	0.469346
													0.504576	0.833138	0.43417	0.0410702	1.00915	0.410702	1.39639	1.47853	1.76602	0.0469373	1.54307	0.35203	0.293358	0.158414	0.281624	0.0117343	0.469373	1.30838
													0.381344	0.639484	0.316808	0.0410678	1.54884	0.334409	0.944559	1.06776	2.05339	0.0528014	1.63098	0.469346	0.704019	0.645351	0.404811	0	0.293341	1.4139
													0.486946	0.833089	0.410678	0	1.54297	0.164271	1.21443	0.645351	2.20593	0.0938692	1.88912	0.445879	0.657084	0.211206	0.222939	0	0.645351	0.193605
													0.809622	1.1147	0.25814	0.176005	1.37284	0.334409	0.686418	0.375477	3.36756	0.11147	1.47257	0.416544	0.698152	0	0.38721	0.164271	0.269874	0.616016
													1.2379	0.451745	0.551481	0.217072	1.46671	1.24377	0.968026	0.73922	3.79583	0.217072	2.62834	0.569082	0.75682	0.264007	0.398944	0	0.281608	0.275741
													0.38721	0.486946	0.193605	0.921091	0.750953	0.357876	1.09123	0.921091	2.4582	0.222939	2.07686	0.346143	0.264007	0.140804	0.803755	1.1675	1.08536	1.2379
													0.88589	0.381344	0.322675	0.099736	2.09446	0.662951	1.27897	0.592549	3.75477	0.158404	2.34086	0.862423	0.821355	0.410678	0.316808	0.0645351	0.422411	0.24054
													0.709886	0.968026	0.146671	0.504547	1.44324	1.19097	0.979759	0.815488	2.64594	0.193605	3.78997	0.445879	0.463479	0.357876	0.457612	0.0821355	0.170138	0.985626
													0.363743	0.604283	0.316808	1.77178	0.833089	0.616016	1.08536	1.00323	1.88912	0.105603	1.81285	0.246407	0.305075	0.158404	0.698152	1.17336	0.680551	1.19097
													0.404811	0.375477	0.592549	0.651217	1.32004	1.67791	1.38457	0.733353	3.17395	0.51628	2.15899	0.61015	0.281608	0.0704019	0.815488	0.662951	0.38721	1.16163
													0.616053	0.756865	0.844872	0.170148	1.32598	2.38207	1.26144	1.03262	3.23281	0.533912	3.62591	0.451772	0.440038	0.0762732	0.357897	0.322694	0.398967	1.02089
													0.704019	0.850689	0.416544	0.604283	1.46671	3.64916	1.0971	0.75682	3.55529	0.604283	3.27369	0.838956	0.745087	0.269874	0.492813	0.264007	0.140804	0.86829
													0.381344	0.522147	0.293341	0.51628	1.09123	0.950425	1.87738	0.733353	3.25022	0.604283	1.71898	0.234673	0.322675	0.797888	0.633617	0.0293341	0.310942	1.2203
													0.416544	0.0821355	0.170138	0.0821355	1.44324	0.440012	2.08272	1.16163	3.93664	0.962159	3.5905	0.404811	0.316808	1.01496	0.891757	0.234673	0.205339	0.158404
													0.410678	0.316808	0.181872	1.06189	1.37284	0.774421	2.59314	0.874157	3.77823	0.586682	2.48167	0.328542	0.328542	0.780287	0.604283	0.528014	0.211206	0.510414
													0.393077	0.0821355	0.11147	0.105603	1.17336	0.786154	2.39953	0.539748	5.12174	1.49604	2.10032	0.404811	0.334409	0.193605	0.217072	0.25814	3.49663	0.158404
													0.422411	0.557348	0.222939	0.340276	0.580815	0.991493	1.08536	0.639484	4.47052	1.1147	2.19419	0.134937	0.252273	0.709886	0.404811	0.25814	0.193605	1.73658
													0.334429	0.7862	0.134945	0.281624	0.639521	1.26731	1.54893	0.927012	4.88735	1.1969	3.06266	0.176015	0.205351	0.686459	0.422436	0.0821403	0.123211	1.83642
													0.398944	0.73922	0.416544	0.293341	0.985626	1.50777	1.90085	0.750953	5.28014	1.58991	3.25022	0.287474	0.445879	0.574949	0.352009	0.146671	0.287474	1.2203
													0.510533	0.762866	0.264069	0.481192	1.21472	1.59615	1.85435	1.15604	5.83886	1.68417	2.5468	0.469456	0.410774	0.58682	0.334487	0.117364	0.469456	0.88023
													0.551481	1.03256	0.398944	0.146671	1.2731	1.63684	1.63684	1.19683	5.35054	1.63098	2.73394	0.293341	0.375477	0.668818	0.692285	0.463479	0.551481	1.45497
													0.61015	0.850689	0.504547	0.0528014	1.47257	2.21179	1.51951	1.82458	4.84013	1.1147	2.6518	0.680551	0.73922	0.269874	0.469346	0.199472	1.05603	0.727486
													0.61015	1.00323	0.381344	0.164271	1.58991	1.46671	0.985626	1.03256	4.79906	1.29657	3.33236	1.26723	0.680551	0.293341	0.381344	0.563215	0.228806	0.774421
													0.662951	1.19683	0.451745	0.0938692	1.70725	1.59578	1.3259	1.77765	4.57612	0.962159	2.4758	0.616016	0.692285	0.211206	0.428278	0	0.680551	0.844823
													0.680551	0.211206	0.211206	0	2.73394	0.862423	1.2379	0.604283	4.41185	0	1.4139	0.645351	1.01496	1.3259	0.222939	0	0.269874	0.0938692
													0.926958	1.1499	0.0821355	0	2.77501	0.264007	0.844823	0.539748	2.69874	0	1.33177	0.668818	1.1851	0.416544	0.099736	0	0.11147	0.11147
													0.592549	0.938692	0.281608	0	1.47257	0.991493	0.944559	0.991493	2.28806	0	1.47257	0.457612	0.539748	0.451745	0.363743	0	0.293341	0.510414
													0.809669	0.698193	0.187749	0.0645388	1.40225	2.72823	0.874208	0.815536	4.02488	0	1.76015	0.563248	0.486975	0.134945	0.31096	0.0234687	0.363764	0.35203
													1.1323	0.950425	0.140804	0.0176005	1.78351	1.13816	0.786154	0.592549	4.71693	0	1.99472	0.61015	0.73922	0.475213	0.176005	0	0.199472	0.117336
													0.874259	1.43167	0.11735	0	1.59596	1.09722	0.803849	0.539811	4.57079	0	1.63704	0.580884	0.522209	0.797982	0.0704101	0.0293376	0.176025	0.387256
													1.2203	0.950425	0.11147	0	2.92168	3.8017	0.768554	0.533881	5.0396	0	1.32004	1.09123	1.21443	0.88589	0.199472	0	0.152537	0.275741
													1.0795	0.897624	0.310942	0.0410678	1.38457	2.64594	0.985626	0.786154	3.02728	0	1.1675	0.750953	0.545615	0.398944	0.416544	0	0.12907	0.880023
													0.950425	0.979759	0.222939	0	1.57818	4.90466	1.00909	0.539748	3.58463	0	1.35524	0.563215	0.698152	0.164271	0	0	0.334409	0.24054
													0.569082	1.28483	0.322675	0.0117336	1.55471	4.69933	0.792021	0.709886	3.75477	0	0.985626	0.792021	0.539748	0.451745	0.305075	0.00586682	0.176005	0.657084
													0.621883	1.24963	0.170138	0.0293341	2.21179	2.72221	0.862423	0.416544	3.6609	0	1.29657	1.03256	0.815488	0.25814	0.181872	0.0352009	0.193605	0.36961
													1.06189	0.428278	0.25814	0.0117336	2.72221	2.21179	0.850689	0.592549	5.59108	0	1.73658	1.3083	1.19097	0.721619	0.158404	0	0.24054	0.0880023
													g__IMCC26256	g__MB-A2-108	g__Ohtaekwangia	g__Geitlerinema	g__uncultured_f__Gemmatimonadaceae	g__Saccharimonadales	g__Devosia	g__Allorhizobium-Neorhizobium-Pararhizobium-Rhizobium	g__Sphingomonas	g__Sphingobium	g__unclassified_f__Comamonadaceae	g__Ellin6067	g__MND1	g__Massilia	g__Pseudomonas	g__unclassified_f__Pseudomonadaceae	g__Pseudoxanthomonas	g__Luteolibacter
													0.264023	0.698193	0.363764	0.0176015	0.880075	0.528045	1.76015	0.792068	1.59587	0.281624	5.78503	0.287491	0.264023	0.170148	0.299226	0.111476	0.357897	3.03333
													0.322675	0.469346	0.310942	0.0293341	1.06776	0.774421	1.89498	0.973893	1.87152	0.199472	2.19419	0.357876	0.398944	0.252273	0.38721	0.0586682	0.551481	0.815488
													0.410678	0.410678	0.668818	0.0176005	1.40804	0.62775	1.94779	0.821355	2.00059	0.299208	2.15899	0.352009	0.428278	0.49868	0.574949	0.228806	0.833089	1.39044
													0.440063	0.727571	0.134953	1.33193	1.20284	0.2347	1.22631	0.528076	3.83735	0.469401	1.69571	0.698234	0.387256	0.404858	0.369653	0.727571	0.545679	1.27912
													0.662951	0.152537	0.0938692	0.0352009	1.06776	1.91258	2.36433	1.3963	5.63802	0.457612	3.59636	0.357876	0.334409	0.299208	0.49868	0.774421	0.880023	0.205339
													0.440012	0.275741	0.0880023	0.375477	0.492813	1.35524	1.76005	0.891757	4.78733	0.897624	9.59812	0.193605	0.12907	0.445879	0.410678	0.410678	0.275741	1.24963
													0.533881	0.950425	0.181872	0.0645351	1.51364	0.633617	0.903491	0.786154	4.16544	0.950425	2.76327	0.340276	0.504547	0.246407	0.140804	0.222939	0.234673	1.71311
													0.598416	0.792021	0.12907	0	1.17923	0.862423	1.96539	0.75682	4.38838	0.592549	2.39953	0.445879	0.310942	0.205339	0.187738	0.0704019	1.3963	2.16486
													0.510414	0.768554	0.134937	0.234673	1.21443	1.04429	1.56057	0.709886	4.8636	1.15576	2.95101	0.51628	0.457612	0.275741	0.0410678	0.12907	0.146671	1.01496
													0.457612	0.551481	0.522147	0.0645351	1.44911	3.03315	1.2203	1.31417	3.17982	1.37284	4.10091	0.803755	0.416544	0.0176005	0.428278	0.287474	0.698152	0.469346
													0.445879	0.352009	0.24054	0.117336	1.09123	11.7806	1.31417	1.02669	4.38252	1.60164	3.34996	0.657084	0.264007	0.193605	0.0821355	0.25814	0.152537	0.475213
													0.51628	0.299208	0.62775	0.0586682	1.17336	11.0179	1.49017	1.00909	4.78733	1.2379	4.00704	0.721619	0.340276	0.228806	0.228806	0.0410678	0.398944	0.469346
													0.504576	0.833138	0.43417	0.0410702	1.00915	0.410702	1.39639	1.47853	1.76602	0.0469373	1.54307	0.35203	0.293358	0.158414	0.281624	0.0117343	0.469373	1.30838
													0.381344	0.639484	0.316808	0.0410678	1.54884	0.334409	0.944559	1.06776	2.05339	0.0528014	1.63098	0.469346	0.704019	0.645351	0.404811	0	0.293341	1.4139
													0.486946	0.833089	0.410678	0	1.54297	0.164271	1.21443	0.645351	2.20593	0.0938692	1.88912	0.445879	0.657084	0.211206	0.222939	0	0.645351	0.193605
													0.809622	1.1147	0.25814	0.176005	1.37284	0.334409	0.686418	0.375477	3.36756	0.11147	1.47257	0.416544	0.698152	0	0.38721	0.164271	0.269874	0.616016
													1.2379	0.451745	0.551481	0.217072	1.46671	1.24377	0.968026	0.73922	3.79583	0.217072	2.62834	0.569082	0.75682	0.264007	0.398944	0	0.281608	0.275741
													0.38721	0.486946	0.193605	0.921091	0.750953	0.357876	1.09123	0.921091	2.4582	0.222939	2.07686	0.346143	0.264007	0.140804	0.803755	1.1675	1.08536	1.2379
													0.88589	0.381344	0.322675	0.099736	2.09446	0.662951	1.27897	0.592549	3.75477	0.158404	2.34086	0.862423	0.821355	0.410678	0.316808	0.0645351	0.422411	0.24054
													0.709886	0.968026	0.146671	0.504547	1.44324	1.19097	0.979759	0.815488	2.64594	0.193605	3.78997	0.445879	0.463479	0.357876	0.457612	0.0821355	0.170138	0.985626
													0.363743	0.604283	0.316808	1.77178	0.833089	0.616016	1.08536	1.00323	1.88912	0.105603	1.81285	0.246407	0.305075	0.158404	0.698152	1.17336	0.680551	1.19097
													0.404811	0.375477	0.592549	0.651217	1.32004	1.67791	1.38457	0.733353	3.17395	0.51628	2.15899	0.61015	0.281608	0.0704019	0.815488	0.662951	0.38721	1.16163
													0.616053	0.756865	0.844872	0.170148	1.32598	2.38207	1.26144	1.03262	3.23281	0.533912	3.62591	0.451772	0.440038	0.0762732	0.357897	0.322694	0.398967	1.02089
													0.704019	0.850689	0.416544	0.604283	1.46671	3.64916	1.0971	0.75682	3.55529	0.604283	3.27369	0.838956	0.745087	0.269874	0.492813	0.264007	0.140804	0.86829
													0.381344	0.522147	0.293341	0.51628	1.09123	0.950425	1.87738	0.733353	3.25022	0.604283	1.71898	0.234673	0.322675	0.797888	0.633617	0.0293341	0.310942	1.2203
													0.416544	0.0821355	0.170138	0.0821355	1.44324	0.440012	2.08272	1.16163	3.93664	0.962159	3.5905	0.404811	0.316808	1.01496	0.891757	0.234673	0.205339	0.158404
													0.410678	0.316808	0.181872	1.06189	1.37284	0.774421	2.59314	0.874157	3.77823	0.586682	2.48167	0.328542	0.328542	0.780287	0.604283	0.528014	0.211206	0.510414
													0.393077	0.0821355	0.11147	0.105603	1.17336	0.786154	2.39953	0.539748	5.12174	1.49604	2.10032	0.404811	0.334409	0.193605	0.217072	0.25814	3.49663	0.158404
													0.422411	0.557348	0.222939	0.340276	0.580815	0.991493	1.08536	0.639484	4.47052	1.1147	2.19419	0.134937	0.252273	0.709886	0.404811	0.25814	0.193605	1.73658
													0.334429	0.7862	0.134945	0.281624	0.639521	1.26731	1.54893	0.927012	4.88735	1.1969	3.06266	0.176015	0.205351	0.686459	0.422436	0.0821403	0.123211	1.83642
													0.398944	0.73922	0.416544	0.293341	0.985626	1.50777	1.90085	0.750953	5.28014	1.58991	3.25022	0.287474	0.445879	0.574949	0.352009	0.146671	0.287474	1.2203
													0.510533	0.762866	0.264069	0.481192	1.21472	1.59615	1.85435	1.15604	5.83886	1.68417	2.5468	0.469456	0.410774	0.58682	0.334487	0.117364	0.469456	0.88023
													0.551481	1.03256	0.398944	0.146671	1.2731	1.63684	1.63684	1.19683	5.35054	1.63098	2.73394	0.293341	0.375477	0.668818	0.692285	0.463479	0.551481	1.45497
													0.61015	0.850689	0.504547	0.0528014	1.47257	2.21179	1.51951	1.82458	4.84013	1.1147	2.6518	0.680551	0.73922	0.269874	0.469346	0.199472	1.05603	0.727486
													0.61015	1.00323	0.381344	0.164271	1.58991	1.46671	0.985626	1.03256	4.79906	1.29657	3.33236	1.26723	0.680551	0.293341	0.381344	0.563215	0.228806	0.774421
													0.662951	1.19683	0.451745	0.0938692	1.70725	1.59578	1.3259	1.77765	4.57612	0.962159	2.4758	0.616016	0.692285	0.211206	0.428278	0	0.680551	0.844823
													0.680551	0.211206	0.211206	0	2.73394	0.862423	1.2379	0.604283	4.41185	0	1.4139	0.645351	1.01496	1.3259	0.222939	0	0.269874	0.0938692
													0.926958	1.1499	0.0821355	0	2.77501	0.264007	0.844823	0.539748	2.69874	0	1.33177	0.668818	1.1851	0.416544	0.099736	0	0.11147	0.11147
													0.592549	0.938692	0.281608	0	1.47257	0.991493	0.944559	0.991493	2.28806	0	1.47257	0.457612	0.539748	0.451745	0.363743	0	0.293341	0.510414
													0.809669	0.698193	0.187749	0.0645388	1.40225	2.72823	0.874208	0.815536	4.02488	0	1.76015	0.563248	0.486975	0.134945	0.31096	0.0234687	0.363764	0.35203
													1.1323	0.950425	0.140804	0.0176005	1.78351	1.13816	0.786154	0.592549	4.71693	0	1.99472	0.61015	0.73922	0.475213	0.176005	0	0.199472	0.117336
													0.874259	1.43167	0.11735	0	1.59596	1.09722	0.803849	0.539811	4.57079	0	1.63704	0.580884	0.522209	0.797982	0.0704101	0.0293376	0.176025	0.387256
													1.2203	0.950425	0.11147	0	2.92168	3.8017	0.768554	0.533881	5.0396	0	1.32004	1.09123	1.21443	0.88589	0.199472	0	0.152537	0.275741
													1.0795	0.897624	0.310942	0.0410678	1.38457	2.64594	0.985626	0.786154	3.02728	0	1.1675	0.750953	0.545615	0.398944	0.416544	0	0.12907	0.880023
													0.950425	0.979759	0.222939	0	1.57818	4.90466	1.00909	0.539748	3.58463	0	1.35524	0.563215	0.698152	0.164271	0	0	0.334409	0.24054
													0.569082	1.28483	0.322675	0.0117336	1.55471	4.69933	0.792021	0.709886	3.75477	0	0.985626	0.792021	0.539748	0.451745	0.305075	0.00586682	0.176005	0.657084
													0.621883	1.24963	0.170138	0.0293341	2.21179	2.72221	0.862423	0.416544	3.6609	0	1.29657	1.03256	0.815488	0.25814	0.181872	0.0352009	0.193605	0.36961
													1.06189	0.428278	0.25814	0.0117336	2.72221	2.21179	0.850689	0.592549	5.59108	0	1.73658	1.3083	1.19097	0.721619	0.158404	0	0.24054	0.0880023
													g__IMCC26256	g__MB-A2-108	g__Ohtaekwangia	g__Geitlerinema	g__uncultured_f__Gemmatimonadaceae	g__Saccharimonadales	g__Devosia	g__Allorhizobium-Neorhizobium-Pararhizobium-Rhizobium	g__Sphingomonas	g__Sphingobium	g__unclassified_f__Comamonadaceae	g__Ellin6067	g__MND1	g__Massilia	g__Pseudomonas	g__unclassified_f__Pseudomonadaceae	g__Pseudoxanthomonas	g__Luteolibacter
													0.264023	0.698193	0.363764	0.0176015	0.880075	0.528045	1.76015	0.792068	1.59587	0.281624	5.78503	0.287491	0.264023	0.170148	0.299226	0.111476	0.357897	3.03333
													0.322675	0.469346	0.310942	0.0293341	1.06776	0.774421	1.89498	0.973893	1.87152	0.199472	2.19419	0.357876	0.398944	0.252273	0.38721	0.0586682	0.551481	0.815488
													0.410678	0.410678	0.668818	0.0176005	1.40804	0.62775	1.94779	0.821355	2.00059	0.299208	2.15899	0.352009	0.428278	0.49868	0.574949	0.228806	0.833089	1.39044
													0.440063	0.727571	0.134953	1.33193	1.20284	0.2347	1.22631	0.528076	3.83735	0.469401	1.69571	0.698234	0.387256	0.404858	0.369653	0.727571	0.545679	1.27912
													0.662951	0.152537	0.0938692	0.0352009	1.06776	1.91258	2.36433	1.3963	5.63802	0.457612	3.59636	0.357876	0.334409	0.299208	0.49868	0.774421	0.880023	0.205339
													0.440012	0.275741	0.0880023	0.375477	0.492813	1.35524	1.76005	0.891757	4.78733	0.897624	9.59812	0.193605	0.12907	0.445879	0.410678	0.410678	0.275741	1.24963
													0.533881	0.950425	0.181872	0.0645351	1.51364	0.633617	0.903491	0.786154	4.16544	0.950425	2.76327	0.340276	0.504547	0.246407	0.140804	0.222939	0.234673	1.71311
													0.598416	0.792021	0.12907	0	1.17923	0.862423	1.96539	0.75682	4.38838	0.592549	2.39953	0.445879	0.310942	0.205339	0.187738	0.0704019	1.3963	2.16486
													0.510414	0.768554	0.134937	0.234673	1.21443	1.04429	1.56057	0.709886	4.8636	1.15576	2.95101	0.51628	0.457612	0.275741	0.0410678	0.12907	0.146671	1.01496
													0.457612	0.551481	0.522147	0.0645351	1.44911	3.03315	1.2203	1.31417	3.17982	1.37284	4.10091	0.803755	0.416544	0.0176005	0.428278	0.287474	0.698152	0.469346
													0.445879	0.352009	0.24054	0.117336	1.09123	11.7806	1.31417	1.02669	4.38252	1.60164	3.34996	0.657084	0.264007	0.193605	0.0821355	0.25814	0.152537	0.475213
													0.51628	0.299208	0.62775	0.0586682	1.17336	11.0179	1.49017	1.00909	4.78733	1.2379	4.00704	0.721619	0.340276	0.228806	0.228806	0.0410678	0.398944	0.469346
													0.504576	0.833138	0.43417	0.0410702	1.00915	0.410702	1.39639	1.47853	1.76602	0.0469373	1.54307	0.35203	0.293358	0.158414	0.281624	0.0117343	0.469373	1.30838
													0.381344	0.639484	0.316808	0.0410678	1.54884	0.334409	0.944559	1.06776	2.05339	0.0528014	1.63098	0.469346	0.704019	0.645351	0.404811	0	0.293341	1.4139
													0.486946	0.833089	0.410678	0	1.54297	0.164271	1.21443	0.645351	2.20593	0.0938692	1.88912	0.445879	0.657084	0.211206	0.222939	0	0.645351	0.193605
													0.809622	1.1147	0.25814	0.176005	1.37284	0.334409	0.686418	0.375477	3.36756	0.11147	1.47257	0.416544	0.698152	0	0.38721	0.164271	0.269874	0.616016
													1.2379	0.451745	0.551481	0.217072	1.46671	1.24377	0.968026	0.73922	3.79583	0.217072	2.62834	0.569082	0.75682	0.264007	0.398944	0	0.281608	0.275741
													0.38721	0.486946	0.193605	0.921091	0.750953	0.357876	1.09123	0.921091	2.4582	0.222939	2.07686	0.346143	0.264007	0.140804	0.803755	1.1675	1.08536	1.2379
													0.88589	0.381344	0.322675	0.099736	2.09446	0.662951	1.27897	0.592549	3.75477	0.158404	2.34086	0.862423	0.821355	0.410678	0.316808	0.0645351	0.422411	0.24054
													0.709886	0.968026	0.146671	0.504547	1.44324	1.19097	0.979759	0.815488	2.64594	0.193605	3.78997	0.445879	0.463479	0.357876	0.457612	0.0821355	0.170138	0.985626
													0.363743	0.604283	0.316808	1.77178	0.833089	0.616016	1.08536	1.00323	1.88912	0.105603	1.81285	0.246407	0.305075	0.158404	0.698152	1.17336	0.680551	1.19097
													0.404811	0.375477	0.592549	0.651217	1.32004	1.67791	1.38457	0.733353	3.17395	0.51628	2.15899	0.61015	0.281608	0.0704019	0.815488	0.662951	0.38721	1.16163
													0.616053	0.756865	0.844872	0.170148	1.32598	2.38207	1.26144	1.03262	3.23281	0.533912	3.62591	0.451772	0.440038	0.0762732	0.357897	0.322694	0.398967	1.02089
													0.704019	0.850689	0.416544	0.604283	1.46671	3.64916	1.0971	0.75682	3.55529	0.604283	3.27369	0.838956	0.745087	0.269874	0.492813	0.264007	0.140804	0.86829
													0.381344	0.522147	0.293341	0.51628	1.09123	0.950425	1.87738	0.733353	3.25022	0.604283	1.71898	0.234673	0.322675	0.797888	0.633617	0.0293341	0.310942	1.2203
													0.416544	0.0821355	0.170138	0.0821355	1.44324	0.440012	2.08272	1.16163	3.93664	0.962159	3.5905	0.404811	0.316808	1.01496	0.891757	0.234673	0.205339	0.158404
													0.410678	0.316808	0.181872	1.06189	1.37284	0.774421	2.59314	0.874157	3.77823	0.586682	2.48167	0.328542	0.328542	0.780287	0.604283	0.528014	0.211206	0.510414
													0.393077	0.0821355	0.11147	0.105603	1.17336	0.786154	2.39953	0.539748	5.12174	1.49604	2.10032	0.404811	0.334409	0.193605	0.217072	0.25814	3.49663	0.158404
													0.422411	0.557348	0.222939	0.340276	0.580815	0.991493	1.08536	0.639484	4.47052	1.1147	2.19419	0.134937	0.252273	0.709886	0.404811	0.25814	0.193605	1.73658
													0.334429	0.7862	0.134945	0.281624	0.639521	1.26731	1.54893	0.927012	4.88735	1.1969	3.06266	0.176015	0.205351	0.686459	0.422436	0.0821403	0.123211	1.83642
													0.398944	0.73922	0.416544	0.293341	0.985626	1.50777	1.90085	0.750953	5.28014	1.58991	3.25022	0.287474	0.445879	0.574949	0.352009	0.146671	0.287474	1.2203
													0.510533	0.762866	0.264069	0.481192	1.21472	1.59615	1.85435	1.15604	5.83886	1.68417	2.5468	0.469456	0.410774	0.58682	0.334487	0.117364	0.469456	0.88023
													0.551481	1.03256	0.398944	0.146671	1.2731	1.63684	1.63684	1.19683	5.35054	1.63098	2.73394	0.293341	0.375477	0.668818	0.692285	0.463479	0.551481	1.45497
													0.61015	0.850689	0.504547	0.0528014	1.47257	2.21179	1.51951	1.82458	4.84013	1.1147	2.6518	0.680551	0.73922	0.269874	0.469346	0.199472	1.05603	0.727486
													0.61015	1.00323	0.381344	0.164271	1.58991	1.46671	0.985626	1.03256	4.79906	1.29657	3.33236	1.26723	0.680551	0.293341	0.381344	0.563215	0.228806	0.774421
													0.662951	1.19683	0.451745	0.0938692	1.70725	1.59578	1.3259	1.77765	4.57612	0.962159	2.4758	0.616016	0.692285	0.211206	0.428278	0	0.680551	0.844823
													0.680551	0.211206	0.211206	0	2.73394	0.862423	1.2379	0.604283	4.41185	0	1.4139	0.645351	1.01496	1.3259	0.222939	0	0.269874	0.0938692
													0.926958	1.1499	0.0821355	0	2.77501	0.264007	0.844823	0.539748	2.69874	0	1.33177	0.668818	1.1851	0.416544	0.099736	0	0.11147	0.11147
													0.592549	0.938692	0.281608	0	1.47257	0.991493	0.944559	0.991493	2.28806	0	1.47257	0.457612	0.539748	0.451745	0.363743	0	0.293341	0.510414
													0.809669	0.698193	0.187749	0.0645388	1.40225	2.72823	0.874208	0.815536	4.02488	0	1.76015	0.563248	0.486975	0.134945	0.31096	0.0234687	0.363764	0.35203
													1.1323	0.950425	0.140804	0.0176005	1.78351	1.13816	0.786154	0.592549	4.71693	0	1.99472	0.61015	0.73922	0.475213	0.176005	0	0.199472	0.117336
													0.874259	1.43167	0.11735	0	1.59596	1.09722	0.803849	0.539811	4.57079	0	1.63704	0.580884	0.522209	0.797982	0.0704101	0.0293376	0.176025	0.387256
													1.2203	0.950425	0.11147	0	2.92168	3.8017	0.768554	0.533881	5.0396	0	1.32004	1.09123	1.21443	0.88589	0.199472	0	0.152537	0.275741
													1.0795	0.897624	0.310942	0.0410678	1.38457	2.64594	0.985626	0.786154	3.02728	0	1.1675	0.750953	0.545615	0.398944	0.416544	0	0.12907	0.880023
													0.950425	0.979759	0.222939	0	1.57818	4.90466	1.00909	0.539748	3.58463	0	1.35524	0.563215	0.698152	0.164271	0	0	0.334409	0.24054
													0.569082	1.28483	0.322675	0.0117336	1.55471	4.69933	0.792021	0.709886	3.75477	0	0.985626	0.792021	0.539748	0.451745	0.305075	0.00586682	0.176005	0.657084
													0.621883	1.24963	0.170138	0.0293341	2.21179	2.72221	0.862423	0.416544	3.6609	0	1.29657	1.03256	0.815488	0.25814	0.181872	0.0352009	0.193605	0.36961
													1.06189	0.428278	0.25814	0.0117336	2.72221	2.21179	0.850689	0.592549	5.59108	0	1.73658	1.3083	1.19097	0.721619	0.158404	0	0.24054	0.0880023
													g__IMCC26256	g__MB-A2-108	g__Ohtaekwangia	g__Geitlerinema	g__uncultured_f__Gemmatimonadaceae	g__Saccharimonadales	g__Devosia	g__Allorhizobium-Neorhizobium-Pararhizobium-Rhizobium	g__Sphingomonas	g__Sphingobium	g__unclassified_f__Comamonadaceae	g__Ellin6067	g__MND1	g__Massilia	g__Pseudomonas	g__unclassified_f__Pseudomonadaceae	g__Pseudoxanthomonas	g__Luteolibacter
													0.264023	0.698193	0.363764	0.0176015	0.880075	0.528045	1.76015	0.792068	1.59587	0.281624	5.78503	0.287491	0.264023	0.170148	0.299226	0.111476	0.357897	3.03333
													0.322675	0.469346	0.310942	0.0293341	1.06776	0.774421	1.89498	0.973893	1.87152	0.199472	2.19419	0.357876	0.398944	0.252273	0.38721	0.0586682	0.551481	0.815488
													0.410678	0.410678	0.668818	0.0176005	1.40804	0.62775	1.94779	0.821355	2.00059	0.299208	2.15899	0.352009	0.428278	0.49868	0.574949	0.228806	0.833089	1.39044
													0.440063	0.727571	0.134953	1.33193	1.20284	0.2347	1.22631	0.528076	3.83735	0.469401	1.69571	0.698234	0.387256	0.404858	0.369653	0.727571	0.545679	1.27912
													0.662951	0.152537	0.0938692	0.0352009	1.06776	1.91258	2.36433	1.3963	5.63802	0.457612	3.59636	0.357876	0.334409	0.299208	0.49868	0.774421	0.880023	0.205339
													0.440012	0.275741	0.0880023	0.375477	0.492813	1.35524	1.76005	0.891757	4.78733	0.897624	9.59812	0.193605	0.12907	0.445879	0.410678	0.410678	0.275741	1.24963
													0.533881	0.950425	0.181872	0.0645351	1.51364	0.633617	0.903491	0.786154	4.16544	0.950425	2.76327	0.340276	0.504547	0.246407	0.140804	0.222939	0.234673	1.71311
													0.598416	0.792021	0.12907	0	1.17923	0.862423	1.96539	0.75682	4.38838	0.592549	2.39953	0.445879	0.310942	0.205339	0.187738	0.0704019	1.3963	2.16486
													0.510414	0.768554	0.134937	0.234673	1.21443	1.04429	1.56057	0.709886	4.8636	1.15576	2.95101	0.51628	0.457612	0.275741	0.0410678	0.12907	0.146671	1.01496
													0.457612	0.551481	0.522147	0.0645351	1.44911	3.03315	1.2203	1.31417	3.17982	1.37284	4.10091	0.803755	0.416544	0.0176005	0.428278	0.287474	0.698152	0.469346
													0.445879	0.352009	0.24054	0.117336	1.09123	11.7806	1.31417	1.02669	4.38252	1.60164	3.34996	0.657084	0.264007	0.193605	0.0821355	0.25814	0.152537	0.475213
													0.51628	0.299208	0.62775	0.0586682	1.17336	11.0179	1.49017	1.00909	4.78733	1.2379	4.00704	0.721619	0.340276	0.228806	0.228806	0.0410678	0.398944	0.469346
													0.504576	0.833138	0.43417	0.0410702	1.00915	0.410702	1.39639	1.47853	1.76602	0.0469373	1.54307	0.35203	0.293358	0.158414	0.281624	0.0117343	0.469373	1.30838
													0.381344	0.639484	0.316808	0.0410678	1.54884	0.334409	0.944559	1.06776	2.05339	0.0528014	1.63098	0.469346	0.704019	0.645351	0.404811	0	0.293341	1.4139
													0.486946	0.833089	0.410678	0	1.54297	0.164271	1.21443	0.645351	2.20593	0.0938692	1.88912	0.445879	0.657084	0.211206	0.222939	0	0.645351	0.193605
													0.809622	1.1147	0.25814	0.176005	1.37284	0.334409	0.686418	0.375477	3.36756	0.11147	1.47257	0.416544	0.698152	0	0.38721	0.164271	0.269874	0.616016
													1.2379	0.451745	0.551481	0.217072	1.46671	1.24377	0.968026	0.73922	3.79583	0.217072	2.62834	0.569082	0.75682	0.264007	0.398944	0	0.281608	0.275741
													0.38721	0.486946	0.193605	0.921091	0.750953	0.357876	1.09123	0.921091	2.4582	0.222939	2.07686	0.346143	0.264007	0.140804	0.803755	1.1675	1.08536	1.2379
													0.88589	0.381344	0.322675	0.099736	2.09446	0.662951	1.27897	0.592549	3.75477	0.158404	2.34086	0.862423	0.821355	0.410678	0.316808	0.0645351	0.422411	0.24054
													0.709886	0.968026	0.146671	0.504547	1.44324	1.19097	0.979759	0.815488	2.64594	0.193605	3.78997	0.445879	0.463479	0.357876	0.457612	0.0821355	0.170138	0.985626
													0.363743	0.604283	0.316808	1.77178	0.833089	0.616016	1.08536	1.00323	1.88912	0.105603	1.81285	0.246407	0.305075	0.158404	0.698152	1.17336	0.680551	1.19097
													0.404811	0.375477	0.592549	0.651217	1.32004	1.67791	1.38457	0.733353	3.17395	0.51628	2.15899	0.61015	0.281608	0.0704019	0.815488	0.662951	0.38721	1.16163
													0.616053	0.756865	0.844872	0.170148	1.32598	2.38207	1.26144	1.03262	3.23281	0.533912	3.62591	0.451772	0.440038	0.0762732	0.357897	0.322694	0.398967	1.02089
													0.704019	0.850689	0.416544	0.604283	1.46671	3.64916	1.0971	0.75682	3.55529	0.604283	3.27369	0.838956	0.745087	0.269874	0.492813	0.264007	0.140804	0.86829
													0.381344	0.522147	0.293341	0.51628	1.09123	0.950425	1.87738	0.733353	3.25022	0.604283	1.71898	0.234673	0.322675	0.797888	0.633617	0.0293341	0.310942	1.2203
													0.416544	0.0821355	0.170138	0.0821355	1.44324	0.440012	2.08272	1.16163	3.93664	0.962159	3.5905	0.404811	0.316808	1.01496	0.891757	0.234673	0.205339	0.158404
													0.410678	0.316808	0.181872	1.06189	1.37284	0.774421	2.59314	0.874157	3.77823	0.586682	2.48167	0.328542	0.328542	0.780287	0.604283	0.528014	0.211206	0.510414
													0.393077	0.0821355	0.11147	0.105603	1.17336	0.786154	2.39953	0.539748	5.12174	1.49604	2.10032	0.404811	0.334409	0.193605	0.217072	0.25814	3.49663	0.158404
													0.422411	0.557348	0.222939	0.340276	0.580815	0.991493	1.08536	0.639484	4.47052	1.1147	2.19419	0.134937	0.252273	0.709886	0.404811	0.25814	0.193605	1.73658
													0.334429	0.7862	0.134945	0.281624	0.639521	1.26731	1.54893	0.927012	4.88735	1.1969	3.06266	0.176015	0.205351	0.686459	0.422436	0.0821403	0.123211	1.83642
													0.398944	0.73922	0.416544	0.293341	0.985626	1.50777	1.90085	0.750953	5.28014	1.58991	3.25022	0.287474	0.445879	0.574949	0.352009	0.146671	0.287474	1.2203
													0.510533	0.762866	0.264069	0.481192	1.21472	1.59615	1.85435	1.15604	5.83886	1.68417	2.5468	0.469456	0.410774	0.58682	0.334487	0.117364	0.469456	0.88023
													0.551481	1.03256	0.398944	0.146671	1.2731	1.63684	1.63684	1.19683	5.35054	1.63098	2.73394	0.293341	0.375477	0.668818	0.692285	0.463479	0.551481	1.45497
													0.61015	0.850689	0.504547	0.0528014	1.47257	2.21179	1.51951	1.82458	4.84013	1.1147	2.6518	0.680551	0.73922	0.269874	0.469346	0.199472	1.05603	0.727486
													0.61015	1.00323	0.381344	0.164271	1.58991	1.46671	0.985626	1.03256	4.79906	1.29657	3.33236	1.26723	0.680551	0.293341	0.381344	0.563215	0.228806	0.774421
													0.662951	1.19683	0.451745	0.0938692	1.70725	1.59578	1.3259	1.77765	4.57612	0.962159	2.4758	0.616016	0.692285	0.211206	0.428278	0	0.680551	0.844823
													0.680551	0.211206	0.211206	0	2.73394	0.862423	1.2379	0.604283	4.41185	0	1.4139	0.645351	1.01496	1.3259	0.222939	0	0.269874	0.0938692
													0.926958	1.1499	0.0821355	0	2.77501	0.264007	0.844823	0.539748	2.69874	0	1.33177	0.668818	1.1851	0.416544	0.099736	0	0.11147	0.11147
													0.592549	0.938692	0.281608	0	1.47257	0.991493	0.944559	0.991493	2.28806	0	1.47257	0.457612	0.539748	0.451745	0.363743	0	0.293341	0.510414
													0.809669	0.698193	0.187749	0.0645388	1.40225	2.72823	0.874208	0.815536	4.02488	0	1.76015	0.563248	0.486975	0.134945	0.31096	0.0234687	0.363764	0.35203
													1.1323	0.950425	0.140804	0.0176005	1.78351	1.13816	0.786154	0.592549	4.71693	0	1.99472	0.61015	0.73922	0.475213	0.176005	0	0.199472	0.117336
													0.874259	1.43167	0.11735	0	1.59596	1.09722	0.803849	0.539811	4.57079	0	1.63704	0.580884	0.522209	0.797982	0.0704101	0.0293376	0.176025	0.387256
													1.2203	0.950425	0.11147	0	2.92168	3.8017	0.768554	0.533881	5.0396	0	1.32004	1.09123	1.21443	0.88589	0.199472	0	0.152537	0.275741
													1.0795	0.897624	0.310942	0.0410678	1.38457	2.64594	0.985626	0.786154	3.02728	0	1.1675	0.750953	0.545615	0.398944	0.416544	0	0.12907	0.880023
													0.950425	0.979759	0.222939	0	1.57818	4.90466	1.00909	0.539748	3.58463	0	1.35524	0.563215	0.698152	0.164271	0	0	0.334409	0.24054
													0.569082	1.28483	0.322675	0.0117336	1.55471	4.69933	0.792021	0.709886	3.75477	0	0.985626	0.792021	0.539748	0.451745	0.305075	0.00586682	0.176005	0.657084
													0.621883	1.24963	0.170138	0.0293341	2.21179	2.72221	0.862423	0.416544	3.6609	0	1.29657	1.03256	0.815488	0.25814	0.181872	0.0352009	0.193605	0.36961
													1.06189	0.428278	0.25814	0.0117336	2.72221	2.21179	0.850689	0.592549	5.59108	0	1.73658	1.3083	1.19097	0.721619	0.158404	0	0.24054	0.0880023
													g__IMCC26256	g__MB-A2-108	g__Ohtaekwangia	g__Geitlerinema	g__uncultured_f__Gemmatimonadaceae	g__Saccharimonadales	g__Devosia	g__Allorhizobium-Neorhizobium-Pararhizobium-Rhizobium	g__Sphingomonas	g__Sphingobium	g__unclassified_f__Comamonadaceae	g__Ellin6067	g__MND1	g__Massilia	g__Pseudomonas	g__unclassified_f__Pseudomonadaceae	g__Pseudoxanthomonas	g__Luteolibacter
													0.264023	0.698193	0.363764	0.0176015	0.880075	0.528045	1.76015	0.792068	1.59587	0.281624	5.78503	0.287491	0.264023	0.170148	0.299226	0.111476	0.357897	3.03333
													0.322675	0.469346	0.310942	0.0293341	1.06776	0.774421	1.89498	0.973893	1.87152	0.199472	2.19419	0.357876	0.398944	0.252273	0.38721	0.0586682	0.551481	0.815488
													0.410678	0.410678	0.668818	0.0176005	1.40804	0.62775	1.94779	0.821355	2.00059	0.299208	2.15899	0.352009	0.428278	0.49868	0.574949	0.228806	0.833089	1.39044
													0.440063	0.727571	0.134953	1.33193	1.20284	0.2347	1.22631	0.528076	3.83735	0.469401	1.69571	0.698234	0.387256	0.404858	0.369653	0.727571	0.545679	1.27912
													0.662951	0.152537	0.0938692	0.0352009	1.06776	1.91258	2.36433	1.3963	5.63802	0.457612	3.59636	0.357876	0.334409	0.299208	0.49868	0.774421	0.880023	0.205339
													0.440012	0.275741	0.0880023	0.375477	0.492813	1.35524	1.76005	0.891757	4.78733	0.897624	9.59812	0.193605	0.12907	0.445879	0.410678	0.410678	0.275741	1.24963
													0.533881	0.950425	0.181872	0.0645351	1.51364	0.633617	0.903491	0.786154	4.16544	0.950425	2.76327	0.340276	0.504547	0.246407	0.140804	0.222939	0.234673	1.71311
													0.598416	0.792021	0.12907	0	1.17923	0.862423	1.96539	0.75682	4.38838	0.592549	2.39953	0.445879	0.310942	0.205339	0.187738	0.0704019	1.3963	2.16486
													0.510414	0.768554	0.134937	0.234673	1.21443	1.04429	1.56057	0.709886	4.8636	1.15576	2.95101	0.51628	0.457612	0.275741	0.0410678	0.12907	0.146671	1.01496
													0.457612	0.551481	0.522147	0.0645351	1.44911	3.03315	1.2203	1.31417	3.17982	1.37284	4.10091	0.803755	0.416544	0.0176005	0.428278	0.287474	0.698152	0.469346
													0.445879	0.352009	0.24054	0.117336	1.09123	11.7806	1.31417	1.02669	4.38252	1.60164	3.34996	0.657084	0.264007	0.193605	0.0821355	0.25814	0.152537	0.475213
													0.51628	0.299208	0.62775	0.0586682	1.17336	11.0179	1.49017	1.00909	4.78733	1.2379	4.00704	0.721619	0.340276	0.228806	0.228806	0.0410678	0.398944	0.469346
													0.504576	0.833138	0.43417	0.0410702	1.00915	0.410702	1.39639	1.47853	1.76602	0.0469373	1.54307	0.35203	0.293358	0.158414	0.281624	0.0117343	0.469373	1.30838
													0.381344	0.639484	0.316808	0.0410678	1.54884	0.334409	0.944559	1.06776	2.05339	0.0528014	1.63098	0.469346	0.704019	0.645351	0.404811	0	0.293341	1.4139
													0.486946	0.833089	0.410678	0	1.54297	0.164271	1.21443	0.645351	2.20593	0.0938692	1.88912	0.445879	0.657084	0.211206	0.222939	0	0.645351	0.193605
													0.809622	1.1147	0.25814	0.176005	1.37284	0.334409	0.686418	0.375477	3.36756	0.11147	1.47257	0.416544	0.698152	0	0.38721	0.164271	0.269874	0.616016
													1.2379	0.451745	0.551481	0.217072	1.46671	1.24377	0.968026	0.73922	3.79583	0.217072	2.62834	0.569082	0.75682	0.264007	0.398944	0	0.281608	0.275741
													0.38721	0.486946	0.193605	0.921091	0.750953	0.357876	1.09123	0.921091	2.4582	0.222939	2.07686	0.346143	0.264007	0.140804	0.803755	1.1675	1.08536	1.2379
													0.88589	0.381344	0.322675	0.099736	2.09446	0.662951	1.27897	0.592549	3.75477	0.158404	2.34086	0.862423	0.821355	0.410678	0.316808	0.0645351	0.422411	0.24054
													0.709886	0.968026	0.146671	0.504547	1.44324	1.19097	0.979759	0.815488	2.64594	0.193605	3.78997	0.445879	0.463479	0.357876	0.457612	0.0821355	0.170138	0.985626
													0.363743	0.604283	0.316808	1.77178	0.833089	0.616016	1.08536	1.00323	1.88912	0.105603	1.81285	0.246407	0.305075	0.158404	0.698152	1.17336	0.680551	1.19097
													0.404811	0.375477	0.592549	0.651217	1.32004	1.67791	1.38457	0.733353	3.17395	0.51628	2.15899	0.61015	0.281608	0.0704019	0.815488	0.662951	0.38721	1.16163
													0.616053	0.756865	0.844872	0.170148	1.32598	2.38207	1.26144	1.03262	3.23281	0.533912	3.62591	0.451772	0.440038	0.0762732	0.357897	0.322694	0.398967	1.02089
													0.704019	0.850689	0.416544	0.604283	1.46671	3.64916	1.0971	0.75682	3.55529	0.604283	3.27369	0.838956	0.745087	0.269874	0.492813	0.264007	0.140804	0.86829
													0.381344	0.522147	0.293341	0.51628	1.09123	0.950425	1.87738	0.733353	3.25022	0.604283	1.71898	0.234673	0.322675	0.797888	0.633617	0.0293341	0.310942	1.2203
													0.416544	0.0821355	0.170138	0.0821355	1.44324	0.440012	2.08272	1.16163	3.93664	0.962159	3.5905	0.404811	0.316808	1.01496	0.891757	0.234673	0.205339	0.158404
													0.410678	0.316808	0.181872	1.06189	1.37284	0.774421	2.59314	0.874157	3.77823	0.586682	2.48167	0.328542	0.328542	0.780287	0.604283	0.528014	0.211206	0.510414
													0.393077	0.0821355	0.11147	0.105603	1.17336	0.786154	2.39953	0.539748	5.12174	1.49604	2.10032	0.404811	0.334409	0.193605	0.217072	0.25814	3.49663	0.158404
													0.422411	0.557348	0.222939	0.340276	0.580815	0.991493	1.08536	0.639484	4.47052	1.1147	2.19419	0.134937	0.252273	0.709886	0.404811	0.25814	0.193605	1.73658
													0.334429	0.7862	0.134945	0.281624	0.639521	1.26731	1.54893	0.927012	4.88735	1.1969	3.06266	0.176015	0.205351	0.686459	0.422436	0.0821403	0.123211	1.83642
													0.398944	0.73922	0.416544	0.293341	0.985626	1.50777	1.90085	0.750953	5.28014	1.58991	3.25022	0.287474	0.445879	0.574949	0.352009	0.146671	0.287474	1.2203
													0.510533	0.762866	0.264069	0.481192	1.21472	1.59615	1.85435	1.15604	5.83886	1.68417	2.5468	0.469456	0.410774	0.58682	0.334487	0.117364	0.469456	0.88023
													0.551481	1.03256	0.398944	0.146671	1.2731	1.63684	1.63684	1.19683	5.35054	1.63098	2.73394	0.293341	0.375477	0.668818	0.692285	0.463479	0.551481	1.45497
													0.61015	0.850689	0.504547	0.0528014	1.47257	2.21179	1.51951	1.82458	4.84013	1.1147	2.6518	0.680551	0.73922	0.269874	0.469346	0.199472	1.05603	0.727486
													0.61015	1.00323	0.381344	0.164271	1.58991	1.46671	0.985626	1.03256	4.79906	1.29657	3.33236	1.26723	0.680551	0.293341	0.381344	0.563215	0.228806	0.774421
													0.662951	1.19683	0.451745	0.0938692	1.70725	1.59578	1.3259	1.77765	4.57612	0.962159	2.4758	0.616016	0.692285	0.211206	0.428278	0	0.680551	0.844823
													0.680551	0.211206	0.211206	0	2.73394	0.862423	1.2379	0.604283	4.41185	0	1.4139	0.645351	1.01496	1.3259	0.222939	0	0.269874	0.0938692
													0.926958	1.1499	0.0821355	0	2.77501	0.264007	0.844823	0.539748	2.69874	0	1.33177	0.668818	1.1851	0.416544	0.099736	0	0.11147	0.11147
													0.592549	0.938692	0.281608	0	1.47257	0.991493	0.944559	0.991493	2.28806	0	1.47257	0.457612	0.539748	0.451745	0.363743	0	0.293341	0.510414
													0.809669	0.698193	0.187749	0.0645388	1.40225	2.72823	0.874208	0.815536	4.02488	0	1.76015	0.563248	0.486975	0.134945	0.31096	0.0234687	0.363764	0.35203
													1.1323	0.950425	0.140804	0.0176005	1.78351	1.13816	0.786154	0.592549	4.71693	0	1.99472	0.61015	0.73922	0.475213	0.176005	0	0.199472	0.117336
													0.874259	1.43167	0.11735	0	1.59596	1.09722	0.803849	0.539811	4.57079	0	1.63704	0.580884	0.522209	0.797982	0.0704101	0.0293376	0.176025	0.387256
													1.2203	0.950425	0.11147	0	2.92168	3.8017	0.768554	0.533881	5.0396	0	1.32004	1.09123	1.21443	0.88589	0.199472	0	0.152537	0.275741
													1.0795	0.897624	0.310942	0.0410678	1.38457	2.64594	0.985626	0.786154	3.02728	0	1.1675	0.750953	0.545615	0.398944	0.416544	0	0.12907	0.880023
													0.950425	0.979759	0.222939	0	1.57818	4.90466	1.00909	0.539748	3.58463	0	1.35524	0.563215	0.698152	0.164271	0	0	0.334409	0.24054
													0.569082	1.28483	0.322675	0.0117336	1.55471	4.69933	0.792021	0.709886	3.75477	0	0.985626	0.792021	0.539748	0.451745	0.305075	0.00586682	0.176005	0.657084
													0.621883	1.24963	0.170138	0.0293341	2.21179	2.72221	0.862423	0.416544	3.6609	0	1.29657	1.03256	0.815488	0.25814	0.181872	0.0352009	0.193605	0.36961
													1.06189	0.428278	0.25814	0.0117336	2.72221	2.21179	0.850689	0.592549	5.59108	0	1.73658	1.3083	1.19097	0.721619	0.158404	0	0.24054	0.0880023
													g__IMCC26256	g__MB-A2-108	g__Ohtaekwangia	g__Geitlerinema	g__uncultured_f__Gemmatimonadaceae	g__Saccharimonadales	g__Devosia	g__Allorhizobium-Neorhizobium-Pararhizobium-Rhizobium	g__Sphingomonas	g__Sphingobium	g__unclassified_f__Comamonadaceae	g__Ellin6067	g__MND1	g__Massilia	g__Pseudomonas	g__unclassified_f__Pseudomonadaceae	g__Pseudoxanthomonas	g__Luteolibacter
													0.264023	0.698193	0.363764	0.0176015	0.880075	0.528045	1.76015	0.792068	1.59587	0.281624	5.78503	0.287491	0.264023	0.170148	0.299226	0.111476	0.357897	3.03333
													0.322675	0.469346	0.310942	0.0293341	1.06776	0.774421	1.89498	0.973893	1.87152	0.199472	2.19419	0.357876	0.398944	0.252273	0.38721	0.0586682	0.551481	0.815488
													0.410678	0.410678	0.668818	0.0176005	1.40804	0.62775	1.94779	0.821355	2.00059	0.299208	2.15899	0.352009	0.428278	0.49868	0.574949	0.228806	0.833089	1.39044
													0.440063	0.727571	0.134953	1.33193	1.20284	0.2347	1.22631	0.528076	3.83735	0.469401	1.69571	0.698234	0.387256	0.404858	0.369653	0.727571	0.545679	1.27912
													0.662951	0.152537	0.0938692	0.0352009	1.06776	1.91258	2.36433	1.3963	5.63802	0.457612	3.59636	0.357876	0.334409	0.299208	0.49868	0.774421	0.880023	0.205339
													0.440012	0.275741	0.0880023	0.375477	0.492813	1.35524	1.76005	0.891757	4.78733	0.897624	9.59812	0.193605	0.12907	0.445879	0.410678	0.410678	0.275741	1.24963
													0.533881	0.950425	0.181872	0.0645351	1.51364	0.633617	0.903491	0.786154	4.16544	0.950425	2.76327	0.340276	0.504547	0.246407	0.140804	0.222939	0.234673	1.71311
													0.598416	0.792021	0.12907	0	1.17923	0.862423	1.96539	0.75682	4.38838	0.592549	2.39953	0.445879	0.310942	0.205339	0.187738	0.0704019	1.3963	2.16486
													0.510414	0.768554	0.134937	0.234673	1.21443	1.04429	1.56057	0.709886	4.8636	1.15576	2.95101	0.51628	0.457612	0.275741	0.0410678	0.12907	0.146671	1.01496
													0.457612	0.551481	0.522147	0.0645351	1.44911	3.03315	1.2203	1.31417	3.17982	1.37284	4.10091	0.803755	0.416544	0.0176005	0.428278	0.287474	0.698152	0.469346
													0.445879	0.352009	0.24054	0.117336	1.09123	11.7806	1.31417	1.02669	4.38252	1.60164	3.34996	0.657084	0.264007	0.193605	0.0821355	0.25814	0.152537	0.475213
													0.51628	0.299208	0.62775	0.0586682	1.17336	11.0179	1.49017	1.00909	4.78733	1.2379	4.00704	0.721619	0.340276	0.228806	0.228806	0.0410678	0.398944	0.469346
													0.504576	0.833138	0.43417	0.0410702	1.00915	0.410702	1.39639	1.47853	1.76602	0.0469373	1.54307	0.35203	0.293358	0.158414	0.281624	0.0117343	0.469373	1.30838
													0.381344	0.639484	0.316808	0.0410678	1.54884	0.334409	0.944559	1.06776	2.05339	0.0528014	1.63098	0.469346	0.704019	0.645351	0.404811	0	0.293341	1.4139
													0.486946	0.833089	0.410678	0	1.54297	0.164271	1.21443	0.645351	2.20593	0.0938692	1.88912	0.445879	0.657084	0.211206	0.222939	0	0.645351	0.193605
													0.809622	1.1147	0.25814	0.176005	1.37284	0.334409	0.686418	0.375477	3.36756	0.11147	1.47257	0.416544	0.698152	0	0.38721	0.164271	0.269874	0.616016
													1.2379	0.451745	0.551481	0.217072	1.46671	1.24377	0.968026	0.73922	3.79583	0.217072	2.62834	0.569082	0.75682	0.264007	0.398944	0	0.281608	0.275741
													0.38721	0.486946	0.193605	0.921091	0.750953	0.357876	1.09123	0.921091	2.4582	0.222939	2.07686	0.346143	0.264007	0.140804	0.803755	1.1675	1.08536	1.2379
													0.88589	0.381344	0.322675	0.099736	2.09446	0.662951	1.27897	0.592549	3.75477	0.158404	2.34086	0.862423	0.821355	0.410678	0.316808	0.0645351	0.422411	0.24054
													0.709886	0.968026	0.146671	0.504547	1.44324	1.19097	0.979759	0.815488	2.64594	0.193605	3.78997	0.445879	0.463479	0.357876	0.457612	0.0821355	0.170138	0.985626
													0.363743	0.604283	0.316808	1.77178	0.833089	0.616016	1.08536	1.00323	1.88912	0.105603	1.81285	0.246407	0.305075	0.158404	0.698152	1.17336	0.680551	1.19097
													0.404811	0.375477	0.592549	0.651217	1.32004	1.67791	1.38457	0.733353	3.17395	0.51628	2.15899	0.61015	0.281608	0.0704019	0.815488	0.662951	0.38721	1.16163
													0.616053	0.756865	0.844872	0.170148	1.32598	2.38207	1.26144	1.03262	3.23281	0.533912	3.62591	0.451772	0.440038	0.0762732	0.357897	0.322694	0.398967	1.02089
													0.704019	0.850689	0.416544	0.604283	1.46671	3.64916	1.0971	0.75682	3.55529	0.604283	3.27369	0.838956	0.745087	0.269874	0.492813	0.264007	0.140804	0.86829
													0.381344	0.522147	0.293341	0.51628	1.09123	0.950425	1.87738	0.733353	3.25022	0.604283	1.71898	0.234673	0.322675	0.797888	0.633617	0.0293341	0.310942	1.2203
													0.416544	0.0821355	0.170138	0.0821355	1.44324	0.440012	2.08272	1.16163	3.93664	0.962159	3.5905	0.404811	0.316808	1.01496	0.891757	0.234673	0.205339	0.158404
													0.410678	0.316808	0.181872	1.06189	1.37284	0.774421	2.59314	0.874157	3.77823	0.586682	2.48167	0.328542	0.328542	0.780287	0.604283	0.528014	0.211206	0.510414
													0.393077	0.0821355	0.11147	0.105603	1.17336	0.786154	2.39953	0.539748	5.12174	1.49604	2.10032	0.404811	0.334409	0.193605	0.217072	0.25814	3.49663	0.158404
													0.422411	0.557348	0.222939	0.340276	0.580815	0.991493	1.08536	0.639484	4.47052	1.1147	2.19419	0.134937	0.252273	0.709886	0.404811	0.25814	0.193605	1.73658
													0.334429	0.7862	0.134945	0.281624	0.639521	1.26731	1.54893	0.927012	4.88735	1.1969	3.06266	0.176015	0.205351	0.686459	0.422436	0.0821403	0.123211	1.83642
													0.398944	0.73922	0.416544	0.293341	0.985626	1.50777	1.90085	0.750953	5.28014	1.58991	3.25022	0.287474	0.445879	0.574949	0.352009	0.146671	0.287474	1.2203
													0.510533	0.762866	0.264069	0.481192	1.21472	1.59615	1.85435	1.15604	5.83886	1.68417	2.5468	0.469456	0.410774	0.58682	0.334487	0.117364	0.469456	0.88023
													0.551481	1.03256	0.398944	0.146671	1.2731	1.63684	1.63684	1.19683	5.35054	1.63098	2.73394	0.293341	0.375477	0.668818	0.692285	0.463479	0.551481	1.45497
													0.61015	0.850689	0.504547	0.0528014	1.47257	2.21179	1.51951	1.82458	4.84013	1.1147	2.6518	0.680551	0.73922	0.269874	0.469346	0.199472	1.05603	0.727486
													0.61015	1.00323	0.381344	0.164271	1.58991	1.46671	0.985626	1.03256	4.79906	1.29657	3.33236	1.26723	0.680551	0.293341	0.381344	0.563215	0.228806	0.774421
													0.662951	1.19683	0.451745	0.0938692	1.70725	1.59578	1.3259	1.77765	4.57612	0.962159	2.4758	0.616016	0.692285	0.211206	0.428278	0	0.680551	0.844823
													0.680551	0.211206	0.211206	0	2.73394	0.862423	1.2379	0.604283	4.41185	0	1.4139	0.645351	1.01496	1.3259	0.222939	0	0.269874	0.0938692
													0.926958	1.1499	0.0821355	0	2.77501	0.264007	0.844823	0.539748	2.69874	0	1.33177	0.668818	1.1851	0.416544	0.099736	0	0.11147	0.11147
													0.592549	0.938692	0.281608	0	1.47257	0.991493	0.944559	0.991493	2.28806	0	1.47257	0.457612	0.539748	0.451745	0.363743	0	0.293341	0.510414
													0.809669	0.698193	0.187749	0.0645388	1.40225	2.72823	0.874208	0.815536	4.02488	0	1.76015	0.563248	0.486975	0.134945	0.31096	0.0234687	0.363764	0.35203
													1.1323	0.950425	0.140804	0.0176005	1.78351	1.13816	0.786154	0.592549	4.71693	0	1.99472	0.61015	0.73922	0.475213	0.176005	0	0.199472	0.117336
													0.874259	1.43167	0.11735	0	1.59596	1.09722	0.803849	0.539811	4.57079	0	1.63704	0.580884	0.522209	0.797982	0.0704101	0.0293376	0.176025	0.387256
													1.2203	0.950425	0.11147	0	2.92168	3.8017	0.768554	0.533881	5.0396	0	1.32004	1.09123	1.21443	0.88589	0.199472	0	0.152537	0.275741
													1.0795	0.897624	0.310942	0.0410678	1.38457	2.64594	0.985626	0.786154	3.02728	0	1.1675	0.750953	0.545615	0.398944	0.416544	0	0.12907	0.880023
													0.950425	0.979759	0.222939	0	1.57818	4.90466	1.00909	0.539748	3.58463	0	1.35524	0.563215	0.698152	0.164271	0	0	0.334409	0.24054
													0.569082	1.28483	0.322675	0.0117336	1.55471	4.69933	0.792021	0.709886	3.75477	0	0.985626	0.792021	0.539748	0.451745	0.305075	0.00586682	0.176005	0.657084
													0.621883	1.24963	0.170138	0.0293341	2.21179	2.72221	0.862423	0.416544	3.6609	0	1.29657	1.03256	0.815488	0.25814	0.181872	0.0352009	0.193605	0.36961
													1.06189	0.428278	0.25814	0.0117336	2.72221	2.21179	0.850689	0.592549	5.59108	0	1.73658	1.3083	1.19097	0.721619	0.158404	0	0.24054	0.0880023
													g__IMCC26256	g__MB-A2-108	g__Ohtaekwangia	g__Geitlerinema	g__uncultured_f__Gemmatimonadaceae	g__Saccharimonadales	g__Devosia	g__Allorhizobium-Neorhizobium-Pararhizobium-Rhizobium	g__Sphingomonas	g__Sphingobium	g__unclassified_f__Comamonadaceae	g__Ellin6067	g__MND1	g__Massilia	g__Pseudomonas	g__unclassified_f__Pseudomonadaceae	g__Pseudoxanthomonas	g__Luteolibacter
													0.264023	0.698193	0.363764	0.0176015	0.880075	0.528045	1.76015	0.792068	1.59587	0.281624	5.78503	0.287491	0.264023	0.170148	0.299226	0.111476	0.357897	3.03333
													0.322675	0.469346	0.310942	0.0293341	1.06776	0.774421	1.89498	0.973893	1.87152	0.199472	2.19419	0.357876	0.398944	0.252273	0.38721	0.0586682	0.551481	0.815488
													0.410678	0.410678	0.668818	0.0176005	1.40804	0.62775	1.94779	0.821355	2.00059	0.299208	2.15899	0.352009	0.428278	0.49868	0.574949	0.228806	0.833089	1.39044
													0.440063	0.727571	0.134953	1.33193	1.20284	0.2347	1.22631	0.528076	3.83735	0.469401	1.69571	0.698234	0.387256	0.404858	0.369653	0.727571	0.545679	1.27912
													0.662951	0.152537	0.0938692	0.0352009	1.06776	1.91258	2.36433	1.3963	5.63802	0.457612	3.59636	0.357876	0.334409	0.299208	0.49868	0.774421	0.880023	0.205339
													0.440012	0.275741	0.0880023	0.375477	0.492813	1.35524	1.76005	0.891757	4.78733	0.897624	9.59812	0.193605	0.12907	0.445879	0.410678	0.410678	0.275741	1.24963
													0.533881	0.950425	0.181872	0.0645351	1.51364	0.633617	0.903491	0.786154	4.16544	0.950425	2.76327	0.340276	0.504547	0.246407	0.140804	0.222939	0.234673	1.71311
													0.598416	0.792021	0.12907	0	1.17923	0.862423	1.96539	0.75682	4.38838	0.592549	2.39953	0.445879	0.310942	0.205339	0.187738	0.0704019	1.3963	2.16486
													0.510414	0.768554	0.134937	0.234673	1.21443	1.04429	1.56057	0.709886	4.8636	1.15576	2.95101	0.51628	0.457612	0.275741	0.0410678	0.12907	0.146671	1.01496
													0.457612	0.551481	0.522147	0.0645351	1.44911	3.03315	1.2203	1.31417	3.17982	1.37284	4.10091	0.803755	0.416544	0.0176005	0.428278	0.287474	0.698152	0.469346
													0.445879	0.352009	0.24054	0.117336	1.09123	11.7806	1.31417	1.02669	4.38252	1.60164	3.34996	0.657084	0.264007	0.193605	0.0821355	0.25814	0.152537	0.475213
													0.51628	0.299208	0.62775	0.0586682	1.17336	11.0179	1.49017	1.00909	4.78733	1.2379	4.00704	0.721619	0.340276	0.228806	0.228806	0.0410678	0.398944	0.469346
													0.504576	0.833138	0.43417	0.0410702	1.00915	0.410702	1.39639	1.47853	1.76602	0.0469373	1.54307	0.35203	0.293358	0.158414	0.281624	0.0117343	0.469373	1.30838
													0.381344	0.639484	0.316808	0.0410678	1.54884	0.334409	0.944559	1.06776	2.05339	0.0528014	1.63098	0.469346	0.704019	0.645351	0.404811	0	0.293341	1.4139
													0.486946	0.833089	0.410678	0	1.54297	0.164271	1.21443	0.645351	2.20593	0.0938692	1.88912	0.445879	0.657084	0.211206	0.222939	0	0.645351	0.193605
													0.809622	1.1147	0.25814	0.176005	1.37284	0.334409	0.686418	0.375477	3.36756	0.11147	1.47257	0.416544	0.698152	0	0.38721	0.164271	0.269874	0.616016
													1.2379	0.451745	0.551481	0.217072	1.46671	1.24377	0.968026	0.73922	3.79583	0.217072	2.62834	0.569082	0.75682	0.264007	0.398944	0	0.281608	0.275741
													0.38721	0.486946	0.193605	0.921091	0.750953	0.357876	1.09123	0.921091	2.4582	0.222939	2.07686	0.346143	0.264007	0.140804	0.803755	1.1675	1.08536	1.2379
													0.88589	0.381344	0.322675	0.099736	2.09446	0.662951	1.27897	0.592549	3.75477	0.158404	2.34086	0.862423	0.821355	0.410678	0.316808	0.0645351	0.422411	0.24054
													0.709886	0.968026	0.146671	0.504547	1.44324	1.19097	0.979759	0.815488	2.64594	0.193605	3.78997	0.445879	0.463479	0.357876	0.457612	0.0821355	0.170138	0.985626
													0.363743	0.604283	0.316808	1.77178	0.833089	0.616016	1.08536	1.00323	1.88912	0.105603	1.81285	0.246407	0.305075	0.158404	0.698152	1.17336	0.680551	1.19097
													0.404811	0.375477	0.592549	0.651217	1.32004	1.67791	1.38457	0.733353	3.17395	0.51628	2.15899	0.61015	0.281608	0.0704019	0.815488	0.662951	0.38721	1.16163
													0.616053	0.756865	0.844872	0.170148	1.32598	2.38207	1.26144	1.03262	3.23281	0.533912	3.62591	0.451772	0.440038	0.0762732	0.357897	0.322694	0.398967	1.02089
													0.704019	0.850689	0.416544	0.604283	1.46671	3.64916	1.0971	0.75682	3.55529	0.604283	3.27369	0.838956	0.745087	0.269874	0.492813	0.264007	0.140804	0.86829
													0.381344	0.522147	0.293341	0.51628	1.09123	0.950425	1.87738	0.733353	3.25022	0.604283	1.71898	0.234673	0.322675	0.797888	0.633617	0.0293341	0.310942	1.2203
													0.416544	0.0821355	0.170138	0.0821355	1.44324	0.440012	2.08272	1.16163	3.93664	0.962159	3.5905	0.404811	0.316808	1.01496	0.891757	0.234673	0.205339	0.158404
													0.410678	0.316808	0.181872	1.06189	1.37284	0.774421	2.59314	0.874157	3.77823	0.586682	2.48167	0.328542	0.328542	0.780287	0.604283	0.528014	0.211206	0.510414
													0.393077	0.0821355	0.11147	0.105603	1.17336	0.786154	2.39953	0.539748	5.12174	1.49604	2.10032	0.404811	0.334409	0.193605	0.217072	0.25814	3.49663	0.158404
													0.422411	0.557348	0.222939	0.340276	0.580815	0.991493	1.08536	0.639484	4.47052	1.1147	2.19419	0.134937	0.252273	0.709886	0.404811	0.25814	0.193605	1.73658
													0.334429	0.7862	0.134945	0.281624	0.639521	1.26731	1.54893	0.927012	4.88735	1.1969	3.06266	0.176015	0.205351	0.686459	0.422436	0.0821403	0.123211	1.83642
													0.398944	0.73922	0.416544	0.293341	0.985626	1.50777	1.90085	0.750953	5.28014	1.58991	3.25022	0.287474	0.445879	0.574949	0.352009	0.146671	0.287474	1.2203
													0.510533	0.762866	0.264069	0.481192	1.21472	1.59615	1.85435	1.15604	5.83886	1.68417	2.5468	0.469456	0.410774	0.58682	0.334487	0.117364	0.469456	0.88023
													0.551481	1.03256	0.398944	0.146671	1.2731	1.63684	1.63684	1.19683	5.35054	1.63098	2.73394	0.293341	0.375477	0.668818	0.692285	0.463479	0.551481	1.45497
													0.61015	0.850689	0.504547	0.0528014	1.47257	2.21179	1.51951	1.82458	4.84013	1.1147	2.6518	0.680551	0.73922	0.269874	0.469346	0.199472	1.05603	0.727486
													0.61015	1.00323	0.381344	0.164271	1.58991	1.46671	0.985626	1.03256	4.79906	1.29657	3.33236	1.26723	0.680551	0.293341	0.381344	0.563215	0.228806	0.774421
													0.662951	1.19683	0.451745	0.0938692	1.70725	1.59578	1.3259	1.77765	4.57612	0.962159	2.4758	0.616016	0.692285	0.211206	0.428278	0	0.680551	0.844823
													0.680551	0.211206	0.211206	0	2.73394	0.862423	1.2379	0.604283	4.41185	0	1.4139	0.645351	1.01496	1.3259	0.222939	0	0.269874	0.0938692
													0.926958	1.1499	0.0821355	0	2.77501	0.264007	0.844823	0.539748	2.69874	0	1.33177	0.668818	1.1851	0.416544	0.099736	0	0.11147	0.11147
													0.592549	0.938692	0.281608	0	1.47257	0.991493	0.944559	0.991493	2.28806	0	1.47257	0.457612	0.539748	0.451745	0.363743	0	0.293341	0.510414
													0.809669	0.698193	0.187749	0.0645388	1.40225	2.72823	0.874208	0.815536	4.02488	0	1.76015	0.563248	0.486975	0.134945	0.31096	0.0234687	0.363764	0.35203
													1.1323	0.950425	0.140804	0.0176005	1.78351	1.13816	0.786154	0.592549	4.71693	0	1.99472	0.61015	0.73922	0.475213	0.176005	0	0.199472	0.117336
													0.874259	1.43167	0.11735	0	1.59596	1.09722	0.803849	0.539811	4.57079	0	1.63704	0.580884	0.522209	0.797982	0.0704101	0.0293376	0.176025	0.387256
													1.2203	0.950425	0.11147	0	2.92168	3.8017	0.768554	0.533881	5.0396	0	1.32004	1.09123	1.21443	0.88589	0.199472	0	0.152537	0.275741
													1.0795	0.897624	0.310942	0.0410678	1.38457	2.64594	0.985626	0.786154	3.02728	0	1.1675	0.750953	0.545615	0.398944	0.416544	0	0.12907	0.880023
													0.950425	0.979759	0.222939	0	1.57818	4.90466	1.00909	0.539748	3.58463	0	1.35524	0.563215	0.698152	0.164271	0	0	0.334409	0.24054
													0.569082	1.28483	0.322675	0.0117336	1.55471	4.69933	0.792021	0.709886	3.75477	0	0.985626	0.792021	0.539748	0.451745	0.305075	0.00586682	0.176005	0.657084
													0.621883	1.24963	0.170138	0.0293341	2.21179	2.72221	0.862423	0.416544	3.6609	0	1.29657	1.03256	0.815488	0.25814	0.181872	0.0352009	0.193605	0.36961
													1.06189	0.428278	0.25814	0.0117336	2.72221	2.21179	0.850689	0.592549	5.59108	0	1.73658	1.3083	1.19097	0.721619	0.158404	0	0.24054	0.0880023
													g__IMCC26256	g__MB-A2-108	g__Ohtaekwangia	g__Geitlerinema	g__uncultured_f__Gemmatimonadaceae	g__Saccharimonadales	g__Devosia	g__Allorhizobium-Neorhizobium-Pararhizobium-Rhizobium	g__Sphingomonas	g__Sphingobium	g__unclassified_f__Comamonadaceae	g__Ellin6067	g__MND1	g__Massilia	g__Pseudomonas	g__unclassified_f__Pseudomonadaceae	g__Pseudoxanthomonas	g__Luteolibacter
													0.264023	0.698193	0.363764	0.0176015	0.880075	0.528045	1.76015	0.792068	1.59587	0.281624	5.78503	0.287491	0.264023	0.170148	0.299226	0.111476	0.357897	3.03333
													0.322675	0.469346	0.310942	0.0293341	1.06776	0.774421	1.89498	0.973893	1.87152	0.199472	2.19419	0.357876	0.398944	0.252273	0.38721	0.0586682	0.551481	0.815488
													0.410678	0.410678	0.668818	0.0176005	1.40804	0.62775	1.94779	0.821355	2.00059	0.299208	2.15899	0.352009	0.428278	0.49868	0.574949	0.228806	0.833089	1.39044
													0.440063	0.727571	0.134953	1.33193	1.20284	0.2347	1.22631	0.528076	3.83735	0.469401	1.69571	0.698234	0.387256	0.404858	0.369653	0.727571	0.545679	1.27912
													0.662951	0.152537	0.0938692	0.0352009	1.06776	1.91258	2.36433	1.3963	5.63802	0.457612	3.59636	0.357876	0.334409	0.299208	0.49868	0.774421	0.880023	0.205339
													0.440012	0.275741	0.0880023	0.375477	0.492813	1.35524	1.76005	0.891757	4.78733	0.897624	9.59812	0.193605	0.12907	0.445879	0.410678	0.410678	0.275741	1.24963
													0.533881	0.950425	0.181872	0.0645351	1.51364	0.633617	0.903491	0.786154	4.16544	0.950425	2.76327	0.340276	0.504547	0.246407	0.140804	0.222939	0.234673	1.71311
													0.598416	0.792021	0.12907	0	1.17923	0.862423	1.96539	0.75682	4.38838	0.592549	2.39953	0.445879	0.310942	0.205339	0.187738	0.0704019	1.3963	2.16486
													0.510414	0.768554	0.134937	0.234673	1.21443	1.04429	1.56057	0.709886	4.8636	1.15576	2.95101	0.51628	0.457612	0.275741	0.0410678	0.12907	0.146671	1.01496
													0.457612	0.551481	0.522147	0.0645351	1.44911	3.03315	1.2203	1.31417	3.17982	1.37284	4.10091	0.803755	0.416544	0.0176005	0.428278	0.287474	0.698152	0.469346
													0.445879	0.352009	0.24054	0.117336	1.09123	11.7806	1.31417	1.02669	4.38252	1.60164	3.34996	0.657084	0.264007	0.193605	0.0821355	0.25814	0.152537	0.475213
													0.51628	0.299208	0.62775	0.0586682	1.17336	11.0179	1.49017	1.00909	4.78733	1.2379	4.00704	0.721619	0.340276	0.228806	0.228806	0.0410678	0.398944	0.469346
													0.504576	0.833138	0.43417	0.0410702	1.00915	0.410702	1.39639	1.47853	1.76602	0.0469373	1.54307	0.35203	0.293358	0.158414	0.281624	0.0117343	0.469373	1.30838
													0.381344	0.639484	0.316808	0.0410678	1.54884	0.334409	0.944559	1.06776	2.05339	0.0528014	1.63098	0.469346	0.704019	0.645351	0.404811	0	0.293341	1.4139
													0.486946	0.833089	0.410678	0	1.54297	0.164271	1.21443	0.645351	2.20593	0.0938692	1.88912	0.445879	0.657084	0.211206	0.222939	0	0.645351	0.193605
													0.809622	1.1147	0.25814	0.176005	1.37284	0.334409	0.686418	0.375477	3.36756	0.11147	1.47257	0.416544	0.698152	0	0.38721	0.164271	0.269874	0.616016
													1.2379	0.451745	0.551481	0.217072	1.46671	1.24377	0.968026	0.73922	3.79583	0.217072	2.62834	0.569082	0.75682	0.264007	0.398944	0	0.281608	0.275741
													0.38721	0.486946	0.193605	0.921091	0.750953	0.357876	1.09123	0.921091	2.4582	0.222939	2.07686	0.346143	0.264007	0.140804	0.803755	1.1675	1.08536	1.2379
													0.88589	0.381344	0.322675	0.099736	2.09446	0.662951	1.27897	0.592549	3.75477	0.158404	2.34086	0.862423	0.821355	0.410678	0.316808	0.0645351	0.422411	0.24054
													0.709886	0.968026	0.146671	0.504547	1.44324	1.19097	0.979759	0.815488	2.64594	0.193605	3.78997	0.445879	0.463479	0.357876	0.457612	0.0821355	0.170138	0.985626
													0.363743	0.604283	0.316808	1.77178	0.833089	0.616016	1.08536	1.00323	1.88912	0.105603	1.81285	0.246407	0.305075	0.158404	0.698152	1.17336	0.680551	1.19097
													0.404811	0.375477	0.592549	0.651217	1.32004	1.67791	1.38457	0.733353	3.17395	0.51628	2.15899	0.61015	0.281608	0.0704019	0.815488	0.662951	0.38721	1.16163
													0.616053	0.756865	0.844872	0.170148	1.32598	2.38207	1.26144	1.03262	3.23281	0.533912	3.62591	0.451772	0.440038	0.0762732	0.357897	0.322694	0.398967	1.02089
													0.704019	0.850689	0.416544	0.604283	1.46671	3.64916	1.0971	0.75682	3.55529	0.604283	3.27369	0.838956	0.745087	0.269874	0.492813	0.264007	0.140804	0.86829
													0.381344	0.522147	0.293341	0.51628	1.09123	0.950425	1.87738	0.733353	3.25022	0.604283	1.71898	0.234673	0.322675	0.797888	0.633617	0.0293341	0.310942	1.2203
													0.416544	0.0821355	0.170138	0.0821355	1.44324	0.440012	2.08272	1.16163	3.93664	0.962159	3.5905	0.404811	0.316808	1.01496	0.891757	0.234673	0.205339	0.158404
													0.410678	0.316808	0.181872	1.06189	1.37284	0.774421	2.59314	0.874157	3.77823	0.586682	2.48167	0.328542	0.328542	0.780287	0.604283	0.528014	0.211206	0.510414
													0.393077	0.0821355	0.11147	0.105603	1.17336	0.786154	2.39953	0.539748	5.12174	1.49604	2.10032	0.404811	0.334409	0.193605	0.217072	0.25814	3.49663	0.158404
													0.422411	0.557348	0.222939	0.340276	0.580815	0.991493	1.08536	0.639484	4.47052	1.1147	2.19419	0.134937	0.252273	0.709886	0.404811	0.25814	0.193605	1.73658
													0.334429	0.7862	0.134945	0.281624	0.639521	1.26731	1.54893	0.927012	4.88735	1.1969	3.06266	0.176015	0.205351	0.686459	0.422436	0.0821403	0.123211	1.83642
													0.398944	0.73922	0.416544	0.293341	0.985626	1.50777	1.90085	0.750953	5.28014	1.58991	3.25022	0.287474	0.445879	0.574949	0.352009	0.146671	0.287474	1.2203
													0.510533	0.762866	0.264069	0.481192	1.21472	1.59615	1.85435	1.15604	5.83886	1.68417	2.5468	0.469456	0.410774	0.58682	0.334487	0.117364	0.469456	0.88023
													0.551481	1.03256	0.398944	0.146671	1.2731	1.63684	1.63684	1.19683	5.35054	1.63098	2.73394	0.293341	0.375477	0.668818	0.692285	0.463479	0.551481	1.45497
													0.61015	0.850689	0.504547	0.0528014	1.47257	2.21179	1.51951	1.82458	4.84013	1.1147	2.6518	0.680551	0.73922	0.269874	0.469346	0.199472	1.05603	0.727486
													0.61015	1.00323	0.381344	0.164271	1.58991	1.46671	0.985626	1.03256	4.79906	1.29657	3.33236	1.26723	0.680551	0.293341	0.381344	0.563215	0.228806	0.774421
													0.662951	1.19683	0.451745	0.0938692	1.70725	1.59578	1.3259	1.77765	4.57612	0.962159	2.4758	0.616016	0.692285	0.211206	0.428278	0	0.680551	0.844823
													0.680551	0.211206	0.211206	0	2.73394	0.862423	1.2379	0.604283	4.41185	0	1.4139	0.645351	1.01496	1.3259	0.222939	0	0.269874	0.0938692
													0.926958	1.1499	0.0821355	0	2.77501	0.264007	0.844823	0.539748	2.69874	0	1.33177	0.668818	1.1851	0.416544	0.099736	0	0.11147	0.11147
													0.592549	0.938692	0.281608	0	1.47257	0.991493	0.944559	0.991493	2.28806	0	1.47257	0.457612	0.539748	0.451745	0.363743	0	0.293341	0.510414
													0.809669	0.698193	0.187749	0.0645388	1.40225	2.72823	0.874208	0.815536	4.02488	0	1.76015	0.563248	0.486975	0.134945	0.31096	0.0234687	0.363764	0.35203
													1.1323	0.950425	0.140804	0.0176005	1.78351	1.13816	0.786154	0.592549	4.71693	0	1.99472	0.61015	0.73922	0.475213	0.176005	0	0.199472	0.117336
													0.874259	1.43167	0.11735	0	1.59596	1.09722	0.803849	0.539811	4.57079	0	1.63704	0.580884	0.522209	0.797982	0.0704101	0.0293376	0.176025	0.387256
													1.2203	0.950425	0.11147	0	2.92168	3.8017	0.768554	0.533881	5.0396	0	1.32004	1.09123	1.21443	0.88589	0.199472	0	0.152537	0.275741
													1.0795	0.897624	0.310942	0.0410678	1.38457	2.64594	0.985626	0.786154	3.02728	0	1.1675	0.750953	0.545615	0.398944	0.416544	0	0.12907	0.880023
													0.950425	0.979759	0.222939	0	1.57818	4.90466	1.00909	0.539748	3.58463	0	1.35524	0.563215	0.698152	0.164271	0	0	0.334409	0.24054
													0.569082	1.28483	0.322675	0.0117336	1.55471	4.69933	0.792021	0.709886	3.75477	0	0.985626	0.792021	0.539748	0.451745	0.305075	0.00586682	0.176005	0.657084
													0.621883	1.24963	0.170138	0.0293341	2.21179	2.72221	0.862423	0.416544	3.6609	0	1.29657	1.03256	0.815488	0.25814	0.181872	0.0352009	0.193605	0.36961
													1.06189	0.428278	0.25814	0.0117336	2.72221	2.21179	0.850689	0.592549	5.59108	0	1.73658	1.3083	1.19097	0.721619	0.158404	0	0.24054	0.0880023
													g__IMCC26256	g__MB-A2-108	g__Ohtaekwangia	g__Geitlerinema	g__uncultured_f__Gemmatimonadaceae	g__Saccharimonadales	g__Devosia	g__Allorhizobium-Neorhizobium-Pararhizobium-Rhizobium	g__Sphingomonas	g__Sphingobium	g__unclassified_f__Comamonadaceae	g__Ellin6067	g__MND1	g__Massilia	g__Pseudomonas	g__unclassified_f__Pseudomonadaceae	g__Pseudoxanthomonas	g__Luteolibacter
													0.264023	0.698193	0.363764	0.0176015	0.880075	0.528045	1.76015	0.792068	1.59587	0.281624	5.78503	0.287491	0.264023	0.170148	0.299226	0.111476	0.357897	3.03333
													0.322675	0.469346	0.310942	0.0293341	1.06776	0.774421	1.89498	0.973893	1.87152	0.199472	2.19419	0.357876	0.398944	0.252273	0.38721	0.0586682	0.551481	0.815488
													0.410678	0.410678	0.668818	0.0176005	1.40804	0.62775	1.94779	0.821355	2.00059	0.299208	2.15899	0.352009	0.428278	0.49868	0.574949	0.228806	0.833089	1.39044
													0.440063	0.727571	0.134953	1.33193	1.20284	0.2347	1.22631	0.528076	3.83735	0.469401	1.69571	0.698234	0.387256	0.404858	0.369653	0.727571	0.545679	1.27912
													0.662951	0.152537	0.0938692	0.0352009	1.06776	1.91258	2.36433	1.3963	5.63802	0.457612	3.59636	0.357876	0.334409	0.299208	0.49868	0.774421	0.880023	0.205339
													0.440012	0.275741	0.0880023	0.375477	0.492813	1.35524	1.76005	0.891757	4.78733	0.897624	9.59812	0.193605	0.12907	0.445879	0.410678	0.410678	0.275741	1.24963
													0.533881	0.950425	0.181872	0.0645351	1.51364	0.633617	0.903491	0.786154	4.16544	0.950425	2.76327	0.340276	0.504547	0.246407	0.140804	0.222939	0.234673	1.71311
													0.598416	0.792021	0.12907	0	1.17923	0.862423	1.96539	0.75682	4.38838	0.592549	2.39953	0.445879	0.310942	0.205339	0.187738	0.0704019	1.3963	2.16486
													0.510414	0.768554	0.134937	0.234673	1.21443	1.04429	1.56057	0.709886	4.8636	1.15576	2.95101	0.51628	0.457612	0.275741	0.0410678	0.12907	0.146671	1.01496
													0.457612	0.551481	0.522147	0.0645351	1.44911	3.03315	1.2203	1.31417	3.17982	1.37284	4.10091	0.803755	0.416544	0.0176005	0.428278	0.287474	0.698152	0.469346
													0.445879	0.352009	0.24054	0.117336	1.09123	11.7806	1.31417	1.02669	4.38252	1.60164	3.34996	0.657084	0.264007	0.193605	0.0821355	0.25814	0.152537	0.475213
													0.51628	0.299208	0.62775	0.0586682	1.17336	11.0179	1.49017	1.00909	4.78733	1.2379	4.00704	0.721619	0.340276	0.228806	0.228806	0.0410678	0.398944	0.469346
													0.504576	0.833138	0.43417	0.0410702	1.00915	0.410702	1.39639	1.47853	1.76602	0.0469373	1.54307	0.35203	0.293358	0.158414	0.281624	0.0117343	0.469373	1.30838
													0.381344	0.639484	0.316808	0.0410678	1.54884	0.334409	0.944559	1.06776	2.05339	0.0528014	1.63098	0.469346	0.704019	0.645351	0.404811	0	0.293341	1.4139
													0.486946	0.833089	0.410678	0	1.54297	0.164271	1.21443	0.645351	2.20593	0.0938692	1.88912	0.445879	0.657084	0.211206	0.222939	0	0.645351	0.193605
													0.809622	1.1147	0.25814	0.176005	1.37284	0.334409	0.686418	0.375477	3.36756	0.11147	1.47257	0.416544	0.698152	0	0.38721	0.164271	0.269874	0.616016
													1.2379	0.451745	0.551481	0.217072	1.46671	1.24377	0.968026	0.73922	3.79583	0.217072	2.62834	0.569082	0.75682	0.264007	0.398944	0	0.281608	0.275741
													0.38721	0.486946	0.193605	0.921091	0.750953	0.357876	1.09123	0.921091	2.4582	0.222939	2.07686	0.346143	0.264007	0.140804	0.803755	1.1675	1.08536	1.2379
													0.88589	0.381344	0.322675	0.099736	2.09446	0.662951	1.27897	0.592549	3.75477	0.158404	2.34086	0.862423	0.821355	0.410678	0.316808	0.0645351	0.422411	0.24054
													0.709886	0.968026	0.146671	0.504547	1.44324	1.19097	0.979759	0.815488	2.64594	0.193605	3.78997	0.445879	0.463479	0.357876	0.457612	0.0821355	0.170138	0.985626
													0.363743	0.604283	0.316808	1.77178	0.833089	0.616016	1.08536	1.00323	1.88912	0.105603	1.81285	0.246407	0.305075	0.158404	0.698152	1.17336	0.680551	1.19097
													0.404811	0.375477	0.592549	0.651217	1.32004	1.67791	1.38457	0.733353	3.17395	0.51628	2.15899	0.61015	0.281608	0.0704019	0.815488	0.662951	0.38721	1.16163
													0.616053	0.756865	0.844872	0.170148	1.32598	2.38207	1.26144	1.03262	3.23281	0.533912	3.62591	0.451772	0.440038	0.0762732	0.357897	0.322694	0.398967	1.02089
													0.704019	0.850689	0.416544	0.604283	1.46671	3.64916	1.0971	0.75682	3.55529	0.604283	3.27369	0.838956	0.745087	0.269874	0.492813	0.264007	0.140804	0.86829
													0.381344	0.522147	0.293341	0.51628	1.09123	0.950425	1.87738	0.733353	3.25022	0.604283	1.71898	0.234673	0.322675	0.797888	0.633617	0.0293341	0.310942	1.2203
													0.416544	0.0821355	0.170138	0.0821355	1.44324	0.440012	2.08272	1.16163	3.93664	0.962159	3.5905	0.404811	0.316808	1.01496	0.891757	0.234673	0.205339	0.158404
													0.410678	0.316808	0.181872	1.06189	1.37284	0.774421	2.59314	0.874157	3.77823	0.586682	2.48167	0.328542	0.328542	0.780287	0.604283	0.528014	0.211206	0.510414
													0.393077	0.0821355	0.11147	0.105603	1.17336	0.786154	2.39953	0.539748	5.12174	1.49604	2.10032	0.404811	0.334409	0.193605	0.217072	0.25814	3.49663	0.158404
													0.422411	0.557348	0.222939	0.340276	0.580815	0.991493	1.08536	0.639484	4.47052	1.1147	2.19419	0.134937	0.252273	0.709886	0.404811	0.25814	0.193605	1.73658
													0.334429	0.7862	0.134945	0.281624	0.639521	1.26731	1.54893	0.927012	4.88735	1.1969	3.06266	0.176015	0.205351	0.686459	0.422436	0.0821403	0.123211	1.83642
													0.398944	0.73922	0.416544	0.293341	0.985626	1.50777	1.90085	0.750953	5.28014	1.58991	3.25022	0.287474	0.445879	0.574949	0.352009	0.146671	0.287474	1.2203
													0.510533	0.762866	0.264069	0.481192	1.21472	1.59615	1.85435	1.15604	5.83886	1.68417	2.5468	0.469456	0.410774	0.58682	0.334487	0.117364	0.469456	0.88023
													0.551481	1.03256	0.398944	0.146671	1.2731	1.63684	1.63684	1.19683	5.35054	1.63098	2.73394	0.293341	0.375477	0.668818	0.692285	0.463479	0.551481	1.45497
													0.61015	0.850689	0.504547	0.0528014	1.47257	2.21179	1.51951	1.82458	4.84013	1.1147	2.6518	0.680551	0.73922	0.269874	0.469346	0.199472	1.05603	0.727486
													0.61015	1.00323	0.381344	0.164271	1.58991	1.46671	0.985626	1.03256	4.79906	1.29657	3.33236	1.26723	0.680551	0.293341	0.381344	0.563215	0.228806	0.774421
													0.662951	1.19683	0.451745	0.0938692	1.70725	1.59578	1.3259	1.77765	4.57612	0.962159	2.4758	0.616016	0.692285	0.211206	0.428278	0	0.680551	0.844823
													0.680551	0.211206	0.211206	0	2.73394	0.862423	1.2379	0.604283	4.41185	0	1.4139	0.645351	1.01496	1.3259	0.222939	0	0.269874	0.0938692
													0.926958	1.1499	0.0821355	0	2.77501	0.264007	0.844823	0.539748	2.69874	0	1.33177	0.668818	1.1851	0.416544	0.099736	0	0.11147	0.11147
													0.592549	0.938692	0.281608	0	1.47257	0.991493	0.944559	0.991493	2.28806	0	1.47257	0.457612	0.539748	0.451745	0.363743	0	0.293341	0.510414
													0.809669	0.698193	0.187749	0.0645388	1.40225	2.72823	0.874208	0.815536	4.02488	0	1.76015	0.563248	0.486975	0.134945	0.31096	0.0234687	0.363764	0.35203
													1.1323	0.950425	0.140804	0.0176005	1.78351	1.13816	0.786154	0.592549	4.71693	0	1.99472	0.61015	0.73922	0.475213	0.176005	0	0.199472	0.117336
													0.874259	1.43167	0.11735	0	1.59596	1.09722	0.803849	0.539811	4.57079	0	1.63704	0.580884	0.522209	0.797982	0.0704101	0.0293376	0.176025	0.387256
													1.2203	0.950425	0.11147	0	2.92168	3.8017	0.768554	0.533881	5.0396	0	1.32004	1.09123	1.21443	0.88589	0.199472	0	0.152537	0.275741
													1.0795	0.897624	0.310942	0.0410678	1.38457	2.64594	0.985626	0.786154	3.02728	0	1.1675	0.750953	0.545615	0.398944	0.416544	0	0.12907	0.880023
													0.950425	0.979759	0.222939	0	1.57818	4.90466	1.00909	0.539748	3.58463	0	1.35524	0.563215	0.698152	0.164271	0	0	0.334409	0.24054
													0.569082	1.28483	0.322675	0.0117336	1.55471	4.69933	0.792021	0.709886	3.75477	0	0.985626	0.792021	0.539748	0.451745	0.305075	0.00586682	0.176005	0.657084
													0.621883	1.24963	0.170138	0.0293341	2.21179	2.72221	0.862423	0.416544	3.6609	0	1.29657	1.03256	0.815488	0.25814	0.181872	0.0352009	0.193605	0.36961
													1.06189	0.428278	0.25814	0.0117336	2.72221	2.21179	0.850689	0.592549	5.59108	0	1.73658	1.3083	1.19097	0.721619	0.158404	0	0.24054	0.0880023
													g__IMCC26256	g__MB-A2-108	g__Ohtaekwangia	g__Geitlerinema	g__uncultured_f__Gemmatimonadaceae	g__Saccharimonadales	g__Devosia	g__Allorhizobium-Neorhizobium-Pararhizobium-Rhizobium	g__Sphingomonas	g__Sphingobium	g__unclassified_f__Comamonadaceae	g__Ellin6067	g__MND1	g__Massilia	g__Pseudomonas	g__unclassified_f__Pseudomonadaceae	g__Pseudoxanthomonas	g__Luteolibacter
													0.264023	0.698193	0.363764	0.0176015	0.880075	0.528045	1.76015	0.792068	1.59587	0.281624	5.78503	0.287491	0.264023	0.170148	0.299226	0.111476	0.357897	3.03333
													0.322675	0.469346	0.310942	0.0293341	1.06776	0.774421	1.89498	0.973893	1.87152	0.199472	2.19419	0.357876	0.398944	0.252273	0.38721	0.0586682	0.551481	0.815488
													0.410678	0.410678	0.668818	0.0176005	1.40804	0.62775	1.94779	0.821355	2.00059	0.299208	2.15899	0.352009	0.428278	0.49868	0.574949	0.228806	0.833089	1.39044
													0.440063	0.727571	0.134953	1.33193	1.20284	0.2347	1.22631	0.528076	3.83735	0.469401	1.69571	0.698234	0.387256	0.404858	0.369653	0.727571	0.545679	1.27912
													0.662951	0.152537	0.0938692	0.0352009	1.06776	1.91258	2.36433	1.3963	5.63802	0.457612	3.59636	0.357876	0.334409	0.299208	0.49868	0.774421	0.880023	0.205339
													0.440012	0.275741	0.0880023	0.375477	0.492813	1.35524	1.76005	0.891757	4.78733	0.897624	9.59812	0.193605	0.12907	0.445879	0.410678	0.410678	0.275741	1.24963
													0.533881	0.950425	0.181872	0.0645351	1.51364	0.633617	0.903491	0.786154	4.16544	0.950425	2.76327	0.340276	0.504547	0.246407	0.140804	0.222939	0.234673	1.71311
													0.598416	0.792021	0.12907	0	1.17923	0.862423	1.96539	0.75682	4.38838	0.592549	2.39953	0.445879	0.310942	0.205339	0.187738	0.0704019	1.3963	2.16486
													0.510414	0.768554	0.134937	0.234673	1.21443	1.04429	1.56057	0.709886	4.8636	1.15576	2.95101	0.51628	0.457612	0.275741	0.0410678	0.12907	0.146671	1.01496
													0.457612	0.551481	0.522147	0.0645351	1.44911	3.03315	1.2203	1.31417	3.17982	1.37284	4.10091	0.803755	0.416544	0.0176005	0.428278	0.287474	0.698152	0.469346
													0.445879	0.352009	0.24054	0.117336	1.09123	11.7806	1.31417	1.02669	4.38252	1.60164	3.34996	0.657084	0.264007	0.193605	0.0821355	0.25814	0.152537	0.475213
													0.51628	0.299208	0.62775	0.0586682	1.17336	11.0179	1.49017	1.00909	4.78733	1.2379	4.00704	0.721619	0.340276	0.228806	0.228806	0.0410678	0.398944	0.469346
													0.504576	0.833138	0.43417	0.0410702	1.00915	0.410702	1.39639	1.47853	1.76602	0.0469373	1.54307	0.35203	0.293358	0.158414	0.281624	0.0117343	0.469373	1.30838
													0.381344	0.639484	0.316808	0.0410678	1.54884	0.334409	0.944559	1.06776	2.05339	0.0528014	1.63098	0.469346	0.704019	0.645351	0.404811	0	0.293341	1.4139
													0.486946	0.833089	0.410678	0	1.54297	0.164271	1.21443	0.645351	2.20593	0.0938692	1.88912	0.445879	0.657084	0.211206	0.222939	0	0.645351	0.193605
													0.809622	1.1147	0.25814	0.176005	1.37284	0.334409	0.686418	0.375477	3.36756	0.11147	1.47257	0.416544	0.698152	0	0.38721	0.164271	0.269874	0.616016
													1.2379	0.451745	0.551481	0.217072	1.46671	1.24377	0.968026	0.73922	3.79583	0.217072	2.62834	0.569082	0.75682	0.264007	0.398944	0	0.281608	0.275741
													0.38721	0.486946	0.193605	0.921091	0.750953	0.357876	1.09123	0.921091	2.4582	0.222939	2.07686	0.346143	0.264007	0.140804	0.803755	1.1675	1.08536	1.2379
													0.88589	0.381344	0.322675	0.099736	2.09446	0.662951	1.27897	0.592549	3.75477	0.158404	2.34086	0.862423	0.821355	0.410678	0.316808	0.0645351	0.422411	0.24054
													0.709886	0.968026	0.146671	0.504547	1.44324	1.19097	0.979759	0.815488	2.64594	0.193605	3.78997	0.445879	0.463479	0.357876	0.457612	0.0821355	0.170138	0.985626
													0.363743	0.604283	0.316808	1.77178	0.833089	0.616016	1.08536	1.00323	1.88912	0.105603	1.81285	0.246407	0.305075	0.158404	0.698152	1.17336	0.680551	1.19097
													0.404811	0.375477	0.592549	0.651217	1.32004	1.67791	1.38457	0.733353	3.17395	0.51628	2.15899	0.61015	0.281608	0.0704019	0.815488	0.662951	0.38721	1.16163
													0.616053	0.756865	0.844872	0.170148	1.32598	2.38207	1.26144	1.03262	3.23281	0.533912	3.62591	0.451772	0.440038	0.0762732	0.357897	0.322694	0.398967	1.02089
													0.704019	0.850689	0.416544	0.604283	1.46671	3.64916	1.0971	0.75682	3.55529	0.604283	3.27369	0.838956	0.745087	0.269874	0.492813	0.264007	0.140804	0.86829
													0.381344	0.522147	0.293341	0.51628	1.09123	0.950425	1.87738	0.733353	3.25022	0.604283	1.71898	0.234673	0.322675	0.797888	0.633617	0.0293341	0.310942	1.2203
													0.416544	0.0821355	0.170138	0.0821355	1.44324	0.440012	2.08272	1.16163	3.93664	0.962159	3.5905	0.404811	0.316808	1.01496	0.891757	0.234673	0.205339	0.158404
													0.410678	0.316808	0.181872	1.06189	1.37284	0.774421	2.59314	0.874157	3.77823	0.586682	2.48167	0.328542	0.328542	0.780287	0.604283	0.528014	0.211206	0.510414
													0.393077	0.0821355	0.11147	0.105603	1.17336	0.786154	2.39953	0.539748	5.12174	1.49604	2.10032	0.404811	0.334409	0.193605	0.217072	0.25814	3.49663	0.158404
													0.422411	0.557348	0.222939	0.340276	0.580815	0.991493	1.08536	0.639484	4.47052	1.1147	2.19419	0.134937	0.252273	0.709886	0.404811	0.25814	0.193605	1.73658
													0.334429	0.7862	0.134945	0.281624	0.639521	1.26731	1.54893	0.927012	4.88735	1.1969	3.06266	0.176015	0.205351	0.686459	0.422436	0.0821403	0.123211	1.83642
													0.398944	0.73922	0.416544	0.293341	0.985626	1.50777	1.90085	0.750953	5.28014	1.58991	3.25022	0.287474	0.445879	0.574949	0.352009	0.146671	0.287474	1.2203
													0.510533	0.762866	0.264069	0.481192	1.21472	1.59615	1.85435	1.15604	5.83886	1.68417	2.5468	0.469456	0.410774	0.58682	0.334487	0.117364	0.469456	0.88023
													0.551481	1.03256	0.398944	0.146671	1.2731	1.63684	1.63684	1.19683	5.35054	1.63098	2.73394	0.293341	0.375477	0.668818	0.692285	0.463479	0.551481	1.45497
													0.61015	0.850689	0.504547	0.0528014	1.47257	2.21179	1.51951	1.82458	4.84013	1.1147	2.6518	0.680551	0.73922	0.269874	0.469346	0.199472	1.05603	0.727486
													0.61015	1.00323	0.381344	0.164271	1.58991	1.46671	0.985626	1.03256	4.79906	1.29657	3.33236	1.26723	0.680551	0.293341	0.381344	0.563215	0.228806	0.774421
													0.662951	1.19683	0.451745	0.0938692	1.70725	1.59578	1.3259	1.77765	4.57612	0.962159	2.4758	0.616016	0.692285	0.211206	0.428278	0	0.680551	0.844823
													0.680551	0.211206	0.211206	0	2.73394	0.862423	1.2379	0.604283	4.41185	0	1.4139	0.645351	1.01496	1.3259	0.222939	0	0.269874	0.0938692
													0.926958	1.1499	0.0821355	0	2.77501	0.264007	0.844823	0.539748	2.69874	0	1.33177	0.668818	1.1851	0.416544	0.099736	0	0.11147	0.11147
													0.592549	0.938692	0.281608	0	1.47257	0.991493	0.944559	0.991493	2.28806	0	1.47257	0.457612	0.539748	0.451745	0.363743	0	0.293341	0.510414
													0.809669	0.698193	0.187749	0.0645388	1.40225	2.72823	0.874208	0.815536	4.02488	0	1.76015	0.563248	0.486975	0.134945	0.31096	0.0234687	0.363764	0.35203
													1.1323	0.950425	0.140804	0.0176005	1.78351	1.13816	0.786154	0.592549	4.71693	0	1.99472	0.61015	0.73922	0.475213	0.176005	0	0.199472	0.117336
													0.874259	1.43167	0.11735	0	1.59596	1.09722	0.803849	0.539811	4.57079	0	1.63704	0.580884	0.522209	0.797982	0.0704101	0.0293376	0.176025	0.387256
													1.2203	0.950425	0.11147	0	2.92168	3.8017	0.768554	0.533881	5.0396	0	1.32004	1.09123	1.21443	0.88589	0.199472	0	0.152537	0.275741
													1.0795	0.897624	0.310942	0.0410678	1.38457	2.64594	0.985626	0.786154	3.02728	0	1.1675	0.750953	0.545615	0.398944	0.416544	0	0.12907	0.880023
													0.950425	0.979759	0.222939	0	1.57818	4.90466	1.00909	0.539748	3.58463	0	1.35524	0.563215	0.698152	0.164271	0	0	0.334409	0.24054
													0.569082	1.28483	0.322675	0.0117336	1.55471	4.69933	0.792021	0.709886	3.75477	0	0.985626	0.792021	0.539748	0.451745	0.305075	0.00586682	0.176005	0.657084
													0.621883	1.24963	0.170138	0.0293341	2.21179	2.72221	0.862423	0.416544	3.6609	0	1.29657	1.03256	0.815488	0.25814	0.181872	0.0352009	0.193605	0.36961
													1.06189	0.428278	0.25814	0.0117336	2.72221	2.21179	0.850689	0.592549	5.59108	0	1.73658	1.3083	1.19097	0.721619	0.158404	0	0.24054	0.0880023
													g__IMCC26256	g__MB-A2-108	g__Ohtaekwangia	g__Geitlerinema	g__uncultured_f__Gemmatimonadaceae	g__Saccharimonadales	g__Devosia	g__Allorhizobium-Neorhizobium-Pararhizobium-Rhizobium	g__Sphingomonas	g__Sphingobium	g__unclassified_f__Comamonadaceae	g__Ellin6067	g__MND1	g__Massilia	g__Pseudomonas	g__unclassified_f__Pseudomonadaceae	g__Pseudoxanthomonas	g__Luteolibacter
													0.264023	0.698193	0.363764	0.0176015	0.880075	0.528045	1.76015	0.792068	1.59587	0.281624	5.78503	0.287491	0.264023	0.170148	0.299226	0.111476	0.357897	3.03333
													0.322675	0.469346	0.310942	0.0293341	1.06776	0.774421	1.89498	0.973893	1.87152	0.199472	2.19419	0.357876	0.398944	0.252273	0.38721	0.0586682	0.551481	0.815488
													0.410678	0.410678	0.668818	0.0176005	1.40804	0.62775	1.94779	0.821355	2.00059	0.299208	2.15899	0.352009	0.428278	0.49868	0.574949	0.228806	0.833089	1.39044
													0.440063	0.727571	0.134953	1.33193	1.20284	0.2347	1.22631	0.528076	3.83735	0.469401	1.69571	0.698234	0.387256	0.404858	0.369653	0.727571	0.545679	1.27912
													0.662951	0.152537	0.0938692	0.0352009	1.06776	1.91258	2.36433	1.3963	5.63802	0.457612	3.59636	0.357876	0.334409	0.299208	0.49868	0.774421	0.880023	0.205339
													0.440012	0.275741	0.0880023	0.375477	0.492813	1.35524	1.76005	0.891757	4.78733	0.897624	9.59812	0.193605	0.12907	0.445879	0.410678	0.410678	0.275741	1.24963
													0.533881	0.950425	0.181872	0.0645351	1.51364	0.633617	0.903491	0.786154	4.16544	0.950425	2.76327	0.340276	0.504547	0.246407	0.140804	0.222939	0.234673	1.71311
													0.598416	0.792021	0.12907	0	1.17923	0.862423	1.96539	0.75682	4.38838	0.592549	2.39953	0.445879	0.310942	0.205339	0.187738	0.0704019	1.3963	2.16486
													0.510414	0.768554	0.134937	0.234673	1.21443	1.04429	1.56057	0.709886	4.8636	1.15576	2.95101	0.51628	0.457612	0.275741	0.0410678	0.12907	0.146671	1.01496
													0.457612	0.551481	0.522147	0.0645351	1.44911	3.03315	1.2203	1.31417	3.17982	1.37284	4.10091	0.803755	0.416544	0.0176005	0.428278	0.287474	0.698152	0.469346
													0.445879	0.352009	0.24054	0.117336	1.09123	11.7806	1.31417	1.02669	4.38252	1.60164	3.34996	0.657084	0.264007	0.193605	0.0821355	0.25814	0.152537	0.475213
													0.51628	0.299208	0.62775	0.0586682	1.17336	11.0179	1.49017	1.00909	4.78733	1.2379	4.00704	0.721619	0.340276	0.228806	0.228806	0.0410678	0.398944	0.469346
													0.504576	0.833138	0.43417	0.0410702	1.00915	0.410702	1.39639	1.47853	1.76602	0.0469373	1.54307	0.35203	0.293358	0.158414	0.281624	0.0117343	0.469373	1.30838
													0.381344	0.639484	0.316808	0.0410678	1.54884	0.334409	0.944559	1.06776	2.05339	0.0528014	1.63098	0.469346	0.704019	0.645351	0.404811	0	0.293341	1.4139
													0.486946	0.833089	0.410678	0	1.54297	0.164271	1.21443	0.645351	2.20593	0.0938692	1.88912	0.445879	0.657084	0.211206	0.222939	0	0.645351	0.193605
													0.809622	1.1147	0.25814	0.176005	1.37284	0.334409	0.686418	0.375477	3.36756	0.11147	1.47257	0.416544	0.698152	0	0.38721	0.164271	0.269874	0.616016
													1.2379	0.451745	0.551481	0.217072	1.46671	1.24377	0.968026	0.73922	3.79583	0.217072	2.62834	0.569082	0.75682	0.264007	0.398944	0	0.281608	0.275741
													0.38721	0.486946	0.193605	0.921091	0.750953	0.357876	1.09123	0.921091	2.4582	0.222939	2.07686	0.346143	0.264007	0.140804	0.803755	1.1675	1.08536	1.2379
													0.88589	0.381344	0.322675	0.099736	2.09446	0.662951	1.27897	0.592549	3.75477	0.158404	2.34086	0.862423	0.821355	0.410678	0.316808	0.0645351	0.422411	0.24054
													0.709886	0.968026	0.146671	0.504547	1.44324	1.19097	0.979759	0.815488	2.64594	0.193605	3.78997	0.445879	0.463479	0.357876	0.457612	0.0821355	0.170138	0.985626
													0.363743	0.604283	0.316808	1.77178	0.833089	0.616016	1.08536	1.00323	1.88912	0.105603	1.81285	0.246407	0.305075	0.158404	0.698152	1.17336	0.680551	1.19097
													0.404811	0.375477	0.592549	0.651217	1.32004	1.67791	1.38457	0.733353	3.17395	0.51628	2.15899	0.61015	0.281608	0.0704019	0.815488	0.662951	0.38721	1.16163
													0.616053	0.756865	0.844872	0.170148	1.32598	2.38207	1.26144	1.03262	3.23281	0.533912	3.62591	0.451772	0.440038	0.0762732	0.357897	0.322694	0.398967	1.02089
													0.704019	0.850689	0.416544	0.604283	1.46671	3.64916	1.0971	0.75682	3.55529	0.604283	3.27369	0.838956	0.745087	0.269874	0.492813	0.264007	0.140804	0.86829
													0.381344	0.522147	0.293341	0.51628	1.09123	0.950425	1.87738	0.733353	3.25022	0.604283	1.71898	0.234673	0.322675	0.797888	0.633617	0.0293341	0.310942	1.2203
													0.416544	0.0821355	0.170138	0.0821355	1.44324	0.440012	2.08272	1.16163	3.93664	0.962159	3.5905	0.404811	0.316808	1.01496	0.891757	0.234673	0.205339	0.158404
													0.410678	0.316808	0.181872	1.06189	1.37284	0.774421	2.59314	0.874157	3.77823	0.586682	2.48167	0.328542	0.328542	0.780287	0.604283	0.528014	0.211206	0.510414
													0.393077	0.0821355	0.11147	0.105603	1.17336	0.786154	2.39953	0.539748	5.12174	1.49604	2.10032	0.404811	0.334409	0.193605	0.217072	0.25814	3.49663	0.158404
													0.422411	0.557348	0.222939	0.340276	0.580815	0.991493	1.08536	0.639484	4.47052	1.1147	2.19419	0.134937	0.252273	0.709886	0.404811	0.25814	0.193605	1.73658
													0.334429	0.7862	0.134945	0.281624	0.639521	1.26731	1.54893	0.927012	4.88735	1.1969	3.06266	0.176015	0.205351	0.686459	0.422436	0.0821403	0.123211	1.83642
													0.398944	0.73922	0.416544	0.293341	0.985626	1.50777	1.90085	0.750953	5.28014	1.58991	3.25022	0.287474	0.445879	0.574949	0.352009	0.146671	0.287474	1.2203
													0.510533	0.762866	0.264069	0.481192	1.21472	1.59615	1.85435	1.15604	5.83886	1.68417	2.5468	0.469456	0.410774	0.58682	0.334487	0.117364	0.469456	0.88023
													0.551481	1.03256	0.398944	0.146671	1.2731	1.63684	1.63684	1.19683	5.35054	1.63098	2.73394	0.293341	0.375477	0.668818	0.692285	0.463479	0.551481	1.45497
													0.61015	0.850689	0.504547	0.0528014	1.47257	2.21179	1.51951	1.82458	4.84013	1.1147	2.6518	0.680551	0.73922	0.269874	0.469346	0.199472	1.05603	0.727486
													0.61015	1.00323	0.381344	0.164271	1.58991	1.46671	0.985626	1.03256	4.79906	1.29657	3.33236	1.26723	0.680551	0.293341	0.381344	0.563215	0.228806	0.774421
													0.662951	1.19683	0.451745	0.0938692	1.70725	1.59578	1.3259	1.77765	4.57612	0.962159	2.4758	0.616016	0.692285	0.211206	0.428278	0	0.680551	0.844823
													0.680551	0.211206	0.211206	0	2.73394	0.862423	1.2379	0.604283	4.41185	0	1.4139	0.645351	1.01496	1.3259	0.222939	0	0.269874	0.0938692
													0.926958	1.1499	0.0821355	0	2.77501	0.264007	0.844823	0.539748	2.69874	0	1.33177	0.668818	1.1851	0.416544	0.099736	0	0.11147	0.11147
													0.592549	0.938692	0.281608	0	1.47257	0.991493	0.944559	0.991493	2.28806	0	1.47257	0.457612	0.539748	0.451745	0.363743	0	0.293341	0.510414
													0.809669	0.698193	0.187749	0.0645388	1.40225	2.72823	0.874208	0.815536	4.02488	0	1.76015	0.563248	0.486975	0.134945	0.31096	0.0234687	0.363764	0.35203
													1.1323	0.950425	0.140804	0.0176005	1.78351	1.13816	0.786154	0.592549	4.71693	0	1.99472	0.61015	0.73922	0.475213	0.176005	0	0.199472	0.117336
													0.874259	1.43167	0.11735	0	1.59596	1.09722	0.803849	0.539811	4.57079	0	1.63704	0.580884	0.522209	0.797982	0.0704101	0.0293376	0.176025	0.387256
													1.2203	0.950425	0.11147	0	2.92168	3.8017	0.768554	0.533881	5.0396	0	1.32004	1.09123	1.21443	0.88589	0.199472	0	0.152537	0.275741
													1.0795	0.897624	0.310942	0.0410678	1.38457	2.64594	0.985626	0.786154	3.02728	0	1.1675	0.750953	0.545615	0.398944	0.416544	0	0.12907	0.880023
													0.950425	0.979759	0.222939	0	1.57818	4.90466	1.00909	0.539748	3.58463	0	1.35524	0.563215	0.698152	0.164271	0	0	0.334409	0.24054
													0.569082	1.28483	0.322675	0.0117336	1.55471	4.69933	0.792021	0.709886	3.75477	0	0.985626	0.792021	0.539748	0.451745	0.305075	0.00586682	0.176005	0.657084
													0.621883	1.24963	0.170138	0.0293341	2.21179	2.72221	0.862423	0.416544	3.6609	0	1.29657	1.03256	0.815488	0.25814	0.181872	0.0352009	0.193605	0.36961
													1.06189	0.428278	0.25814	0.0117336	2.72221	2.21179	0.850689	0.592549	5.59108	0	1.73658	1.3083	1.19097	0.721619	0.158404	0	0.24054	0.0880023
													g__IMCC26256	g__MB-A2-108	g__Ohtaekwangia	g__Geitlerinema	g__uncultured_f__Gemmatimonadaceae	g__Saccharimonadales	g__Devosia	g__Allorhizobium-Neorhizobium-Pararhizobium-Rhizobium	g__Sphingomonas	g__Sphingobium	g__unclassified_f__Comamonadaceae	g__Ellin6067	g__MND1	g__Massilia	g__Pseudomonas	g__unclassified_f__Pseudomonadaceae	g__Pseudoxanthomonas	g__Luteolibacter
													0.264023	0.698193	0.363764	0.0176015	0.880075	0.528045	1.76015	0.792068	1.59587	0.281624	5.78503	0.287491	0.264023	0.170148	0.299226	0.111476	0.357897	3.03333
													0.322675	0.469346	0.310942	0.0293341	1.06776	0.774421	1.89498	0.973893	1.87152	0.199472	2.19419	0.357876	0.398944	0.252273	0.38721	0.0586682	0.551481	0.815488
													0.410678	0.410678	0.668818	0.0176005	1.40804	0.62775	1.94779	0.821355	2.00059	0.299208	2.15899	0.352009	0.428278	0.49868	0.574949	0.228806	0.833089	1.39044
													0.440063	0.727571	0.134953	1.33193	1.20284	0.2347	1.22631	0.528076	3.83735	0.469401	1.69571	0.698234	0.387256	0.404858	0.369653	0.727571	0.545679	1.27912
													0.662951	0.152537	0.0938692	0.0352009	1.06776	1.91258	2.36433	1.3963	5.63802	0.457612	3.59636	0.357876	0.334409	0.299208	0.49868	0.774421	0.880023	0.205339
													0.440012	0.275741	0.0880023	0.375477	0.492813	1.35524	1.76005	0.891757	4.78733	0.897624	9.59812	0.193605	0.12907	0.445879	0.410678	0.410678	0.275741	1.24963
													0.533881	0.950425	0.181872	0.0645351	1.51364	0.633617	0.903491	0.786154	4.16544	0.950425	2.76327	0.340276	0.504547	0.246407	0.140804	0.222939	0.234673	1.71311
													0.598416	0.792021	0.12907	0	1.17923	0.862423	1.96539	0.75682	4.38838	0.592549	2.39953	0.445879	0.310942	0.205339	0.187738	0.0704019	1.3963	2.16486
													0.510414	0.768554	0.134937	0.234673	1.21443	1.04429	1.56057	0.709886	4.8636	1.15576	2.95101	0.51628	0.457612	0.275741	0.0410678	0.12907	0.146671	1.01496
													0.457612	0.551481	0.522147	0.0645351	1.44911	3.03315	1.2203	1.31417	3.17982	1.37284	4.10091	0.803755	0.416544	0.0176005	0.428278	0.287474	0.698152	0.469346
													0.445879	0.352009	0.24054	0.117336	1.09123	11.7806	1.31417	1.02669	4.38252	1.60164	3.34996	0.657084	0.264007	0.193605	0.0821355	0.25814	0.152537	0.475213
													0.51628	0.299208	0.62775	0.0586682	1.17336	11.0179	1.49017	1.00909	4.78733	1.2379	4.00704	0.721619	0.340276	0.228806	0.228806	0.0410678	0.398944	0.469346
													0.504576	0.833138	0.43417	0.0410702	1.00915	0.410702	1.39639	1.47853	1.76602	0.0469373	1.54307	0.35203	0.293358	0.158414	0.281624	0.0117343	0.469373	1.30838
													0.381344	0.639484	0.316808	0.0410678	1.54884	0.334409	0.944559	1.06776	2.05339	0.0528014	1.63098	0.469346	0.704019	0.645351	0.404811	0	0.293341	1.4139
													0.486946	0.833089	0.410678	0	1.54297	0.164271	1.21443	0.645351	2.20593	0.0938692	1.88912	0.445879	0.657084	0.211206	0.222939	0	0.645351	0.193605
													0.809622	1.1147	0.25814	0.176005	1.37284	0.334409	0.686418	0.375477	3.36756	0.11147	1.47257	0.416544	0.698152	0	0.38721	0.164271	0.269874	0.616016
													1.2379	0.451745	0.551481	0.217072	1.46671	1.24377	0.968026	0.73922	3.79583	0.217072	2.62834	0.569082	0.75682	0.264007	0.398944	0	0.281608	0.275741
													0.38721	0.486946	0.193605	0.921091	0.750953	0.357876	1.09123	0.921091	2.4582	0.222939	2.07686	0.346143	0.264007	0.140804	0.803755	1.1675	1.08536	1.2379
													0.88589	0.381344	0.322675	0.099736	2.09446	0.662951	1.27897	0.592549	3.75477	0.158404	2.34086	0.862423	0.821355	0.410678	0.316808	0.0645351	0.422411	0.24054
													0.709886	0.968026	0.146671	0.504547	1.44324	1.19097	0.979759	0.815488	2.64594	0.193605	3.78997	0.445879	0.463479	0.357876	0.457612	0.0821355	0.170138	0.985626
													0.363743	0.604283	0.316808	1.77178	0.833089	0.616016	1.08536	1.00323	1.88912	0.105603	1.81285	0.246407	0.305075	0.158404	0.698152	1.17336	0.680551	1.19097
													0.404811	0.375477	0.592549	0.651217	1.32004	1.67791	1.38457	0.733353	3.17395	0.51628	2.15899	0.61015	0.281608	0.0704019	0.815488	0.662951	0.38721	1.16163
													0.616053	0.756865	0.844872	0.170148	1.32598	2.38207	1.26144	1.03262	3.23281	0.533912	3.62591	0.451772	0.440038	0.0762732	0.357897	0.322694	0.398967	1.02089
													0.704019	0.850689	0.416544	0.604283	1.46671	3.64916	1.0971	0.75682	3.55529	0.604283	3.27369	0.838956	0.745087	0.269874	0.492813	0.264007	0.140804	0.86829
													0.381344	0.522147	0.293341	0.51628	1.09123	0.950425	1.87738	0.733353	3.25022	0.604283	1.71898	0.234673	0.322675	0.797888	0.633617	0.0293341	0.310942	1.2203
													0.416544	0.0821355	0.170138	0.0821355	1.44324	0.440012	2.08272	1.16163	3.93664	0.962159	3.5905	0.404811	0.316808	1.01496	0.891757	0.234673	0.205339	0.158404
													0.410678	0.316808	0.181872	1.06189	1.37284	0.774421	2.59314	0.874157	3.77823	0.586682	2.48167	0.328542	0.328542	0.780287	0.604283	0.528014	0.211206	0.510414
													0.393077	0.0821355	0.11147	0.105603	1.17336	0.786154	2.39953	0.539748	5.12174	1.49604	2.10032	0.404811	0.334409	0.193605	0.217072	0.25814	3.49663	0.158404
													0.422411	0.557348	0.222939	0.340276	0.580815	0.991493	1.08536	0.639484	4.47052	1.1147	2.19419	0.134937	0.252273	0.709886	0.404811	0.25814	0.193605	1.73658
													0.334429	0.7862	0.134945	0.281624	0.639521	1.26731	1.54893	0.927012	4.88735	1.1969	3.06266	0.176015	0.205351	0.686459	0.422436	0.0821403	0.123211	1.83642
													0.398944	0.73922	0.416544	0.293341	0.985626	1.50777	1.90085	0.750953	5.28014	1.58991	3.25022	0.287474	0.445879	0.574949	0.352009	0.146671	0.287474	1.2203
													0.510533	0.762866	0.264069	0.481192	1.21472	1.59615	1.85435	1.15604	5.83886	1.68417	2.5468	0.469456	0.410774	0.58682	0.334487	0.117364	0.469456	0.88023
													0.551481	1.03256	0.398944	0.146671	1.2731	1.63684	1.63684	1.19683	5.35054	1.63098	2.73394	0.293341	0.375477	0.668818	0.692285	0.463479	0.551481	1.45497
													0.61015	0.850689	0.504547	0.0528014	1.47257	2.21179	1.51951	1.82458	4.84013	1.1147	2.6518	0.680551	0.73922	0.269874	0.469346	0.199472	1.05603	0.727486
													0.61015	1.00323	0.381344	0.164271	1.58991	1.46671	0.985626	1.03256	4.79906	1.29657	3.33236	1.26723	0.680551	0.293341	0.381344	0.563215	0.228806	0.774421
													0.662951	1.19683	0.451745	0.0938692	1.70725	1.59578	1.3259	1.77765	4.57612	0.962159	2.4758	0.616016	0.692285	0.211206	0.428278	0	0.680551	0.844823
													0.680551	0.211206	0.211206	0	2.73394	0.862423	1.2379	0.604283	4.41185	0	1.4139	0.645351	1.01496	1.3259	0.222939	0	0.269874	0.0938692
													0.926958	1.1499	0.0821355	0	2.77501	0.264007	0.844823	0.539748	2.69874	0	1.33177	0.668818	1.1851	0.416544	0.099736	0	0.11147	0.11147
													0.592549	0.938692	0.281608	0	1.47257	0.991493	0.944559	0.991493	2.28806	0	1.47257	0.457612	0.539748	0.451745	0.363743	0	0.293341	0.510414
													0.809669	0.698193	0.187749	0.0645388	1.40225	2.72823	0.874208	0.815536	4.02488	0	1.76015	0.563248	0.486975	0.134945	0.31096	0.0234687	0.363764	0.35203
													1.1323	0.950425	0.140804	0.0176005	1.78351	1.13816	0.786154	0.592549	4.71693	0	1.99472	0.61015	0.73922	0.475213	0.176005	0	0.199472	0.117336
													0.874259	1.43167	0.11735	0	1.59596	1.09722	0.803849	0.539811	4.57079	0	1.63704	0.580884	0.522209	0.797982	0.0704101	0.0293376	0.176025	0.387256
													1.2203	0.950425	0.11147	0	2.92168	3.8017	0.768554	0.533881	5.0396	0	1.32004	1.09123	1.21443	0.88589	0.199472	0	0.152537	0.275741
													1.0795	0.897624	0.310942	0.0410678	1.38457	2.64594	0.985626	0.786154	3.02728	0	1.1675	0.750953	0.545615	0.398944	0.416544	0	0.12907	0.880023
													0.950425	0.979759	0.222939	0	1.57818	4.90466	1.00909	0.539748	3.58463	0	1.35524	0.563215	0.698152	0.164271	0	0	0.334409	0.24054
													0.569082	1.28483	0.322675	0.0117336	1.55471	4.69933	0.792021	0.709886	3.75477	0	0.985626	0.792021	0.539748	0.451745	0.305075	0.00586682	0.176005	0.657084
													0.621883	1.24963	0.170138	0.0293341	2.21179	2.72221	0.862423	0.416544	3.6609	0	1.29657	1.03256	0.815488	0.25814	0.181872	0.0352009	0.193605	0.36961
													1.06189	0.428278	0.25814	0.0117336	2.72221	2.21179	0.850689	0.592549	5.59108	0	1.73658	1.3083	1.19097	0.721619	0.158404	0	0.24054	0.0880023
													g__IMCC26256	g__MB-A2-108	g__Ohtaekwangia	g__Geitlerinema	g__uncultured_f__Gemmatimonadaceae	g__Saccharimonadales	g__Devosia	g__Allorhizobium-Neorhizobium-Pararhizobium-Rhizobium	g__Sphingomonas	g__Sphingobium	g__unclassified_f__Comamonadaceae	g__Ellin6067	g__MND1	g__Massilia	g__Pseudomonas	g__unclassified_f__Pseudomonadaceae	g__Pseudoxanthomonas	g__Luteolibacter
													0.264023	0.698193	0.363764	0.0176015	0.880075	0.528045	1.76015	0.792068	1.59587	0.281624	5.78503	0.287491	0.264023	0.170148	0.299226	0.111476	0.357897	3.03333
													0.322675	0.469346	0.310942	0.0293341	1.06776	0.774421	1.89498	0.973893	1.87152	0.199472	2.19419	0.357876	0.398944	0.252273	0.38721	0.0586682	0.551481	0.815488
													0.410678	0.410678	0.668818	0.0176005	1.40804	0.62775	1.94779	0.821355	2.00059	0.299208	2.15899	0.352009	0.428278	0.49868	0.574949	0.228806	0.833089	1.39044
													0.440063	0.727571	0.134953	1.33193	1.20284	0.2347	1.22631	0.528076	3.83735	0.469401	1.69571	0.698234	0.387256	0.404858	0.369653	0.727571	0.545679	1.27912
													0.662951	0.152537	0.0938692	0.0352009	1.06776	1.91258	2.36433	1.3963	5.63802	0.457612	3.59636	0.357876	0.334409	0.299208	0.49868	0.774421	0.880023	0.205339
													0.440012	0.275741	0.0880023	0.375477	0.492813	1.35524	1.76005	0.891757	4.78733	0.897624	9.59812	0.193605	0.12907	0.445879	0.410678	0.410678	0.275741	1.24963
													0.533881	0.950425	0.181872	0.0645351	1.51364	0.633617	0.903491	0.786154	4.16544	0.950425	2.76327	0.340276	0.504547	0.246407	0.140804	0.222939	0.234673	1.71311
													0.598416	0.792021	0.12907	0	1.17923	0.862423	1.96539	0.75682	4.38838	0.592549	2.39953	0.445879	0.310942	0.205339	0.187738	0.0704019	1.3963	2.16486
													0.510414	0.768554	0.134937	0.234673	1.21443	1.04429	1.56057	0.709886	4.8636	1.15576	2.95101	0.51628	0.457612	0.275741	0.0410678	0.12907	0.146671	1.01496
													0.457612	0.551481	0.522147	0.0645351	1.44911	3.03315	1.2203	1.31417	3.17982	1.37284	4.10091	0.803755	0.416544	0.0176005	0.428278	0.287474	0.698152	0.469346
													0.445879	0.352009	0.24054	0.117336	1.09123	11.7806	1.31417	1.02669	4.38252	1.60164	3.34996	0.657084	0.264007	0.193605	0.0821355	0.25814	0.152537	0.475213
													0.51628	0.299208	0.62775	0.0586682	1.17336	11.0179	1.49017	1.00909	4.78733	1.2379	4.00704	0.721619	0.340276	0.228806	0.228806	0.0410678	0.398944	0.469346
													0.504576	0.833138	0.43417	0.0410702	1.00915	0.410702	1.39639	1.47853	1.76602	0.0469373	1.54307	0.35203	0.293358	0.158414	0.281624	0.0117343	0.469373	1.30838
													0.381344	0.639484	0.316808	0.0410678	1.54884	0.334409	0.944559	1.06776	2.05339	0.0528014	1.63098	0.469346	0.704019	0.645351	0.404811	0	0.293341	1.4139
													0.486946	0.833089	0.410678	0	1.54297	0.164271	1.21443	0.645351	2.20593	0.0938692	1.88912	0.445879	0.657084	0.211206	0.222939	0	0.645351	0.193605
													0.809622	1.1147	0.25814	0.176005	1.37284	0.334409	0.686418	0.375477	3.36756	0.11147	1.47257	0.416544	0.698152	0	0.38721	0.164271	0.269874	0.616016
													1.2379	0.451745	0.551481	0.217072	1.46671	1.24377	0.968026	0.73922	3.79583	0.217072	2.62834	0.569082	0.75682	0.264007	0.398944	0	0.281608	0.275741
													0.38721	0.486946	0.193605	0.921091	0.750953	0.357876	1.09123	0.921091	2.4582	0.222939	2.07686	0.346143	0.264007	0.140804	0.803755	1.1675	1.08536	1.2379
													0.88589	0.381344	0.322675	0.099736	2.09446	0.662951	1.27897	0.592549	3.75477	0.158404	2.34086	0.862423	0.821355	0.410678	0.316808	0.0645351	0.422411	0.24054
													0.709886	0.968026	0.146671	0.504547	1.44324	1.19097	0.979759	0.815488	2.64594	0.193605	3.78997	0.445879	0.463479	0.357876	0.457612	0.0821355	0.170138	0.985626
													0.363743	0.604283	0.316808	1.77178	0.833089	0.616016	1.08536	1.00323	1.88912	0.105603	1.81285	0.246407	0.305075	0.158404	0.698152	1.17336	0.680551	1.19097
													0.404811	0.375477	0.592549	0.651217	1.32004	1.67791	1.38457	0.733353	3.17395	0.51628	2.15899	0.61015	0.281608	0.0704019	0.815488	0.662951	0.38721	1.16163
													0.616053	0.756865	0.844872	0.170148	1.32598	2.38207	1.26144	1.03262	3.23281	0.533912	3.62591	0.451772	0.440038	0.0762732	0.357897	0.322694	0.398967	1.02089
													0.704019	0.850689	0.416544	0.604283	1.46671	3.64916	1.0971	0.75682	3.55529	0.604283	3.27369	0.838956	0.745087	0.269874	0.492813	0.264007	0.140804	0.86829
													0.381344	0.522147	0.293341	0.51628	1.09123	0.950425	1.87738	0.733353	3.25022	0.604283	1.71898	0.234673	0.322675	0.797888	0.633617	0.0293341	0.310942	1.2203
													0.416544	0.0821355	0.170138	0.0821355	1.44324	0.440012	2.08272	1.16163	3.93664	0.962159	3.5905	0.404811	0.316808	1.01496	0.891757	0.234673	0.205339	0.158404
													0.410678	0.316808	0.181872	1.06189	1.37284	0.774421	2.59314	0.874157	3.77823	0.586682	2.48167	0.328542	0.328542	0.780287	0.604283	0.528014	0.211206	0.510414
													0.393077	0.0821355	0.11147	0.105603	1.17336	0.786154	2.39953	0.539748	5.12174	1.49604	2.10032	0.404811	0.334409	0.193605	0.217072	0.25814	3.49663	0.158404
													0.422411	0.557348	0.222939	0.340276	0.580815	0.991493	1.08536	0.639484	4.47052	1.1147	2.19419	0.134937	0.252273	0.709886	0.404811	0.25814	0.193605	1.73658
													0.334429	0.7862	0.134945	0.281624	0.639521	1.26731	1.54893	0.927012	4.88735	1.1969	3.06266	0.176015	0.205351	0.686459	0.422436	0.0821403	0.123211	1.83642
													0.398944	0.73922	0.416544	0.293341	0.985626	1.50777	1.90085	0.750953	5.28014	1.58991	3.25022	0.287474	0.445879	0.574949	0.352009	0.146671	0.287474	1.2203
													0.510533	0.762866	0.264069	0.481192	1.21472	1.59615	1.85435	1.15604	5.83886	1.68417	2.5468	0.469456	0.410774	0.58682	0.334487	0.117364	0.469456	0.88023
													0.551481	1.03256	0.398944	0.146671	1.2731	1.63684	1.63684	1.19683	5.35054	1.63098	2.73394	0.293341	0.375477	0.668818	0.692285	0.463479	0.551481	1.45497
													0.61015	0.850689	0.504547	0.0528014	1.47257	2.21179	1.51951	1.82458	4.84013	1.1147	2.6518	0.680551	0.73922	0.269874	0.469346	0.199472	1.05603	0.727486
													0.61015	1.00323	0.381344	0.164271	1.58991	1.46671	0.985626	1.03256	4.79906	1.29657	3.33236	1.26723	0.680551	0.293341	0.381344	0.563215	0.228806	0.774421
													0.662951	1.19683	0.451745	0.0938692	1.70725	1.59578	1.3259	1.77765	4.57612	0.962159	2.4758	0.616016	0.692285	0.211206	0.428278	0	0.680551	0.844823
													0.680551	0.211206	0.211206	0	2.73394	0.862423	1.2379	0.604283	4.41185	0	1.4139	0.645351	1.01496	1.3259	0.222939	0	0.269874	0.0938692
													0.926958	1.1499	0.0821355	0	2.77501	0.264007	0.844823	0.539748	2.69874	0	1.33177	0.668818	1.1851	0.416544	0.099736	0	0.11147	0.11147
													0.592549	0.938692	0.281608	0	1.47257	0.991493	0.944559	0.991493	2.28806	0	1.47257	0.457612	0.539748	0.451745	0.363743	0	0.293341	0.510414
													0.809669	0.698193	0.187749	0.0645388	1.40225	2.72823	0.874208	0.815536	4.02488	0	1.76015	0.563248	0.486975	0.134945	0.31096	0.0234687	0.363764	0.35203
													1.1323	0.950425	0.140804	0.0176005	1.78351	1.13816	0.786154	0.592549	4.71693	0	1.99472	0.61015	0.73922	0.475213	0.176005	0	0.199472	0.117336
													0.874259	1.43167	0.11735	0	1.59596	1.09722	0.803849	0.539811	4.57079	0	1.63704	0.580884	0.522209	0.797982	0.0704101	0.0293376	0.176025	0.387256
													1.2203	0.950425	0.11147	0	2.92168	3.8017	0.768554	0.533881	5.0396	0	1.32004	1.09123	1.21443	0.88589	0.199472	0	0.152537	0.275741
													1.0795	0.897624	0.310942	0.0410678	1.38457	2.64594	0.985626	0.786154	3.02728	0	1.1675	0.750953	0.545615	0.398944	0.416544	0	0.12907	0.880023
													0.950425	0.979759	0.222939	0	1.57818	4.90466	1.00909	0.539748	3.58463	0	1.35524	0.563215	0.698152	0.164271	0	0	0.334409	0.24054
													0.569082	1.28483	0.322675	0.0117336	1.55471	4.69933	0.792021	0.709886	3.75477	0	0.985626	0.792021	0.539748	0.451745	0.305075	0.00586682	0.176005	0.657084
													0.621883	1.24963	0.170138	0.0293341	2.21179	2.72221	0.862423	0.416544	3.6609	0	1.29657	1.03256	0.815488	0.25814	0.181872	0.0352009	0.193605	0.36961
													1.06189	0.428278	0.25814	0.0117336	2.72221	2.21179	0.850689	0.592549	5.59108	0	1.73658	1.3083	1.19097	0.721619	0.158404	0	0.24054	0.0880023
													g__IMCC26256	g__MB-A2-108	g__Ohtaekwangia	g__Geitlerinema	g__uncultured_f__Gemmatimonadaceae	g__Saccharimonadales	g__Devosia	g__Allorhizobium-Neorhizobium-Pararhizobium-Rhizobium	g__Sphingomonas	g__Sphingobium	g__unclassified_f__Comamonadaceae	g__Ellin6067	g__MND1	g__Massilia	g__Pseudomonas	g__unclassified_f__Pseudomonadaceae	g__Pseudoxanthomonas	g__Luteolibacter
													0.264023	0.698193	0.363764	0.0176015	0.880075	0.528045	1.76015	0.792068	1.59587	0.281624	5.78503	0.287491	0.264023	0.170148	0.299226	0.111476	0.357897	3.03333
													0.322675	0.469346	0.310942	0.0293341	1.06776	0.774421	1.89498	0.973893	1.87152	0.199472	2.19419	0.357876	0.398944	0.252273	0.38721	0.0586682	0.551481	0.815488
													0.410678	0.410678	0.668818	0.0176005	1.40804	0.62775	1.94779	0.821355	2.00059	0.299208	2.15899	0.352009	0.428278	0.49868	0.574949	0.228806	0.833089	1.39044
													0.440063	0.727571	0.134953	1.33193	1.20284	0.2347	1.22631	0.528076	3.83735	0.469401	1.69571	0.698234	0.387256	0.404858	0.369653	0.727571	0.545679	1.27912
													0.662951	0.152537	0.0938692	0.0352009	1.06776	1.91258	2.36433	1.3963	5.63802	0.457612	3.59636	0.357876	0.334409	0.299208	0.49868	0.774421	0.880023	0.205339
													0.440012	0.275741	0.0880023	0.375477	0.492813	1.35524	1.76005	0.891757	4.78733	0.897624	9.59812	0.193605	0.12907	0.445879	0.410678	0.410678	0.275741	1.24963
													0.533881	0.950425	0.181872	0.0645351	1.51364	0.633617	0.903491	0.786154	4.16544	0.950425	2.76327	0.340276	0.504547	0.246407	0.140804	0.222939	0.234673	1.71311
													0.598416	0.792021	0.12907	0	1.17923	0.862423	1.96539	0.75682	4.38838	0.592549	2.39953	0.445879	0.310942	0.205339	0.187738	0.0704019	1.3963	2.16486
													0.510414	0.768554	0.134937	0.234673	1.21443	1.04429	1.56057	0.709886	4.8636	1.15576	2.95101	0.51628	0.457612	0.275741	0.0410678	0.12907	0.146671	1.01496
													0.457612	0.551481	0.522147	0.0645351	1.44911	3.03315	1.2203	1.31417	3.17982	1.37284	4.10091	0.803755	0.416544	0.0176005	0.428278	0.287474	0.698152	0.469346
													0.445879	0.352009	0.24054	0.117336	1.09123	11.7806	1.31417	1.02669	4.38252	1.60164	3.34996	0.657084	0.264007	0.193605	0.0821355	0.25814	0.152537	0.475213
													0.51628	0.299208	0.62775	0.0586682	1.17336	11.0179	1.49017	1.00909	4.78733	1.2379	4.00704	0.721619	0.340276	0.228806	0.228806	0.0410678	0.398944	0.469346
													0.504576	0.833138	0.43417	0.0410702	1.00915	0.410702	1.39639	1.47853	1.76602	0.0469373	1.54307	0.35203	0.293358	0.158414	0.281624	0.0117343	0.469373	1.30838
													0.381344	0.639484	0.316808	0.0410678	1.54884	0.334409	0.944559	1.06776	2.05339	0.0528014	1.63098	0.469346	0.704019	0.645351	0.404811	0	0.293341	1.4139
													0.486946	0.833089	0.410678	0	1.54297	0.164271	1.21443	0.645351	2.20593	0.0938692	1.88912	0.445879	0.657084	0.211206	0.222939	0	0.645351	0.193605
													0.809622	1.1147	0.25814	0.176005	1.37284	0.334409	0.686418	0.375477	3.36756	0.11147	1.47257	0.416544	0.698152	0	0.38721	0.164271	0.269874	0.616016
													1.2379	0.451745	0.551481	0.217072	1.46671	1.24377	0.968026	0.73922	3.79583	0.217072	2.62834	0.569082	0.75682	0.264007	0.398944	0	0.281608	0.275741
													0.38721	0.486946	0.193605	0.921091	0.750953	0.357876	1.09123	0.921091	2.4582	0.222939	2.07686	0.346143	0.264007	0.140804	0.803755	1.1675	1.08536	1.2379
													0.88589	0.381344	0.322675	0.099736	2.09446	0.662951	1.27897	0.592549	3.75477	0.158404	2.34086	0.862423	0.821355	0.410678	0.316808	0.0645351	0.422411	0.24054
													0.709886	0.968026	0.146671	0.504547	1.44324	1.19097	0.979759	0.815488	2.64594	0.193605	3.78997	0.445879	0.463479	0.357876	0.457612	0.0821355	0.170138	0.985626
													0.363743	0.604283	0.316808	1.77178	0.833089	0.616016	1.08536	1.00323	1.88912	0.105603	1.81285	0.246407	0.305075	0.158404	0.698152	1.17336	0.680551	1.19097
													0.404811	0.375477	0.592549	0.651217	1.32004	1.67791	1.38457	0.733353	3.17395	0.51628	2.15899	0.61015	0.281608	0.0704019	0.815488	0.662951	0.38721	1.16163
													0.616053	0.756865	0.844872	0.170148	1.32598	2.38207	1.26144	1.03262	3.23281	0.533912	3.62591	0.451772	0.440038	0.0762732	0.357897	0.322694	0.398967	1.02089
													0.704019	0.850689	0.416544	0.604283	1.46671	3.64916	1.0971	0.75682	3.55529	0.604283	3.27369	0.838956	0.745087	0.269874	0.492813	0.264007	0.140804	0.86829
													0.381344	0.522147	0.293341	0.51628	1.09123	0.950425	1.87738	0.733353	3.25022	0.604283	1.71898	0.234673	0.322675	0.797888	0.633617	0.0293341	0.310942	1.2203
													0.416544	0.0821355	0.170138	0.0821355	1.44324	0.440012	2.08272	1.16163	3.93664	0.962159	3.5905	0.404811	0.316808	1.01496	0.891757	0.234673	0.205339	0.158404
													0.410678	0.316808	0.181872	1.06189	1.37284	0.774421	2.59314	0.874157	3.77823	0.586682	2.48167	0.328542	0.328542	0.780287	0.604283	0.528014	0.211206	0.510414
													0.393077	0.0821355	0.11147	0.105603	1.17336	0.786154	2.39953	0.539748	5.12174	1.49604	2.10032	0.404811	0.334409	0.193605	0.217072	0.25814	3.49663	0.158404
													0.422411	0.557348	0.222939	0.340276	0.580815	0.991493	1.08536	0.639484	4.47052	1.1147	2.19419	0.134937	0.252273	0.709886	0.404811	0.25814	0.193605	1.73658
													0.334429	0.7862	0.134945	0.281624	0.639521	1.26731	1.54893	0.927012	4.88735	1.1969	3.06266	0.176015	0.205351	0.686459	0.422436	0.0821403	0.123211	1.83642
													0.398944	0.73922	0.416544	0.293341	0.985626	1.50777	1.90085	0.750953	5.28014	1.58991	3.25022	0.287474	0.445879	0.574949	0.352009	0.146671	0.287474	1.2203
													0.510533	0.762866	0.264069	0.481192	1.21472	1.59615	1.85435	1.15604	5.83886	1.68417	2.5468	0.469456	0.410774	0.58682	0.334487	0.117364	0.469456	0.88023
													0.551481	1.03256	0.398944	0.146671	1.2731	1.63684	1.63684	1.19683	5.35054	1.63098	2.73394	0.293341	0.375477	0.668818	0.692285	0.463479	0.551481	1.45497
													0.61015	0.850689	0.504547	0.0528014	1.47257	2.21179	1.51951	1.82458	4.84013	1.1147	2.6518	0.680551	0.73922	0.269874	0.469346	0.199472	1.05603	0.727486
													0.61015	1.00323	0.381344	0.164271	1.58991	1.46671	0.985626	1.03256	4.79906	1.29657	3.33236	1.26723	0.680551	0.293341	0.381344	0.563215	0.228806	0.774421
													0.662951	1.19683	0.451745	0.0938692	1.70725	1.59578	1.3259	1.77765	4.57612	0.962159	2.4758	0.616016	0.692285	0.211206	0.428278	0	0.680551	0.844823
													0.680551	0.211206	0.211206	0	2.73394	0.862423	1.2379	0.604283	4.41185	0	1.4139	0.645351	1.01496	1.3259	0.222939	0	0.269874	0.0938692
													0.926958	1.1499	0.0821355	0	2.77501	0.264007	0.844823	0.539748	2.69874	0	1.33177	0.668818	1.1851	0.416544	0.099736	0	0.11147	0.11147
													0.592549	0.938692	0.281608	0	1.47257	0.991493	0.944559	0.991493	2.28806	0	1.47257	0.457612	0.539748	0.451745	0.363743	0	0.293341	0.510414
													0.809669	0.698193	0.187749	0.0645388	1.40225	2.72823	0.874208	0.815536	4.02488	0	1.76015	0.563248	0.486975	0.134945	0.31096	0.0234687	0.363764	0.35203
													1.1323	0.950425	0.140804	0.0176005	1.78351	1.13816	0.786154	0.592549	4.71693	0	1.99472	0.61015	0.73922	0.475213	0.176005	0	0.199472	0.117336
													0.874259	1.43167	0.11735	0	1.59596	1.09722	0.803849	0.539811	4.57079	0	1.63704	0.580884	0.522209	0.797982	0.0704101	0.0293376	0.176025	0.387256
													1.2203	0.950425	0.11147	0	2.92168	3.8017	0.768554	0.533881	5.0396	0	1.32004	1.09123	1.21443	0.88589	0.199472	0	0.152537	0.275741
													1.0795	0.897624	0.310942	0.0410678	1.38457	2.64594	0.985626	0.786154	3.02728	0	1.1675	0.750953	0.545615	0.398944	0.416544	0	0.12907	0.880023
													0.950425	0.979759	0.222939	0	1.57818	4.90466	1.00909	0.539748	3.58463	0	1.35524	0.563215	0.698152	0.164271	0	0	0.334409	0.24054
													0.569082	1.28483	0.322675	0.0117336	1.55471	4.69933	0.792021	0.709886	3.75477	0	0.985626	0.792021	0.539748	0.451745	0.305075	0.00586682	0.176005	0.657084
													0.621883	1.24963	0.170138	0.0293341	2.21179	2.72221	0.862423	0.416544	3.6609	0	1.29657	1.03256	0.815488	0.25814	0.181872	0.0352009	0.193605	0.36961
													1.06189	0.428278	0.25814	0.0117336	2.72221	2.21179	0.850689	0.592549	5.59108	0	1.73658	1.3083	1.19097	0.721619	0.158404	0	0.24054	0.0880023
													g__IMCC26256	g__MB-A2-108	g__Ohtaekwangia	g__Geitlerinema	g__uncultured_f__Gemmatimonadaceae	g__Saccharimonadales	g__Devosia	g__Allorhizobium-Neorhizobium-Pararhizobium-Rhizobium	g__Sphingomonas	g__Sphingobium	g__unclassified_f__Comamonadaceae	g__Ellin6067	g__MND1	g__Massilia	g__Pseudomonas	g__unclassified_f__Pseudomonadaceae	g__Pseudoxanthomonas	g__Luteolibacter
													0.264023	0.698193	0.363764	0.0176015	0.880075	0.528045	1.76015	0.792068	1.59587	0.281624	5.78503	0.287491	0.264023	0.170148	0.299226	0.111476	0.357897	3.03333
													0.322675	0.469346	0.310942	0.0293341	1.06776	0.774421	1.89498	0.973893	1.87152	0.199472	2.19419	0.357876	0.398944	0.252273	0.38721	0.0586682	0.551481	0.815488
													0.410678	0.410678	0.668818	0.0176005	1.40804	0.62775	1.94779	0.821355	2.00059	0.299208	2.15899	0.352009	0.428278	0.49868	0.574949	0.228806	0.833089	1.39044
													0.440063	0.727571	0.134953	1.33193	1.20284	0.2347	1.22631	0.528076	3.83735	0.469401	1.69571	0.698234	0.387256	0.404858	0.369653	0.727571	0.545679	1.27912
													0.662951	0.152537	0.0938692	0.0352009	1.06776	1.91258	2.36433	1.3963	5.63802	0.457612	3.59636	0.357876	0.334409	0.299208	0.49868	0.774421	0.880023	0.205339
													0.440012	0.275741	0.0880023	0.375477	0.492813	1.35524	1.76005	0.891757	4.78733	0.897624	9.59812	0.193605	0.12907	0.445879	0.410678	0.410678	0.275741	1.24963
													0.533881	0.950425	0.181872	0.0645351	1.51364	0.633617	0.903491	0.786154	4.16544	0.950425	2.76327	0.340276	0.504547	0.246407	0.140804	0.222939	0.234673	1.71311
													0.598416	0.792021	0.12907	0	1.17923	0.862423	1.96539	0.75682	4.38838	0.592549	2.39953	0.445879	0.310942	0.205339	0.187738	0.0704019	1.3963	2.16486
													0.510414	0.768554	0.134937	0.234673	1.21443	1.04429	1.56057	0.709886	4.8636	1.15576	2.95101	0.51628	0.457612	0.275741	0.0410678	0.12907	0.146671	1.01496
													0.457612	0.551481	0.522147	0.0645351	1.44911	3.03315	1.2203	1.31417	3.17982	1.37284	4.10091	0.803755	0.416544	0.0176005	0.428278	0.287474	0.698152	0.469346
													0.445879	0.352009	0.24054	0.117336	1.09123	11.7806	1.31417	1.02669	4.38252	1.60164	3.34996	0.657084	0.264007	0.193605	0.0821355	0.25814	0.152537	0.475213
													0.51628	0.299208	0.62775	0.0586682	1.17336	11.0179	1.49017	1.00909	4.78733	1.2379	4.00704	0.721619	0.340276	0.228806	0.228806	0.0410678	0.398944	0.469346
													0.504576	0.833138	0.43417	0.0410702	1.00915	0.410702	1.39639	1.47853	1.76602	0.0469373	1.54307	0.35203	0.293358	0.158414	0.281624	0.0117343	0.469373	1.30838
													0.381344	0.639484	0.316808	0.0410678	1.54884	0.334409	0.944559	1.06776	2.05339	0.0528014	1.63098	0.469346	0.704019	0.645351	0.404811	0	0.293341	1.4139
													0.486946	0.833089	0.410678	0	1.54297	0.164271	1.21443	0.645351	2.20593	0.0938692	1.88912	0.445879	0.657084	0.211206	0.222939	0	0.645351	0.193605
													0.809622	1.1147	0.25814	0.176005	1.37284	0.334409	0.686418	0.375477	3.36756	0.11147	1.47257	0.416544	0.698152	0	0.38721	0.164271	0.269874	0.616016
													1.2379	0.451745	0.551481	0.217072	1.46671	1.24377	0.968026	0.73922	3.79583	0.217072	2.62834	0.569082	0.75682	0.264007	0.398944	0	0.281608	0.275741
													0.38721	0.486946	0.193605	0.921091	0.750953	0.357876	1.09123	0.921091	2.4582	0.222939	2.07686	0.346143	0.264007	0.140804	0.803755	1.1675	1.08536	1.2379
													0.88589	0.381344	0.322675	0.099736	2.09446	0.662951	1.27897	0.592549	3.75477	0.158404	2.34086	0.862423	0.821355	0.410678	0.316808	0.0645351	0.422411	0.24054
													0.709886	0.968026	0.146671	0.504547	1.44324	1.19097	0.979759	0.815488	2.64594	0.193605	3.78997	0.445879	0.463479	0.357876	0.457612	0.0821355	0.170138	0.985626
													0.363743	0.604283	0.316808	1.77178	0.833089	0.616016	1.08536	1.00323	1.88912	0.105603	1.81285	0.246407	0.305075	0.158404	0.698152	1.17336	0.680551	1.19097
													0.404811	0.375477	0.592549	0.651217	1.32004	1.67791	1.38457	0.733353	3.17395	0.51628	2.15899	0.61015	0.281608	0.0704019	0.815488	0.662951	0.38721	1.16163
													0.616053	0.756865	0.844872	0.170148	1.32598	2.38207	1.26144	1.03262	3.23281	0.533912	3.62591	0.451772	0.440038	0.0762732	0.357897	0.322694	0.398967	1.02089
													0.704019	0.850689	0.416544	0.604283	1.46671	3.64916	1.0971	0.75682	3.55529	0.604283	3.27369	0.838956	0.745087	0.269874	0.492813	0.264007	0.140804	0.86829
													0.381344	0.522147	0.293341	0.51628	1.09123	0.950425	1.87738	0.733353	3.25022	0.604283	1.71898	0.234673	0.322675	0.797888	0.633617	0.0293341	0.310942	1.2203
													0.416544	0.0821355	0.170138	0.0821355	1.44324	0.440012	2.08272	1.16163	3.93664	0.962159	3.5905	0.404811	0.316808	1.01496	0.891757	0.234673	0.205339	0.158404
													0.410678	0.316808	0.181872	1.06189	1.37284	0.774421	2.59314	0.874157	3.77823	0.586682	2.48167	0.328542	0.328542	0.780287	0.604283	0.528014	0.211206	0.510414
													0.393077	0.0821355	0.11147	0.105603	1.17336	0.786154	2.39953	0.539748	5.12174	1.49604	2.10032	0.404811	0.334409	0.193605	0.217072	0.25814	3.49663	0.158404
													0.422411	0.557348	0.222939	0.340276	0.580815	0.991493	1.08536	0.639484	4.47052	1.1147	2.19419	0.134937	0.252273	0.709886	0.404811	0.25814	0.193605	1.73658
													0.334429	0.7862	0.134945	0.281624	0.639521	1.26731	1.54893	0.927012	4.88735	1.1969	3.06266	0.176015	0.205351	0.686459	0.422436	0.0821403	0.123211	1.83642
													0.398944	0.73922	0.416544	0.293341	0.985626	1.50777	1.90085	0.750953	5.28014	1.58991	3.25022	0.287474	0.445879	0.574949	0.352009	0.146671	0.287474	1.2203
													0.510533	0.762866	0.264069	0.481192	1.21472	1.59615	1.85435	1.15604	5.83886	1.68417	2.5468	0.469456	0.410774	0.58682	0.334487	0.117364	0.469456	0.88023
													0.551481	1.03256	0.398944	0.146671	1.2731	1.63684	1.63684	1.19683	5.35054	1.63098	2.73394	0.293341	0.375477	0.668818	0.692285	0.463479	0.551481	1.45497
													0.61015	0.850689	0.504547	0.0528014	1.47257	2.21179	1.51951	1.82458	4.84013	1.1147	2.6518	0.680551	0.73922	0.269874	0.469346	0.199472	1.05603	0.727486
													0.61015	1.00323	0.381344	0.164271	1.58991	1.46671	0.985626	1.03256	4.79906	1.29657	3.33236	1.26723	0.680551	0.293341	0.381344	0.563215	0.228806	0.774421
													0.662951	1.19683	0.451745	0.0938692	1.70725	1.59578	1.3259	1.77765	4.57612	0.962159	2.4758	0.616016	0.692285	0.211206	0.428278	0	0.680551	0.844823
													0.680551	0.211206	0.211206	0	2.73394	0.862423	1.2379	0.604283	4.41185	0	1.4139	0.645351	1.01496	1.3259	0.222939	0	0.269874	0.0938692
													0.926958	1.1499	0.0821355	0	2.77501	0.264007	0.844823	0.539748	2.69874	0	1.33177	0.668818	1.1851	0.416544	0.099736	0	0.11147	0.11147
													0.592549	0.938692	0.281608	0	1.47257	0.991493	0.944559	0.991493	2.28806	0	1.47257	0.457612	0.539748	0.451745	0.363743	0	0.293341	0.510414
													0.809669	0.698193	0.187749	0.0645388	1.40225	2.72823	0.874208	0.815536	4.02488	0	1.76015	0.563248	0.486975	0.134945	0.31096	0.0234687	0.363764	0.35203
													1.1323	0.950425	0.140804	0.0176005	1.78351	1.13816	0.786154	0.592549	4.71693	0	1.99472	0.61015	0.73922	0.475213	0.176005	0	0.199472	0.117336
													0.874259	1.43167	0.11735	0	1.59596	1.09722	0.803849	0.539811	4.57079	0	1.63704	0.580884	0.522209	0.797982	0.0704101	0.0293376	0.176025	0.387256
													1.2203	0.950425	0.11147	0	2.92168	3.8017	0.768554	0.533881	5.0396	0	1.32004	1.09123	1.21443	0.88589	0.199472	0	0.152537	0.275741
													1.0795	0.897624	0.310942	0.0410678	1.38457	2.64594	0.985626	0.786154	3.02728	0	1.1675	0.750953	0.545615	0.398944	0.416544	0	0.12907	0.880023
													0.950425	0.979759	0.222939	0	1.57818	4.90466	1.00909	0.539748	3.58463	0	1.35524	0.563215	0.698152	0.164271	0	0	0.334409	0.24054
													0.569082	1.28483	0.322675	0.0117336	1.55471	4.69933	0.792021	0.709886	3.75477	0	0.985626	0.792021	0.539748	0.451745	0.305075	0.00586682	0.176005	0.657084
													0.621883	1.24963	0.170138	0.0293341	2.21179	2.72221	0.862423	0.416544	3.6609	0	1.29657	1.03256	0.815488	0.25814	0.181872	0.0352009	0.193605	0.36961
													1.06189	0.428278	0.25814	0.0117336	2.72221	2.21179	0.850689	0.592549	5.59108	0	1.73658	1.3083	1.19097	0.721619	0.158404	0	0.24054	0.0880023
													g__IMCC26256	g__MB-A2-108	g__Ohtaekwangia	g__Geitlerinema	g__uncultured_f__Gemmatimonadaceae	g__Saccharimonadales	g__Devosia	g__Allorhizobium-Neorhizobium-Pararhizobium-Rhizobium	g__Sphingomonas	g__Sphingobium	g__unclassified_f__Comamonadaceae	g__Ellin6067	g__MND1	g__Massilia	g__Pseudomonas	g__unclassified_f__Pseudomonadaceae	g__Pseudoxanthomonas	g__Luteolibacter
													0.264023	0.698193	0.363764	0.0176015	0.880075	0.528045	1.76015	0.792068	1.59587	0.281624	5.78503	0.287491	0.264023	0.170148	0.299226	0.111476	0.357897	3.03333
													0.322675	0.469346	0.310942	0.0293341	1.06776	0.774421	1.89498	0.973893	1.87152	0.199472	2.19419	0.357876	0.398944	0.252273	0.38721	0.0586682	0.551481	0.815488
													0.410678	0.410678	0.668818	0.0176005	1.40804	0.62775	1.94779	0.821355	2.00059	0.299208	2.15899	0.352009	0.428278	0.49868	0.574949	0.228806	0.833089	1.39044
													0.440063	0.727571	0.134953	1.33193	1.20284	0.2347	1.22631	0.528076	3.83735	0.469401	1.69571	0.698234	0.387256	0.404858	0.369653	0.727571	0.545679	1.27912
													0.662951	0.152537	0.0938692	0.0352009	1.06776	1.91258	2.36433	1.3963	5.63802	0.457612	3.59636	0.357876	0.334409	0.299208	0.49868	0.774421	0.880023	0.205339
													0.440012	0.275741	0.0880023	0.375477	0.492813	1.35524	1.76005	0.891757	4.78733	0.897624	9.59812	0.193605	0.12907	0.445879	0.410678	0.410678	0.275741	1.24963
													0.533881	0.950425	0.181872	0.0645351	1.51364	0.633617	0.903491	0.786154	4.16544	0.950425	2.76327	0.340276	0.504547	0.246407	0.140804	0.222939	0.234673	1.71311
													0.598416	0.792021	0.12907	0	1.17923	0.862423	1.96539	0.75682	4.38838	0.592549	2.39953	0.445879	0.310942	0.205339	0.187738	0.0704019	1.3963	2.16486
													0.510414	0.768554	0.134937	0.234673	1.21443	1.04429	1.56057	0.709886	4.8636	1.15576	2.95101	0.51628	0.457612	0.275741	0.0410678	0.12907	0.146671	1.01496
													0.457612	0.551481	0.522147	0.0645351	1.44911	3.03315	1.2203	1.31417	3.17982	1.37284	4.10091	0.803755	0.416544	0.0176005	0.428278	0.287474	0.698152	0.469346
													0.445879	0.352009	0.24054	0.117336	1.09123	11.7806	1.31417	1.02669	4.38252	1.60164	3.34996	0.657084	0.264007	0.193605	0.0821355	0.25814	0.152537	0.475213
													0.51628	0.299208	0.62775	0.0586682	1.17336	11.0179	1.49017	1.00909	4.78733	1.2379	4.00704	0.721619	0.340276	0.228806	0.228806	0.0410678	0.398944	0.469346
													0.504576	0.833138	0.43417	0.0410702	1.00915	0.410702	1.39639	1.47853	1.76602	0.0469373	1.54307	0.35203	0.293358	0.158414	0.281624	0.0117343	0.469373	1.30838
													0.381344	0.639484	0.316808	0.0410678	1.54884	0.334409	0.944559	1.06776	2.05339	0.0528014	1.63098	0.469346	0.704019	0.645351	0.404811	0	0.293341	1.4139
													0.486946	0.833089	0.410678	0	1.54297	0.164271	1.21443	0.645351	2.20593	0.0938692	1.88912	0.445879	0.657084	0.211206	0.222939	0	0.645351	0.193605
													0.809622	1.1147	0.25814	0.176005	1.37284	0.334409	0.686418	0.375477	3.36756	0.11147	1.47257	0.416544	0.698152	0	0.38721	0.164271	0.269874	0.616016
													1.2379	0.451745	0.551481	0.217072	1.46671	1.24377	0.968026	0.73922	3.79583	0.217072	2.62834	0.569082	0.75682	0.264007	0.398944	0	0.281608	0.275741
													0.38721	0.486946	0.193605	0.921091	0.750953	0.357876	1.09123	0.921091	2.4582	0.222939	2.07686	0.346143	0.264007	0.140804	0.803755	1.1675	1.08536	1.2379
													0.88589	0.381344	0.322675	0.099736	2.09446	0.662951	1.27897	0.592549	3.75477	0.158404	2.34086	0.862423	0.821355	0.410678	0.316808	0.0645351	0.422411	0.24054
													0.709886	0.968026	0.146671	0.504547	1.44324	1.19097	0.979759	0.815488	2.64594	0.193605	3.78997	0.445879	0.463479	0.357876	0.457612	0.0821355	0.170138	0.985626
													0.363743	0.604283	0.316808	1.77178	0.833089	0.616016	1.08536	1.00323	1.88912	0.105603	1.81285	0.246407	0.305075	0.158404	0.698152	1.17336	0.680551	1.19097
													0.404811	0.375477	0.592549	0.651217	1.32004	1.67791	1.38457	0.733353	3.17395	0.51628	2.15899	0.61015	0.281608	0.0704019	0.815488	0.662951	0.38721	1.16163
													0.616053	0.756865	0.844872	0.170148	1.32598	2.38207	1.26144	1.03262	3.23281	0.533912	3.62591	0.451772	0.440038	0.0762732	0.357897	0.322694	0.398967	1.02089
													0.704019	0.850689	0.416544	0.604283	1.46671	3.64916	1.0971	0.75682	3.55529	0.604283	3.27369	0.838956	0.745087	0.269874	0.492813	0.264007	0.140804	0.86829
													0.381344	0.522147	0.293341	0.51628	1.09123	0.950425	1.87738	0.733353	3.25022	0.604283	1.71898	0.234673	0.322675	0.797888	0.633617	0.0293341	0.310942	1.2203
													0.416544	0.0821355	0.170138	0.0821355	1.44324	0.440012	2.08272	1.16163	3.93664	0.962159	3.5905	0.404811	0.316808	1.01496	0.891757	0.234673	0.205339	0.158404
													0.410678	0.316808	0.181872	1.06189	1.37284	0.774421	2.59314	0.874157	3.77823	0.586682	2.48167	0.328542	0.328542	0.780287	0.604283	0.528014	0.211206	0.510414
													0.393077	0.0821355	0.11147	0.105603	1.17336	0.786154	2.39953	0.539748	5.12174	1.49604	2.10032	0.404811	0.334409	0.193605	0.217072	0.25814	3.49663	0.158404
													0.422411	0.557348	0.222939	0.340276	0.580815	0.991493	1.08536	0.639484	4.47052	1.1147	2.19419	0.134937	0.252273	0.709886	0.404811	0.25814	0.193605	1.73658
													0.334429	0.7862	0.134945	0.281624	0.639521	1.26731	1.54893	0.927012	4.88735	1.1969	3.06266	0.176015	0.205351	0.686459	0.422436	0.0821403	0.123211	1.83642
													0.398944	0.73922	0.416544	0.293341	0.985626	1.50777	1.90085	0.750953	5.28014	1.58991	3.25022	0.287474	0.445879	0.574949	0.352009	0.146671	0.287474	1.2203
													0.510533	0.762866	0.264069	0.481192	1.21472	1.59615	1.85435	1.15604	5.83886	1.68417	2.5468	0.469456	0.410774	0.58682	0.334487	0.117364	0.469456	0.88023
													0.551481	1.03256	0.398944	0.146671	1.2731	1.63684	1.63684	1.19683	5.35054	1.63098	2.73394	0.293341	0.375477	0.668818	0.692285	0.463479	0.551481	1.45497
													0.61015	0.850689	0.504547	0.0528014	1.47257	2.21179	1.51951	1.82458	4.84013	1.1147	2.6518	0.680551	0.73922	0.269874	0.469346	0.199472	1.05603	0.727486
													0.61015	1.00323	0.381344	0.164271	1.58991	1.46671	0.985626	1.03256	4.79906	1.29657	3.33236	1.26723	0.680551	0.293341	0.381344	0.563215	0.228806	0.774421
													0.662951	1.19683	0.451745	0.0938692	1.70725	1.59578	1.3259	1.77765	4.57612	0.962159	2.4758	0.616016	0.692285	0.211206	0.428278	0	0.680551	0.844823
													0.680551	0.211206	0.211206	0	2.73394	0.862423	1.2379	0.604283	4.41185	0	1.4139	0.645351	1.01496	1.3259	0.222939	0	0.269874	0.0938692
													0.926958	1.1499	0.0821355	0	2.77501	0.264007	0.844823	0.539748	2.69874	0	1.33177	0.668818	1.1851	0.416544	0.099736	0	0.11147	0.11147
													0.592549	0.938692	0.281608	0	1.47257	0.991493	0.944559	0.991493	2.28806	0	1.47257	0.457612	0.539748	0.451745	0.363743	0	0.293341	0.510414
													0.809669	0.698193	0.187749	0.0645388	1.40225	2.72823	0.874208	0.815536	4.02488	0	1.76015	0.563248	0.486975	0.134945	0.31096	0.0234687	0.363764	0.35203
													1.1323	0.950425	0.140804	0.0176005	1.78351	1.13816	0.786154	0.592549	4.71693	0	1.99472	0.61015	0.73922	0.475213	0.176005	0	0.199472	0.117336
													0.874259	1.43167	0.11735	0	1.59596	1.09722	0.803849	0.539811	4.57079	0	1.63704	0.580884	0.522209	0.797982	0.0704101	0.0293376	0.176025	0.387256
													1.2203	0.950425	0.11147	0	2.92168	3.8017	0.768554	0.533881	5.0396	0	1.32004	1.09123	1.21443	0.88589	0.199472	0	0.152537	0.275741
													1.0795	0.897624	0.310942	0.0410678	1.38457	2.64594	0.985626	0.786154	3.02728	0	1.1675	0.750953	0.545615	0.398944	0.416544	0	0.12907	0.880023
													0.950425	0.979759	0.222939	0	1.57818	4.90466	1.00909	0.539748	3.58463	0	1.35524	0.563215	0.698152	0.164271	0	0	0.334409	0.24054
													0.569082	1.28483	0.322675	0.0117336	1.55471	4.69933	0.792021	0.709886	3.75477	0	0.985626	0.792021	0.539748	0.451745	0.305075	0.00586682	0.176005	0.657084
													0.621883	1.24963	0.170138	0.0293341	2.21179	2.72221	0.862423	0.416544	3.6609	0	1.29657	1.03256	0.815488	0.25814	0.181872	0.0352009	0.193605	0.36961
													1.06189	0.428278	0.25814	0.0117336	2.72221	2.21179	0.850689	0.592549	5.59108	0	1.73658	1.3083	1.19097	0.721619	0.158404	0	0.24054	0.0880023
													g__IMCC26256	g__MB-A2-108	g__Ohtaekwangia	g__Geitlerinema	g__uncultured_f__Gemmatimonadaceae	g__Saccharimonadales	g__Devosia	g__Allorhizobium-Neorhizobium-Pararhizobium-Rhizobium	g__Sphingomonas	g__Sphingobium	g__unclassified_f__Comamonadaceae	g__Ellin6067	g__MND1	g__Massilia	g__Pseudomonas	g__unclassified_f__Pseudomonadaceae	g__Pseudoxanthomonas	g__Luteolibacter
													0.264023	0.698193	0.363764	0.0176015	0.880075	0.528045	1.76015	0.792068	1.59587	0.281624	5.78503	0.287491	0.264023	0.170148	0.299226	0.111476	0.357897	3.03333
													0.322675	0.469346	0.310942	0.0293341	1.06776	0.774421	1.89498	0.973893	1.87152	0.199472	2.19419	0.357876	0.398944	0.252273	0.38721	0.0586682	0.551481	0.815488
													0.410678	0.410678	0.668818	0.0176005	1.40804	0.62775	1.94779	0.821355	2.00059	0.299208	2.15899	0.352009	0.428278	0.49868	0.574949	0.228806	0.833089	1.39044
													0.440063	0.727571	0.134953	1.33193	1.20284	0.2347	1.22631	0.528076	3.83735	0.469401	1.69571	0.698234	0.387256	0.404858	0.369653	0.727571	0.545679	1.27912
													0.662951	0.152537	0.0938692	0.0352009	1.06776	1.91258	2.36433	1.3963	5.63802	0.457612	3.59636	0.357876	0.334409	0.299208	0.49868	0.774421	0.880023	0.205339
													0.440012	0.275741	0.0880023	0.375477	0.492813	1.35524	1.76005	0.891757	4.78733	0.897624	9.59812	0.193605	0.12907	0.445879	0.410678	0.410678	0.275741	1.24963
													0.533881	0.950425	0.181872	0.0645351	1.51364	0.633617	0.903491	0.786154	4.16544	0.950425	2.76327	0.340276	0.504547	0.246407	0.140804	0.222939	0.234673	1.71311
													0.598416	0.792021	0.12907	0	1.17923	0.862423	1.96539	0.75682	4.38838	0.592549	2.39953	0.445879	0.310942	0.205339	0.187738	0.0704019	1.3963	2.16486
													0.510414	0.768554	0.134937	0.234673	1.21443	1.04429	1.56057	0.709886	4.8636	1.15576	2.95101	0.51628	0.457612	0.275741	0.0410678	0.12907	0.146671	1.01496
													0.457612	0.551481	0.522147	0.0645351	1.44911	3.03315	1.2203	1.31417	3.17982	1.37284	4.10091	0.803755	0.416544	0.0176005	0.428278	0.287474	0.698152	0.469346
													0.445879	0.352009	0.24054	0.117336	1.09123	11.7806	1.31417	1.02669	4.38252	1.60164	3.34996	0.657084	0.264007	0.193605	0.0821355	0.25814	0.152537	0.475213
													0.51628	0.299208	0.62775	0.0586682	1.17336	11.0179	1.49017	1.00909	4.78733	1.2379	4.00704	0.721619	0.340276	0.228806	0.228806	0.0410678	0.398944	0.469346
													0.504576	0.833138	0.43417	0.0410702	1.00915	0.410702	1.39639	1.47853	1.76602	0.0469373	1.54307	0.35203	0.293358	0.158414	0.281624	0.0117343	0.469373	1.30838
													0.381344	0.639484	0.316808	0.0410678	1.54884	0.334409	0.944559	1.06776	2.05339	0.0528014	1.63098	0.469346	0.704019	0.645351	0.404811	0	0.293341	1.4139
													0.486946	0.833089	0.410678	0	1.54297	0.164271	1.21443	0.645351	2.20593	0.0938692	1.88912	0.445879	0.657084	0.211206	0.222939	0	0.645351	0.193605
													0.809622	1.1147	0.25814	0.176005	1.37284	0.334409	0.686418	0.375477	3.36756	0.11147	1.47257	0.416544	0.698152	0	0.38721	0.164271	0.269874	0.616016
													1.2379	0.451745	0.551481	0.217072	1.46671	1.24377	0.968026	0.73922	3.79583	0.217072	2.62834	0.569082	0.75682	0.264007	0.398944	0	0.281608	0.275741
													0.38721	0.486946	0.193605	0.921091	0.750953	0.357876	1.09123	0.921091	2.4582	0.222939	2.07686	0.346143	0.264007	0.140804	0.803755	1.1675	1.08536	1.2379
													0.88589	0.381344	0.322675	0.099736	2.09446	0.662951	1.27897	0.592549	3.75477	0.158404	2.34086	0.862423	0.821355	0.410678	0.316808	0.0645351	0.422411	0.24054
													0.709886	0.968026	0.146671	0.504547	1.44324	1.19097	0.979759	0.815488	2.64594	0.193605	3.78997	0.445879	0.463479	0.357876	0.457612	0.0821355	0.170138	0.985626
													0.363743	0.604283	0.316808	1.77178	0.833089	0.616016	1.08536	1.00323	1.88912	0.105603	1.81285	0.246407	0.305075	0.158404	0.698152	1.17336	0.680551	1.19097
													0.404811	0.375477	0.592549	0.651217	1.32004	1.67791	1.38457	0.733353	3.17395	0.51628	2.15899	0.61015	0.281608	0.0704019	0.815488	0.662951	0.38721	1.16163
													0.616053	0.756865	0.844872	0.170148	1.32598	2.38207	1.26144	1.03262	3.23281	0.533912	3.62591	0.451772	0.440038	0.0762732	0.357897	0.322694	0.398967	1.02089
													0.704019	0.850689	0.416544	0.604283	1.46671	3.64916	1.0971	0.75682	3.55529	0.604283	3.27369	0.838956	0.745087	0.269874	0.492813	0.264007	0.140804	0.86829
													0.381344	0.522147	0.293341	0.51628	1.09123	0.950425	1.87738	0.733353	3.25022	0.604283	1.71898	0.234673	0.322675	0.797888	0.633617	0.0293341	0.310942	1.2203
													0.416544	0.0821355	0.170138	0.0821355	1.44324	0.440012	2.08272	1.16163	3.93664	0.962159	3.5905	0.404811	0.316808	1.01496	0.891757	0.234673	0.205339	0.158404
													0.410678	0.316808	0.181872	1.06189	1.37284	0.774421	2.59314	0.874157	3.77823	0.586682	2.48167	0.328542	0.328542	0.780287	0.604283	0.528014	0.211206	0.510414
													0.393077	0.0821355	0.11147	0.105603	1.17336	0.786154	2.39953	0.539748	5.12174	1.49604	2.10032	0.404811	0.334409	0.193605	0.217072	0.25814	3.49663	0.158404
													0.422411	0.557348	0.222939	0.340276	0.580815	0.991493	1.08536	0.639484	4.47052	1.1147	2.19419	0.134937	0.252273	0.709886	0.404811	0.25814	0.193605	1.73658
													0.334429	0.7862	0.134945	0.281624	0.639521	1.26731	1.54893	0.927012	4.88735	1.1969	3.06266	0.176015	0.205351	0.686459	0.422436	0.0821403	0.123211	1.83642
													0.398944	0.73922	0.416544	0.293341	0.985626	1.50777	1.90085	0.750953	5.28014	1.58991	3.25022	0.287474	0.445879	0.574949	0.352009	0.146671	0.287474	1.2203
													0.510533	0.762866	0.264069	0.481192	1.21472	1.59615	1.85435	1.15604	5.83886	1.68417	2.5468	0.469456	0.410774	0.58682	0.334487	0.117364	0.469456	0.88023
													0.551481	1.03256	0.398944	0.146671	1.2731	1.63684	1.63684	1.19683	5.35054	1.63098	2.73394	0.293341	0.375477	0.668818	0.692285	0.463479	0.551481	1.45497
													0.61015	0.850689	0.504547	0.0528014	1.47257	2.21179	1.51951	1.82458	4.84013	1.1147	2.6518	0.680551	0.73922	0.269874	0.469346	0.199472	1.05603	0.727486
													0.61015	1.00323	0.381344	0.164271	1.58991	1.46671	0.985626	1.03256	4.79906	1.29657	3.33236	1.26723	0.680551	0.293341	0.381344	0.563215	0.228806	0.774421
													0.662951	1.19683	0.451745	0.0938692	1.70725	1.59578	1.3259	1.77765	4.57612	0.962159	2.4758	0.616016	0.692285	0.211206	0.428278	0	0.680551	0.844823
													0.680551	0.211206	0.211206	0	2.73394	0.862423	1.2379	0.604283	4.41185	0	1.4139	0.645351	1.01496	1.3259	0.222939	0	0.269874	0.0938692
													0.926958	1.1499	0.0821355	0	2.77501	0.264007	0.844823	0.539748	2.69874	0	1.33177	0.668818	1.1851	0.416544	0.099736	0	0.11147	0.11147
													0.592549	0.938692	0.281608	0	1.47257	0.991493	0.944559	0.991493	2.28806	0	1.47257	0.457612	0.539748	0.451745	0.363743	0	0.293341	0.510414
													0.809669	0.698193	0.187749	0.0645388	1.40225	2.72823	0.874208	0.815536	4.02488	0	1.76015	0.563248	0.486975	0.134945	0.31096	0.0234687	0.363764	0.35203
													1.1323	0.950425	0.140804	0.0176005	1.78351	1.13816	0.786154	0.592549	4.71693	0	1.99472	0.61015	0.73922	0.475213	0.176005	0	0.199472	0.117336
													0.874259	1.43167	0.11735	0	1.59596	1.09722	0.803849	0.539811	4.57079	0	1.63704	0.580884	0.522209	0.797982	0.0704101	0.0293376	0.176025	0.387256
													1.2203	0.950425	0.11147	0	2.92168	3.8017	0.768554	0.533881	5.0396	0	1.32004	1.09123	1.21443	0.88589	0.199472	0	0.152537	0.275741
													1.0795	0.897624	0.310942	0.0410678	1.38457	2.64594	0.985626	0.786154	3.02728	0	1.1675	0.750953	0.545615	0.398944	0.416544	0	0.12907	0.880023
													0.950425	0.979759	0.222939	0	1.57818	4.90466	1.00909	0.539748	3.58463	0	1.35524	0.563215	0.698152	0.164271	0	0	0.334409	0.24054
													0.569082	1.28483	0.322675	0.0117336	1.55471	4.69933	0.792021	0.709886	3.75477	0	0.985626	0.792021	0.539748	0.451745	0.305075	0.00586682	0.176005	0.657084
													0.621883	1.24963	0.170138	0.0293341	2.21179	2.72221	0.862423	0.416544	3.6609	0	1.29657	1.03256	0.815488	0.25814	0.181872	0.0352009	0.193605	0.36961
													1.06189	0.428278	0.25814	0.0117336	2.72221	2.21179	0.850689	0.592549	5.59108	0	1.73658	1.3083	1.19097	0.721619	0.158404	0	0.24054	0.0880023
													g__IMCC26256	g__MB-A2-108	g__Ohtaekwangia	g__Geitlerinema	g__uncultured_f__Gemmatimonadaceae	g__Saccharimonadales	g__Devosia	g__Allorhizobium-Neorhizobium-Pararhizobium-Rhizobium	g__Sphingomonas	g__Sphingobium	g__unclassified_f__Comamonadaceae	g__Ellin6067	g__MND1	g__Massilia	g__Pseudomonas	g__unclassified_f__Pseudomonadaceae	g__Pseudoxanthomonas	g__Luteolibacter
													0.264023	0.698193	0.363764	0.0176015	0.880075	0.528045	1.76015	0.792068	1.59587	0.281624	5.78503	0.287491	0.264023	0.170148	0.299226	0.111476	0.357897	3.03333
													0.322675	0.469346	0.310942	0.0293341	1.06776	0.774421	1.89498	0.973893	1.87152	0.199472	2.19419	0.357876	0.398944	0.252273	0.38721	0.0586682	0.551481	0.815488
													0.410678	0.410678	0.668818	0.0176005	1.40804	0.62775	1.94779	0.821355	2.00059	0.299208	2.15899	0.352009	0.428278	0.49868	0.574949	0.228806	0.833089	1.39044
													0.440063	0.727571	0.134953	1.33193	1.20284	0.2347	1.22631	0.528076	3.83735	0.469401	1.69571	0.698234	0.387256	0.404858	0.369653	0.727571	0.545679	1.27912
													0.662951	0.152537	0.0938692	0.0352009	1.06776	1.91258	2.36433	1.3963	5.63802	0.457612	3.59636	0.357876	0.334409	0.299208	0.49868	0.774421	0.880023	0.205339
													0.440012	0.275741	0.0880023	0.375477	0.492813	1.35524	1.76005	0.891757	4.78733	0.897624	9.59812	0.193605	0.12907	0.445879	0.410678	0.410678	0.275741	1.24963
													0.533881	0.950425	0.181872	0.0645351	1.51364	0.633617	0.903491	0.786154	4.16544	0.950425	2.76327	0.340276	0.504547	0.246407	0.140804	0.222939	0.234673	1.71311
													0.598416	0.792021	0.12907	0	1.17923	0.862423	1.96539	0.75682	4.38838	0.592549	2.39953	0.445879	0.310942	0.205339	0.187738	0.0704019	1.3963	2.16486
													0.510414	0.768554	0.134937	0.234673	1.21443	1.04429	1.56057	0.709886	4.8636	1.15576	2.95101	0.51628	0.457612	0.275741	0.0410678	0.12907	0.146671	1.01496
													0.457612	0.551481	0.522147	0.0645351	1.44911	3.03315	1.2203	1.31417	3.17982	1.37284	4.10091	0.803755	0.416544	0.0176005	0.428278	0.287474	0.698152	0.469346
													0.445879	0.352009	0.24054	0.117336	1.09123	11.7806	1.31417	1.02669	4.38252	1.60164	3.34996	0.657084	0.264007	0.193605	0.0821355	0.25814	0.152537	0.475213
													0.51628	0.299208	0.62775	0.0586682	1.17336	11.0179	1.49017	1.00909	4.78733	1.2379	4.00704	0.721619	0.340276	0.228806	0.228806	0.0410678	0.398944	0.469346
													0.504576	0.833138	0.43417	0.0410702	1.00915	0.410702	1.39639	1.47853	1.76602	0.0469373	1.54307	0.35203	0.293358	0.158414	0.281624	0.0117343	0.469373	1.30838
													0.381344	0.639484	0.316808	0.0410678	1.54884	0.334409	0.944559	1.06776	2.05339	0.0528014	1.63098	0.469346	0.704019	0.645351	0.404811	0	0.293341	1.4139
													0.486946	0.833089	0.410678	0	1.54297	0.164271	1.21443	0.645351	2.20593	0.0938692	1.88912	0.445879	0.657084	0.211206	0.222939	0	0.645351	0.193605
													0.809622	1.1147	0.25814	0.176005	1.37284	0.334409	0.686418	0.375477	3.36756	0.11147	1.47257	0.416544	0.698152	0	0.38721	0.164271	0.269874	0.616016
													1.2379	0.451745	0.551481	0.217072	1.46671	1.24377	0.968026	0.73922	3.79583	0.217072	2.62834	0.569082	0.75682	0.264007	0.398944	0	0.281608	0.275741
													0.38721	0.486946	0.193605	0.921091	0.750953	0.357876	1.09123	0.921091	2.4582	0.222939	2.07686	0.346143	0.264007	0.140804	0.803755	1.1675	1.08536	1.2379
													0.88589	0.381344	0.322675	0.099736	2.09446	0.662951	1.27897	0.592549	3.75477	0.158404	2.34086	0.862423	0.821355	0.410678	0.316808	0.0645351	0.422411	0.24054
													0.709886	0.968026	0.146671	0.504547	1.44324	1.19097	0.979759	0.815488	2.64594	0.193605	3.78997	0.445879	0.463479	0.357876	0.457612	0.0821355	0.170138	0.985626
													0.363743	0.604283	0.316808	1.77178	0.833089	0.616016	1.08536	1.00323	1.88912	0.105603	1.81285	0.246407	0.305075	0.158404	0.698152	1.17336	0.680551	1.19097
													0.404811	0.375477	0.592549	0.651217	1.32004	1.67791	1.38457	0.733353	3.17395	0.51628	2.15899	0.61015	0.281608	0.0704019	0.815488	0.662951	0.38721	1.16163
													0.616053	0.756865	0.844872	0.170148	1.32598	2.38207	1.26144	1.03262	3.23281	0.533912	3.62591	0.451772	0.440038	0.0762732	0.357897	0.322694	0.398967	1.02089
													0.704019	0.850689	0.416544	0.604283	1.46671	3.64916	1.0971	0.75682	3.55529	0.604283	3.27369	0.838956	0.745087	0.269874	0.492813	0.264007	0.140804	0.86829
													0.381344	0.522147	0.293341	0.51628	1.09123	0.950425	1.87738	0.733353	3.25022	0.604283	1.71898	0.234673	0.322675	0.797888	0.633617	0.0293341	0.310942	1.2203
													0.416544	0.0821355	0.170138	0.0821355	1.44324	0.440012	2.08272	1.16163	3.93664	0.962159	3.5905	0.404811	0.316808	1.01496	0.891757	0.234673	0.205339	0.158404
													0.410678	0.316808	0.181872	1.06189	1.37284	0.774421	2.59314	0.874157	3.77823	0.586682	2.48167	0.328542	0.328542	0.780287	0.604283	0.528014	0.211206	0.510414
													0.393077	0.0821355	0.11147	0.105603	1.17336	0.786154	2.39953	0.539748	5.12174	1.49604	2.10032	0.404811	0.334409	0.193605	0.217072	0.25814	3.49663	0.158404
													0.422411	0.557348	0.222939	0.340276	0.580815	0.991493	1.08536	0.639484	4.47052	1.1147	2.19419	0.134937	0.252273	0.709886	0.404811	0.25814	0.193605	1.73658
													0.334429	0.7862	0.134945	0.281624	0.639521	1.26731	1.54893	0.927012	4.88735	1.1969	3.06266	0.176015	0.205351	0.686459	0.422436	0.0821403	0.123211	1.83642
													0.398944	0.73922	0.416544	0.293341	0.985626	1.50777	1.90085	0.750953	5.28014	1.58991	3.25022	0.287474	0.445879	0.574949	0.352009	0.146671	0.287474	1.2203
													0.510533	0.762866	0.264069	0.481192	1.21472	1.59615	1.85435	1.15604	5.83886	1.68417	2.5468	0.469456	0.410774	0.58682	0.334487	0.117364	0.469456	0.88023
													0.551481	1.03256	0.398944	0.146671	1.2731	1.63684	1.63684	1.19683	5.35054	1.63098	2.73394	0.293341	0.375477	0.668818	0.692285	0.463479	0.551481	1.45497
													0.61015	0.850689	0.504547	0.0528014	1.47257	2.21179	1.51951	1.82458	4.84013	1.1147	2.6518	0.680551	0.73922	0.269874	0.469346	0.199472	1.05603	0.727486
													0.61015	1.00323	0.381344	0.164271	1.58991	1.46671	0.985626	1.03256	4.79906	1.29657	3.33236	1.26723	0.680551	0.293341	0.381344	0.563215	0.228806	0.774421
													0.662951	1.19683	0.451745	0.0938692	1.70725	1.59578	1.3259	1.77765	4.57612	0.962159	2.4758	0.616016	0.692285	0.211206	0.428278	0	0.680551	0.844823
													0.680551	0.211206	0.211206	0	2.73394	0.862423	1.2379	0.604283	4.41185	0	1.4139	0.645351	1.01496	1.3259	0.222939	0	0.269874	0.0938692
													0.926958	1.1499	0.0821355	0	2.77501	0.264007	0.844823	0.539748	2.69874	0	1.33177	0.668818	1.1851	0.416544	0.099736	0	0.11147	0.11147
													0.592549	0.938692	0.281608	0	1.47257	0.991493	0.944559	0.991493	2.28806	0	1.47257	0.457612	0.539748	0.451745	0.363743	0	0.293341	0.510414
													0.809669	0.698193	0.187749	0.0645388	1.40225	2.72823	0.874208	0.815536	4.02488	0	1.76015	0.563248	0.486975	0.134945	0.31096	0.0234687	0.363764	0.35203
													1.1323	0.950425	0.140804	0.0176005	1.78351	1.13816	0.786154	0.592549	4.71693	0	1.99472	0.61015	0.73922	0.475213	0.176005	0	0.199472	0.117336
													0.874259	1.43167	0.11735	0	1.59596	1.09722	0.803849	0.539811	4.57079	0	1.63704	0.580884	0.522209	0.797982	0.0704101	0.0293376	0.176025	0.387256
													1.2203	0.950425	0.11147	0	2.92168	3.8017	0.768554	0.533881	5.0396	0	1.32004	1.09123	1.21443	0.88589	0.199472	0	0.152537	0.275741
													1.0795	0.897624	0.310942	0.0410678	1.38457	2.64594	0.985626	0.786154	3.02728	0	1.1675	0.750953	0.545615	0.398944	0.416544	0	0.12907	0.880023
													0.950425	0.979759	0.222939	0	1.57818	4.90466	1.00909	0.539748	3.58463	0	1.35524	0.563215	0.698152	0.164271	0	0	0.334409	0.24054
													0.569082	1.28483	0.322675	0.0117336	1.55471	4.69933	0.792021	0.709886	3.75477	0	0.985626	0.792021	0.539748	0.451745	0.305075	0.00586682	0.176005	0.657084
													0.621883	1.24963	0.170138	0.0293341	2.21179	2.72221	0.862423	0.416544	3.6609	0	1.29657	1.03256	0.815488	0.25814	0.181872	0.0352009	0.193605	0.36961
													1.06189	0.428278	0.25814	0.0117336	2.72221	2.21179	0.850689	0.592549	5.59108	0	1.73658	1.3083	1.19097	0.721619	0.158404	0	0.24054	0.0880023
													g__IMCC26256	g__MB-A2-108	g__Ohtaekwangia	g__Geitlerinema	g__uncultured_f__Gemmatimonadaceae	g__Saccharimonadales	g__Devosia	g__Allorhizobium-Neorhizobium-Pararhizobium-Rhizobium	g__Sphingomonas	g__Sphingobium	g__unclassified_f__Comamonadaceae	g__Ellin6067	g__MND1	g__Massilia	g__Pseudomonas	g__unclassified_f__Pseudomonadaceae	g__Pseudoxanthomonas	g__Luteolibacter
													0.264023	0.698193	0.363764	0.0176015	0.880075	0.528045	1.76015	0.792068	1.59587	0.281624	5.78503	0.287491	0.264023	0.170148	0.299226	0.111476	0.357897	3.03333
													0.322675	0.469346	0.310942	0.0293341	1.06776	0.774421	1.89498	0.973893	1.87152	0.199472	2.19419	0.357876	0.398944	0.252273	0.38721	0.0586682	0.551481	0.815488
													0.410678	0.410678	0.668818	0.0176005	1.40804	0.62775	1.94779	0.821355	2.00059	0.299208	2.15899	0.352009	0.428278	0.49868	0.574949	0.228806	0.833089	1.39044
													0.440063	0.727571	0.134953	1.33193	1.20284	0.2347	1.22631	0.528076	3.83735	0.469401	1.69571	0.698234	0.387256	0.404858	0.369653	0.727571	0.545679	1.27912
													0.662951	0.152537	0.0938692	0.0352009	1.06776	1.91258	2.36433	1.3963	5.63802	0.457612	3.59636	0.357876	0.334409	0.299208	0.49868	0.774421	0.880023	0.205339
													0.440012	0.275741	0.0880023	0.375477	0.492813	1.35524	1.76005	0.891757	4.78733	0.897624	9.59812	0.193605	0.12907	0.445879	0.410678	0.410678	0.275741	1.24963
													0.533881	0.950425	0.181872	0.0645351	1.51364	0.633617	0.903491	0.786154	4.16544	0.950425	2.76327	0.340276	0.504547	0.246407	0.140804	0.222939	0.234673	1.71311
													0.598416	0.792021	0.12907	0	1.17923	0.862423	1.96539	0.75682	4.38838	0.592549	2.39953	0.445879	0.310942	0.205339	0.187738	0.0704019	1.3963	2.16486
													0.510414	0.768554	0.134937	0.234673	1.21443	1.04429	1.56057	0.709886	4.8636	1.15576	2.95101	0.51628	0.457612	0.275741	0.0410678	0.12907	0.146671	1.01496
													0.457612	0.551481	0.522147	0.0645351	1.44911	3.03315	1.2203	1.31417	3.17982	1.37284	4.10091	0.803755	0.416544	0.0176005	0.428278	0.287474	0.698152	0.469346
													0.445879	0.352009	0.24054	0.117336	1.09123	11.7806	1.31417	1.02669	4.38252	1.60164	3.34996	0.657084	0.264007	0.193605	0.0821355	0.25814	0.152537	0.475213
													0.51628	0.299208	0.62775	0.0586682	1.17336	11.0179	1.49017	1.00909	4.78733	1.2379	4.00704	0.721619	0.340276	0.228806	0.228806	0.0410678	0.398944	0.469346
													0.504576	0.833138	0.43417	0.0410702	1.00915	0.410702	1.39639	1.47853	1.76602	0.0469373	1.54307	0.35203	0.293358	0.158414	0.281624	0.0117343	0.469373	1.30838
													0.381344	0.639484	0.316808	0.0410678	1.54884	0.334409	0.944559	1.06776	2.05339	0.0528014	1.63098	0.469346	0.704019	0.645351	0.404811	0	0.293341	1.4139
													0.486946	0.833089	0.410678	0	1.54297	0.164271	1.21443	0.645351	2.20593	0.0938692	1.88912	0.445879	0.657084	0.211206	0.222939	0	0.645351	0.193605
													0.809622	1.1147	0.25814	0.176005	1.37284	0.334409	0.686418	0.375477	3.36756	0.11147	1.47257	0.416544	0.698152	0	0.38721	0.164271	0.269874	0.616016
													1.2379	0.451745	0.551481	0.217072	1.46671	1.24377	0.968026	0.73922	3.79583	0.217072	2.62834	0.569082	0.75682	0.264007	0.398944	0	0.281608	0.275741
													0.38721	0.486946	0.193605	0.921091	0.750953	0.357876	1.09123	0.921091	2.4582	0.222939	2.07686	0.346143	0.264007	0.140804	0.803755	1.1675	1.08536	1.2379
													0.88589	0.381344	0.322675	0.099736	2.09446	0.662951	1.27897	0.592549	3.75477	0.158404	2.34086	0.862423	0.821355	0.410678	0.316808	0.0645351	0.422411	0.24054
													0.709886	0.968026	0.146671	0.504547	1.44324	1.19097	0.979759	0.815488	2.64594	0.193605	3.78997	0.445879	0.463479	0.357876	0.457612	0.0821355	0.170138	0.985626
													0.363743	0.604283	0.316808	1.77178	0.833089	0.616016	1.08536	1.00323	1.88912	0.105603	1.81285	0.246407	0.305075	0.158404	0.698152	1.17336	0.680551	1.19097
													0.404811	0.375477	0.592549	0.651217	1.32004	1.67791	1.38457	0.733353	3.17395	0.51628	2.15899	0.61015	0.281608	0.0704019	0.815488	0.662951	0.38721	1.16163
													0.616053	0.756865	0.844872	0.170148	1.32598	2.38207	1.26144	1.03262	3.23281	0.533912	3.62591	0.451772	0.440038	0.0762732	0.357897	0.322694	0.398967	1.02089
													0.704019	0.850689	0.416544	0.604283	1.46671	3.64916	1.0971	0.75682	3.55529	0.604283	3.27369	0.838956	0.745087	0.269874	0.492813	0.264007	0.140804	0.86829
													0.381344	0.522147	0.293341	0.51628	1.09123	0.950425	1.87738	0.733353	3.25022	0.604283	1.71898	0.234673	0.322675	0.797888	0.633617	0.0293341	0.310942	1.2203
													0.416544	0.0821355	0.170138	0.0821355	1.44324	0.440012	2.08272	1.16163	3.93664	0.962159	3.5905	0.404811	0.316808	1.01496	0.891757	0.234673	0.205339	0.158404
													0.410678	0.316808	0.181872	1.06189	1.37284	0.774421	2.59314	0.874157	3.77823	0.586682	2.48167	0.328542	0.328542	0.780287	0.604283	0.528014	0.211206	0.510414
													0.393077	0.0821355	0.11147	0.105603	1.17336	0.786154	2.39953	0.539748	5.12174	1.49604	2.10032	0.404811	0.334409	0.193605	0.217072	0.25814	3.49663	0.158404
													0.422411	0.557348	0.222939	0.340276	0.580815	0.991493	1.08536	0.639484	4.47052	1.1147	2.19419	0.134937	0.252273	0.709886	0.404811	0.25814	0.193605	1.73658
													0.334429	0.7862	0.134945	0.281624	0.639521	1.26731	1.54893	0.927012	4.88735	1.1969	3.06266	0.176015	0.205351	0.686459	0.422436	0.0821403	0.123211	1.83642
													0.398944	0.73922	0.416544	0.293341	0.985626	1.50777	1.90085	0.750953	5.28014	1.58991	3.25022	0.287474	0.445879	0.574949	0.352009	0.146671	0.287474	1.2203
													0.510533	0.762866	0.264069	0.481192	1.21472	1.59615	1.85435	1.15604	5.83886	1.68417	2.5468	0.469456	0.410774	0.58682	0.334487	0.117364	0.469456	0.88023
													0.551481	1.03256	0.398944	0.146671	1.2731	1.63684	1.63684	1.19683	5.35054	1.63098	2.73394	0.293341	0.375477	0.668818	0.692285	0.463479	0.551481	1.45497
													0.61015	0.850689	0.504547	0.0528014	1.47257	2.21179	1.51951	1.82458	4.84013	1.1147	2.6518	0.680551	0.73922	0.269874	0.469346	0.199472	1.05603	0.727486
													0.61015	1.00323	0.381344	0.164271	1.58991	1.46671	0.985626	1.03256	4.79906	1.29657	3.33236	1.26723	0.680551	0.293341	0.381344	0.563215	0.228806	0.774421
													0.662951	1.19683	0.451745	0.0938692	1.70725	1.59578	1.3259	1.77765	4.57612	0.962159	2.4758	0.616016	0.692285	0.211206	0.428278	0	0.680551	0.844823
													0.680551	0.211206	0.211206	0	2.73394	0.862423	1.2379	0.604283	4.41185	0	1.4139	0.645351	1.01496	1.3259	0.222939	0	0.269874	0.0938692
													0.926958	1.1499	0.0821355	0	2.77501	0.264007	0.844823	0.539748	2.69874	0	1.33177	0.668818	1.1851	0.416544	0.099736	0	0.11147	0.11147
													0.592549	0.938692	0.281608	0	1.47257	0.991493	0.944559	0.991493	2.28806	0	1.47257	0.457612	0.539748	0.451745	0.363743	0	0.293341	0.510414
													0.809669	0.698193	0.187749	0.0645388	1.40225	2.72823	0.874208	0.815536	4.02488	0	1.76015	0.563248	0.486975	0.134945	0.31096	0.0234687	0.363764	0.35203
													1.1323	0.950425	0.140804	0.0176005	1.78351	1.13816	0.786154	0.592549	4.71693	0	1.99472	0.61015	0.73922	0.475213	0.176005	0	0.199472	0.117336
													0.874259	1.43167	0.11735	0	1.59596	1.09722	0.803849	0.539811	4.57079	0	1.63704	0.580884	0.522209	0.797982	0.0704101	0.0293376	0.176025	0.387256
													1.2203	0.950425	0.11147	0	2.92168	3.8017	0.768554	0.533881	5.0396	0	1.32004	1.09123	1.21443	0.88589	0.199472	0	0.152537	0.275741
													1.0795	0.897624	0.310942	0.0410678	1.38457	2.64594	0.985626	0.786154	3.02728	0	1.1675	0.750953	0.545615	0.398944	0.416544	0	0.12907	0.880023
													0.950425	0.979759	0.222939	0	1.57818	4.90466	1.00909	0.539748	3.58463	0	1.35524	0.563215	0.698152	0.164271	0	0	0.334409	0.24054
													0.569082	1.28483	0.322675	0.0117336	1.55471	4.69933	0.792021	0.709886	3.75477	0	0.985626	0.792021	0.539748	0.451745	0.305075	0.00586682	0.176005	0.657084
													0.621883	1.24963	0.170138	0.0293341	2.21179	2.72221	0.862423	0.416544	3.6609	0	1.29657	1.03256	0.815488	0.25814	0.181872	0.0352009	0.193605	0.36961
													1.06189	0.428278	0.25814	0.0117336	2.72221	2.21179	0.850689	0.592549	5.59108	0	1.73658	1.3083	1.19097	0.721619	0.158404	0	0.24054	0.0880023
													g__IMCC26256	g__MB-A2-108	g__Ohtaekwangia	g__Geitlerinema	g__uncultured_f__Gemmatimonadaceae	g__Saccharimonadales	g__Devosia	g__Allorhizobium-Neorhizobium-Pararhizobium-Rhizobium	g__Sphingomonas	g__Sphingobium	g__unclassified_f__Comamonadaceae	g__Ellin6067	g__MND1	g__Massilia	g__Pseudomonas	g__unclassified_f__Pseudomonadaceae	g__Pseudoxanthomonas	g__Luteolibacter
													0.264023	0.698193	0.363764	0.0176015	0.880075	0.528045	1.76015	0.792068	1.59587	0.281624	5.78503	0.287491	0.264023	0.170148	0.299226	0.111476	0.357897	3.03333
													0.322675	0.469346	0.310942	0.0293341	1.06776	0.774421	1.89498	0.973893	1.87152	0.199472	2.19419	0.357876	0.398944	0.252273	0.38721	0.0586682	0.551481	0.815488
													0.410678	0.410678	0.668818	0.0176005	1.40804	0.62775	1.94779	0.821355	2.00059	0.299208	2.15899	0.352009	0.428278	0.49868	0.574949	0.228806	0.833089	1.39044
													0.440063	0.727571	0.134953	1.33193	1.20284	0.2347	1.22631	0.528076	3.83735	0.469401	1.69571	0.698234	0.387256	0.404858	0.369653	0.727571	0.545679	1.27912
													0.662951	0.152537	0.0938692	0.0352009	1.06776	1.91258	2.36433	1.3963	5.63802	0.457612	3.59636	0.357876	0.334409	0.299208	0.49868	0.774421	0.880023	0.205339
													0.440012	0.275741	0.0880023	0.375477	0.492813	1.35524	1.76005	0.891757	4.78733	0.897624	9.59812	0.193605	0.12907	0.445879	0.410678	0.410678	0.275741	1.24963
													0.533881	0.950425	0.181872	0.0645351	1.51364	0.633617	0.903491	0.786154	4.16544	0.950425	2.76327	0.340276	0.504547	0.246407	0.140804	0.222939	0.234673	1.71311
													0.598416	0.792021	0.12907	0	1.17923	0.862423	1.96539	0.75682	4.38838	0.592549	2.39953	0.445879	0.310942	0.205339	0.187738	0.0704019	1.3963	2.16486
													0.510414	0.768554	0.134937	0.234673	1.21443	1.04429	1.56057	0.709886	4.8636	1.15576	2.95101	0.51628	0.457612	0.275741	0.0410678	0.12907	0.146671	1.01496
													0.457612	0.551481	0.522147	0.0645351	1.44911	3.03315	1.2203	1.31417	3.17982	1.37284	4.10091	0.803755	0.416544	0.0176005	0.428278	0.287474	0.698152	0.469346
													0.445879	0.352009	0.24054	0.117336	1.09123	11.7806	1.31417	1.02669	4.38252	1.60164	3.34996	0.657084	0.264007	0.193605	0.0821355	0.25814	0.152537	0.475213
													0.51628	0.299208	0.62775	0.0586682	1.17336	11.0179	1.49017	1.00909	4.78733	1.2379	4.00704	0.721619	0.340276	0.228806	0.228806	0.0410678	0.398944	0.469346
													0.504576	0.833138	0.43417	0.0410702	1.00915	0.410702	1.39639	1.47853	1.76602	0.0469373	1.54307	0.35203	0.293358	0.158414	0.281624	0.0117343	0.469373	1.30838
													0.381344	0.639484	0.316808	0.0410678	1.54884	0.334409	0.944559	1.06776	2.05339	0.0528014	1.63098	0.469346	0.704019	0.645351	0.404811	0	0.293341	1.4139
													0.486946	0.833089	0.410678	0	1.54297	0.164271	1.21443	0.645351	2.20593	0.0938692	1.88912	0.445879	0.657084	0.211206	0.222939	0	0.645351	0.193605
													0.809622	1.1147	0.25814	0.176005	1.37284	0.334409	0.686418	0.375477	3.36756	0.11147	1.47257	0.416544	0.698152	0	0.38721	0.164271	0.269874	0.616016
													1.2379	0.451745	0.551481	0.217072	1.46671	1.24377	0.968026	0.73922	3.79583	0.217072	2.62834	0.569082	0.75682	0.264007	0.398944	0	0.281608	0.275741
													0.38721	0.486946	0.193605	0.921091	0.750953	0.357876	1.09123	0.921091	2.4582	0.222939	2.07686	0.346143	0.264007	0.140804	0.803755	1.1675	1.08536	1.2379
													0.88589	0.381344	0.322675	0.099736	2.09446	0.662951	1.27897	0.592549	3.75477	0.158404	2.34086	0.862423	0.821355	0.410678	0.316808	0.0645351	0.422411	0.24054
													0.709886	0.968026	0.146671	0.504547	1.44324	1.19097	0.979759	0.815488	2.64594	0.193605	3.78997	0.445879	0.463479	0.357876	0.457612	0.0821355	0.170138	0.985626
													0.363743	0.604283	0.316808	1.77178	0.833089	0.616016	1.08536	1.00323	1.88912	0.105603	1.81285	0.246407	0.305075	0.158404	0.698152	1.17336	0.680551	1.19097
													0.404811	0.375477	0.592549	0.651217	1.32004	1.67791	1.38457	0.733353	3.17395	0.51628	2.15899	0.61015	0.281608	0.0704019	0.815488	0.662951	0.38721	1.16163
													0.616053	0.756865	0.844872	0.170148	1.32598	2.38207	1.26144	1.03262	3.23281	0.533912	3.62591	0.451772	0.440038	0.0762732	0.357897	0.322694	0.398967	1.02089
													0.704019	0.850689	0.416544	0.604283	1.46671	3.64916	1.0971	0.75682	3.55529	0.604283	3.27369	0.838956	0.745087	0.269874	0.492813	0.264007	0.140804	0.86829
													0.381344	0.522147	0.293341	0.51628	1.09123	0.950425	1.87738	0.733353	3.25022	0.604283	1.71898	0.234673	0.322675	0.797888	0.633617	0.0293341	0.310942	1.2203
													0.416544	0.0821355	0.170138	0.0821355	1.44324	0.440012	2.08272	1.16163	3.93664	0.962159	3.5905	0.404811	0.316808	1.01496	0.891757	0.234673	0.205339	0.158404
													0.410678	0.316808	0.181872	1.06189	1.37284	0.774421	2.59314	0.874157	3.77823	0.586682	2.48167	0.328542	0.328542	0.780287	0.604283	0.528014	0.211206	0.510414
													0.393077	0.0821355	0.11147	0.105603	1.17336	0.786154	2.39953	0.539748	5.12174	1.49604	2.10032	0.404811	0.334409	0.193605	0.217072	0.25814	3.49663	0.158404
													0.422411	0.557348	0.222939	0.340276	0.580815	0.991493	1.08536	0.639484	4.47052	1.1147	2.19419	0.134937	0.252273	0.709886	0.404811	0.25814	0.193605	1.73658
													0.334429	0.7862	0.134945	0.281624	0.639521	1.26731	1.54893	0.927012	4.88735	1.1969	3.06266	0.176015	0.205351	0.686459	0.422436	0.0821403	0.123211	1.83642
													0.398944	0.73922	0.416544	0.293341	0.985626	1.50777	1.90085	0.750953	5.28014	1.58991	3.25022	0.287474	0.445879	0.574949	0.352009	0.146671	0.287474	1.2203
													0.510533	0.762866	0.264069	0.481192	1.21472	1.59615	1.85435	1.15604	5.83886	1.68417	2.5468	0.469456	0.410774	0.58682	0.334487	0.117364	0.469456	0.88023
													0.551481	1.03256	0.398944	0.146671	1.2731	1.63684	1.63684	1.19683	5.35054	1.63098	2.73394	0.293341	0.375477	0.668818	0.692285	0.463479	0.551481	1.45497
													0.61015	0.850689	0.504547	0.0528014	1.47257	2.21179	1.51951	1.82458	4.84013	1.1147	2.6518	0.680551	0.73922	0.269874	0.469346	0.199472	1.05603	0.727486
													0.61015	1.00323	0.381344	0.164271	1.58991	1.46671	0.985626	1.03256	4.79906	1.29657	3.33236	1.26723	0.680551	0.293341	0.381344	0.563215	0.228806	0.774421
													0.662951	1.19683	0.451745	0.0938692	1.70725	1.59578	1.3259	1.77765	4.57612	0.962159	2.4758	0.616016	0.692285	0.211206	0.428278	0	0.680551	0.844823
													0.680551	0.211206	0.211206	0	2.73394	0.862423	1.2379	0.604283	4.41185	0	1.4139	0.645351	1.01496	1.3259	0.222939	0	0.269874	0.0938692
													0.926958	1.1499	0.0821355	0	2.77501	0.264007	0.844823	0.539748	2.69874	0	1.33177	0.668818	1.1851	0.416544	0.099736	0	0.11147	0.11147
													0.592549	0.938692	0.281608	0	1.47257	0.991493	0.944559	0.991493	2.28806	0	1.47257	0.457612	0.539748	0.451745	0.363743	0	0.293341	0.510414
													0.809669	0.698193	0.187749	0.0645388	1.40225	2.72823	0.874208	0.815536	4.02488	0	1.76015	0.563248	0.486975	0.134945	0.31096	0.0234687	0.363764	0.35203
													1.1323	0.950425	0.140804	0.0176005	1.78351	1.13816	0.786154	0.592549	4.71693	0	1.99472	0.61015	0.73922	0.475213	0.176005	0	0.199472	0.117336
													0.874259	1.43167	0.11735	0	1.59596	1.09722	0.803849	0.539811	4.57079	0	1.63704	0.580884	0.522209	0.797982	0.0704101	0.0293376	0.176025	0.387256
													1.2203	0.950425	0.11147	0	2.92168	3.8017	0.768554	0.533881	5.0396	0	1.32004	1.09123	1.21443	0.88589	0.199472	0	0.152537	0.275741
													1.0795	0.897624	0.310942	0.0410678	1.38457	2.64594	0.985626	0.786154	3.02728	0	1.1675	0.750953	0.545615	0.398944	0.416544	0	0.12907	0.880023
													0.950425	0.979759	0.222939	0	1.57818	4.90466	1.00909	0.539748	3.58463	0	1.35524	0.563215	0.698152	0.164271	0	0	0.334409	0.24054
													0.569082	1.28483	0.322675	0.0117336	1.55471	4.69933	0.792021	0.709886	3.75477	0	0.985626	0.792021	0.539748	0.451745	0.305075	0.00586682	0.176005	0.657084
													0.621883	1.24963	0.170138	0.0293341	2.21179	2.72221	0.862423	0.416544	3.6609	0	1.29657	1.03256	0.815488	0.25814	0.181872	0.0352009	0.193605	0.36961
													1.06189	0.428278	0.25814	0.0117336	2.72221	2.21179	0.850689	0.592549	5.59108	0	1.73658	1.3083	1.19097	0.721619	0.158404	0	0.24054	0.0880023
													g__IMCC26256	g__MB-A2-108	g__Ohtaekwangia	g__Geitlerinema	g__uncultured_f__Gemmatimonadaceae	g__Saccharimonadales	g__Devosia	g__Allorhizobium-Neorhizobium-Pararhizobium-Rhizobium	g__Sphingomonas	g__Sphingobium	g__unclassified_f__Comamonadaceae	g__Ellin6067	g__MND1	g__Massilia	g__Pseudomonas	g__unclassified_f__Pseudomonadaceae	g__Pseudoxanthomonas	g__Luteolibacter
													0.264023	0.698193	0.363764	0.0176015	0.880075	0.528045	1.76015	0.792068	1.59587	0.281624	5.78503	0.287491	0.264023	0.170148	0.299226	0.111476	0.357897	3.03333
													0.322675	0.469346	0.310942	0.0293341	1.06776	0.774421	1.89498	0.973893	1.87152	0.199472	2.19419	0.357876	0.398944	0.252273	0.38721	0.0586682	0.551481	0.815488
													0.410678	0.410678	0.668818	0.0176005	1.40804	0.62775	1.94779	0.821355	2.00059	0.299208	2.15899	0.352009	0.428278	0.49868	0.574949	0.228806	0.833089	1.39044
													0.440063	0.727571	0.134953	1.33193	1.20284	0.2347	1.22631	0.528076	3.83735	0.469401	1.69571	0.698234	0.387256	0.404858	0.369653	0.727571	0.545679	1.27912
													0.662951	0.152537	0.0938692	0.0352009	1.06776	1.91258	2.36433	1.3963	5.63802	0.457612	3.59636	0.357876	0.334409	0.299208	0.49868	0.774421	0.880023	0.205339
													0.440012	0.275741	0.0880023	0.375477	0.492813	1.35524	1.76005	0.891757	4.78733	0.897624	9.59812	0.193605	0.12907	0.445879	0.410678	0.410678	0.275741	1.24963
													0.533881	0.950425	0.181872	0.0645351	1.51364	0.633617	0.903491	0.786154	4.16544	0.950425	2.76327	0.340276	0.504547	0.246407	0.140804	0.222939	0.234673	1.71311
													0.598416	0.792021	0.12907	0	1.17923	0.862423	1.96539	0.75682	4.38838	0.592549	2.39953	0.445879	0.310942	0.205339	0.187738	0.0704019	1.3963	2.16486
													0.510414	0.768554	0.134937	0.234673	1.21443	1.04429	1.56057	0.709886	4.8636	1.15576	2.95101	0.51628	0.457612	0.275741	0.0410678	0.12907	0.146671	1.01496
													0.457612	0.551481	0.522147	0.0645351	1.44911	3.03315	1.2203	1.31417	3.17982	1.37284	4.10091	0.803755	0.416544	0.0176005	0.428278	0.287474	0.698152	0.469346
													0.445879	0.352009	0.24054	0.117336	1.09123	11.7806	1.31417	1.02669	4.38252	1.60164	3.34996	0.657084	0.264007	0.193605	0.0821355	0.25814	0.152537	0.475213
													0.51628	0.299208	0.62775	0.0586682	1.17336	11.0179	1.49017	1.00909	4.78733	1.2379	4.00704	0.721619	0.340276	0.228806	0.228806	0.0410678	0.398944	0.469346
													0.504576	0.833138	0.43417	0.0410702	1.00915	0.410702	1.39639	1.47853	1.76602	0.0469373	1.54307	0.35203	0.293358	0.158414	0.281624	0.0117343	0.469373	1.30838
													0.381344	0.639484	0.316808	0.0410678	1.54884	0.334409	0.944559	1.06776	2.05339	0.0528014	1.63098	0.469346	0.704019	0.645351	0.404811	0	0.293341	1.4139
													0.486946	0.833089	0.410678	0	1.54297	0.164271	1.21443	0.645351	2.20593	0.0938692	1.88912	0.445879	0.657084	0.211206	0.222939	0	0.645351	0.193605
													0.809622	1.1147	0.25814	0.176005	1.37284	0.334409	0.686418	0.375477	3.36756	0.11147	1.47257	0.416544	0.698152	0	0.38721	0.164271	0.269874	0.616016
													1.2379	0.451745	0.551481	0.217072	1.46671	1.24377	0.968026	0.73922	3.79583	0.217072	2.62834	0.569082	0.75682	0.264007	0.398944	0	0.281608	0.275741
													0.38721	0.486946	0.193605	0.921091	0.750953	0.357876	1.09123	0.921091	2.4582	0.222939	2.07686	0.346143	0.264007	0.140804	0.803755	1.1675	1.08536	1.2379
													0.88589	0.381344	0.322675	0.099736	2.09446	0.662951	1.27897	0.592549	3.75477	0.158404	2.34086	0.862423	0.821355	0.410678	0.316808	0.0645351	0.422411	0.24054
													0.709886	0.968026	0.146671	0.504547	1.44324	1.19097	0.979759	0.815488	2.64594	0.193605	3.78997	0.445879	0.463479	0.357876	0.457612	0.0821355	0.170138	0.985626
													0.363743	0.604283	0.316808	1.77178	0.833089	0.616016	1.08536	1.00323	1.88912	0.105603	1.81285	0.246407	0.305075	0.158404	0.698152	1.17336	0.680551	1.19097
													0.404811	0.375477	0.592549	0.651217	1.32004	1.67791	1.38457	0.733353	3.17395	0.51628	2.15899	0.61015	0.281608	0.0704019	0.815488	0.662951	0.38721	1.16163
													0.616053	0.756865	0.844872	0.170148	1.32598	2.38207	1.26144	1.03262	3.23281	0.533912	3.62591	0.451772	0.440038	0.0762732	0.357897	0.322694	0.398967	1.02089
													0.704019	0.850689	0.416544	0.604283	1.46671	3.64916	1.0971	0.75682	3.55529	0.604283	3.27369	0.838956	0.745087	0.269874	0.492813	0.264007	0.140804	0.86829
													0.381344	0.522147	0.293341	0.51628	1.09123	0.950425	1.87738	0.733353	3.25022	0.604283	1.71898	0.234673	0.322675	0.797888	0.633617	0.0293341	0.310942	1.2203
													0.416544	0.0821355	0.170138	0.0821355	1.44324	0.440012	2.08272	1.16163	3.93664	0.962159	3.5905	0.404811	0.316808	1.01496	0.891757	0.234673	0.205339	0.158404
													0.410678	0.316808	0.181872	1.06189	1.37284	0.774421	2.59314	0.874157	3.77823	0.586682	2.48167	0.328542	0.328542	0.780287	0.604283	0.528014	0.211206	0.510414
													0.393077	0.0821355	0.11147	0.105603	1.17336	0.786154	2.39953	0.539748	5.12174	1.49604	2.10032	0.404811	0.334409	0.193605	0.217072	0.25814	3.49663	0.158404
													0.422411	0.557348	0.222939	0.340276	0.580815	0.991493	1.08536	0.639484	4.47052	1.1147	2.19419	0.134937	0.252273	0.709886	0.404811	0.25814	0.193605	1.73658
													0.334429	0.7862	0.134945	0.281624	0.639521	1.26731	1.54893	0.927012	4.88735	1.1969	3.06266	0.176015	0.205351	0.686459	0.422436	0.0821403	0.123211	1.83642
													0.398944	0.73922	0.416544	0.293341	0.985626	1.50777	1.90085	0.750953	5.28014	1.58991	3.25022	0.287474	0.445879	0.574949	0.352009	0.146671	0.287474	1.2203
													0.510533	0.762866	0.264069	0.481192	1.21472	1.59615	1.85435	1.15604	5.83886	1.68417	2.5468	0.469456	0.410774	0.58682	0.334487	0.117364	0.469456	0.88023
													0.551481	1.03256	0.398944	0.146671	1.2731	1.63684	1.63684	1.19683	5.35054	1.63098	2.73394	0.293341	0.375477	0.668818	0.692285	0.463479	0.551481	1.45497
													0.61015	0.850689	0.504547	0.0528014	1.47257	2.21179	1.51951	1.82458	4.84013	1.1147	2.6518	0.680551	0.73922	0.269874	0.469346	0.199472	1.05603	0.727486
													0.61015	1.00323	0.381344	0.164271	1.58991	1.46671	0.985626	1.03256	4.79906	1.29657	3.33236	1.26723	0.680551	0.293341	0.381344	0.563215	0.228806	0.774421
													0.662951	1.19683	0.451745	0.0938692	1.70725	1.59578	1.3259	1.77765	4.57612	0.962159	2.4758	0.616016	0.692285	0.211206	0.428278	0	0.680551	0.844823
													0.680551	0.211206	0.211206	0	2.73394	0.862423	1.2379	0.604283	4.41185	0	1.4139	0.645351	1.01496	1.3259	0.222939	0	0.269874	0.0938692
													0.926958	1.1499	0.0821355	0	2.77501	0.264007	0.844823	0.539748	2.69874	0	1.33177	0.668818	1.1851	0.416544	0.099736	0	0.11147	0.11147
													0.592549	0.938692	0.281608	0	1.47257	0.991493	0.944559	0.991493	2.28806	0	1.47257	0.457612	0.539748	0.451745	0.363743	0	0.293341	0.510414
													0.809669	0.698193	0.187749	0.0645388	1.40225	2.72823	0.874208	0.815536	4.02488	0	1.76015	0.563248	0.486975	0.134945	0.31096	0.0234687	0.363764	0.35203
													1.1323	0.950425	0.140804	0.0176005	1.78351	1.13816	0.786154	0.592549	4.71693	0	1.99472	0.61015	0.73922	0.475213	0.176005	0	0.199472	0.117336
													0.874259	1.43167	0.11735	0	1.59596	1.09722	0.803849	0.539811	4.57079	0	1.63704	0.580884	0.522209	0.797982	0.0704101	0.0293376	0.176025	0.387256
													1.2203	0.950425	0.11147	0	2.92168	3.8017	0.768554	0.533881	5.0396	0	1.32004	1.09123	1.21443	0.88589	0.199472	0	0.152537	0.275741
													1.0795	0.897624	0.310942	0.0410678	1.38457	2.64594	0.985626	0.786154	3.02728	0	1.1675	0.750953	0.545615	0.398944	0.416544	0	0.12907	0.880023
													0.950425	0.979759	0.222939	0	1.57818	4.90466	1.00909	0.539748	3.58463	0	1.35524	0.563215	0.698152	0.164271	0	0	0.334409	0.24054
													0.569082	1.28483	0.322675	0.0117336	1.55471	4.69933	0.792021	0.709886	3.75477	0	0.985626	0.792021	0.539748	0.451745	0.305075	0.00586682	0.176005	0.657084
													0.621883	1.24963	0.170138	0.0293341	2.21179	2.72221	0.862423	0.416544	3.6609	0	1.29657	1.03256	0.815488	0.25814	0.181872	0.0352009	0.193605	0.36961
													1.06189	0.428278	0.25814	0.0117336	2.72221	2.21179	0.850689	0.592549	5.59108	0	1.73658	1.3083	1.19097	0.721619	0.158404	0	0.24054	0.0880023
													g__IMCC26256	g__MB-A2-108	g__Ohtaekwangia	g__Geitlerinema	g__uncultured_f__Gemmatimonadaceae	g__Saccharimonadales	g__Devosia	g__Allorhizobium-Neorhizobium-Pararhizobium-Rhizobium	g__Sphingomonas	g__Sphingobium	g__unclassified_f__Comamonadaceae	g__Ellin6067	g__MND1	g__Massilia	g__Pseudomonas	g__unclassified_f__Pseudomonadaceae	g__Pseudoxanthomonas	g__Luteolibacter
													0.264023	0.698193	0.363764	0.0176015	0.880075	0.528045	1.76015	0.792068	1.59587	0.281624	5.78503	0.287491	0.264023	0.170148	0.299226	0.111476	0.357897	3.03333
													0.322675	0.469346	0.310942	0.0293341	1.06776	0.774421	1.89498	0.973893	1.87152	0.199472	2.19419	0.357876	0.398944	0.252273	0.38721	0.0586682	0.551481	0.815488
													0.410678	0.410678	0.668818	0.0176005	1.40804	0.62775	1.94779	0.821355	2.00059	0.299208	2.15899	0.352009	0.428278	0.49868	0.574949	0.228806	0.833089	1.39044
													0.440063	0.727571	0.134953	1.33193	1.20284	0.2347	1.22631	0.528076	3.83735	0.469401	1.69571	0.698234	0.387256	0.404858	0.369653	0.727571	0.545679	1.27912
													0.662951	0.152537	0.0938692	0.0352009	1.06776	1.91258	2.36433	1.3963	5.63802	0.457612	3.59636	0.357876	0.334409	0.299208	0.49868	0.774421	0.880023	0.205339
													0.440012	0.275741	0.0880023	0.375477	0.492813	1.35524	1.76005	0.891757	4.78733	0.897624	9.59812	0.193605	0.12907	0.445879	0.410678	0.410678	0.275741	1.24963
													0.533881	0.950425	0.181872	0.0645351	1.51364	0.633617	0.903491	0.786154	4.16544	0.950425	2.76327	0.340276	0.504547	0.246407	0.140804	0.222939	0.234673	1.71311
													0.598416	0.792021	0.12907	0	1.17923	0.862423	1.96539	0.75682	4.38838	0.592549	2.39953	0.445879	0.310942	0.205339	0.187738	0.0704019	1.3963	2.16486
													0.510414	0.768554	0.134937	0.234673	1.21443	1.04429	1.56057	0.709886	4.8636	1.15576	2.95101	0.51628	0.457612	0.275741	0.0410678	0.12907	0.146671	1.01496
													0.457612	0.551481	0.522147	0.0645351	1.44911	3.03315	1.2203	1.31417	3.17982	1.37284	4.10091	0.803755	0.416544	0.0176005	0.428278	0.287474	0.698152	0.469346
													0.445879	0.352009	0.24054	0.117336	1.09123	11.7806	1.31417	1.02669	4.38252	1.60164	3.34996	0.657084	0.264007	0.193605	0.0821355	0.25814	0.152537	0.475213
													0.51628	0.299208	0.62775	0.0586682	1.17336	11.0179	1.49017	1.00909	4.78733	1.2379	4.00704	0.721619	0.340276	0.228806	0.228806	0.0410678	0.398944	0.469346
													0.504576	0.833138	0.43417	0.0410702	1.00915	0.410702	1.39639	1.47853	1.76602	0.0469373	1.54307	0.35203	0.293358	0.158414	0.281624	0.0117343	0.469373	1.30838
													0.381344	0.639484	0.316808	0.0410678	1.54884	0.334409	0.944559	1.06776	2.05339	0.0528014	1.63098	0.469346	0.704019	0.645351	0.404811	0	0.293341	1.4139
													0.486946	0.833089	0.410678	0	1.54297	0.164271	1.21443	0.645351	2.20593	0.0938692	1.88912	0.445879	0.657084	0.211206	0.222939	0	0.645351	0.193605
													0.809622	1.1147	0.25814	0.176005	1.37284	0.334409	0.686418	0.375477	3.36756	0.11147	1.47257	0.416544	0.698152	0	0.38721	0.164271	0.269874	0.616016
													1.2379	0.451745	0.551481	0.217072	1.46671	1.24377	0.968026	0.73922	3.79583	0.217072	2.62834	0.569082	0.75682	0.264007	0.398944	0	0.281608	0.275741
													0.38721	0.486946	0.193605	0.921091	0.750953	0.357876	1.09123	0.921091	2.4582	0.222939	2.07686	0.346143	0.264007	0.140804	0.803755	1.1675	1.08536	1.2379
													0.88589	0.381344	0.322675	0.099736	2.09446	0.662951	1.27897	0.592549	3.75477	0.158404	2.34086	0.862423	0.821355	0.410678	0.316808	0.0645351	0.422411	0.24054
													0.709886	0.968026	0.146671	0.504547	1.44324	1.19097	0.979759	0.815488	2.64594	0.193605	3.78997	0.445879	0.463479	0.357876	0.457612	0.0821355	0.170138	0.985626
													0.363743	0.604283	0.316808	1.77178	0.833089	0.616016	1.08536	1.00323	1.88912	0.105603	1.81285	0.246407	0.305075	0.158404	0.698152	1.17336	0.680551	1.19097
													0.404811	0.375477	0.592549	0.651217	1.32004	1.67791	1.38457	0.733353	3.17395	0.51628	2.15899	0.61015	0.281608	0.0704019	0.815488	0.662951	0.38721	1.16163
													0.616053	0.756865	0.844872	0.170148	1.32598	2.38207	1.26144	1.03262	3.23281	0.533912	3.62591	0.451772	0.440038	0.0762732	0.357897	0.322694	0.398967	1.02089
													0.704019	0.850689	0.416544	0.604283	1.46671	3.64916	1.0971	0.75682	3.55529	0.604283	3.27369	0.838956	0.745087	0.269874	0.492813	0.264007	0.140804	0.86829
													0.381344	0.522147	0.293341	0.51628	1.09123	0.950425	1.87738	0.733353	3.25022	0.604283	1.71898	0.234673	0.322675	0.797888	0.633617	0.0293341	0.310942	1.2203
													0.416544	0.0821355	0.170138	0.0821355	1.44324	0.440012	2.08272	1.16163	3.93664	0.962159	3.5905	0.404811	0.316808	1.01496	0.891757	0.234673	0.205339	0.158404
													0.410678	0.316808	0.181872	1.06189	1.37284	0.774421	2.59314	0.874157	3.77823	0.586682	2.48167	0.328542	0.328542	0.780287	0.604283	0.528014	0.211206	0.510414
													0.393077	0.0821355	0.11147	0.105603	1.17336	0.786154	2.39953	0.539748	5.12174	1.49604	2.10032	0.404811	0.334409	0.193605	0.217072	0.25814	3.49663	0.158404
													0.422411	0.557348	0.222939	0.340276	0.580815	0.991493	1.08536	0.639484	4.47052	1.1147	2.19419	0.134937	0.252273	0.709886	0.404811	0.25814	0.193605	1.73658
													0.334429	0.7862	0.134945	0.281624	0.639521	1.26731	1.54893	0.927012	4.88735	1.1969	3.06266	0.176015	0.205351	0.686459	0.422436	0.0821403	0.123211	1.83642
													0.398944	0.73922	0.416544	0.293341	0.985626	1.50777	1.90085	0.750953	5.28014	1.58991	3.25022	0.287474	0.445879	0.574949	0.352009	0.146671	0.287474	1.2203
													0.510533	0.762866	0.264069	0.481192	1.21472	1.59615	1.85435	1.15604	5.83886	1.68417	2.5468	0.469456	0.410774	0.58682	0.334487	0.117364	0.469456	0.88023
													0.551481	1.03256	0.398944	0.146671	1.2731	1.63684	1.63684	1.19683	5.35054	1.63098	2.73394	0.293341	0.375477	0.668818	0.692285	0.463479	0.551481	1.45497
													0.61015	0.850689	0.504547	0.0528014	1.47257	2.21179	1.51951	1.82458	4.84013	1.1147	2.6518	0.680551	0.73922	0.269874	0.469346	0.199472	1.05603	0.727486
													0.61015	1.00323	0.381344	0.164271	1.58991	1.46671	0.985626	1.03256	4.79906	1.29657	3.33236	1.26723	0.680551	0.293341	0.381344	0.563215	0.228806	0.774421
													0.662951	1.19683	0.451745	0.0938692	1.70725	1.59578	1.3259	1.77765	4.57612	0.962159	2.4758	0.616016	0.692285	0.211206	0.428278	0	0.680551	0.844823
													0.680551	0.211206	0.211206	0	2.73394	0.862423	1.2379	0.604283	4.41185	0	1.4139	0.645351	1.01496	1.3259	0.222939	0	0.269874	0.0938692
													0.926958	1.1499	0.0821355	0	2.77501	0.264007	0.844823	0.539748	2.69874	0	1.33177	0.668818	1.1851	0.416544	0.099736	0	0.11147	0.11147
													0.592549	0.938692	0.281608	0	1.47257	0.991493	0.944559	0.991493	2.28806	0	1.47257	0.457612	0.539748	0.451745	0.363743	0	0.293341	0.510414
													0.809669	0.698193	0.187749	0.0645388	1.40225	2.72823	0.874208	0.815536	4.02488	0	1.76015	0.563248	0.486975	0.134945	0.31096	0.0234687	0.363764	0.35203
													1.1323	0.950425	0.140804	0.0176005	1.78351	1.13816	0.786154	0.592549	4.71693	0	1.99472	0.61015	0.73922	0.475213	0.176005	0	0.199472	0.117336
													0.874259	1.43167	0.11735	0	1.59596	1.09722	0.803849	0.539811	4.57079	0	1.63704	0.580884	0.522209	0.797982	0.0704101	0.0293376	0.176025	0.387256
													1.2203	0.950425	0.11147	0	2.92168	3.8017	0.768554	0.533881	5.0396	0	1.32004	1.09123	1.21443	0.88589	0.199472	0	0.152537	0.275741
													1.0795	0.897624	0.310942	0.0410678	1.38457	2.64594	0.985626	0.786154	3.02728	0	1.1675	0.750953	0.545615	0.398944	0.416544	0	0.12907	0.880023
													0.950425	0.979759	0.222939	0	1.57818	4.90466	1.00909	0.539748	3.58463	0	1.35524	0.563215	0.698152	0.164271	0	0	0.334409	0.24054
													0.569082	1.28483	0.322675	0.0117336	1.55471	4.69933	0.792021	0.709886	3.75477	0	0.985626	0.792021	0.539748	0.451745	0.305075	0.00586682	0.176005	0.657084
													0.621883	1.24963	0.170138	0.0293341	2.21179	2.72221	0.862423	0.416544	3.6609	0	1.29657	1.03256	0.815488	0.25814	0.181872	0.0352009	0.193605	0.36961
													1.06189	0.428278	0.25814	0.0117336	2.72221	2.21179	0.850689	0.592549	5.59108	0	1.73658	1.3083	1.19097	0.721619	0.158404	0	0.24054	0.0880023
													g__IMCC26256	g__MB-A2-108	g__Ohtaekwangia	g__Geitlerinema	g__uncultured_f__Gemmatimonadaceae	g__Saccharimonadales	g__Devosia	g__Allorhizobium-Neorhizobium-Pararhizobium-Rhizobium	g__Sphingomonas	g__Sphingobium	g__unclassified_f__Comamonadaceae	g__Ellin6067	g__MND1	g__Massilia	g__Pseudomonas	g__unclassified_f__Pseudomonadaceae	g__Pseudoxanthomonas	g__Luteolibacter
													0.264023	0.698193	0.363764	0.0176015	0.880075	0.528045	1.76015	0.792068	1.59587	0.281624	5.78503	0.287491	0.264023	0.170148	0.299226	0.111476	0.357897	3.03333
													0.322675	0.469346	0.310942	0.0293341	1.06776	0.774421	1.89498	0.973893	1.87152	0.199472	2.19419	0.357876	0.398944	0.252273	0.38721	0.0586682	0.551481	0.815488
													0.410678	0.410678	0.668818	0.0176005	1.40804	0.62775	1.94779	0.821355	2.00059	0.299208	2.15899	0.352009	0.428278	0.49868	0.574949	0.228806	0.833089	1.39044
													0.440063	0.727571	0.134953	1.33193	1.20284	0.2347	1.22631	0.528076	3.83735	0.469401	1.69571	0.698234	0.387256	0.404858	0.369653	0.727571	0.545679	1.27912
													0.662951	0.152537	0.0938692	0.0352009	1.06776	1.91258	2.36433	1.3963	5.63802	0.457612	3.59636	0.357876	0.334409	0.299208	0.49868	0.774421	0.880023	0.205339
													0.440012	0.275741	0.0880023	0.375477	0.492813	1.35524	1.76005	0.891757	4.78733	0.897624	9.59812	0.193605	0.12907	0.445879	0.410678	0.410678	0.275741	1.24963
													0.533881	0.950425	0.181872	0.0645351	1.51364	0.633617	0.903491	0.786154	4.16544	0.950425	2.76327	0.340276	0.504547	0.246407	0.140804	0.222939	0.234673	1.71311
													0.598416	0.792021	0.12907	0	1.17923	0.862423	1.96539	0.75682	4.38838	0.592549	2.39953	0.445879	0.310942	0.205339	0.187738	0.0704019	1.3963	2.16486
													0.510414	0.768554	0.134937	0.234673	1.21443	1.04429	1.56057	0.709886	4.8636	1.15576	2.95101	0.51628	0.457612	0.275741	0.0410678	0.12907	0.146671	1.01496
													0.457612	0.551481	0.522147	0.0645351	1.44911	3.03315	1.2203	1.31417	3.17982	1.37284	4.10091	0.803755	0.416544	0.0176005	0.428278	0.287474	0.698152	0.469346
													0.445879	0.352009	0.24054	0.117336	1.09123	11.7806	1.31417	1.02669	4.38252	1.60164	3.34996	0.657084	0.264007	0.193605	0.0821355	0.25814	0.152537	0.475213
													0.51628	0.299208	0.62775	0.0586682	1.17336	11.0179	1.49017	1.00909	4.78733	1.2379	4.00704	0.721619	0.340276	0.228806	0.228806	0.0410678	0.398944	0.469346
													0.504576	0.833138	0.43417	0.0410702	1.00915	0.410702	1.39639	1.47853	1.76602	0.0469373	1.54307	0.35203	0.293358	0.158414	0.281624	0.0117343	0.469373	1.30838
													0.381344	0.639484	0.316808	0.0410678	1.54884	0.334409	0.944559	1.06776	2.05339	0.0528014	1.63098	0.469346	0.704019	0.645351	0.404811	0	0.293341	1.4139
													0.486946	0.833089	0.410678	0	1.54297	0.164271	1.21443	0.645351	2.20593	0.0938692	1.88912	0.445879	0.657084	0.211206	0.222939	0	0.645351	0.193605
													0.809622	1.1147	0.25814	0.176005	1.37284	0.334409	0.686418	0.375477	3.36756	0.11147	1.47257	0.416544	0.698152	0	0.38721	0.164271	0.269874	0.616016
													1.2379	0.451745	0.551481	0.217072	1.46671	1.24377	0.968026	0.73922	3.79583	0.217072	2.62834	0.569082	0.75682	0.264007	0.398944	0	0.281608	0.275741
													0.38721	0.486946	0.193605	0.921091	0.750953	0.357876	1.09123	0.921091	2.4582	0.222939	2.07686	0.346143	0.264007	0.140804	0.803755	1.1675	1.08536	1.2379
													0.88589	0.381344	0.322675	0.099736	2.09446	0.662951	1.27897	0.592549	3.75477	0.158404	2.34086	0.862423	0.821355	0.410678	0.316808	0.0645351	0.422411	0.24054
													0.709886	0.968026	0.146671	0.504547	1.44324	1.19097	0.979759	0.815488	2.64594	0.193605	3.78997	0.445879	0.463479	0.357876	0.457612	0.0821355	0.170138	0.985626
													0.363743	0.604283	0.316808	1.77178	0.833089	0.616016	1.08536	1.00323	1.88912	0.105603	1.81285	0.246407	0.305075	0.158404	0.698152	1.17336	0.680551	1.19097
													0.404811	0.375477	0.592549	0.651217	1.32004	1.67791	1.38457	0.733353	3.17395	0.51628	2.15899	0.61015	0.281608	0.0704019	0.815488	0.662951	0.38721	1.16163
													0.616053	0.756865	0.844872	0.170148	1.32598	2.38207	1.26144	1.03262	3.23281	0.533912	3.62591	0.451772	0.440038	0.0762732	0.357897	0.322694	0.398967	1.02089
													0.704019	0.850689	0.416544	0.604283	1.46671	3.64916	1.0971	0.75682	3.55529	0.604283	3.27369	0.838956	0.745087	0.269874	0.492813	0.264007	0.140804	0.86829
													0.381344	0.522147	0.293341	0.51628	1.09123	0.950425	1.87738	0.733353	3.25022	0.604283	1.71898	0.234673	0.322675	0.797888	0.633617	0.0293341	0.310942	1.2203
													0.416544	0.0821355	0.170138	0.0821355	1.44324	0.440012	2.08272	1.16163	3.93664	0.962159	3.5905	0.404811	0.316808	1.01496	0.891757	0.234673	0.205339	0.158404
													0.410678	0.316808	0.181872	1.06189	1.37284	0.774421	2.59314	0.874157	3.77823	0.586682	2.48167	0.328542	0.328542	0.780287	0.604283	0.528014	0.211206	0.510414
													0.393077	0.0821355	0.11147	0.105603	1.17336	0.786154	2.39953	0.539748	5.12174	1.49604	2.10032	0.404811	0.334409	0.193605	0.217072	0.25814	3.49663	0.158404
													0.422411	0.557348	0.222939	0.340276	0.580815	0.991493	1.08536	0.639484	4.47052	1.1147	2.19419	0.134937	0.252273	0.709886	0.404811	0.25814	0.193605	1.73658
													0.334429	0.7862	0.134945	0.281624	0.639521	1.26731	1.54893	0.927012	4.88735	1.1969	3.06266	0.176015	0.205351	0.686459	0.422436	0.0821403	0.123211	1.83642
													0.398944	0.73922	0.416544	0.293341	0.985626	1.50777	1.90085	0.750953	5.28014	1.58991	3.25022	0.287474	0.445879	0.574949	0.352009	0.146671	0.287474	1.2203
													0.510533	0.762866	0.264069	0.481192	1.21472	1.59615	1.85435	1.15604	5.83886	1.68417	2.5468	0.469456	0.410774	0.58682	0.334487	0.117364	0.469456	0.88023
													0.551481	1.03256	0.398944	0.146671	1.2731	1.63684	1.63684	1.19683	5.35054	1.63098	2.73394	0.293341	0.375477	0.668818	0.692285	0.463479	0.551481	1.45497
													0.61015	0.850689	0.504547	0.0528014	1.47257	2.21179	1.51951	1.82458	4.84013	1.1147	2.6518	0.680551	0.73922	0.269874	0.469346	0.199472	1.05603	0.727486
													0.61015	1.00323	0.381344	0.164271	1.58991	1.46671	0.985626	1.03256	4.79906	1.29657	3.33236	1.26723	0.680551	0.293341	0.381344	0.563215	0.228806	0.774421
													0.662951	1.19683	0.451745	0.0938692	1.70725	1.59578	1.3259	1.77765	4.57612	0.962159	2.4758	0.616016	0.692285	0.211206	0.428278	0	0.680551	0.844823
													0.680551	0.211206	0.211206	0	2.73394	0.862423	1.2379	0.604283	4.41185	0	1.4139	0.645351	1.01496	1.3259	0.222939	0	0.269874	0.0938692
													0.926958	1.1499	0.0821355	0	2.77501	0.264007	0.844823	0.539748	2.69874	0	1.33177	0.668818	1.1851	0.416544	0.099736	0	0.11147	0.11147
													0.592549	0.938692	0.281608	0	1.47257	0.991493	0.944559	0.991493	2.28806	0	1.47257	0.457612	0.539748	0.451745	0.363743	0	0.293341	0.510414
													0.809669	0.698193	0.187749	0.0645388	1.40225	2.72823	0.874208	0.815536	4.02488	0	1.76015	0.563248	0.486975	0.134945	0.31096	0.0234687	0.363764	0.35203
													1.1323	0.950425	0.140804	0.0176005	1.78351	1.13816	0.786154	0.592549	4.71693	0	1.99472	0.61015	0.73922	0.475213	0.176005	0	0.199472	0.117336
													0.874259	1.43167	0.11735	0	1.59596	1.09722	0.803849	0.539811	4.57079	0	1.63704	0.580884	0.522209	0.797982	0.0704101	0.0293376	0.176025	0.387256
													1.2203	0.950425	0.11147	0	2.92168	3.8017	0.768554	0.533881	5.0396	0	1.32004	1.09123	1.21443	0.88589	0.199472	0	0.152537	0.275741
													1.0795	0.897624	0.310942	0.0410678	1.38457	2.64594	0.985626	0.786154	3.02728	0	1.1675	0.750953	0.545615	0.398944	0.416544	0	0.12907	0.880023
													0.950425	0.979759	0.222939	0	1.57818	4.90466	1.00909	0.539748	3.58463	0	1.35524	0.563215	0.698152	0.164271	0	0	0.334409	0.24054
													0.569082	1.28483	0.322675	0.0117336	1.55471	4.69933	0.792021	0.709886	3.75477	0	0.985626	0.792021	0.539748	0.451745	0.305075	0.00586682	0.176005	0.657084
													0.621883	1.24963	0.170138	0.0293341	2.21179	2.72221	0.862423	0.416544	3.6609	0	1.29657	1.03256	0.815488	0.25814	0.181872	0.0352009	0.193605	0.36961
													1.06189	0.428278	0.25814	0.0117336	2.72221	2.21179	0.850689	0.592549	5.59108	0	1.73658	1.3083	1.19097	0.721619	0.158404	0	0.24054	0.0880023
													g__IMCC26256	g__MB-A2-108	g__Ohtaekwangia	g__Geitlerinema	g__uncultured_f__Gemmatimonadaceae	g__Saccharimonadales	g__Devosia	g__Allorhizobium-Neorhizobium-Pararhizobium-Rhizobium	g__Sphingomonas	g__Sphingobium	g__unclassified_f__Comamonadaceae	g__Ellin6067	g__MND1	g__Massilia	g__Pseudomonas	g__unclassified_f__Pseudomonadaceae	g__Pseudoxanthomonas	g__Luteolibacter
													0.264023	0.698193	0.363764	0.0176015	0.880075	0.528045	1.76015	0.792068	1.59587	0.281624	5.78503	0.287491	0.264023	0.170148	0.299226	0.111476	0.357897	3.03333
													0.322675	0.469346	0.310942	0.0293341	1.06776	0.774421	1.89498	0.973893	1.87152	0.199472	2.19419	0.357876	0.398944	0.252273	0.38721	0.0586682	0.551481	0.815488
													0.410678	0.410678	0.668818	0.0176005	1.40804	0.62775	1.94779	0.821355	2.00059	0.299208	2.15899	0.352009	0.428278	0.49868	0.574949	0.228806	0.833089	1.39044
													0.440063	0.727571	0.134953	1.33193	1.20284	0.2347	1.22631	0.528076	3.83735	0.469401	1.69571	0.698234	0.387256	0.404858	0.369653	0.727571	0.545679	1.27912
													0.662951	0.152537	0.0938692	0.0352009	1.06776	1.91258	2.36433	1.3963	5.63802	0.457612	3.59636	0.357876	0.334409	0.299208	0.49868	0.774421	0.880023	0.205339
													0.440012	0.275741	0.0880023	0.375477	0.492813	1.35524	1.76005	0.891757	4.78733	0.897624	9.59812	0.193605	0.12907	0.445879	0.410678	0.410678	0.275741	1.24963
													0.533881	0.950425	0.181872	0.0645351	1.51364	0.633617	0.903491	0.786154	4.16544	0.950425	2.76327	0.340276	0.504547	0.246407	0.140804	0.222939	0.234673	1.71311
													0.598416	0.792021	0.12907	0	1.17923	0.862423	1.96539	0.75682	4.38838	0.592549	2.39953	0.445879	0.310942	0.205339	0.187738	0.0704019	1.3963	2.16486
													0.510414	0.768554	0.134937	0.234673	1.21443	1.04429	1.56057	0.709886	4.8636	1.15576	2.95101	0.51628	0.457612	0.275741	0.0410678	0.12907	0.146671	1.01496
													0.457612	0.551481	0.522147	0.0645351	1.44911	3.03315	1.2203	1.31417	3.17982	1.37284	4.10091	0.803755	0.416544	0.0176005	0.428278	0.287474	0.698152	0.469346
													0.445879	0.352009	0.24054	0.117336	1.09123	11.7806	1.31417	1.02669	4.38252	1.60164	3.34996	0.657084	0.264007	0.193605	0.0821355	0.25814	0.152537	0.475213
													0.51628	0.299208	0.62775	0.0586682	1.17336	11.0179	1.49017	1.00909	4.78733	1.2379	4.00704	0.721619	0.340276	0.228806	0.228806	0.0410678	0.398944	0.469346
													0.504576	0.833138	0.43417	0.0410702	1.00915	0.410702	1.39639	1.47853	1.76602	0.0469373	1.54307	0.35203	0.293358	0.158414	0.281624	0.0117343	0.469373	1.30838
													0.381344	0.639484	0.316808	0.0410678	1.54884	0.334409	0.944559	1.06776	2.05339	0.0528014	1.63098	0.469346	0.704019	0.645351	0.404811	0	0.293341	1.4139
													0.486946	0.833089	0.410678	0	1.54297	0.164271	1.21443	0.645351	2.20593	0.0938692	1.88912	0.445879	0.657084	0.211206	0.222939	0	0.645351	0.193605
													0.809622	1.1147	0.25814	0.176005	1.37284	0.334409	0.686418	0.375477	3.36756	0.11147	1.47257	0.416544	0.698152	0	0.38721	0.164271	0.269874	0.616016
													1.2379	0.451745	0.551481	0.217072	1.46671	1.24377	0.968026	0.73922	3.79583	0.217072	2.62834	0.569082	0.75682	0.264007	0.398944	0	0.281608	0.275741
													0.38721	0.486946	0.193605	0.921091	0.750953	0.357876	1.09123	0.921091	2.4582	0.222939	2.07686	0.346143	0.264007	0.140804	0.803755	1.1675	1.08536	1.2379
													0.88589	0.381344	0.322675	0.099736	2.09446	0.662951	1.27897	0.592549	3.75477	0.158404	2.34086	0.862423	0.821355	0.410678	0.316808	0.0645351	0.422411	0.24054
													0.709886	0.968026	0.146671	0.504547	1.44324	1.19097	0.979759	0.815488	2.64594	0.193605	3.78997	0.445879	0.463479	0.357876	0.457612	0.0821355	0.170138	0.985626
													0.363743	0.604283	0.316808	1.77178	0.833089	0.616016	1.08536	1.00323	1.88912	0.105603	1.81285	0.246407	0.305075	0.158404	0.698152	1.17336	0.680551	1.19097
													0.404811	0.375477	0.592549	0.651217	1.32004	1.67791	1.38457	0.733353	3.17395	0.51628	2.15899	0.61015	0.281608	0.0704019	0.815488	0.662951	0.38721	1.16163
													0.616053	0.756865	0.844872	0.170148	1.32598	2.38207	1.26144	1.03262	3.23281	0.533912	3.62591	0.451772	0.440038	0.0762732	0.357897	0.322694	0.398967	1.02089
													0.704019	0.850689	0.416544	0.604283	1.46671	3.64916	1.0971	0.75682	3.55529	0.604283	3.27369	0.838956	0.745087	0.269874	0.492813	0.264007	0.140804	0.86829
													0.381344	0.522147	0.293341	0.51628	1.09123	0.950425	1.87738	0.733353	3.25022	0.604283	1.71898	0.234673	0.322675	0.797888	0.633617	0.0293341	0.310942	1.2203
													0.416544	0.0821355	0.170138	0.0821355	1.44324	0.440012	2.08272	1.16163	3.93664	0.962159	3.5905	0.404811	0.316808	1.01496	0.891757	0.234673	0.205339	0.158404
													0.410678	0.316808	0.181872	1.06189	1.37284	0.774421	2.59314	0.874157	3.77823	0.586682	2.48167	0.328542	0.328542	0.780287	0.604283	0.528014	0.211206	0.510414
													0.393077	0.0821355	0.11147	0.105603	1.17336	0.786154	2.39953	0.539748	5.12174	1.49604	2.10032	0.404811	0.334409	0.193605	0.217072	0.25814	3.49663	0.158404
													0.422411	0.557348	0.222939	0.340276	0.580815	0.991493	1.08536	0.639484	4.47052	1.1147	2.19419	0.134937	0.252273	0.709886	0.404811	0.25814	0.193605	1.73658
													0.334429	0.7862	0.134945	0.281624	0.639521	1.26731	1.54893	0.927012	4.88735	1.1969	3.06266	0.176015	0.205351	0.686459	0.422436	0.0821403	0.123211	1.83642
													0.398944	0.73922	0.416544	0.293341	0.985626	1.50777	1.90085	0.750953	5.28014	1.58991	3.25022	0.287474	0.445879	0.574949	0.352009	0.146671	0.287474	1.2203
													0.510533	0.762866	0.264069	0.481192	1.21472	1.59615	1.85435	1.15604	5.83886	1.68417	2.5468	0.469456	0.410774	0.58682	0.334487	0.117364	0.469456	0.88023
													0.551481	1.03256	0.398944	0.146671	1.2731	1.63684	1.63684	1.19683	5.35054	1.63098	2.73394	0.293341	0.375477	0.668818	0.692285	0.463479	0.551481	1.45497
													0.61015	0.850689	0.504547	0.0528014	1.47257	2.21179	1.51951	1.82458	4.84013	1.1147	2.6518	0.680551	0.73922	0.269874	0.469346	0.199472	1.05603	0.727486
													0.61015	1.00323	0.381344	0.164271	1.58991	1.46671	0.985626	1.03256	4.79906	1.29657	3.33236	1.26723	0.680551	0.293341	0.381344	0.563215	0.228806	0.774421
													0.662951	1.19683	0.451745	0.0938692	1.70725	1.59578	1.3259	1.77765	4.57612	0.962159	2.4758	0.616016	0.692285	0.211206	0.428278	0	0.680551	0.844823
													0.680551	0.211206	0.211206	0	2.73394	0.862423	1.2379	0.604283	4.41185	0	1.4139	0.645351	1.01496	1.3259	0.222939	0	0.269874	0.0938692
													0.926958	1.1499	0.0821355	0	2.77501	0.264007	0.844823	0.539748	2.69874	0	1.33177	0.668818	1.1851	0.416544	0.099736	0	0.11147	0.11147
													0.592549	0.938692	0.281608	0	1.47257	0.991493	0.944559	0.991493	2.28806	0	1.47257	0.457612	0.539748	0.451745	0.363743	0	0.293341	0.510414
													0.809669	0.698193	0.187749	0.0645388	1.40225	2.72823	0.874208	0.815536	4.02488	0	1.76015	0.563248	0.486975	0.134945	0.31096	0.0234687	0.363764	0.35203
													1.1323	0.950425	0.140804	0.0176005	1.78351	1.13816	0.786154	0.592549	4.71693	0	1.99472	0.61015	0.73922	0.475213	0.176005	0	0.199472	0.117336
													0.874259	1.43167	0.11735	0	1.59596	1.09722	0.803849	0.539811	4.57079	0	1.63704	0.580884	0.522209	0.797982	0.0704101	0.0293376	0.176025	0.387256
													1.2203	0.950425	0.11147	0	2.92168	3.8017	0.768554	0.533881	5.0396	0	1.32004	1.09123	1.21443	0.88589	0.199472	0	0.152537	0.275741
													1.0795	0.897624	0.310942	0.0410678	1.38457	2.64594	0.985626	0.786154	3.02728	0	1.1675	0.750953	0.545615	0.398944	0.416544	0	0.12907	0.880023
													0.950425	0.979759	0.222939	0	1.57818	4.90466	1.00909	0.539748	3.58463	0	1.35524	0.563215	0.698152	0.164271	0	0	0.334409	0.24054
													0.569082	1.28483	0.322675	0.0117336	1.55471	4.69933	0.792021	0.709886	3.75477	0	0.985626	0.792021	0.539748	0.451745	0.305075	0.00586682	0.176005	0.657084
													0.621883	1.24963	0.170138	0.0293341	2.21179	2.72221	0.862423	0.416544	3.6609	0	1.29657	1.03256	0.815488	0.25814	0.181872	0.0352009	0.193605	0.36961
													1.06189	0.428278	0.25814	0.0117336	2.72221	2.21179	0.850689	0.592549	5.59108	0	1.73658	1.3083	1.19097	0.721619	0.158404	0	0.24054	0.0880023
													g__IMCC26256	g__MB-A2-108	g__Ohtaekwangia	g__Geitlerinema	g__uncultured_f__Gemmatimonadaceae	g__Saccharimonadales	g__Devosia	g__Allorhizobium-Neorhizobium-Pararhizobium-Rhizobium	g__Sphingomonas	g__Sphingobium	g__unclassified_f__Comamonadaceae	g__Ellin6067	g__MND1	g__Massilia	g__Pseudomonas	g__unclassified_f__Pseudomonadaceae	g__Pseudoxanthomonas	g__Luteolibacter
													0.264023	0.698193	0.363764	0.0176015	0.880075	0.528045	1.76015	0.792068	1.59587	0.281624	5.78503	0.287491	0.264023	0.170148	0.299226	0.111476	0.357897	3.03333
													0.322675	0.469346	0.310942	0.0293341	1.06776	0.774421	1.89498	0.973893	1.87152	0.199472	2.19419	0.357876	0.398944	0.252273	0.38721	0.0586682	0.551481	0.815488
													0.410678	0.410678	0.668818	0.0176005	1.40804	0.62775	1.94779	0.821355	2.00059	0.299208	2.15899	0.352009	0.428278	0.49868	0.574949	0.228806	0.833089	1.39044
													0.440063	0.727571	0.134953	1.33193	1.20284	0.2347	1.22631	0.528076	3.83735	0.469401	1.69571	0.698234	0.387256	0.404858	0.369653	0.727571	0.545679	1.27912
													0.662951	0.152537	0.0938692	0.0352009	1.06776	1.91258	2.36433	1.3963	5.63802	0.457612	3.59636	0.357876	0.334409	0.299208	0.49868	0.774421	0.880023	0.205339
													0.440012	0.275741	0.0880023	0.375477	0.492813	1.35524	1.76005	0.891757	4.78733	0.897624	9.59812	0.193605	0.12907	0.445879	0.410678	0.410678	0.275741	1.24963
													0.533881	0.950425	0.181872	0.0645351	1.51364	0.633617	0.903491	0.786154	4.16544	0.950425	2.76327	0.340276	0.504547	0.246407	0.140804	0.222939	0.234673	1.71311
													0.598416	0.792021	0.12907	0	1.17923	0.862423	1.96539	0.75682	4.38838	0.592549	2.39953	0.445879	0.310942	0.205339	0.187738	0.0704019	1.3963	2.16486
													0.510414	0.768554	0.134937	0.234673	1.21443	1.04429	1.56057	0.709886	4.8636	1.15576	2.95101	0.51628	0.457612	0.275741	0.0410678	0.12907	0.146671	1.01496
													0.457612	0.551481	0.522147	0.0645351	1.44911	3.03315	1.2203	1.31417	3.17982	1.37284	4.10091	0.803755	0.416544	0.0176005	0.428278	0.287474	0.698152	0.469346
													0.445879	0.352009	0.24054	0.117336	1.09123	11.7806	1.31417	1.02669	4.38252	1.60164	3.34996	0.657084	0.264007	0.193605	0.0821355	0.25814	0.152537	0.475213
													0.51628	0.299208	0.62775	0.0586682	1.17336	11.0179	1.49017	1.00909	4.78733	1.2379	4.00704	0.721619	0.340276	0.228806	0.228806	0.0410678	0.398944	0.469346
													0.504576	0.833138	0.43417	0.0410702	1.00915	0.410702	1.39639	1.47853	1.76602	0.0469373	1.54307	0.35203	0.293358	0.158414	0.281624	0.0117343	0.469373	1.30838
													0.381344	0.639484	0.316808	0.0410678	1.54884	0.334409	0.944559	1.06776	2.05339	0.0528014	1.63098	0.469346	0.704019	0.645351	0.404811	0	0.293341	1.4139
													0.486946	0.833089	0.410678	0	1.54297	0.164271	1.21443	0.645351	2.20593	0.0938692	1.88912	0.445879	0.657084	0.211206	0.222939	0	0.645351	0.193605
													0.809622	1.1147	0.25814	0.176005	1.37284	0.334409	0.686418	0.375477	3.36756	0.11147	1.47257	0.416544	0.698152	0	0.38721	0.164271	0.269874	0.616016
													1.2379	0.451745	0.551481	0.217072	1.46671	1.24377	0.968026	0.73922	3.79583	0.217072	2.62834	0.569082	0.75682	0.264007	0.398944	0	0.281608	0.275741
													0.38721	0.486946	0.193605	0.921091	0.750953	0.357876	1.09123	0.921091	2.4582	0.222939	2.07686	0.346143	0.264007	0.140804	0.803755	1.1675	1.08536	1.2379
													0.88589	0.381344	0.322675	0.099736	2.09446	0.662951	1.27897	0.592549	3.75477	0.158404	2.34086	0.862423	0.821355	0.410678	0.316808	0.0645351	0.422411	0.24054
													0.709886	0.968026	0.146671	0.504547	1.44324	1.19097	0.979759	0.815488	2.64594	0.193605	3.78997	0.445879	0.463479	0.357876	0.457612	0.0821355	0.170138	0.985626
													0.363743	0.604283	0.316808	1.77178	0.833089	0.616016	1.08536	1.00323	1.88912	0.105603	1.81285	0.246407	0.305075	0.158404	0.698152	1.17336	0.680551	1.19097
													0.404811	0.375477	0.592549	0.651217	1.32004	1.67791	1.38457	0.733353	3.17395	0.51628	2.15899	0.61015	0.281608	0.0704019	0.815488	0.662951	0.38721	1.16163
													0.616053	0.756865	0.844872	0.170148	1.32598	2.38207	1.26144	1.03262	3.23281	0.533912	3.62591	0.451772	0.440038	0.0762732	0.357897	0.322694	0.398967	1.02089
													0.704019	0.850689	0.416544	0.604283	1.46671	3.64916	1.0971	0.75682	3.55529	0.604283	3.27369	0.838956	0.745087	0.269874	0.492813	0.264007	0.140804	0.86829
													0.381344	0.522147	0.293341	0.51628	1.09123	0.950425	1.87738	0.733353	3.25022	0.604283	1.71898	0.234673	0.322675	0.797888	0.633617	0.0293341	0.310942	1.2203
													0.416544	0.0821355	0.170138	0.0821355	1.44324	0.440012	2.08272	1.16163	3.93664	0.962159	3.5905	0.404811	0.316808	1.01496	0.891757	0.234673	0.205339	0.158404
													0.410678	0.316808	0.181872	1.06189	1.37284	0.774421	2.59314	0.874157	3.77823	0.586682	2.48167	0.328542	0.328542	0.780287	0.604283	0.528014	0.211206	0.510414
													0.393077	0.0821355	0.11147	0.105603	1.17336	0.786154	2.39953	0.539748	5.12174	1.49604	2.10032	0.404811	0.334409	0.193605	0.217072	0.25814	3.49663	0.158404
													0.422411	0.557348	0.222939	0.340276	0.580815	0.991493	1.08536	0.639484	4.47052	1.1147	2.19419	0.134937	0.252273	0.709886	0.404811	0.25814	0.193605	1.73658
													0.334429	0.7862	0.134945	0.281624	0.639521	1.26731	1.54893	0.927012	4.88735	1.1969	3.06266	0.176015	0.205351	0.686459	0.422436	0.0821403	0.123211	1.83642
													0.398944	0.73922	0.416544	0.293341	0.985626	1.50777	1.90085	0.750953	5.28014	1.58991	3.25022	0.287474	0.445879	0.574949	0.352009	0.146671	0.287474	1.2203
													0.510533	0.762866	0.264069	0.481192	1.21472	1.59615	1.85435	1.15604	5.83886	1.68417	2.5468	0.469456	0.410774	0.58682	0.334487	0.117364	0.469456	0.88023
													0.551481	1.03256	0.398944	0.146671	1.2731	1.63684	1.63684	1.19683	5.35054	1.63098	2.73394	0.293341	0.375477	0.668818	0.692285	0.463479	0.551481	1.45497
													0.61015	0.850689	0.504547	0.0528014	1.47257	2.21179	1.51951	1.82458	4.84013	1.1147	2.6518	0.680551	0.73922	0.269874	0.469346	0.199472	1.05603	0.727486
													0.61015	1.00323	0.381344	0.164271	1.58991	1.46671	0.985626	1.03256	4.79906	1.29657	3.33236	1.26723	0.680551	0.293341	0.381344	0.563215	0.228806	0.774421
													0.662951	1.19683	0.451745	0.0938692	1.70725	1.59578	1.3259	1.77765	4.57612	0.962159	2.4758	0.616016	0.692285	0.211206	0.428278	0	0.680551	0.844823
													0.680551	0.211206	0.211206	0	2.73394	0.862423	1.2379	0.604283	4.41185	0	1.4139	0.645351	1.01496	1.3259	0.222939	0	0.269874	0.0938692
													0.926958	1.1499	0.0821355	0	2.77501	0.264007	0.844823	0.539748	2.69874	0	1.33177	0.668818	1.1851	0.416544	0.099736	0	0.11147	0.11147
													0.592549	0.938692	0.281608	0	1.47257	0.991493	0.944559	0.991493	2.28806	0	1.47257	0.457612	0.539748	0.451745	0.363743	0	0.293341	0.510414
													0.809669	0.698193	0.187749	0.0645388	1.40225	2.72823	0.874208	0.815536	4.02488	0	1.76015	0.563248	0.486975	0.134945	0.31096	0.0234687	0.363764	0.35203
													1.1323	0.950425	0.140804	0.0176005	1.78351	1.13816	0.786154	0.592549	4.71693	0	1.99472	0.61015	0.73922	0.475213	0.176005	0	0.199472	0.117336
													0.874259	1.43167	0.11735	0	1.59596	1.09722	0.803849	0.539811	4.57079	0	1.63704	0.580884	0.522209	0.797982	0.0704101	0.0293376	0.176025	0.387256
													1.2203	0.950425	0.11147	0	2.92168	3.8017	0.768554	0.533881	5.0396	0	1.32004	1.09123	1.21443	0.88589	0.199472	0	0.152537	0.275741
													1.0795	0.897624	0.310942	0.0410678	1.38457	2.64594	0.985626	0.786154	3.02728	0	1.1675	0.750953	0.545615	0.398944	0.416544	0	0.12907	0.880023
													0.950425	0.979759	0.222939	0	1.57818	4.90466	1.00909	0.539748	3.58463	0	1.35524	0.563215	0.698152	0.164271	0	0	0.334409	0.24054
													0.569082	1.28483	0.322675	0.0117336	1.55471	4.69933	0.792021	0.709886	3.75477	0	0.985626	0.792021	0.539748	0.451745	0.305075	0.00586682	0.176005	0.657084
													0.621883	1.24963	0.170138	0.0293341	2.21179	2.72221	0.862423	0.416544	3.6609	0	1.29657	1.03256	0.815488	0.25814	0.181872	0.0352009	0.193605	0.36961
													1.06189	0.428278	0.25814	0.0117336	2.72221	2.21179	0.850689	0.592549	5.59108	0	1.73658	1.3083	1.19097	0.721619	0.158404	0	0.24054	0.0880023
													g__IMCC26256	g__MB-A2-108	g__Ohtaekwangia	g__Geitlerinema	g__uncultured_f__Gemmatimonadaceae	g__Saccharimonadales	g__Devosia	g__Allorhizobium-Neorhizobium-Pararhizobium-Rhizobium	g__Sphingomonas	g__Sphingobium	g__unclassified_f__Comamonadaceae	g__Ellin6067	g__MND1	g__Massilia	g__Pseudomonas	g__unclassified_f__Pseudomonadaceae	g__Pseudoxanthomonas	g__Luteolibacter
													0.264023	0.698193	0.363764	0.0176015	0.880075	0.528045	1.76015	0.792068	1.59587	0.281624	5.78503	0.287491	0.264023	0.170148	0.299226	0.111476	0.357897	3.03333
													0.322675	0.469346	0.310942	0.0293341	1.06776	0.774421	1.89498	0.973893	1.87152	0.199472	2.19419	0.357876	0.398944	0.252273	0.38721	0.0586682	0.551481	0.815488
													0.410678	0.410678	0.668818	0.0176005	1.40804	0.62775	1.94779	0.821355	2.00059	0.299208	2.15899	0.352009	0.428278	0.49868	0.574949	0.228806	0.833089	1.39044
													0.440063	0.727571	0.134953	1.33193	1.20284	0.2347	1.22631	0.528076	3.83735	0.469401	1.69571	0.698234	0.387256	0.404858	0.369653	0.727571	0.545679	1.27912
													0.662951	0.152537	0.0938692	0.0352009	1.06776	1.91258	2.36433	1.3963	5.63802	0.457612	3.59636	0.357876	0.334409	0.299208	0.49868	0.774421	0.880023	0.205339
													0.440012	0.275741	0.0880023	0.375477	0.492813	1.35524	1.76005	0.891757	4.78733	0.897624	9.59812	0.193605	0.12907	0.445879	0.410678	0.410678	0.275741	1.24963
													0.533881	0.950425	0.181872	0.0645351	1.51364	0.633617	0.903491	0.786154	4.16544	0.950425	2.76327	0.340276	0.504547	0.246407	0.140804	0.222939	0.234673	1.71311
													0.598416	0.792021	0.12907	0	1.17923	0.862423	1.96539	0.75682	4.38838	0.592549	2.39953	0.445879	0.310942	0.205339	0.187738	0.0704019	1.3963	2.16486
													0.510414	0.768554	0.134937	0.234673	1.21443	1.04429	1.56057	0.709886	4.8636	1.15576	2.95101	0.51628	0.457612	0.275741	0.0410678	0.12907	0.146671	1.01496
													0.457612	0.551481	0.522147	0.0645351	1.44911	3.03315	1.2203	1.31417	3.17982	1.37284	4.10091	0.803755	0.416544	0.0176005	0.428278	0.287474	0.698152	0.469346
													0.445879	0.352009	0.24054	0.117336	1.09123	11.7806	1.31417	1.02669	4.38252	1.60164	3.34996	0.657084	0.264007	0.193605	0.0821355	0.25814	0.152537	0.475213
													0.51628	0.299208	0.62775	0.0586682	1.17336	11.0179	1.49017	1.00909	4.78733	1.2379	4.00704	0.721619	0.340276	0.228806	0.228806	0.0410678	0.398944	0.469346
													0.504576	0.833138	0.43417	0.0410702	1.00915	0.410702	1.39639	1.47853	1.76602	0.0469373	1.54307	0.35203	0.293358	0.158414	0.281624	0.0117343	0.469373	1.30838
													0.381344	0.639484	0.316808	0.0410678	1.54884	0.334409	0.944559	1.06776	2.05339	0.0528014	1.63098	0.469346	0.704019	0.645351	0.404811	0	0.293341	1.4139
													0.486946	0.833089	0.410678	0	1.54297	0.164271	1.21443	0.645351	2.20593	0.0938692	1.88912	0.445879	0.657084	0.211206	0.222939	0	0.645351	0.193605
													0.809622	1.1147	0.25814	0.176005	1.37284	0.334409	0.686418	0.375477	3.36756	0.11147	1.47257	0.416544	0.698152	0	0.38721	0.164271	0.269874	0.616016
													1.2379	0.451745	0.551481	0.217072	1.46671	1.24377	0.968026	0.73922	3.79583	0.217072	2.62834	0.569082	0.75682	0.264007	0.398944	0	0.281608	0.275741
													0.38721	0.486946	0.193605	0.921091	0.750953	0.357876	1.09123	0.921091	2.4582	0.222939	2.07686	0.346143	0.264007	0.140804	0.803755	1.1675	1.08536	1.2379
													0.88589	0.381344	0.322675	0.099736	2.09446	0.662951	1.27897	0.592549	3.75477	0.158404	2.34086	0.862423	0.821355	0.410678	0.316808	0.0645351	0.422411	0.24054
													0.709886	0.968026	0.146671	0.504547	1.44324	1.19097	0.979759	0.815488	2.64594	0.193605	3.78997	0.445879	0.463479	0.357876	0.457612	0.0821355	0.170138	0.985626
													0.363743	0.604283	0.316808	1.77178	0.833089	0.616016	1.08536	1.00323	1.88912	0.105603	1.81285	0.246407	0.305075	0.158404	0.698152	1.17336	0.680551	1.19097
													0.404811	0.375477	0.592549	0.651217	1.32004	1.67791	1.38457	0.733353	3.17395	0.51628	2.15899	0.61015	0.281608	0.0704019	0.815488	0.662951	0.38721	1.16163
													0.616053	0.756865	0.844872	0.170148	1.32598	2.38207	1.26144	1.03262	3.23281	0.533912	3.62591	0.451772	0.440038	0.0762732	0.357897	0.322694	0.398967	1.02089
													0.704019	0.850689	0.416544	0.604283	1.46671	3.64916	1.0971	0.75682	3.55529	0.604283	3.27369	0.838956	0.745087	0.269874	0.492813	0.264007	0.140804	0.86829
													0.381344	0.522147	0.293341	0.51628	1.09123	0.950425	1.87738	0.733353	3.25022	0.604283	1.71898	0.234673	0.322675	0.797888	0.633617	0.0293341	0.310942	1.2203
													0.416544	0.0821355	0.170138	0.0821355	1.44324	0.440012	2.08272	1.16163	3.93664	0.962159	3.5905	0.404811	0.316808	1.01496	0.891757	0.234673	0.205339	0.158404
													0.410678	0.316808	0.181872	1.06189	1.37284	0.774421	2.59314	0.874157	3.77823	0.586682	2.48167	0.328542	0.328542	0.780287	0.604283	0.528014	0.211206	0.510414
													0.393077	0.0821355	0.11147	0.105603	1.17336	0.786154	2.39953	0.539748	5.12174	1.49604	2.10032	0.404811	0.334409	0.193605	0.217072	0.25814	3.49663	0.158404
													0.422411	0.557348	0.222939	0.340276	0.580815	0.991493	1.08536	0.639484	4.47052	1.1147	2.19419	0.134937	0.252273	0.709886	0.404811	0.25814	0.193605	1.73658
													0.334429	0.7862	0.134945	0.281624	0.639521	1.26731	1.54893	0.927012	4.88735	1.1969	3.06266	0.176015	0.205351	0.686459	0.422436	0.0821403	0.123211	1.83642
													0.398944	0.73922	0.416544	0.293341	0.985626	1.50777	1.90085	0.750953	5.28014	1.58991	3.25022	0.287474	0.445879	0.574949	0.352009	0.146671	0.287474	1.2203
													0.510533	0.762866	0.264069	0.481192	1.21472	1.59615	1.85435	1.15604	5.83886	1.68417	2.5468	0.469456	0.410774	0.58682	0.334487	0.117364	0.469456	0.88023
													0.551481	1.03256	0.398944	0.146671	1.2731	1.63684	1.63684	1.19683	5.35054	1.63098	2.73394	0.293341	0.375477	0.668818	0.692285	0.463479	0.551481	1.45497
													0.61015	0.850689	0.504547	0.0528014	1.47257	2.21179	1.51951	1.82458	4.84013	1.1147	2.6518	0.680551	0.73922	0.269874	0.469346	0.199472	1.05603	0.727486
													0.61015	1.00323	0.381344	0.164271	1.58991	1.46671	0.985626	1.03256	4.79906	1.29657	3.33236	1.26723	0.680551	0.293341	0.381344	0.563215	0.228806	0.774421
													0.662951	1.19683	0.451745	0.0938692	1.70725	1.59578	1.3259	1.77765	4.57612	0.962159	2.4758	0.616016	0.692285	0.211206	0.428278	0	0.680551	0.844823
													0.680551	0.211206	0.211206	0	2.73394	0.862423	1.2379	0.604283	4.41185	0	1.4139	0.645351	1.01496	1.3259	0.222939	0	0.269874	0.0938692
													0.926958	1.1499	0.0821355	0	2.77501	0.264007	0.844823	0.539748	2.69874	0	1.33177	0.668818	1.1851	0.416544	0.099736	0	0.11147	0.11147
													0.592549	0.938692	0.281608	0	1.47257	0.991493	0.944559	0.991493	2.28806	0	1.47257	0.457612	0.539748	0.451745	0.363743	0	0.293341	0.510414
													0.809669	0.698193	0.187749	0.0645388	1.40225	2.72823	0.874208	0.815536	4.02488	0	1.76015	0.563248	0.486975	0.134945	0.31096	0.0234687	0.363764	0.35203
													1.1323	0.950425	0.140804	0.0176005	1.78351	1.13816	0.786154	0.592549	4.71693	0	1.99472	0.61015	0.73922	0.475213	0.176005	0	0.199472	0.117336
													0.874259	1.43167	0.11735	0	1.59596	1.09722	0.803849	0.539811	4.57079	0	1.63704	0.580884	0.522209	0.797982	0.0704101	0.0293376	0.176025	0.387256
													1.2203	0.950425	0.11147	0	2.92168	3.8017	0.768554	0.533881	5.0396	0	1.32004	1.09123	1.21443	0.88589	0.199472	0	0.152537	0.275741
													1.0795	0.897624	0.310942	0.0410678	1.38457	2.64594	0.985626	0.786154	3.02728	0	1.1675	0.750953	0.545615	0.398944	0.416544	0	0.12907	0.880023
													0.950425	0.979759	0.222939	0	1.57818	4.90466	1.00909	0.539748	3.58463	0	1.35524	0.563215	0.698152	0.164271	0	0	0.334409	0.24054
													0.569082	1.28483	0.322675	0.0117336	1.55471	4.69933	0.792021	0.709886	3.75477	0	0.985626	0.792021	0.539748	0.451745	0.305075	0.00586682	0.176005	0.657084
													0.621883	1.24963	0.170138	0.0293341	2.21179	2.72221	0.862423	0.416544	3.6609	0	1.29657	1.03256	0.815488	0.25814	0.181872	0.0352009	0.193605	0.36961
													1.06189	0.428278	0.25814	0.0117336	2.72221	2.21179	0.850689	0.592549	5.59108	0	1.73658	1.3083	1.19097	0.721619	0.158404	0	0.24054	0.0880023
													g__IMCC26256	g__MB-A2-108	g__Ohtaekwangia	g__Geitlerinema	g__uncultured_f__Gemmatimonadaceae	g__Saccharimonadales	g__Devosia	g__Allorhizobium-Neorhizobium-Pararhizobium-Rhizobium	g__Sphingomonas	g__Sphingobium	g__unclassified_f__Comamonadaceae	g__Ellin6067	g__MND1	g__Massilia	g__Pseudomonas	g__unclassified_f__Pseudomonadaceae	g__Pseudoxanthomonas	g__Luteolibacter
													0.264023	0.698193	0.363764	0.0176015	0.880075	0.528045	1.76015	0.792068	1.59587	0.281624	5.78503	0.287491	0.264023	0.170148	0.299226	0.111476	0.357897	3.03333
													0.322675	0.469346	0.310942	0.0293341	1.06776	0.774421	1.89498	0.973893	1.87152	0.199472	2.19419	0.357876	0.398944	0.252273	0.38721	0.0586682	0.551481	0.815488
													0.410678	0.410678	0.668818	0.0176005	1.40804	0.62775	1.94779	0.821355	2.00059	0.299208	2.15899	0.352009	0.428278	0.49868	0.574949	0.228806	0.833089	1.39044
													0.440063	0.727571	0.134953	1.33193	1.20284	0.2347	1.22631	0.528076	3.83735	0.469401	1.69571	0.698234	0.387256	0.404858	0.369653	0.727571	0.545679	1.27912
													0.662951	0.152537	0.0938692	0.0352009	1.06776	1.91258	2.36433	1.3963	5.63802	0.457612	3.59636	0.357876	0.334409	0.299208	0.49868	0.774421	0.880023	0.205339
													0.440012	0.275741	0.0880023	0.375477	0.492813	1.35524	1.76005	0.891757	4.78733	0.897624	9.59812	0.193605	0.12907	0.445879	0.410678	0.410678	0.275741	1.24963
													0.533881	0.950425	0.181872	0.0645351	1.51364	0.633617	0.903491	0.786154	4.16544	0.950425	2.76327	0.340276	0.504547	0.246407	0.140804	0.222939	0.234673	1.71311
													0.598416	0.792021	0.12907	0	1.17923	0.862423	1.96539	0.75682	4.38838	0.592549	2.39953	0.445879	0.310942	0.205339	0.187738	0.0704019	1.3963	2.16486
													0.510414	0.768554	0.134937	0.234673	1.21443	1.04429	1.56057	0.709886	4.8636	1.15576	2.95101	0.51628	0.457612	0.275741	0.0410678	0.12907	0.146671	1.01496
													0.457612	0.551481	0.522147	0.0645351	1.44911	3.03315	1.2203	1.31417	3.17982	1.37284	4.10091	0.803755	0.416544	0.0176005	0.428278	0.287474	0.698152	0.469346
													0.445879	0.352009	0.24054	0.117336	1.09123	11.7806	1.31417	1.02669	4.38252	1.60164	3.34996	0.657084	0.264007	0.193605	0.0821355	0.25814	0.152537	0.475213
													0.51628	0.299208	0.62775	0.0586682	1.17336	11.0179	1.49017	1.00909	4.78733	1.2379	4.00704	0.721619	0.340276	0.228806	0.228806	0.0410678	0.398944	0.469346
													0.504576	0.833138	0.43417	0.0410702	1.00915	0.410702	1.39639	1.47853	1.76602	0.0469373	1.54307	0.35203	0.293358	0.158414	0.281624	0.0117343	0.469373	1.30838
													0.381344	0.639484	0.316808	0.0410678	1.54884	0.334409	0.944559	1.06776	2.05339	0.0528014	1.63098	0.469346	0.704019	0.645351	0.404811	0	0.293341	1.4139
													0.486946	0.833089	0.410678	0	1.54297	0.164271	1.21443	0.645351	2.20593	0.0938692	1.88912	0.445879	0.657084	0.211206	0.222939	0	0.645351	0.193605
													0.809622	1.1147	0.25814	0.176005	1.37284	0.334409	0.686418	0.375477	3.36756	0.11147	1.47257	0.416544	0.698152	0	0.38721	0.164271	0.269874	0.616016
													1.2379	0.451745	0.551481	0.217072	1.46671	1.24377	0.968026	0.73922	3.79583	0.217072	2.62834	0.569082	0.75682	0.264007	0.398944	0	0.281608	0.275741
													0.38721	0.486946	0.193605	0.921091	0.750953	0.357876	1.09123	0.921091	2.4582	0.222939	2.07686	0.346143	0.264007	0.140804	0.803755	1.1675	1.08536	1.2379
													0.88589	0.381344	0.322675	0.099736	2.09446	0.662951	1.27897	0.592549	3.75477	0.158404	2.34086	0.862423	0.821355	0.410678	0.316808	0.0645351	0.422411	0.24054
													0.709886	0.968026	0.146671	0.504547	1.44324	1.19097	0.979759	0.815488	2.64594	0.193605	3.78997	0.445879	0.463479	0.357876	0.457612	0.0821355	0.170138	0.985626
													0.363743	0.604283	0.316808	1.77178	0.833089	0.616016	1.08536	1.00323	1.88912	0.105603	1.81285	0.246407	0.305075	0.158404	0.698152	1.17336	0.680551	1.19097
													0.404811	0.375477	0.592549	0.651217	1.32004	1.67791	1.38457	0.733353	3.17395	0.51628	2.15899	0.61015	0.281608	0.0704019	0.815488	0.662951	0.38721	1.16163
													0.616053	0.756865	0.844872	0.170148	1.32598	2.38207	1.26144	1.03262	3.23281	0.533912	3.62591	0.451772	0.440038	0.0762732	0.357897	0.322694	0.398967	1.02089
													0.704019	0.850689	0.416544	0.604283	1.46671	3.64916	1.0971	0.75682	3.55529	0.604283	3.27369	0.838956	0.745087	0.269874	0.492813	0.264007	0.140804	0.86829
													0.381344	0.522147	0.293341	0.51628	1.09123	0.950425	1.87738	0.733353	3.25022	0.604283	1.71898	0.234673	0.322675	0.797888	0.633617	0.0293341	0.310942	1.2203
													0.416544	0.0821355	0.170138	0.0821355	1.44324	0.440012	2.08272	1.16163	3.93664	0.962159	3.5905	0.404811	0.316808	1.01496	0.891757	0.234673	0.205339	0.158404
													0.410678	0.316808	0.181872	1.06189	1.37284	0.774421	2.59314	0.874157	3.77823	0.586682	2.48167	0.328542	0.328542	0.780287	0.604283	0.528014	0.211206	0.510414
													0.393077	0.0821355	0.11147	0.105603	1.17336	0.786154	2.39953	0.539748	5.12174	1.49604	2.10032	0.404811	0.334409	0.193605	0.217072	0.25814	3.49663	0.158404
													0.422411	0.557348	0.222939	0.340276	0.580815	0.991493	1.08536	0.639484	4.47052	1.1147	2.19419	0.134937	0.252273	0.709886	0.404811	0.25814	0.193605	1.73658
													0.334429	0.7862	0.134945	0.281624	0.639521	1.26731	1.54893	0.927012	4.88735	1.1969	3.06266	0.176015	0.205351	0.686459	0.422436	0.0821403	0.123211	1.83642
													0.398944	0.73922	0.416544	0.293341	0.985626	1.50777	1.90085	0.750953	5.28014	1.58991	3.25022	0.287474	0.445879	0.574949	0.352009	0.146671	0.287474	1.2203
													0.510533	0.762866	0.264069	0.481192	1.21472	1.59615	1.85435	1.15604	5.83886	1.68417	2.5468	0.469456	0.410774	0.58682	0.334487	0.117364	0.469456	0.88023
													0.551481	1.03256	0.398944	0.146671	1.2731	1.63684	1.63684	1.19683	5.35054	1.63098	2.73394	0.293341	0.375477	0.668818	0.692285	0.463479	0.551481	1.45497
													0.61015	0.850689	0.504547	0.0528014	1.47257	2.21179	1.51951	1.82458	4.84013	1.1147	2.6518	0.680551	0.73922	0.269874	0.469346	0.199472	1.05603	0.727486
													0.61015	1.00323	0.381344	0.164271	1.58991	1.46671	0.985626	1.03256	4.79906	1.29657	3.33236	1.26723	0.680551	0.293341	0.381344	0.563215	0.228806	0.774421
													0.662951	1.19683	0.451745	0.0938692	1.70725	1.59578	1.3259	1.77765	4.57612	0.962159	2.4758	0.616016	0.692285	0.211206	0.428278	0	0.680551	0.844823
													0.680551	0.211206	0.211206	0	2.73394	0.862423	1.2379	0.604283	4.41185	0	1.4139	0.645351	1.01496	1.3259	0.222939	0	0.269874	0.0938692
													0.926958	1.1499	0.0821355	0	2.77501	0.264007	0.844823	0.539748	2.69874	0	1.33177	0.668818	1.1851	0.416544	0.099736	0	0.11147	0.11147
													0.592549	0.938692	0.281608	0	1.47257	0.991493	0.944559	0.991493	2.28806	0	1.47257	0.457612	0.539748	0.451745	0.363743	0	0.293341	0.510414
													0.809669	0.698193	0.187749	0.0645388	1.40225	2.72823	0.874208	0.815536	4.02488	0	1.76015	0.563248	0.486975	0.134945	0.31096	0.0234687	0.363764	0.35203
													1.1323	0.950425	0.140804	0.0176005	1.78351	1.13816	0.786154	0.592549	4.71693	0	1.99472	0.61015	0.73922	0.475213	0.176005	0	0.199472	0.117336
													0.874259	1.43167	0.11735	0	1.59596	1.09722	0.803849	0.539811	4.57079	0	1.63704	0.580884	0.522209	0.797982	0.0704101	0.0293376	0.176025	0.387256
													1.2203	0.950425	0.11147	0	2.92168	3.8017	0.768554	0.533881	5.0396	0	1.32004	1.09123	1.21443	0.88589	0.199472	0	0.152537	0.275741
													1.0795	0.897624	0.310942	0.0410678	1.38457	2.64594	0.985626	0.786154	3.02728	0	1.1675	0.750953	0.545615	0.398944	0.416544	0	0.12907	0.880023
													0.950425	0.979759	0.222939	0	1.57818	4.90466	1.00909	0.539748	3.58463	0	1.35524	0.563215	0.698152	0.164271	0	0	0.334409	0.24054
													0.569082	1.28483	0.322675	0.0117336	1.55471	4.69933	0.792021	0.709886	3.75477	0	0.985626	0.792021	0.539748	0.451745	0.305075	0.00586682	0.176005	0.657084
													0.621883	1.24963	0.170138	0.0293341	2.21179	2.72221	0.862423	0.416544	3.6609	0	1.29657	1.03256	0.815488	0.25814	0.181872	0.0352009	0.193605	0.36961
													1.06189	0.428278	0.25814	0.0117336	2.72221	2.21179	0.850689	0.592549	5.59108	0	1.73658	1.3083	1.19097	0.721619	0.158404	0	0.24054	0.0880023
													g__IMCC26256	g__MB-A2-108	g__Ohtaekwangia	g__Geitlerinema	g__uncultured_f__Gemmatimonadaceae	g__Saccharimonadales	g__Devosia	g__Allorhizobium-Neorhizobium-Pararhizobium-Rhizobium	g__Sphingomonas	g__Sphingobium	g__unclassified_f__Comamonadaceae	g__Ellin6067	g__MND1	g__Massilia	g__Pseudomonas	g__unclassified_f__Pseudomonadaceae	g__Pseudoxanthomonas	g__Luteolibacter
													0.264023	0.698193	0.363764	0.0176015	0.880075	0.528045	1.76015	0.792068	1.59587	0.281624	5.78503	0.287491	0.264023	0.170148	0.299226	0.111476	0.357897	3.03333
													0.322675	0.469346	0.310942	0.0293341	1.06776	0.774421	1.89498	0.973893	1.87152	0.199472	2.19419	0.357876	0.398944	0.252273	0.38721	0.0586682	0.551481	0.815488
													0.410678	0.410678	0.668818	0.0176005	1.40804	0.62775	1.94779	0.821355	2.00059	0.299208	2.15899	0.352009	0.428278	0.49868	0.574949	0.228806	0.833089	1.39044
													0.440063	0.727571	0.134953	1.33193	1.20284	0.2347	1.22631	0.528076	3.83735	0.469401	1.69571	0.698234	0.387256	0.404858	0.369653	0.727571	0.545679	1.27912
													0.662951	0.152537	0.0938692	0.0352009	1.06776	1.91258	2.36433	1.3963	5.63802	0.457612	3.59636	0.357876	0.334409	0.299208	0.49868	0.774421	0.880023	0.205339
													0.440012	0.275741	0.0880023	0.375477	0.492813	1.35524	1.76005	0.891757	4.78733	0.897624	9.59812	0.193605	0.12907	0.445879	0.410678	0.410678	0.275741	1.24963
													0.533881	0.950425	0.181872	0.0645351	1.51364	0.633617	0.903491	0.786154	4.16544	0.950425	2.76327	0.340276	0.504547	0.246407	0.140804	0.222939	0.234673	1.71311
													0.598416	0.792021	0.12907	0	1.17923	0.862423	1.96539	0.75682	4.38838	0.592549	2.39953	0.445879	0.310942	0.205339	0.187738	0.0704019	1.3963	2.16486
													0.510414	0.768554	0.134937	0.234673	1.21443	1.04429	1.56057	0.709886	4.8636	1.15576	2.95101	0.51628	0.457612	0.275741	0.0410678	0.12907	0.146671	1.01496
													0.457612	0.551481	0.522147	0.0645351	1.44911	3.03315	1.2203	1.31417	3.17982	1.37284	4.10091	0.803755	0.416544	0.0176005	0.428278	0.287474	0.698152	0.469346
													0.445879	0.352009	0.24054	0.117336	1.09123	11.7806	1.31417	1.02669	4.38252	1.60164	3.34996	0.657084	0.264007	0.193605	0.0821355	0.25814	0.152537	0.475213
													0.51628	0.299208	0.62775	0.0586682	1.17336	11.0179	1.49017	1.00909	4.78733	1.2379	4.00704	0.721619	0.340276	0.228806	0.228806	0.0410678	0.398944	0.469346
													0.504576	0.833138	0.43417	0.0410702	1.00915	0.410702	1.39639	1.47853	1.76602	0.0469373	1.54307	0.35203	0.293358	0.158414	0.281624	0.0117343	0.469373	1.30838
													0.381344	0.639484	0.316808	0.0410678	1.54884	0.334409	0.944559	1.06776	2.05339	0.0528014	1.63098	0.469346	0.704019	0.645351	0.404811	0	0.293341	1.4139
													0.486946	0.833089	0.410678	0	1.54297	0.164271	1.21443	0.645351	2.20593	0.0938692	1.88912	0.445879	0.657084	0.211206	0.222939	0	0.645351	0.193605
													0.809622	1.1147	0.25814	0.176005	1.37284	0.334409	0.686418	0.375477	3.36756	0.11147	1.47257	0.416544	0.698152	0	0.38721	0.164271	0.269874	0.616016
													1.2379	0.451745	0.551481	0.217072	1.46671	1.24377	0.968026	0.73922	3.79583	0.217072	2.62834	0.569082	0.75682	0.264007	0.398944	0	0.281608	0.275741
													0.38721	0.486946	0.193605	0.921091	0.750953	0.357876	1.09123	0.921091	2.4582	0.222939	2.07686	0.346143	0.264007	0.140804	0.803755	1.1675	1.08536	1.2379
													0.88589	0.381344	0.322675	0.099736	2.09446	0.662951	1.27897	0.592549	3.75477	0.158404	2.34086	0.862423	0.821355	0.410678	0.316808	0.0645351	0.422411	0.24054
													0.709886	0.968026	0.146671	0.504547	1.44324	1.19097	0.979759	0.815488	2.64594	0.193605	3.78997	0.445879	0.463479	0.357876	0.457612	0.0821355	0.170138	0.985626
													0.363743	0.604283	0.316808	1.77178	0.833089	0.616016	1.08536	1.00323	1.88912	0.105603	1.81285	0.246407	0.305075	0.158404	0.698152	1.17336	0.680551	1.19097
													0.404811	0.375477	0.592549	0.651217	1.32004	1.67791	1.38457	0.733353	3.17395	0.51628	2.15899	0.61015	0.281608	0.0704019	0.815488	0.662951	0.38721	1.16163
													0.616053	0.756865	0.844872	0.170148	1.32598	2.38207	1.26144	1.03262	3.23281	0.533912	3.62591	0.451772	0.440038	0.0762732	0.357897	0.322694	0.398967	1.02089
													0.704019	0.850689	0.416544	0.604283	1.46671	3.64916	1.0971	0.75682	3.55529	0.604283	3.27369	0.838956	0.745087	0.269874	0.492813	0.264007	0.140804	0.86829
													0.381344	0.522147	0.293341	0.51628	1.09123	0.950425	1.87738	0.733353	3.25022	0.604283	1.71898	0.234673	0.322675	0.797888	0.633617	0.0293341	0.310942	1.2203
													0.416544	0.0821355	0.170138	0.0821355	1.44324	0.440012	2.08272	1.16163	3.93664	0.962159	3.5905	0.404811	0.316808	1.01496	0.891757	0.234673	0.205339	0.158404
													0.410678	0.316808	0.181872	1.06189	1.37284	0.774421	2.59314	0.874157	3.77823	0.586682	2.48167	0.328542	0.328542	0.780287	0.604283	0.528014	0.211206	0.510414
													0.393077	0.0821355	0.11147	0.105603	1.17336	0.786154	2.39953	0.539748	5.12174	1.49604	2.10032	0.404811	0.334409	0.193605	0.217072	0.25814	3.49663	0.158404
													0.422411	0.557348	0.222939	0.340276	0.580815	0.991493	1.08536	0.639484	4.47052	1.1147	2.19419	0.134937	0.252273	0.709886	0.404811	0.25814	0.193605	1.73658
													0.334429	0.7862	0.134945	0.281624	0.639521	1.26731	1.54893	0.927012	4.88735	1.1969	3.06266	0.176015	0.205351	0.686459	0.422436	0.0821403	0.123211	1.83642
													0.398944	0.73922	0.416544	0.293341	0.985626	1.50777	1.90085	0.750953	5.28014	1.58991	3.25022	0.287474	0.445879	0.574949	0.352009	0.146671	0.287474	1.2203
													0.510533	0.762866	0.264069	0.481192	1.21472	1.59615	1.85435	1.15604	5.83886	1.68417	2.5468	0.469456	0.410774	0.58682	0.334487	0.117364	0.469456	0.88023
													0.551481	1.03256	0.398944	0.146671	1.2731	1.63684	1.63684	1.19683	5.35054	1.63098	2.73394	0.293341	0.375477	0.668818	0.692285	0.463479	0.551481	1.45497
													0.61015	0.850689	0.504547	0.0528014	1.47257	2.21179	1.51951	1.82458	4.84013	1.1147	2.6518	0.680551	0.73922	0.269874	0.469346	0.199472	1.05603	0.727486
													0.61015	1.00323	0.381344	0.164271	1.58991	1.46671	0.985626	1.03256	4.79906	1.29657	3.33236	1.26723	0.680551	0.293341	0.381344	0.563215	0.228806	0.774421
													0.662951	1.19683	0.451745	0.0938692	1.70725	1.59578	1.3259	1.77765	4.57612	0.962159	2.4758	0.616016	0.692285	0.211206	0.428278	0	0.680551	0.844823
													0.680551	0.211206	0.211206	0	2.73394	0.862423	1.2379	0.604283	4.41185	0	1.4139	0.645351	1.01496	1.3259	0.222939	0	0.269874	0.0938692
													0.926958	1.1499	0.0821355	0	2.77501	0.264007	0.844823	0.539748	2.69874	0	1.33177	0.668818	1.1851	0.416544	0.099736	0	0.11147	0.11147
													0.592549	0.938692	0.281608	0	1.47257	0.991493	0.944559	0.991493	2.28806	0	1.47257	0.457612	0.539748	0.451745	0.363743	0	0.293341	0.510414
													0.809669	0.698193	0.187749	0.0645388	1.40225	2.72823	0.874208	0.815536	4.02488	0	1.76015	0.563248	0.486975	0.134945	0.31096	0.0234687	0.363764	0.35203
													1.1323	0.950425	0.140804	0.0176005	1.78351	1.13816	0.786154	0.592549	4.71693	0	1.99472	0.61015	0.73922	0.475213	0.176005	0	0.199472	0.117336
													0.874259	1.43167	0.11735	0	1.59596	1.09722	0.803849	0.539811	4.57079	0	1.63704	0.580884	0.522209	0.797982	0.0704101	0.0293376	0.176025	0.387256
													1.2203	0.950425	0.11147	0	2.92168	3.8017	0.768554	0.533881	5.0396	0	1.32004	1.09123	1.21443	0.88589	0.199472	0	0.152537	0.275741
													1.0795	0.897624	0.310942	0.0410678	1.38457	2.64594	0.985626	0.786154	3.02728	0	1.1675	0.750953	0.545615	0.398944	0.416544	0	0.12907	0.880023
													0.950425	0.979759	0.222939	0	1.57818	4.90466	1.00909	0.539748	3.58463	0	1.35524	0.563215	0.698152	0.164271	0	0	0.334409	0.24054
													0.569082	1.28483	0.322675	0.0117336	1.55471	4.69933	0.792021	0.709886	3.75477	0	0.985626	0.792021	0.539748	0.451745	0.305075	0.00586682	0.176005	0.657084
													0.621883	1.24963	0.170138	0.0293341	2.21179	2.72221	0.862423	0.416544	3.6609	0	1.29657	1.03256	0.815488	0.25814	0.181872	0.0352009	0.193605	0.36961
													1.06189	0.428278	0.25814	0.0117336	2.72221	2.21179	0.850689	0.592549	5.59108	0	1.73658	1.3083	1.19097	0.721619	0.158404	0	0.24054	0.0880023
													g__IMCC26256	g__MB-A2-108	g__Ohtaekwangia	g__Geitlerinema	g__uncultured_f__Gemmatimonadaceae	g__Saccharimonadales	g__Devosia	g__Allorhizobium-Neorhizobium-Pararhizobium-Rhizobium	g__Sphingomonas	g__Sphingobium	g__unclassified_f__Comamonadaceae	g__Ellin6067	g__MND1	g__Massilia	g__Pseudomonas	g__unclassified_f__Pseudomonadaceae	g__Pseudoxanthomonas	g__Luteolibacter
													0.264023	0.698193	0.363764	0.0176015	0.880075	0.528045	1.76015	0.792068	1.59587	0.281624	5.78503	0.287491	0.264023	0.170148	0.299226	0.111476	0.357897	3.03333
													0.322675	0.469346	0.310942	0.0293341	1.06776	0.774421	1.89498	0.973893	1.87152	0.199472	2.19419	0.357876	0.398944	0.252273	0.38721	0.0586682	0.551481	0.815488
													0.410678	0.410678	0.668818	0.0176005	1.40804	0.62775	1.94779	0.821355	2.00059	0.299208	2.15899	0.352009	0.428278	0.49868	0.574949	0.228806	0.833089	1.39044
													0.440063	0.727571	0.134953	1.33193	1.20284	0.2347	1.22631	0.528076	3.83735	0.469401	1.69571	0.698234	0.387256	0.404858	0.369653	0.727571	0.545679	1.27912
													0.662951	0.152537	0.0938692	0.0352009	1.06776	1.91258	2.36433	1.3963	5.63802	0.457612	3.59636	0.357876	0.334409	0.299208	0.49868	0.774421	0.880023	0.205339
													0.440012	0.275741	0.0880023	0.375477	0.492813	1.35524	1.76005	0.891757	4.78733	0.897624	9.59812	0.193605	0.12907	0.445879	0.410678	0.410678	0.275741	1.24963
													0.533881	0.950425	0.181872	0.0645351	1.51364	0.633617	0.903491	0.786154	4.16544	0.950425	2.76327	0.340276	0.504547	0.246407	0.140804	0.222939	0.234673	1.71311
													0.598416	0.792021	0.12907	0	1.17923	0.862423	1.96539	0.75682	4.38838	0.592549	2.39953	0.445879	0.310942	0.205339	0.187738	0.0704019	1.3963	2.16486
													0.510414	0.768554	0.134937	0.234673	1.21443	1.04429	1.56057	0.709886	4.8636	1.15576	2.95101	0.51628	0.457612	0.275741	0.0410678	0.12907	0.146671	1.01496
													0.457612	0.551481	0.522147	0.0645351	1.44911	3.03315	1.2203	1.31417	3.17982	1.37284	4.10091	0.803755	0.416544	0.0176005	0.428278	0.287474	0.698152	0.469346
													0.445879	0.352009	0.24054	0.117336	1.09123	11.7806	1.31417	1.02669	4.38252	1.60164	3.34996	0.657084	0.264007	0.193605	0.0821355	0.25814	0.152537	0.475213
													0.51628	0.299208	0.62775	0.0586682	1.17336	11.0179	1.49017	1.00909	4.78733	1.2379	4.00704	0.721619	0.340276	0.228806	0.228806	0.0410678	0.398944	0.469346
													0.504576	0.833138	0.43417	0.0410702	1.00915	0.410702	1.39639	1.47853	1.76602	0.0469373	1.54307	0.35203	0.293358	0.158414	0.281624	0.0117343	0.469373	1.30838
													0.381344	0.639484	0.316808	0.0410678	1.54884	0.334409	0.944559	1.06776	2.05339	0.0528014	1.63098	0.469346	0.704019	0.645351	0.404811	0	0.293341	1.4139
													0.486946	0.833089	0.410678	0	1.54297	0.164271	1.21443	0.645351	2.20593	0.0938692	1.88912	0.445879	0.657084	0.211206	0.222939	0	0.645351	0.193605
													0.809622	1.1147	0.25814	0.176005	1.37284	0.334409	0.686418	0.375477	3.36756	0.11147	1.47257	0.416544	0.698152	0	0.38721	0.164271	0.269874	0.616016
													1.2379	0.451745	0.551481	0.217072	1.46671	1.24377	0.968026	0.73922	3.79583	0.217072	2.62834	0.569082	0.75682	0.264007	0.398944	0	0.281608	0.275741
													0.38721	0.486946	0.193605	0.921091	0.750953	0.357876	1.09123	0.921091	2.4582	0.222939	2.07686	0.346143	0.264007	0.140804	0.803755	1.1675	1.08536	1.2379
													0.88589	0.381344	0.322675	0.099736	2.09446	0.662951	1.27897	0.592549	3.75477	0.158404	2.34086	0.862423	0.821355	0.410678	0.316808	0.0645351	0.422411	0.24054
													0.709886	0.968026	0.146671	0.504547	1.44324	1.19097	0.979759	0.815488	2.64594	0.193605	3.78997	0.445879	0.463479	0.357876	0.457612	0.0821355	0.170138	0.985626
													0.363743	0.604283	0.316808	1.77178	0.833089	0.616016	1.08536	1.00323	1.88912	0.105603	1.81285	0.246407	0.305075	0.158404	0.698152	1.17336	0.680551	1.19097
													0.404811	0.375477	0.592549	0.651217	1.32004	1.67791	1.38457	0.733353	3.17395	0.51628	2.15899	0.61015	0.281608	0.0704019	0.815488	0.662951	0.38721	1.16163
													0.616053	0.756865	0.844872	0.170148	1.32598	2.38207	1.26144	1.03262	3.23281	0.533912	3.62591	0.451772	0.440038	0.0762732	0.357897	0.322694	0.398967	1.02089
													0.704019	0.850689	0.416544	0.604283	1.46671	3.64916	1.0971	0.75682	3.55529	0.604283	3.27369	0.838956	0.745087	0.269874	0.492813	0.264007	0.140804	0.86829
													0.381344	0.522147	0.293341	0.51628	1.09123	0.950425	1.87738	0.733353	3.25022	0.604283	1.71898	0.234673	0.322675	0.797888	0.633617	0.0293341	0.310942	1.2203
													0.416544	0.0821355	0.170138	0.0821355	1.44324	0.440012	2.08272	1.16163	3.93664	0.962159	3.5905	0.404811	0.316808	1.01496	0.891757	0.234673	0.205339	0.158404
													0.410678	0.316808	0.181872	1.06189	1.37284	0.774421	2.59314	0.874157	3.77823	0.586682	2.48167	0.328542	0.328542	0.780287	0.604283	0.528014	0.211206	0.510414
													0.393077	0.0821355	0.11147	0.105603	1.17336	0.786154	2.39953	0.539748	5.12174	1.49604	2.10032	0.404811	0.334409	0.193605	0.217072	0.25814	3.49663	0.158404
													0.422411	0.557348	0.222939	0.340276	0.580815	0.991493	1.08536	0.639484	4.47052	1.1147	2.19419	0.134937	0.252273	0.709886	0.404811	0.25814	0.193605	1.73658
													0.334429	0.7862	0.134945	0.281624	0.639521	1.26731	1.54893	0.927012	4.88735	1.1969	3.06266	0.176015	0.205351	0.686459	0.422436	0.0821403	0.123211	1.83642
													0.398944	0.73922	0.416544	0.293341	0.985626	1.50777	1.90085	0.750953	5.28014	1.58991	3.25022	0.287474	0.445879	0.574949	0.352009	0.146671	0.287474	1.2203
													0.510533	0.762866	0.264069	0.481192	1.21472	1.59615	1.85435	1.15604	5.83886	1.68417	2.5468	0.469456	0.410774	0.58682	0.334487	0.117364	0.469456	0.88023
													0.551481	1.03256	0.398944	0.146671	1.2731	1.63684	1.63684	1.19683	5.35054	1.63098	2.73394	0.293341	0.375477	0.668818	0.692285	0.463479	0.551481	1.45497
													0.61015	0.850689	0.504547	0.0528014	1.47257	2.21179	1.51951	1.82458	4.84013	1.1147	2.6518	0.680551	0.73922	0.269874	0.469346	0.199472	1.05603	0.727486
													0.61015	1.00323	0.381344	0.164271	1.58991	1.46671	0.985626	1.03256	4.79906	1.29657	3.33236	1.26723	0.680551	0.293341	0.381344	0.563215	0.228806	0.774421
													0.662951	1.19683	0.451745	0.0938692	1.70725	1.59578	1.3259	1.77765	4.57612	0.962159	2.4758	0.616016	0.692285	0.211206	0.428278	0	0.680551	0.844823
													0.680551	0.211206	0.211206	0	2.73394	0.862423	1.2379	0.604283	4.41185	0	1.4139	0.645351	1.01496	1.3259	0.222939	0	0.269874	0.0938692
													0.926958	1.1499	0.0821355	0	2.77501	0.264007	0.844823	0.539748	2.69874	0	1.33177	0.668818	1.1851	0.416544	0.099736	0	0.11147	0.11147
													0.592549	0.938692	0.281608	0	1.47257	0.991493	0.944559	0.991493	2.28806	0	1.47257	0.457612	0.539748	0.451745	0.363743	0	0.293341	0.510414
													0.809669	0.698193	0.187749	0.0645388	1.40225	2.72823	0.874208	0.815536	4.02488	0	1.76015	0.563248	0.486975	0.134945	0.31096	0.0234687	0.363764	0.35203
													1.1323	0.950425	0.140804	0.0176005	1.78351	1.13816	0.786154	0.592549	4.71693	0	1.99472	0.61015	0.73922	0.475213	0.176005	0	0.199472	0.117336
													0.874259	1.43167	0.11735	0	1.59596	1.09722	0.803849	0.539811	4.57079	0	1.63704	0.580884	0.522209	0.797982	0.0704101	0.0293376	0.176025	0.387256
													1.2203	0.950425	0.11147	0	2.92168	3.8017	0.768554	0.533881	5.0396	0	1.32004	1.09123	1.21443	0.88589	0.199472	0	0.152537	0.275741
													1.0795	0.897624	0.310942	0.0410678	1.38457	2.64594	0.985626	0.786154	3.02728	0	1.1675	0.750953	0.545615	0.398944	0.416544	0	0.12907	0.880023
													0.950425	0.979759	0.222939	0	1.57818	4.90466	1.00909	0.539748	3.58463	0	1.35524	0.563215	0.698152	0.164271	0	0	0.334409	0.24054
													0.569082	1.28483	0.322675	0.0117336	1.55471	4.69933	0.792021	0.709886	3.75477	0	0.985626	0.792021	0.539748	0.451745	0.305075	0.00586682	0.176005	0.657084
													0.621883	1.24963	0.170138	0.0293341	2.21179	2.72221	0.862423	0.416544	3.6609	0	1.29657	1.03256	0.815488	0.25814	0.181872	0.0352009	0.193605	0.36961
													1.06189	0.428278	0.25814	0.0117336	2.72221	2.21179	0.850689	0.592549	5.59108	0	1.73658	1.3083	1.19097	0.721619	0.158404	0	0.24054	0.0880023
													g__IMCC26256	g__MB-A2-108	g__Ohtaekwangia	g__Geitlerinema	g__uncultured_f__Gemmatimonadaceae	g__Saccharimonadales	g__Devosia	g__Allorhizobium-Neorhizobium-Pararhizobium-Rhizobium	g__Sphingomonas	g__Sphingobium	g__unclassified_f__Comamonadaceae	g__Ellin6067	g__MND1	g__Massilia	g__Pseudomonas	g__unclassified_f__Pseudomonadaceae	g__Pseudoxanthomonas	g__Luteolibacter
													0.264023	0.698193	0.363764	0.0176015	0.880075	0.528045	1.76015	0.792068	1.59587	0.281624	5.78503	0.287491	0.264023	0.170148	0.299226	0.111476	0.357897	3.03333
													0.322675	0.469346	0.310942	0.0293341	1.06776	0.774421	1.89498	0.973893	1.87152	0.199472	2.19419	0.357876	0.398944	0.252273	0.38721	0.0586682	0.551481	0.815488
													0.410678	0.410678	0.668818	0.0176005	1.40804	0.62775	1.94779	0.821355	2.00059	0.299208	2.15899	0.352009	0.428278	0.49868	0.574949	0.228806	0.833089	1.39044
													0.440063	0.727571	0.134953	1.33193	1.20284	0.2347	1.22631	0.528076	3.83735	0.469401	1.69571	0.698234	0.387256	0.404858	0.369653	0.727571	0.545679	1.27912
													0.662951	0.152537	0.0938692	0.0352009	1.06776	1.91258	2.36433	1.3963	5.63802	0.457612	3.59636	0.357876	0.334409	0.299208	0.49868	0.774421	0.880023	0.205339
													0.440012	0.275741	0.0880023	0.375477	0.492813	1.35524	1.76005	0.891757	4.78733	0.897624	9.59812	0.193605	0.12907	0.445879	0.410678	0.410678	0.275741	1.24963
													0.533881	0.950425	0.181872	0.0645351	1.51364	0.633617	0.903491	0.786154	4.16544	0.950425	2.76327	0.340276	0.504547	0.246407	0.140804	0.222939	0.234673	1.71311
													0.598416	0.792021	0.12907	0	1.17923	0.862423	1.96539	0.75682	4.38838	0.592549	2.39953	0.445879	0.310942	0.205339	0.187738	0.0704019	1.3963	2.16486
													0.510414	0.768554	0.134937	0.234673	1.21443	1.04429	1.56057	0.709886	4.8636	1.15576	2.95101	0.51628	0.457612	0.275741	0.0410678	0.12907	0.146671	1.01496
													0.457612	0.551481	0.522147	0.0645351	1.44911	3.03315	1.2203	1.31417	3.17982	1.37284	4.10091	0.803755	0.416544	0.0176005	0.428278	0.287474	0.698152	0.469346
													0.445879	0.352009	0.24054	0.117336	1.09123	11.7806	1.31417	1.02669	4.38252	1.60164	3.34996	0.657084	0.264007	0.193605	0.0821355	0.25814	0.152537	0.475213
													0.51628	0.299208	0.62775	0.0586682	1.17336	11.0179	1.49017	1.00909	4.78733	1.2379	4.00704	0.721619	0.340276	0.228806	0.228806	0.0410678	0.398944	0.469346
													0.504576	0.833138	0.43417	0.0410702	1.00915	0.410702	1.39639	1.47853	1.76602	0.0469373	1.54307	0.35203	0.293358	0.158414	0.281624	0.0117343	0.469373	1.30838
													0.381344	0.639484	0.316808	0.0410678	1.54884	0.334409	0.944559	1.06776	2.05339	0.0528014	1.63098	0.469346	0.704019	0.645351	0.404811	0	0.293341	1.4139
													0.486946	0.833089	0.410678	0	1.54297	0.164271	1.21443	0.645351	2.20593	0.0938692	1.88912	0.445879	0.657084	0.211206	0.222939	0	0.645351	0.193605
													0.809622	1.1147	0.25814	0.176005	1.37284	0.334409	0.686418	0.375477	3.36756	0.11147	1.47257	0.416544	0.698152	0	0.38721	0.164271	0.269874	0.616016
													1.2379	0.451745	0.551481	0.217072	1.46671	1.24377	0.968026	0.73922	3.79583	0.217072	2.62834	0.569082	0.75682	0.264007	0.398944	0	0.281608	0.275741
													0.38721	0.486946	0.193605	0.921091	0.750953	0.357876	1.09123	0.921091	2.4582	0.222939	2.07686	0.346143	0.264007	0.140804	0.803755	1.1675	1.08536	1.2379
													0.88589	0.381344	0.322675	0.099736	2.09446	0.662951	1.27897	0.592549	3.75477	0.158404	2.34086	0.862423	0.821355	0.410678	0.316808	0.0645351	0.422411	0.24054
													0.709886	0.968026	0.146671	0.504547	1.44324	1.19097	0.979759	0.815488	2.64594	0.193605	3.78997	0.445879	0.463479	0.357876	0.457612	0.0821355	0.170138	0.985626
													0.363743	0.604283	0.316808	1.77178	0.833089	0.616016	1.08536	1.00323	1.88912	0.105603	1.81285	0.246407	0.305075	0.158404	0.698152	1.17336	0.680551	1.19097
													0.404811	0.375477	0.592549	0.651217	1.32004	1.67791	1.38457	0.733353	3.17395	0.51628	2.15899	0.61015	0.281608	0.0704019	0.815488	0.662951	0.38721	1.16163
													0.616053	0.756865	0.844872	0.170148	1.32598	2.38207	1.26144	1.03262	3.23281	0.533912	3.62591	0.451772	0.440038	0.0762732	0.357897	0.322694	0.398967	1.02089
													0.704019	0.850689	0.416544	0.604283	1.46671	3.64916	1.0971	0.75682	3.55529	0.604283	3.27369	0.838956	0.745087	0.269874	0.492813	0.264007	0.140804	0.86829
													0.381344	0.522147	0.293341	0.51628	1.09123	0.950425	1.87738	0.733353	3.25022	0.604283	1.71898	0.234673	0.322675	0.797888	0.633617	0.0293341	0.310942	1.2203
													0.416544	0.0821355	0.170138	0.0821355	1.44324	0.440012	2.08272	1.16163	3.93664	0.962159	3.5905	0.404811	0.316808	1.01496	0.891757	0.234673	0.205339	0.158404
													0.410678	0.316808	0.181872	1.06189	1.37284	0.774421	2.59314	0.874157	3.77823	0.586682	2.48167	0.328542	0.328542	0.780287	0.604283	0.528014	0.211206	0.510414
													0.393077	0.0821355	0.11147	0.105603	1.17336	0.786154	2.39953	0.539748	5.12174	1.49604	2.10032	0.404811	0.334409	0.193605	0.217072	0.25814	3.49663	0.158404
													0.422411	0.557348	0.222939	0.340276	0.580815	0.991493	1.08536	0.639484	4.47052	1.1147	2.19419	0.134937	0.252273	0.709886	0.404811	0.25814	0.193605	1.73658
													0.334429	0.7862	0.134945	0.281624	0.639521	1.26731	1.54893	0.927012	4.88735	1.1969	3.06266	0.176015	0.205351	0.686459	0.422436	0.0821403	0.123211	1.83642
													0.398944	0.73922	0.416544	0.293341	0.985626	1.50777	1.90085	0.750953	5.28014	1.58991	3.25022	0.287474	0.445879	0.574949	0.352009	0.146671	0.287474	1.2203
													0.510533	0.762866	0.264069	0.481192	1.21472	1.59615	1.85435	1.15604	5.83886	1.68417	2.5468	0.469456	0.410774	0.58682	0.334487	0.117364	0.469456	0.88023
													0.551481	1.03256	0.398944	0.146671	1.2731	1.63684	1.63684	1.19683	5.35054	1.63098	2.73394	0.293341	0.375477	0.668818	0.692285	0.463479	0.551481	1.45497
													0.61015	0.850689	0.504547	0.0528014	1.47257	2.21179	1.51951	1.82458	4.84013	1.1147	2.6518	0.680551	0.73922	0.269874	0.469346	0.199472	1.05603	0.727486
													0.61015	1.00323	0.381344	0.164271	1.58991	1.46671	0.985626	1.03256	4.79906	1.29657	3.33236	1.26723	0.680551	0.293341	0.381344	0.563215	0.228806	0.774421
													0.662951	1.19683	0.451745	0.0938692	1.70725	1.59578	1.3259	1.77765	4.57612	0.962159	2.4758	0.616016	0.692285	0.211206	0.428278	0	0.680551	0.844823
													0.680551	0.211206	0.211206	0	2.73394	0.862423	1.2379	0.604283	4.41185	0	1.4139	0.645351	1.01496	1.3259	0.222939	0	0.269874	0.0938692
													0.926958	1.1499	0.0821355	0	2.77501	0.264007	0.844823	0.539748	2.69874	0	1.33177	0.668818	1.1851	0.416544	0.099736	0	0.11147	0.11147
													0.592549	0.938692	0.281608	0	1.47257	0.991493	0.944559	0.991493	2.28806	0	1.47257	0.457612	0.539748	0.451745	0.363743	0	0.293341	0.510414
													0.809669	0.698193	0.187749	0.0645388	1.40225	2.72823	0.874208	0.815536	4.02488	0	1.76015	0.563248	0.486975	0.134945	0.31096	0.0234687	0.363764	0.35203
													1.1323	0.950425	0.140804	0.0176005	1.78351	1.13816	0.786154	0.592549	4.71693	0	1.99472	0.61015	0.73922	0.475213	0.176005	0	0.199472	0.117336
													0.874259	1.43167	0.11735	0	1.59596	1.09722	0.803849	0.539811	4.57079	0	1.63704	0.580884	0.522209	0.797982	0.0704101	0.0293376	0.176025	0.387256
													1.2203	0.950425	0.11147	0	2.92168	3.8017	0.768554	0.533881	5.0396	0	1.32004	1.09123	1.21443	0.88589	0.199472	0	0.152537	0.275741
													1.0795	0.897624	0.310942	0.0410678	1.38457	2.64594	0.985626	0.786154	3.02728	0	1.1675	0.750953	0.545615	0.398944	0.416544	0	0.12907	0.880023
													0.950425	0.979759	0.222939	0	1.57818	4.90466	1.00909	0.539748	3.58463	0	1.35524	0.563215	0.698152	0.164271	0	0	0.334409	0.24054
													0.569082	1.28483	0.322675	0.0117336	1.55471	4.69933	0.792021	0.709886	3.75477	0	0.985626	0.792021	0.539748	0.451745	0.305075	0.00586682	0.176005	0.657084
													0.621883	1.24963	0.170138	0.0293341	2.21179	2.72221	0.862423	0.416544	3.6609	0	1.29657	1.03256	0.815488	0.25814	0.181872	0.0352009	0.193605	0.36961
													1.06189	0.428278	0.25814	0.0117336	2.72221	2.21179	0.850689	0.592549	5.59108	0	1.73658	1.3083	1.19097	0.721619	0.158404	0	0.24054	0.0880023
													g__IMCC26256	g__MB-A2-108	g__Ohtaekwangia	g__Geitlerinema	g__uncultured_f__Gemmatimonadaceae	g__Saccharimonadales	g__Devosia	g__Allorhizobium-Neorhizobium-Pararhizobium-Rhizobium	g__Sphingomonas	g__Sphingobium	g__unclassified_f__Comamonadaceae	g__Ellin6067	g__MND1	g__Massilia	g__Pseudomonas	g__unclassified_f__Pseudomonadaceae	g__Pseudoxanthomonas	g__Luteolibacter
													0.264023	0.698193	0.363764	0.0176015	0.880075	0.528045	1.76015	0.792068	1.59587	0.281624	5.78503	0.287491	0.264023	0.170148	0.299226	0.111476	0.357897	3.03333
													0.322675	0.469346	0.310942	0.0293341	1.06776	0.774421	1.89498	0.973893	1.87152	0.199472	2.19419	0.357876	0.398944	0.252273	0.38721	0.0586682	0.551481	0.815488
													0.410678	0.410678	0.668818	0.0176005	1.40804	0.62775	1.94779	0.821355	2.00059	0.299208	2.15899	0.352009	0.428278	0.49868	0.574949	0.228806	0.833089	1.39044
													0.440063	0.727571	0.134953	1.33193	1.20284	0.2347	1.22631	0.528076	3.83735	0.469401	1.69571	0.698234	0.387256	0.404858	0.369653	0.727571	0.545679	1.27912
													0.662951	0.152537	0.0938692	0.0352009	1.06776	1.91258	2.36433	1.3963	5.63802	0.457612	3.59636	0.357876	0.334409	0.299208	0.49868	0.774421	0.880023	0.205339
													0.440012	0.275741	0.0880023	0.375477	0.492813	1.35524	1.76005	0.891757	4.78733	0.897624	9.59812	0.193605	0.12907	0.445879	0.410678	0.410678	0.275741	1.24963
													0.533881	0.950425	0.181872	0.0645351	1.51364	0.633617	0.903491	0.786154	4.16544	0.950425	2.76327	0.340276	0.504547	0.246407	0.140804	0.222939	0.234673	1.71311
													0.598416	0.792021	0.12907	0	1.17923	0.862423	1.96539	0.75682	4.38838	0.592549	2.39953	0.445879	0.310942	0.205339	0.187738	0.0704019	1.3963	2.16486
													0.510414	0.768554	0.134937	0.234673	1.21443	1.04429	1.56057	0.709886	4.8636	1.15576	2.95101	0.51628	0.457612	0.275741	0.0410678	0.12907	0.146671	1.01496
													0.457612	0.551481	0.522147	0.0645351	1.44911	3.03315	1.2203	1.31417	3.17982	1.37284	4.10091	0.803755	0.416544	0.0176005	0.428278	0.287474	0.698152	0.469346
													0.445879	0.352009	0.24054	0.117336	1.09123	11.7806	1.31417	1.02669	4.38252	1.60164	3.34996	0.657084	0.264007	0.193605	0.0821355	0.25814	0.152537	0.475213
													0.51628	0.299208	0.62775	0.0586682	1.17336	11.0179	1.49017	1.00909	4.78733	1.2379	4.00704	0.721619	0.340276	0.228806	0.228806	0.0410678	0.398944	0.469346
													0.504576	0.833138	0.43417	0.0410702	1.00915	0.410702	1.39639	1.47853	1.76602	0.0469373	1.54307	0.35203	0.293358	0.158414	0.281624	0.0117343	0.469373	1.30838
													0.381344	0.639484	0.316808	0.0410678	1.54884	0.334409	0.944559	1.06776	2.05339	0.0528014	1.63098	0.469346	0.704019	0.645351	0.404811	0	0.293341	1.4139
													0.486946	0.833089	0.410678	0	1.54297	0.164271	1.21443	0.645351	2.20593	0.0938692	1.88912	0.445879	0.657084	0.211206	0.222939	0	0.645351	0.193605
													0.809622	1.1147	0.25814	0.176005	1.37284	0.334409	0.686418	0.375477	3.36756	0.11147	1.47257	0.416544	0.698152	0	0.38721	0.164271	0.269874	0.616016
													1.2379	0.451745	0.551481	0.217072	1.46671	1.24377	0.968026	0.73922	3.79583	0.217072	2.62834	0.569082	0.75682	0.264007	0.398944	0	0.281608	0.275741
													0.38721	0.486946	0.193605	0.921091	0.750953	0.357876	1.09123	0.921091	2.4582	0.222939	2.07686	0.346143	0.264007	0.140804	0.803755	1.1675	1.08536	1.2379
													0.88589	0.381344	0.322675	0.099736	2.09446	0.662951	1.27897	0.592549	3.75477	0.158404	2.34086	0.862423	0.821355	0.410678	0.316808	0.0645351	0.422411	0.24054
													0.709886	0.968026	0.146671	0.504547	1.44324	1.19097	0.979759	0.815488	2.64594	0.193605	3.78997	0.445879	0.463479	0.357876	0.457612	0.0821355	0.170138	0.985626
													0.363743	0.604283	0.316808	1.77178	0.833089	0.616016	1.08536	1.00323	1.88912	0.105603	1.81285	0.246407	0.305075	0.158404	0.698152	1.17336	0.680551	1.19097
													0.404811	0.375477	0.592549	0.651217	1.32004	1.67791	1.38457	0.733353	3.17395	0.51628	2.15899	0.61015	0.281608	0.0704019	0.815488	0.662951	0.38721	1.16163
													0.616053	0.756865	0.844872	0.170148	1.32598	2.38207	1.26144	1.03262	3.23281	0.533912	3.62591	0.451772	0.440038	0.0762732	0.357897	0.322694	0.398967	1.02089
													0.704019	0.850689	0.416544	0.604283	1.46671	3.64916	1.0971	0.75682	3.55529	0.604283	3.27369	0.838956	0.745087	0.269874	0.492813	0.264007	0.140804	0.86829
													0.381344	0.522147	0.293341	0.51628	1.09123	0.950425	1.87738	0.733353	3.25022	0.604283	1.71898	0.234673	0.322675	0.797888	0.633617	0.0293341	0.310942	1.2203
													0.416544	0.0821355	0.170138	0.0821355	1.44324	0.440012	2.08272	1.16163	3.93664	0.962159	3.5905	0.404811	0.316808	1.01496	0.891757	0.234673	0.205339	0.158404
													0.410678	0.316808	0.181872	1.06189	1.37284	0.774421	2.59314	0.874157	3.77823	0.586682	2.48167	0.328542	0.328542	0.780287	0.604283	0.528014	0.211206	0.510414
													0.393077	0.0821355	0.11147	0.105603	1.17336	0.786154	2.39953	0.539748	5.12174	1.49604	2.10032	0.404811	0.334409	0.193605	0.217072	0.25814	3.49663	0.158404
													0.422411	0.557348	0.222939	0.340276	0.580815	0.991493	1.08536	0.639484	4.47052	1.1147	2.19419	0.134937	0.252273	0.709886	0.404811	0.25814	0.193605	1.73658
													0.334429	0.7862	0.134945	0.281624	0.639521	1.26731	1.54893	0.927012	4.88735	1.1969	3.06266	0.176015	0.205351	0.686459	0.422436	0.0821403	0.123211	1.83642
													0.398944	0.73922	0.416544	0.293341	0.985626	1.50777	1.90085	0.750953	5.28014	1.58991	3.25022	0.287474	0.445879	0.574949	0.352009	0.146671	0.287474	1.2203
													0.510533	0.762866	0.264069	0.481192	1.21472	1.59615	1.85435	1.15604	5.83886	1.68417	2.5468	0.469456	0.410774	0.58682	0.334487	0.117364	0.469456	0.88023
													0.551481	1.03256	0.398944	0.146671	1.2731	1.63684	1.63684	1.19683	5.35054	1.63098	2.73394	0.293341	0.375477	0.668818	0.692285	0.463479	0.551481	1.45497
													0.61015	0.850689	0.504547	0.0528014	1.47257	2.21179	1.51951	1.82458	4.84013	1.1147	2.6518	0.680551	0.73922	0.269874	0.469346	0.199472	1.05603	0.727486
													0.61015	1.00323	0.381344	0.164271	1.58991	1.46671	0.985626	1.03256	4.79906	1.29657	3.33236	1.26723	0.680551	0.293341	0.381344	0.563215	0.228806	0.774421
													0.662951	1.19683	0.451745	0.0938692	1.70725	1.59578	1.3259	1.77765	4.57612	0.962159	2.4758	0.616016	0.692285	0.211206	0.428278	0	0.680551	0.844823
													0.680551	0.211206	0.211206	0	2.73394	0.862423	1.2379	0.604283	4.41185	0	1.4139	0.645351	1.01496	1.3259	0.222939	0	0.269874	0.0938692
													0.926958	1.1499	0.0821355	0	2.77501	0.264007	0.844823	0.539748	2.69874	0	1.33177	0.668818	1.1851	0.416544	0.099736	0	0.11147	0.11147
													0.592549	0.938692	0.281608	0	1.47257	0.991493	0.944559	0.991493	2.28806	0	1.47257	0.457612	0.539748	0.451745	0.363743	0	0.293341	0.510414
													0.809669	0.698193	0.187749	0.0645388	1.40225	2.72823	0.874208	0.815536	4.02488	0	1.76015	0.563248	0.486975	0.134945	0.31096	0.0234687	0.363764	0.35203
													1.1323	0.950425	0.140804	0.0176005	1.78351	1.13816	0.786154	0.592549	4.71693	0	1.99472	0.61015	0.73922	0.475213	0.176005	0	0.199472	0.117336
													0.874259	1.43167	0.11735	0	1.59596	1.09722	0.803849	0.539811	4.57079	0	1.63704	0.580884	0.522209	0.797982	0.0704101	0.0293376	0.176025	0.387256
													1.2203	0.950425	0.11147	0	2.92168	3.8017	0.768554	0.533881	5.0396	0	1.32004	1.09123	1.21443	0.88589	0.199472	0	0.152537	0.275741
													1.0795	0.897624	0.310942	0.0410678	1.38457	2.64594	0.985626	0.786154	3.02728	0	1.1675	0.750953	0.545615	0.398944	0.416544	0	0.12907	0.880023
													0.950425	0.979759	0.222939	0	1.57818	4.90466	1.00909	0.539748	3.58463	0	1.35524	0.563215	0.698152	0.164271	0	0	0.334409	0.24054
													0.569082	1.28483	0.322675	0.0117336	1.55471	4.69933	0.792021	0.709886	3.75477	0	0.985626	0.792021	0.539748	0.451745	0.305075	0.00586682	0.176005	0.657084
													0.621883	1.24963	0.170138	0.0293341	2.21179	2.72221	0.862423	0.416544	3.6609	0	1.29657	1.03256	0.815488	0.25814	0.181872	0.0352009	0.193605	0.36961
													1.06189	0.428278	0.25814	0.0117336	2.72221	2.21179	0.850689	0.592549	5.59108	0	1.73658	1.3083	1.19097	0.721619	0.158404	0	0.24054	0.0880023
													g__IMCC26256	g__MB-A2-108	g__Ohtaekwangia	g__Geitlerinema	g__uncultured_f__Gemmatimonadaceae	g__Saccharimonadales	g__Devosia	g__Allorhizobium-Neorhizobium-Pararhizobium-Rhizobium	g__Sphingomonas	g__Sphingobium	g__unclassified_f__Comamonadaceae	g__Ellin6067	g__MND1	g__Massilia	g__Pseudomonas	g__unclassified_f__Pseudomonadaceae	g__Pseudoxanthomonas	g__Luteolibacter
													0.264023	0.698193	0.363764	0.0176015	0.880075	0.528045	1.76015	0.792068	1.59587	0.281624	5.78503	0.287491	0.264023	0.170148	0.299226	0.111476	0.357897	3.03333
													0.322675	0.469346	0.310942	0.0293341	1.06776	0.774421	1.89498	0.973893	1.87152	0.199472	2.19419	0.357876	0.398944	0.252273	0.38721	0.0586682	0.551481	0.815488
													0.410678	0.410678	0.668818	0.0176005	1.40804	0.62775	1.94779	0.821355	2.00059	0.299208	2.15899	0.352009	0.428278	0.49868	0.574949	0.228806	0.833089	1.39044
													0.440063	0.727571	0.134953	1.33193	1.20284	0.2347	1.22631	0.528076	3.83735	0.469401	1.69571	0.698234	0.387256	0.404858	0.369653	0.727571	0.545679	1.27912
													0.662951	0.152537	0.0938692	0.0352009	1.06776	1.91258	2.36433	1.3963	5.63802	0.457612	3.59636	0.357876	0.334409	0.299208	0.49868	0.774421	0.880023	0.205339
													0.440012	0.275741	0.0880023	0.375477	0.492813	1.35524	1.76005	0.891757	4.78733	0.897624	9.59812	0.193605	0.12907	0.445879	0.410678	0.410678	0.275741	1.24963
													0.533881	0.950425	0.181872	0.0645351	1.51364	0.633617	0.903491	0.786154	4.16544	0.950425	2.76327	0.340276	0.504547	0.246407	0.140804	0.222939	0.234673	1.71311
													0.598416	0.792021	0.12907	0	1.17923	0.862423	1.96539	0.75682	4.38838	0.592549	2.39953	0.445879	0.310942	0.205339	0.187738	0.0704019	1.3963	2.16486
													0.510414	0.768554	0.134937	0.234673	1.21443	1.04429	1.56057	0.709886	4.8636	1.15576	2.95101	0.51628	0.457612	0.275741	0.0410678	0.12907	0.146671	1.01496
													0.457612	0.551481	0.522147	0.0645351	1.44911	3.03315	1.2203	1.31417	3.17982	1.37284	4.10091	0.803755	0.416544	0.0176005	0.428278	0.287474	0.698152	0.469346
													0.445879	0.352009	0.24054	0.117336	1.09123	11.7806	1.31417	1.02669	4.38252	1.60164	3.34996	0.657084	0.264007	0.193605	0.0821355	0.25814	0.152537	0.475213
													0.51628	0.299208	0.62775	0.0586682	1.17336	11.0179	1.49017	1.00909	4.78733	1.2379	4.00704	0.721619	0.340276	0.228806	0.228806	0.0410678	0.398944	0.469346
													0.504576	0.833138	0.43417	0.0410702	1.00915	0.410702	1.39639	1.47853	1.76602	0.0469373	1.54307	0.35203	0.293358	0.158414	0.281624	0.0117343	0.469373	1.30838
													0.381344	0.639484	0.316808	0.0410678	1.54884	0.334409	0.944559	1.06776	2.05339	0.0528014	1.63098	0.469346	0.704019	0.645351	0.404811	0	0.293341	1.4139
													0.486946	0.833089	0.410678	0	1.54297	0.164271	1.21443	0.645351	2.20593	0.0938692	1.88912	0.445879	0.657084	0.211206	0.222939	0	0.645351	0.193605
													0.809622	1.1147	0.25814	0.176005	1.37284	0.334409	0.686418	0.375477	3.36756	0.11147	1.47257	0.416544	0.698152	0	0.38721	0.164271	0.269874	0.616016
													1.2379	0.451745	0.551481	0.217072	1.46671	1.24377	0.968026	0.73922	3.79583	0.217072	2.62834	0.569082	0.75682	0.264007	0.398944	0	0.281608	0.275741
													0.38721	0.486946	0.193605	0.921091	0.750953	0.357876	1.09123	0.921091	2.4582	0.222939	2.07686	0.346143	0.264007	0.140804	0.803755	1.1675	1.08536	1.2379
													0.88589	0.381344	0.322675	0.099736	2.09446	0.662951	1.27897	0.592549	3.75477	0.158404	2.34086	0.862423	0.821355	0.410678	0.316808	0.0645351	0.422411	0.24054
													0.709886	0.968026	0.146671	0.504547	1.44324	1.19097	0.979759	0.815488	2.64594	0.193605	3.78997	0.445879	0.463479	0.357876	0.457612	0.0821355	0.170138	0.985626
													0.363743	0.604283	0.316808	1.77178	0.833089	0.616016	1.08536	1.00323	1.88912	0.105603	1.81285	0.246407	0.305075	0.158404	0.698152	1.17336	0.680551	1.19097
													0.404811	0.375477	0.592549	0.651217	1.32004	1.67791	1.38457	0.733353	3.17395	0.51628	2.15899	0.61015	0.281608	0.0704019	0.815488	0.662951	0.38721	1.16163
													0.616053	0.756865	0.844872	0.170148	1.32598	2.38207	1.26144	1.03262	3.23281	0.533912	3.62591	0.451772	0.440038	0.0762732	0.357897	0.322694	0.398967	1.02089
													0.704019	0.850689	0.416544	0.604283	1.46671	3.64916	1.0971	0.75682	3.55529	0.604283	3.27369	0.838956	0.745087	0.269874	0.492813	0.264007	0.140804	0.86829
													0.381344	0.522147	0.293341	0.51628	1.09123	0.950425	1.87738	0.733353	3.25022	0.604283	1.71898	0.234673	0.322675	0.797888	0.633617	0.0293341	0.310942	1.2203
													0.416544	0.0821355	0.170138	0.0821355	1.44324	0.440012	2.08272	1.16163	3.93664	0.962159	3.5905	0.404811	0.316808	1.01496	0.891757	0.234673	0.205339	0.158404
													0.410678	0.316808	0.181872	1.06189	1.37284	0.774421	2.59314	0.874157	3.77823	0.586682	2.48167	0.328542	0.328542	0.780287	0.604283	0.528014	0.211206	0.510414
													0.393077	0.0821355	0.11147	0.105603	1.17336	0.786154	2.39953	0.539748	5.12174	1.49604	2.10032	0.404811	0.334409	0.193605	0.217072	0.25814	3.49663	0.158404
													0.422411	0.557348	0.222939	0.340276	0.580815	0.991493	1.08536	0.639484	4.47052	1.1147	2.19419	0.134937	0.252273	0.709886	0.404811	0.25814	0.193605	1.73658
													0.334429	0.7862	0.134945	0.281624	0.639521	1.26731	1.54893	0.927012	4.88735	1.1969	3.06266	0.176015	0.205351	0.686459	0.422436	0.0821403	0.123211	1.83642
													0.398944	0.73922	0.416544	0.293341	0.985626	1.50777	1.90085	0.750953	5.28014	1.58991	3.25022	0.287474	0.445879	0.574949	0.352009	0.146671	0.287474	1.2203
													0.510533	0.762866	0.264069	0.481192	1.21472	1.59615	1.85435	1.15604	5.83886	1.68417	2.5468	0.469456	0.410774	0.58682	0.334487	0.117364	0.469456	0.88023
													0.551481	1.03256	0.398944	0.146671	1.2731	1.63684	1.63684	1.19683	5.35054	1.63098	2.73394	0.293341	0.375477	0.668818	0.692285	0.463479	0.551481	1.45497
													0.61015	0.850689	0.504547	0.0528014	1.47257	2.21179	1.51951	1.82458	4.84013	1.1147	2.6518	0.680551	0.73922	0.269874	0.469346	0.199472	1.05603	0.727486
													0.61015	1.00323	0.381344	0.164271	1.58991	1.46671	0.985626	1.03256	4.79906	1.29657	3.33236	1.26723	0.680551	0.293341	0.381344	0.563215	0.228806	0.774421
													0.662951	1.19683	0.451745	0.0938692	1.70725	1.59578	1.3259	1.77765	4.57612	0.962159	2.4758	0.616016	0.692285	0.211206	0.428278	0	0.680551	0.844823
													0.680551	0.211206	0.211206	0	2.73394	0.862423	1.2379	0.604283	4.41185	0	1.4139	0.645351	1.01496	1.3259	0.222939	0	0.269874	0.0938692
													0.926958	1.1499	0.0821355	0	2.77501	0.264007	0.844823	0.539748	2.69874	0	1.33177	0.668818	1.1851	0.416544	0.099736	0	0.11147	0.11147
													0.592549	0.938692	0.281608	0	1.47257	0.991493	0.944559	0.991493	2.28806	0	1.47257	0.457612	0.539748	0.451745	0.363743	0	0.293341	0.510414
													0.809669	0.698193	0.187749	0.0645388	1.40225	2.72823	0.874208	0.815536	4.02488	0	1.76015	0.563248	0.486975	0.134945	0.31096	0.0234687	0.363764	0.35203
													1.1323	0.950425	0.140804	0.0176005	1.78351	1.13816	0.786154	0.592549	4.71693	0	1.99472	0.61015	0.73922	0.475213	0.176005	0	0.199472	0.117336
													0.874259	1.43167	0.11735	0	1.59596	1.09722	0.803849	0.539811	4.57079	0	1.63704	0.580884	0.522209	0.797982	0.0704101	0.0293376	0.176025	0.387256
													1.2203	0.950425	0.11147	0	2.92168	3.8017	0.768554	0.533881	5.0396	0	1.32004	1.09123	1.21443	0.88589	0.199472	0	0.152537	0.275741
													1.0795	0.897624	0.310942	0.0410678	1.38457	2.64594	0.985626	0.786154	3.02728	0	1.1675	0.750953	0.545615	0.398944	0.416544	0	0.12907	0.880023
													0.950425	0.979759	0.222939	0	1.57818	4.90466	1.00909	0.539748	3.58463	0	1.35524	0.563215	0.698152	0.164271	0	0	0.334409	0.24054
													0.569082	1.28483	0.322675	0.0117336	1.55471	4.69933	0.792021	0.709886	3.75477	0	0.985626	0.792021	0.539748	0.451745	0.305075	0.00586682	0.176005	0.657084
													0.621883	1.24963	0.170138	0.0293341	2.21179	2.72221	0.862423	0.416544	3.6609	0	1.29657	1.03256	0.815488	0.25814	0.181872	0.0352009	0.193605	0.36961
													1.06189	0.428278	0.25814	0.0117336	2.72221	2.21179	0.850689	0.592549	5.59108	0	1.73658	1.3083	1.19097	0.721619	0.158404	0	0.24054	0.0880023
													g__IMCC26256	g__MB-A2-108	g__Ohtaekwangia	g__Geitlerinema	g__uncultured_f__Gemmatimonadaceae	g__Saccharimonadales	g__Devosia	g__Allorhizobium-Neorhizobium-Pararhizobium-Rhizobium	g__Sphingomonas	g__Sphingobium	g__unclassified_f__Comamonadaceae	g__Ellin6067	g__MND1	g__Massilia	g__Pseudomonas	g__unclassified_f__Pseudomonadaceae	g__Pseudoxanthomonas	g__Luteolibacter
													0.264023	0.698193	0.363764	0.0176015	0.880075	0.528045	1.76015	0.792068	1.59587	0.281624	5.78503	0.287491	0.264023	0.170148	0.299226	0.111476	0.357897	3.03333
													0.322675	0.469346	0.310942	0.0293341	1.06776	0.774421	1.89498	0.973893	1.87152	0.199472	2.19419	0.357876	0.398944	0.252273	0.38721	0.0586682	0.551481	0.815488
													0.410678	0.410678	0.668818	0.0176005	1.40804	0.62775	1.94779	0.821355	2.00059	0.299208	2.15899	0.352009	0.428278	0.49868	0.574949	0.228806	0.833089	1.39044
													0.440063	0.727571	0.134953	1.33193	1.20284	0.2347	1.22631	0.528076	3.83735	0.469401	1.69571	0.698234	0.387256	0.404858	0.369653	0.727571	0.545679	1.27912
													0.662951	0.152537	0.0938692	0.0352009	1.06776	1.91258	2.36433	1.3963	5.63802	0.457612	3.59636	0.357876	0.334409	0.299208	0.49868	0.774421	0.880023	0.205339
													0.440012	0.275741	0.0880023	0.375477	0.492813	1.35524	1.76005	0.891757	4.78733	0.897624	9.59812	0.193605	0.12907	0.445879	0.410678	0.410678	0.275741	1.24963
													0.533881	0.950425	0.181872	0.0645351	1.51364	0.633617	0.903491	0.786154	4.16544	0.950425	2.76327	0.340276	0.504547	0.246407	0.140804	0.222939	0.234673	1.71311
													0.598416	0.792021	0.12907	0	1.17923	0.862423	1.96539	0.75682	4.38838	0.592549	2.39953	0.445879	0.310942	0.205339	0.187738	0.0704019	1.3963	2.16486
													0.510414	0.768554	0.134937	0.234673	1.21443	1.04429	1.56057	0.709886	4.8636	1.15576	2.95101	0.51628	0.457612	0.275741	0.0410678	0.12907	0.146671	1.01496
													0.457612	0.551481	0.522147	0.0645351	1.44911	3.03315	1.2203	1.31417	3.17982	1.37284	4.10091	0.803755	0.416544	0.0176005	0.428278	0.287474	0.698152	0.469346
													0.445879	0.352009	0.24054	0.117336	1.09123	11.7806	1.31417	1.02669	4.38252	1.60164	3.34996	0.657084	0.264007	0.193605	0.0821355	0.25814	0.152537	0.475213
													0.51628	0.299208	0.62775	0.0586682	1.17336	11.0179	1.49017	1.00909	4.78733	1.2379	4.00704	0.721619	0.340276	0.228806	0.228806	0.0410678	0.398944	0.469346
													0.504576	0.833138	0.43417	0.0410702	1.00915	0.410702	1.39639	1.47853	1.76602	0.0469373	1.54307	0.35203	0.293358	0.158414	0.281624	0.0117343	0.469373	1.30838
													0.381344	0.639484	0.316808	0.0410678	1.54884	0.334409	0.944559	1.06776	2.05339	0.0528014	1.63098	0.469346	0.704019	0.645351	0.404811	0	0.293341	1.4139
													0.486946	0.833089	0.410678	0	1.54297	0.164271	1.21443	0.645351	2.20593	0.0938692	1.88912	0.445879	0.657084	0.211206	0.222939	0	0.645351	0.193605
													0.809622	1.1147	0.25814	0.176005	1.37284	0.334409	0.686418	0.375477	3.36756	0.11147	1.47257	0.416544	0.698152	0	0.38721	0.164271	0.269874	0.616016
													1.2379	0.451745	0.551481	0.217072	1.46671	1.24377	0.968026	0.73922	3.79583	0.217072	2.62834	0.569082	0.75682	0.264007	0.398944	0	0.281608	0.275741
													0.38721	0.486946	0.193605	0.921091	0.750953	0.357876	1.09123	0.921091	2.4582	0.222939	2.07686	0.346143	0.264007	0.140804	0.803755	1.1675	1.08536	1.2379
													0.88589	0.381344	0.322675	0.099736	2.09446	0.662951	1.27897	0.592549	3.75477	0.158404	2.34086	0.862423	0.821355	0.410678	0.316808	0.0645351	0.422411	0.24054
													0.709886	0.968026	0.146671	0.504547	1.44324	1.19097	0.979759	0.815488	2.64594	0.193605	3.78997	0.445879	0.463479	0.357876	0.457612	0.0821355	0.170138	0.985626
													0.363743	0.604283	0.316808	1.77178	0.833089	0.616016	1.08536	1.00323	1.88912	0.105603	1.81285	0.246407	0.305075	0.158404	0.698152	1.17336	0.680551	1.19097
													0.404811	0.375477	0.592549	0.651217	1.32004	1.67791	1.38457	0.733353	3.17395	0.51628	2.15899	0.61015	0.281608	0.0704019	0.815488	0.662951	0.38721	1.16163
													0.616053	0.756865	0.844872	0.170148	1.32598	2.38207	1.26144	1.03262	3.23281	0.533912	3.62591	0.451772	0.440038	0.0762732	0.357897	0.322694	0.398967	1.02089
													0.704019	0.850689	0.416544	0.604283	1.46671	3.64916	1.0971	0.75682	3.55529	0.604283	3.27369	0.838956	0.745087	0.269874	0.492813	0.264007	0.140804	0.86829
													0.381344	0.522147	0.293341	0.51628	1.09123	0.950425	1.87738	0.733353	3.25022	0.604283	1.71898	0.234673	0.322675	0.797888	0.633617	0.0293341	0.310942	1.2203
													0.416544	0.0821355	0.170138	0.0821355	1.44324	0.440012	2.08272	1.16163	3.93664	0.962159	3.5905	0.404811	0.316808	1.01496	0.891757	0.234673	0.205339	0.158404
													0.410678	0.316808	0.181872	1.06189	1.37284	0.774421	2.59314	0.874157	3.77823	0.586682	2.48167	0.328542	0.328542	0.780287	0.604283	0.528014	0.211206	0.510414
													0.393077	0.0821355	0.11147	0.105603	1.17336	0.786154	2.39953	0.539748	5.12174	1.49604	2.10032	0.404811	0.334409	0.193605	0.217072	0.25814	3.49663	0.158404
													0.422411	0.557348	0.222939	0.340276	0.580815	0.991493	1.08536	0.639484	4.47052	1.1147	2.19419	0.134937	0.252273	0.709886	0.404811	0.25814	0.193605	1.73658
													0.334429	0.7862	0.134945	0.281624	0.639521	1.26731	1.54893	0.927012	4.88735	1.1969	3.06266	0.176015	0.205351	0.686459	0.422436	0.0821403	0.123211	1.83642
													0.398944	0.73922	0.416544	0.293341	0.985626	1.50777	1.90085	0.750953	5.28014	1.58991	3.25022	0.287474	0.445879	0.574949	0.352009	0.146671	0.287474	1.2203
													0.510533	0.762866	0.264069	0.481192	1.21472	1.59615	1.85435	1.15604	5.83886	1.68417	2.5468	0.469456	0.410774	0.58682	0.334487	0.117364	0.469456	0.88023
													0.551481	1.03256	0.398944	0.146671	1.2731	1.63684	1.63684	1.19683	5.35054	1.63098	2.73394	0.293341	0.375477	0.668818	0.692285	0.463479	0.551481	1.45497
													0.61015	0.850689	0.504547	0.0528014	1.47257	2.21179	1.51951	1.82458	4.84013	1.1147	2.6518	0.680551	0.73922	0.269874	0.469346	0.199472	1.05603	0.727486
													0.61015	1.00323	0.381344	0.164271	1.58991	1.46671	0.985626	1.03256	4.79906	1.29657	3.33236	1.26723	0.680551	0.293341	0.381344	0.563215	0.228806	0.774421
													0.662951	1.19683	0.451745	0.0938692	1.70725	1.59578	1.3259	1.77765	4.57612	0.962159	2.4758	0.616016	0.692285	0.211206	0.428278	0	0.680551	0.844823
													0.680551	0.211206	0.211206	0	2.73394	0.862423	1.2379	0.604283	4.41185	0	1.4139	0.645351	1.01496	1.3259	0.222939	0	0.269874	0.0938692
													0.926958	1.1499	0.0821355	0	2.77501	0.264007	0.844823	0.539748	2.69874	0	1.33177	0.668818	1.1851	0.416544	0.099736	0	0.11147	0.11147
													0.592549	0.938692	0.281608	0	1.47257	0.991493	0.944559	0.991493	2.28806	0	1.47257	0.457612	0.539748	0.451745	0.363743	0	0.293341	0.510414
													0.809669	0.698193	0.187749	0.0645388	1.40225	2.72823	0.874208	0.815536	4.02488	0	1.76015	0.563248	0.486975	0.134945	0.31096	0.0234687	0.363764	0.35203
													1.1323	0.950425	0.140804	0.0176005	1.78351	1.13816	0.786154	0.592549	4.71693	0	1.99472	0.61015	0.73922	0.475213	0.176005	0	0.199472	0.117336
													0.874259	1.43167	0.11735	0	1.59596	1.09722	0.803849	0.539811	4.57079	0	1.63704	0.580884	0.522209	0.797982	0.0704101	0.0293376	0.176025	0.387256
													1.2203	0.950425	0.11147	0	2.92168	3.8017	0.768554	0.533881	5.0396	0	1.32004	1.09123	1.21443	0.88589	0.199472	0	0.152537	0.275741
													1.0795	0.897624	0.310942	0.0410678	1.38457	2.64594	0.985626	0.786154	3.02728	0	1.1675	0.750953	0.545615	0.398944	0.416544	0	0.12907	0.880023
													0.950425	0.979759	0.222939	0	1.57818	4.90466	1.00909	0.539748	3.58463	0	1.35524	0.563215	0.698152	0.164271	0	0	0.334409	0.24054
													0.569082	1.28483	0.322675	0.0117336	1.55471	4.69933	0.792021	0.709886	3.75477	0	0.985626	0.792021	0.539748	0.451745	0.305075	0.00586682	0.176005	0.657084
													0.621883	1.24963	0.170138	0.0293341	2.21179	2.72221	0.862423	0.416544	3.6609	0	1.29657	1.03256	0.815488	0.25814	0.181872	0.0352009	0.193605	0.36961
													1.06189	0.428278	0.25814	0.0117336	2.72221	2.21179	0.850689	0.592549	5.59108	0	1.73658	1.3083	1.19097	0.721619	0.158404	0	0.24054	0.0880023
													g__IMCC26256	g__MB-A2-108	g__Ohtaekwangia	g__Geitlerinema	g__uncultured_f__Gemmatimonadaceae	g__Saccharimonadales	g__Devosia	g__Allorhizobium-Neorhizobium-Pararhizobium-Rhizobium	g__Sphingomonas	g__Sphingobium	g__unclassified_f__Comamonadaceae	g__Ellin6067	g__MND1	g__Massilia	g__Pseudomonas	g__unclassified_f__Pseudomonadaceae	g__Pseudoxanthomonas	g__Luteolibacter
													0.264023	0.698193	0.363764	0.0176015	0.880075	0.528045	1.76015	0.792068	1.59587	0.281624	5.78503	0.287491	0.264023	0.170148	0.299226	0.111476	0.357897	3.03333
													0.322675	0.469346	0.310942	0.0293341	1.06776	0.774421	1.89498	0.973893	1.87152	0.199472	2.19419	0.357876	0.398944	0.252273	0.38721	0.0586682	0.551481	0.815488
													0.410678	0.410678	0.668818	0.0176005	1.40804	0.62775	1.94779	0.821355	2.00059	0.299208	2.15899	0.352009	0.428278	0.49868	0.574949	0.228806	0.833089	1.39044
													0.440063	0.727571	0.134953	1.33193	1.20284	0.2347	1.22631	0.528076	3.83735	0.469401	1.69571	0.698234	0.387256	0.404858	0.369653	0.727571	0.545679	1.27912
													0.662951	0.152537	0.0938692	0.0352009	1.06776	1.91258	2.36433	1.3963	5.63802	0.457612	3.59636	0.357876	0.334409	0.299208	0.49868	0.774421	0.880023	0.205339
													0.440012	0.275741	0.0880023	0.375477	0.492813	1.35524	1.76005	0.891757	4.78733	0.897624	9.59812	0.193605	0.12907	0.445879	0.410678	0.410678	0.275741	1.24963
													0.533881	0.950425	0.181872	0.0645351	1.51364	0.633617	0.903491	0.786154	4.16544	0.950425	2.76327	0.340276	0.504547	0.246407	0.140804	0.222939	0.234673	1.71311
													0.598416	0.792021	0.12907	0	1.17923	0.862423	1.96539	0.75682	4.38838	0.592549	2.39953	0.445879	0.310942	0.205339	0.187738	0.0704019	1.3963	2.16486
													0.510414	0.768554	0.134937	0.234673	1.21443	1.04429	1.56057	0.709886	4.8636	1.15576	2.95101	0.51628	0.457612	0.275741	0.0410678	0.12907	0.146671	1.01496
													0.457612	0.551481	0.522147	0.0645351	1.44911	3.03315	1.2203	1.31417	3.17982	1.37284	4.10091	0.803755	0.416544	0.0176005	0.428278	0.287474	0.698152	0.469346
													0.445879	0.352009	0.24054	0.117336	1.09123	11.7806	1.31417	1.02669	4.38252	1.60164	3.34996	0.657084	0.264007	0.193605	0.0821355	0.25814	0.152537	0.475213
													0.51628	0.299208	0.62775	0.0586682	1.17336	11.0179	1.49017	1.00909	4.78733	1.2379	4.00704	0.721619	0.340276	0.228806	0.228806	0.0410678	0.398944	0.469346
													0.504576	0.833138	0.43417	0.0410702	1.00915	0.410702	1.39639	1.47853	1.76602	0.0469373	1.54307	0.35203	0.293358	0.158414	0.281624	0.0117343	0.469373	1.30838
													0.381344	0.639484	0.316808	0.0410678	1.54884	0.334409	0.944559	1.06776	2.05339	0.0528014	1.63098	0.469346	0.704019	0.645351	0.404811	0	0.293341	1.4139
													0.486946	0.833089	0.410678	0	1.54297	0.164271	1.21443	0.645351	2.20593	0.0938692	1.88912	0.445879	0.657084	0.211206	0.222939	0	0.645351	0.193605
													0.809622	1.1147	0.25814	0.176005	1.37284	0.334409	0.686418	0.375477	3.36756	0.11147	1.47257	0.416544	0.698152	0	0.38721	0.164271	0.269874	0.616016
													1.2379	0.451745	0.551481	0.217072	1.46671	1.24377	0.968026	0.73922	3.79583	0.217072	2.62834	0.569082	0.75682	0.264007	0.398944	0	0.281608	0.275741
													0.38721	0.486946	0.193605	0.921091	0.750953	0.357876	1.09123	0.921091	2.4582	0.222939	2.07686	0.346143	0.264007	0.140804	0.803755	1.1675	1.08536	1.2379
													0.88589	0.381344	0.322675	0.099736	2.09446	0.662951	1.27897	0.592549	3.75477	0.158404	2.34086	0.862423	0.821355	0.410678	0.316808	0.0645351	0.422411	0.24054
													0.709886	0.968026	0.146671	0.504547	1.44324	1.19097	0.979759	0.815488	2.64594	0.193605	3.78997	0.445879	0.463479	0.357876	0.457612	0.0821355	0.170138	0.985626
													0.363743	0.604283	0.316808	1.77178	0.833089	0.616016	1.08536	1.00323	1.88912	0.105603	1.81285	0.246407	0.305075	0.158404	0.698152	1.17336	0.680551	1.19097
													0.404811	0.375477	0.592549	0.651217	1.32004	1.67791	1.38457	0.733353	3.17395	0.51628	2.15899	0.61015	0.281608	0.0704019	0.815488	0.662951	0.38721	1.16163
													0.616053	0.756865	0.844872	0.170148	1.32598	2.38207	1.26144	1.03262	3.23281	0.533912	3.62591	0.451772	0.440038	0.0762732	0.357897	0.322694	0.398967	1.02089
													0.704019	0.850689	0.416544	0.604283	1.46671	3.64916	1.0971	0.75682	3.55529	0.604283	3.27369	0.838956	0.745087	0.269874	0.492813	0.264007	0.140804	0.86829
													0.381344	0.522147	0.293341	0.51628	1.09123	0.950425	1.87738	0.733353	3.25022	0.604283	1.71898	0.234673	0.322675	0.797888	0.633617	0.0293341	0.310942	1.2203
													0.416544	0.0821355	0.170138	0.0821355	1.44324	0.440012	2.08272	1.16163	3.93664	0.962159	3.5905	0.404811	0.316808	1.01496	0.891757	0.234673	0.205339	0.158404
													0.410678	0.316808	0.181872	1.06189	1.37284	0.774421	2.59314	0.874157	3.77823	0.586682	2.48167	0.328542	0.328542	0.780287	0.604283	0.528014	0.211206	0.510414
													0.393077	0.0821355	0.11147	0.105603	1.17336	0.786154	2.39953	0.539748	5.12174	1.49604	2.10032	0.404811	0.334409	0.193605	0.217072	0.25814	3.49663	0.158404
													0.422411	0.557348	0.222939	0.340276	0.580815	0.991493	1.08536	0.639484	4.47052	1.1147	2.19419	0.134937	0.252273	0.709886	0.404811	0.25814	0.193605	1.73658
													0.334429	0.7862	0.134945	0.281624	0.639521	1.26731	1.54893	0.927012	4.88735	1.1969	3.06266	0.176015	0.205351	0.686459	0.422436	0.0821403	0.123211	1.83642
													0.398944	0.73922	0.416544	0.293341	0.985626	1.50777	1.90085	0.750953	5.28014	1.58991	3.25022	0.287474	0.445879	0.574949	0.352009	0.146671	0.287474	1.2203
													0.510533	0.762866	0.264069	0.481192	1.21472	1.59615	1.85435	1.15604	5.83886	1.68417	2.5468	0.469456	0.410774	0.58682	0.334487	0.117364	0.469456	0.88023
													0.551481	1.03256	0.398944	0.146671	1.2731	1.63684	1.63684	1.19683	5.35054	1.63098	2.73394	0.293341	0.375477	0.668818	0.692285	0.463479	0.551481	1.45497
													0.61015	0.850689	0.504547	0.0528014	1.47257	2.21179	1.51951	1.82458	4.84013	1.1147	2.6518	0.680551	0.73922	0.269874	0.469346	0.199472	1.05603	0.727486
													0.61015	1.00323	0.381344	0.164271	1.58991	1.46671	0.985626	1.03256	4.79906	1.29657	3.33236	1.26723	0.680551	0.293341	0.381344	0.563215	0.228806	0.774421
													0.662951	1.19683	0.451745	0.0938692	1.70725	1.59578	1.3259	1.77765	4.57612	0.962159	2.4758	0.616016	0.692285	0.211206	0.428278	0	0.680551	0.844823
													0.680551	0.211206	0.211206	0	2.73394	0.862423	1.2379	0.604283	4.41185	0	1.4139	0.645351	1.01496	1.3259	0.222939	0	0.269874	0.0938692
													0.926958	1.1499	0.0821355	0	2.77501	0.264007	0.844823	0.539748	2.69874	0	1.33177	0.668818	1.1851	0.416544	0.099736	0	0.11147	0.11147
													0.592549	0.938692	0.281608	0	1.47257	0.991493	0.944559	0.991493	2.28806	0	1.47257	0.457612	0.539748	0.451745	0.363743	0	0.293341	0.510414
													0.809669	0.698193	0.187749	0.0645388	1.40225	2.72823	0.874208	0.815536	4.02488	0	1.76015	0.563248	0.486975	0.134945	0.31096	0.0234687	0.363764	0.35203
													1.1323	0.950425	0.140804	0.0176005	1.78351	1.13816	0.786154	0.592549	4.71693	0	1.99472	0.61015	0.73922	0.475213	0.176005	0	0.199472	0.117336
													0.874259	1.43167	0.11735	0	1.59596	1.09722	0.803849	0.539811	4.57079	0	1.63704	0.580884	0.522209	0.797982	0.0704101	0.0293376	0.176025	0.387256
													1.2203	0.950425	0.11147	0	2.92168	3.8017	0.768554	0.533881	5.0396	0	1.32004	1.09123	1.21443	0.88589	0.199472	0	0.152537	0.275741
													1.0795	0.897624	0.310942	0.0410678	1.38457	2.64594	0.985626	0.786154	3.02728	0	1.1675	0.750953	0.545615	0.398944	0.416544	0	0.12907	0.880023
													0.950425	0.979759	0.222939	0	1.57818	4.90466	1.00909	0.539748	3.58463	0	1.35524	0.563215	0.698152	0.164271	0	0	0.334409	0.24054
													0.569082	1.28483	0.322675	0.0117336	1.55471	4.69933	0.792021	0.709886	3.75477	0	0.985626	0.792021	0.539748	0.451745	0.305075	0.00586682	0.176005	0.657084
													0.621883	1.24963	0.170138	0.0293341	2.21179	2.72221	0.862423	0.416544	3.6609	0	1.29657	1.03256	0.815488	0.25814	0.181872	0.0352009	0.193605	0.36961
													1.06189	0.428278	0.25814	0.0117336	2.72221	2.21179	0.850689	0.592549	5.59108	0	1.73658	1.3083	1.19097	0.721619	0.158404	0	0.24054	0.0880023
													g__IMCC26256	g__MB-A2-108	g__Ohtaekwangia	g__Geitlerinema	g__uncultured_f__Gemmatimonadaceae	g__Saccharimonadales	g__Devosia	g__Allorhizobium-Neorhizobium-Pararhizobium-Rhizobium	g__Sphingomonas	g__Sphingobium	g__unclassified_f__Comamonadaceae	g__Ellin6067	g__MND1	g__Massilia	g__Pseudomonas	g__unclassified_f__Pseudomonadaceae	g__Pseudoxanthomonas	g__Luteolibacter
													0.264023	0.698193	0.363764	0.0176015	0.880075	0.528045	1.76015	0.792068	1.59587	0.281624	5.78503	0.287491	0.264023	0.170148	0.299226	0.111476	0.357897	3.03333
													0.322675	0.469346	0.310942	0.0293341	1.06776	0.774421	1.89498	0.973893	1.87152	0.199472	2.19419	0.357876	0.398944	0.252273	0.38721	0.0586682	0.551481	0.815488
													0.410678	0.410678	0.668818	0.0176005	1.40804	0.62775	1.94779	0.821355	2.00059	0.299208	2.15899	0.352009	0.428278	0.49868	0.574949	0.228806	0.833089	1.39044
													0.440063	0.727571	0.134953	1.33193	1.20284	0.2347	1.22631	0.528076	3.83735	0.469401	1.69571	0.698234	0.387256	0.404858	0.369653	0.727571	0.545679	1.27912
													0.662951	0.152537	0.0938692	0.0352009	1.06776	1.91258	2.36433	1.3963	5.63802	0.457612	3.59636	0.357876	0.334409	0.299208	0.49868	0.774421	0.880023	0.205339
													0.440012	0.275741	0.0880023	0.375477	0.492813	1.35524	1.76005	0.891757	4.78733	0.897624	9.59812	0.193605	0.12907	0.445879	0.410678	0.410678	0.275741	1.24963
													0.533881	0.950425	0.181872	0.0645351	1.51364	0.633617	0.903491	0.786154	4.16544	0.950425	2.76327	0.340276	0.504547	0.246407	0.140804	0.222939	0.234673	1.71311
													0.598416	0.792021	0.12907	0	1.17923	0.862423	1.96539	0.75682	4.38838	0.592549	2.39953	0.445879	0.310942	0.205339	0.187738	0.0704019	1.3963	2.16486
													0.510414	0.768554	0.134937	0.234673	1.21443	1.04429	1.56057	0.709886	4.8636	1.15576	2.95101	0.51628	0.457612	0.275741	0.0410678	0.12907	0.146671	1.01496
													0.457612	0.551481	0.522147	0.0645351	1.44911	3.03315	1.2203	1.31417	3.17982	1.37284	4.10091	0.803755	0.416544	0.0176005	0.428278	0.287474	0.698152	0.469346
													0.445879	0.352009	0.24054	0.117336	1.09123	11.7806	1.31417	1.02669	4.38252	1.60164	3.34996	0.657084	0.264007	0.193605	0.0821355	0.25814	0.152537	0.475213
													0.51628	0.299208	0.62775	0.0586682	1.17336	11.0179	1.49017	1.00909	4.78733	1.2379	4.00704	0.721619	0.340276	0.228806	0.228806	0.0410678	0.398944	0.469346
													0.504576	0.833138	0.43417	0.0410702	1.00915	0.410702	1.39639	1.47853	1.76602	0.0469373	1.54307	0.35203	0.293358	0.158414	0.281624	0.0117343	0.469373	1.30838
													0.381344	0.639484	0.316808	0.0410678	1.54884	0.334409	0.944559	1.06776	2.05339	0.0528014	1.63098	0.469346	0.704019	0.645351	0.404811	0	0.293341	1.4139
													0.486946	0.833089	0.410678	0	1.54297	0.164271	1.21443	0.645351	2.20593	0.0938692	1.88912	0.445879	0.657084	0.211206	0.222939	0	0.645351	0.193605
													0.809622	1.1147	0.25814	0.176005	1.37284	0.334409	0.686418	0.375477	3.36756	0.11147	1.47257	0.416544	0.698152	0	0.38721	0.164271	0.269874	0.616016
													1.2379	0.451745	0.551481	0.217072	1.46671	1.24377	0.968026	0.73922	3.79583	0.217072	2.62834	0.569082	0.75682	0.264007	0.398944	0	0.281608	0.275741
													0.38721	0.486946	0.193605	0.921091	0.750953	0.357876	1.09123	0.921091	2.4582	0.222939	2.07686	0.346143	0.264007	0.140804	0.803755	1.1675	1.08536	1.2379
													0.88589	0.381344	0.322675	0.099736	2.09446	0.662951	1.27897	0.592549	3.75477	0.158404	2.34086	0.862423	0.821355	0.410678	0.316808	0.0645351	0.422411	0.24054
													0.709886	0.968026	0.146671	0.504547	1.44324	1.19097	0.979759	0.815488	2.64594	0.193605	3.78997	0.445879	0.463479	0.357876	0.457612	0.0821355	0.170138	0.985626
													0.363743	0.604283	0.316808	1.77178	0.833089	0.616016	1.08536	1.00323	1.88912	0.105603	1.81285	0.246407	0.305075	0.158404	0.698152	1.17336	0.680551	1.19097
													0.404811	0.375477	0.592549	0.651217	1.32004	1.67791	1.38457	0.733353	3.17395	0.51628	2.15899	0.61015	0.281608	0.0704019	0.815488	0.662951	0.38721	1.16163
													0.616053	0.756865	0.844872	0.170148	1.32598	2.38207	1.26144	1.03262	3.23281	0.533912	3.62591	0.451772	0.440038	0.0762732	0.357897	0.322694	0.398967	1.02089
													0.704019	0.850689	0.416544	0.604283	1.46671	3.64916	1.0971	0.75682	3.55529	0.604283	3.27369	0.838956	0.745087	0.269874	0.492813	0.264007	0.140804	0.86829
													0.381344	0.522147	0.293341	0.51628	1.09123	0.950425	1.87738	0.733353	3.25022	0.604283	1.71898	0.234673	0.322675	0.797888	0.633617	0.0293341	0.310942	1.2203
													0.416544	0.0821355	0.170138	0.0821355	1.44324	0.440012	2.08272	1.16163	3.93664	0.962159	3.5905	0.404811	0.316808	1.01496	0.891757	0.234673	0.205339	0.158404
													0.410678	0.316808	0.181872	1.06189	1.37284	0.774421	2.59314	0.874157	3.77823	0.586682	2.48167	0.328542	0.328542	0.780287	0.604283	0.528014	0.211206	0.510414
													0.393077	0.0821355	0.11147	0.105603	1.17336	0.786154	2.39953	0.539748	5.12174	1.49604	2.10032	0.404811	0.334409	0.193605	0.217072	0.25814	3.49663	0.158404
													0.422411	0.557348	0.222939	0.340276	0.580815	0.991493	1.08536	0.639484	4.47052	1.1147	2.19419	0.134937	0.252273	0.709886	0.404811	0.25814	0.193605	1.73658
													0.334429	0.7862	0.134945	0.281624	0.639521	1.26731	1.54893	0.927012	4.88735	1.1969	3.06266	0.176015	0.205351	0.686459	0.422436	0.0821403	0.123211	1.83642
													0.398944	0.73922	0.416544	0.293341	0.985626	1.50777	1.90085	0.750953	5.28014	1.58991	3.25022	0.287474	0.445879	0.574949	0.352009	0.146671	0.287474	1.2203
													0.510533	0.762866	0.264069	0.481192	1.21472	1.59615	1.85435	1.15604	5.83886	1.68417	2.5468	0.469456	0.410774	0.58682	0.334487	0.117364	0.469456	0.88023
													0.551481	1.03256	0.398944	0.146671	1.2731	1.63684	1.63684	1.19683	5.35054	1.63098	2.73394	0.293341	0.375477	0.668818	0.692285	0.463479	0.551481	1.45497
													0.61015	0.850689	0.504547	0.0528014	1.47257	2.21179	1.51951	1.82458	4.84013	1.1147	2.6518	0.680551	0.73922	0.269874	0.469346	0.199472	1.05603	0.727486
													0.61015	1.00323	0.381344	0.164271	1.58991	1.46671	0.985626	1.03256	4.79906	1.29657	3.33236	1.26723	0.680551	0.293341	0.381344	0.563215	0.228806	0.774421
													0.662951	1.19683	0.451745	0.0938692	1.70725	1.59578	1.3259	1.77765	4.57612	0.962159	2.4758	0.616016	0.692285	0.211206	0.428278	0	0.680551	0.844823
													0.680551	0.211206	0.211206	0	2.73394	0.862423	1.2379	0.604283	4.41185	0	1.4139	0.645351	1.01496	1.3259	0.222939	0	0.269874	0.0938692
													0.926958	1.1499	0.0821355	0	2.77501	0.264007	0.844823	0.539748	2.69874	0	1.33177	0.668818	1.1851	0.416544	0.099736	0	0.11147	0.11147
													0.592549	0.938692	0.281608	0	1.47257	0.991493	0.944559	0.991493	2.28806	0	1.47257	0.457612	0.539748	0.451745	0.363743	0	0.293341	0.510414
													0.809669	0.698193	0.187749	0.0645388	1.40225	2.72823	0.874208	0.815536	4.02488	0	1.76015	0.563248	0.486975	0.134945	0.31096	0.0234687	0.363764	0.35203
													1.1323	0.950425	0.140804	0.0176005	1.78351	1.13816	0.786154	0.592549	4.71693	0	1.99472	0.61015	0.73922	0.475213	0.176005	0	0.199472	0.117336
													0.874259	1.43167	0.11735	0	1.59596	1.09722	0.803849	0.539811	4.57079	0	1.63704	0.580884	0.522209	0.797982	0.0704101	0.0293376	0.176025	0.387256
													1.2203	0.950425	0.11147	0	2.92168	3.8017	0.768554	0.533881	5.0396	0	1.32004	1.09123	1.21443	0.88589	0.199472	0	0.152537	0.275741
													1.0795	0.897624	0.310942	0.0410678	1.38457	2.64594	0.985626	0.786154	3.02728	0	1.1675	0.750953	0.545615	0.398944	0.416544	0	0.12907	0.880023
													0.950425	0.979759	0.222939	0	1.57818	4.90466	1.00909	0.539748	3.58463	0	1.35524	0.563215	0.698152	0.164271	0	0	0.334409	0.24054
													0.569082	1.28483	0.322675	0.0117336	1.55471	4.69933	0.792021	0.709886	3.75477	0	0.985626	0.792021	0.539748	0.451745	0.305075	0.00586682	0.176005	0.657084
													0.621883	1.24963	0.170138	0.0293341	2.21179	2.72221	0.862423	0.416544	3.6609	0	1.29657	1.03256	0.815488	0.25814	0.181872	0.0352009	0.193605	0.36961
													1.06189	0.428278	0.25814	0.0117336	2.72221	2.21179	0.850689	0.592549	5.59108	0	1.73658	1.3083	1.19097	0.721619	0.158404	0	0.24054	0.0880023
													g__IMCC26256	g__MB-A2-108	g__Ohtaekwangia	g__Geitlerinema	g__uncultured_f__Gemmatimonadaceae	g__Saccharimonadales	g__Devosia	g__Allorhizobium-Neorhizobium-Pararhizobium-Rhizobium	g__Sphingomonas	g__Sphingobium	g__unclassified_f__Comamonadaceae	g__Ellin6067	g__MND1	g__Massilia	g__Pseudomonas	g__unclassified_f__Pseudomonadaceae	g__Pseudoxanthomonas	g__Luteolibacter
													0.264023	0.698193	0.363764	0.0176015	0.880075	0.528045	1.76015	0.792068	1.59587	0.281624	5.78503	0.287491	0.264023	0.170148	0.299226	0.111476	0.357897	3.03333
													0.322675	0.469346	0.310942	0.0293341	1.06776	0.774421	1.89498	0.973893	1.87152	0.199472	2.19419	0.357876	0.398944	0.252273	0.38721	0.0586682	0.551481	0.815488
													0.410678	0.410678	0.668818	0.0176005	1.40804	0.62775	1.94779	0.821355	2.00059	0.299208	2.15899	0.352009	0.428278	0.49868	0.574949	0.228806	0.833089	1.39044
													0.440063	0.727571	0.134953	1.33193	1.20284	0.2347	1.22631	0.528076	3.83735	0.469401	1.69571	0.698234	0.387256	0.404858	0.369653	0.727571	0.545679	1.27912
													0.662951	0.152537	0.0938692	0.0352009	1.06776	1.91258	2.36433	1.3963	5.63802	0.457612	3.59636	0.357876	0.334409	0.299208	0.49868	0.774421	0.880023	0.205339
													0.440012	0.275741	0.0880023	0.375477	0.492813	1.35524	1.76005	0.891757	4.78733	0.897624	9.59812	0.193605	0.12907	0.445879	0.410678	0.410678	0.275741	1.24963
													0.533881	0.950425	0.181872	0.0645351	1.51364	0.633617	0.903491	0.786154	4.16544	0.950425	2.76327	0.340276	0.504547	0.246407	0.140804	0.222939	0.234673	1.71311
													0.598416	0.792021	0.12907	0	1.17923	0.862423	1.96539	0.75682	4.38838	0.592549	2.39953	0.445879	0.310942	0.205339	0.187738	0.0704019	1.3963	2.16486
													0.510414	0.768554	0.134937	0.234673	1.21443	1.04429	1.56057	0.709886	4.8636	1.15576	2.95101	0.51628	0.457612	0.275741	0.0410678	0.12907	0.146671	1.01496
													0.457612	0.551481	0.522147	0.0645351	1.44911	3.03315	1.2203	1.31417	3.17982	1.37284	4.10091	0.803755	0.416544	0.0176005	0.428278	0.287474	0.698152	0.469346
													0.445879	0.352009	0.24054	0.117336	1.09123	11.7806	1.31417	1.02669	4.38252	1.60164	3.34996	0.657084	0.264007	0.193605	0.0821355	0.25814	0.152537	0.475213
													0.51628	0.299208	0.62775	0.0586682	1.17336	11.0179	1.49017	1.00909	4.78733	1.2379	4.00704	0.721619	0.340276	0.228806	0.228806	0.0410678	0.398944	0.469346
													0.504576	0.833138	0.43417	0.0410702	1.00915	0.410702	1.39639	1.47853	1.76602	0.0469373	1.54307	0.35203	0.293358	0.158414	0.281624	0.0117343	0.469373	1.30838
													0.381344	0.639484	0.316808	0.0410678	1.54884	0.334409	0.944559	1.06776	2.05339	0.0528014	1.63098	0.469346	0.704019	0.645351	0.404811	0	0.293341	1.4139
													0.486946	0.833089	0.410678	0	1.54297	0.164271	1.21443	0.645351	2.20593	0.0938692	1.88912	0.445879	0.657084	0.211206	0.222939	0	0.645351	0.193605
													0.809622	1.1147	0.25814	0.176005	1.37284	0.334409	0.686418	0.375477	3.36756	0.11147	1.47257	0.416544	0.698152	0	0.38721	0.164271	0.269874	0.616016
													1.2379	0.451745	0.551481	0.217072	1.46671	1.24377	0.968026	0.73922	3.79583	0.217072	2.62834	0.569082	0.75682	0.264007	0.398944	0	0.281608	0.275741
													0.38721	0.486946	0.193605	0.921091	0.750953	0.357876	1.09123	0.921091	2.4582	0.222939	2.07686	0.346143	0.264007	0.140804	0.803755	1.1675	1.08536	1.2379
													0.88589	0.381344	0.322675	0.099736	2.09446	0.662951	1.27897	0.592549	3.75477	0.158404	2.34086	0.862423	0.821355	0.410678	0.316808	0.0645351	0.422411	0.24054
													0.709886	0.968026	0.146671	0.504547	1.44324	1.19097	0.979759	0.815488	2.64594	0.193605	3.78997	0.445879	0.463479	0.357876	0.457612	0.0821355	0.170138	0.985626
													0.363743	0.604283	0.316808	1.77178	0.833089	0.616016	1.08536	1.00323	1.88912	0.105603	1.81285	0.246407	0.305075	0.158404	0.698152	1.17336	0.680551	1.19097
													0.404811	0.375477	0.592549	0.651217	1.32004	1.67791	1.38457	0.733353	3.17395	0.51628	2.15899	0.61015	0.281608	0.0704019	0.815488	0.662951	0.38721	1.16163
													0.616053	0.756865	0.844872	0.170148	1.32598	2.38207	1.26144	1.03262	3.23281	0.533912	3.62591	0.451772	0.440038	0.0762732	0.357897	0.322694	0.398967	1.02089
													0.704019	0.850689	0.416544	0.604283	1.46671	3.64916	1.0971	0.75682	3.55529	0.604283	3.27369	0.838956	0.745087	0.269874	0.492813	0.264007	0.140804	0.86829
													0.381344	0.522147	0.293341	0.51628	1.09123	0.950425	1.87738	0.733353	3.25022	0.604283	1.71898	0.234673	0.322675	0.797888	0.633617	0.0293341	0.310942	1.2203
													0.416544	0.0821355	0.170138	0.0821355	1.44324	0.440012	2.08272	1.16163	3.93664	0.962159	3.5905	0.404811	0.316808	1.01496	0.891757	0.234673	0.205339	0.158404
													0.410678	0.316808	0.181872	1.06189	1.37284	0.774421	2.59314	0.874157	3.77823	0.586682	2.48167	0.328542	0.328542	0.780287	0.604283	0.528014	0.211206	0.510414
													0.393077	0.0821355	0.11147	0.105603	1.17336	0.786154	2.39953	0.539748	5.12174	1.49604	2.10032	0.404811	0.334409	0.193605	0.217072	0.25814	3.49663	0.158404
													0.422411	0.557348	0.222939	0.340276	0.580815	0.991493	1.08536	0.639484	4.47052	1.1147	2.19419	0.134937	0.252273	0.709886	0.404811	0.25814	0.193605	1.73658
													0.334429	0.7862	0.134945	0.281624	0.639521	1.26731	1.54893	0.927012	4.88735	1.1969	3.06266	0.176015	0.205351	0.686459	0.422436	0.0821403	0.123211	1.83642
													0.398944	0.73922	0.416544	0.293341	0.985626	1.50777	1.90085	0.750953	5.28014	1.58991	3.25022	0.287474	0.445879	0.574949	0.352009	0.146671	0.287474	1.2203
													0.510533	0.762866	0.264069	0.481192	1.21472	1.59615	1.85435	1.15604	5.83886	1.68417	2.5468	0.469456	0.410774	0.58682	0.334487	0.117364	0.469456	0.88023
													0.551481	1.03256	0.398944	0.146671	1.2731	1.63684	1.63684	1.19683	5.35054	1.63098	2.73394	0.293341	0.375477	0.668818	0.692285	0.463479	0.551481	1.45497
													0.61015	0.850689	0.504547	0.0528014	1.47257	2.21179	1.51951	1.82458	4.84013	1.1147	2.6518	0.680551	0.73922	0.269874	0.469346	0.199472	1.05603	0.727486
													0.61015	1.00323	0.381344	0.164271	1.58991	1.46671	0.985626	1.03256	4.79906	1.29657	3.33236	1.26723	0.680551	0.293341	0.381344	0.563215	0.228806	0.774421
													0.662951	1.19683	0.451745	0.0938692	1.70725	1.59578	1.3259	1.77765	4.57612	0.962159	2.4758	0.616016	0.692285	0.211206	0.428278	0	0.680551	0.844823
													0.680551	0.211206	0.211206	0	2.73394	0.862423	1.2379	0.604283	4.41185	0	1.4139	0.645351	1.01496	1.3259	0.222939	0	0.269874	0.0938692
													0.926958	1.1499	0.0821355	0	2.77501	0.264007	0.844823	0.539748	2.69874	0	1.33177	0.668818	1.1851	0.416544	0.099736	0	0.11147	0.11147
													0.592549	0.938692	0.281608	0	1.47257	0.991493	0.944559	0.991493	2.28806	0	1.47257	0.457612	0.539748	0.451745	0.363743	0	0.293341	0.510414
[truncated: 1,136 more rows]

## Sheet: fig 4b name
ID	Name	Name_S	Genus
1	1502IPR-01	S1502IPR-01	Pseudomonas
2	1501IPR-03	S1501IPR-03	Pseudomonas
3	1502IPR-14	S1502IPR-14	Pseudomonas
4	1501IPR-04	S1501IPR-04	Pseudomonas
5	1501IPR-05	S1501IPR-05	Pseudomonas
6	1501IPR-06	S1501IPR-06	Pseudomonas
7	1501IPR-01	S1501IPR-01	Pseudomonas
8	1501IPR-02	S1501IPR-02	Pseudomonas
9	1501IPR-07	S1501IPR-07	Pseudomonas
10	1501IPR-08	S1501IPR-08	Pseudomonas
11	1501IPR-09	S1501IPR-09	Pseudomonas
12	1502IPR-10	S1502IPR-10	Pseudomonas
13	1502IPR-11	S1502IPR-11	Pseudomonas
14	1502IPR-12	S1502IPR-12	Pseudomonas
15	1502IPR-13	S1502IPR-13	Pseudomonas
16	1502IPR-08	S1502IPR-08	Pseudomonas
17	1502IPR-09	S1502IPR-09	Pseudomonas
18	1605IPR-03	S1605IPR-03	Bacillus
19	1605IPR-01	S1605IPR-01	Bacillus
20	1605IPR-02	S1605IPR-02	Pseudomonas
21	1604IPR-03	S1604IPR-03	Pseudomonas
22	1604IPR-01	S1604IPR-01	Pseudomonas
23	1502IPR-15	S1502IPR-15	Pseudomonas
24	1504IPR-01	S1504IPR-01	Rhizobium
25	1502IPR-16	S1502IPR-16	Pseudomonas
26	1504IPR-02	S1504IPR-02	Pseudomonas
27	1504IPR-03	S1504IPR-03	Bacillus
28	1504IPR-04	S1504IPR-04	Bacillus
29	1504IPR-05	S1504IPR-05	Pseudomonas
30	1504IPR-06	S1504IPR-06	Pseudomonas
31	1504IPR-07	S1504IPR-07	Pseudomonas
32	1502IPR-17	S1502IPR-17	Achromobacter
33	1603IPR-01	S1603IPR-01	Bacillus
34	1603IPR-02	S1603IPR-02	Bacillus
35	1603IPR-03	S1603IPR-03	Bacillus
36	1603IPR-04	S1603IPR-04	Bacillus
37	1603IPR-05	S1603IPR-05	Bacillus
38	1603IPR-06	S1603IPR-06	Bacillus
39	1603IPR-07	S1603IPR-07	Bacillus
40	1603IPR-08	S1603IPR-08	Bacillus
41	1604IPR-02	S1604IPR-02	Achromobacter
42	1502IPR-02	S1502IPR-02	Stenotrophomonas
43	1502IPR-04	S1502IPR-04	Pseudomonas
44	1502IPR-05	S1502IPR-05	Enterobacter
45	1502IPR-06	S1502IPR-06	Enterobacter
46	1502IPR-07	S1502IPR-07	Bacillus

[truncated: 32 more sheets: fig 4b SiderophoreProduction, fig 4c, fig 4f, fig 5b SPAD in pot, fig 5b activeFe in pot, fig 5b availableFe in pot, fig 5b biomass in pot, fig 5d SPAD in field, fig 5d yield in field, fig 5d iron in field, fig 6b SPAD, fig 6b activeFe, fig 6b availableFe, fig 6b biomass, fig 6b reduction, fig s1 SPAD, fig s1 iron, fig s3 α diversity, fig s5, fig s6a …]
